# Supplementary material for: Quantitative Analysis of the Cardiac Phosphoproteome in Response to Acute β-Adrenergic Receptor Stimulation In Vivo
Source: Int J Mol Sci. 2021 Nov 22;22(22):12584. doi: 10.3390/ijms222212584 (PMC8618155; doi:10.3390/ijms222212584)
Supplement: Supplementary file 1 [file ijms-22-12584-s001.zip]

Archive with 5 entries (5 files):
- ijms-1385076-supplementary figures.pdf
- Supplementary Table S1_Protein Expression Data.xlsx
- Supplementary Table S2_Phosphorylation Data.xlsx
- Supplementary Table S3_Up-Phosphorylation.xlsx
- Supplementary Table S4_Down-Phosphorylation.xlsx
