# Supplementary material for: Quantitative Analysis of the Cardiac Phosphoproteome in Response to Acute β-Adrenergic Receptor Stimulation In Vivo
Source: Int J Mol Sci. 2021 Nov 22;22(22):12584. doi: 10.3390/ijms222212584 (PMC8618155; doi:10.3390/ijms222212584)
Supplement: Supplementary file 1 [file ijms-22-12584-s001.zip › Supplementary Table S1_Protein Expression Data.xlsx]

## Sheet: Proteome-4855
Supplementary Table S1: Protein Expression Data
log2 (H/L) ratios for ISO and Saline Samples, 3 biological replicates each (BR1-3), 2 technical replicates per biological replicate (R1/R2)
ISO-BR1-R1	ISO-BR1-R2	ISO-BR2-R1	ISO-BR2-R2	ISO-BR3-R1	ISO-BR3-R2	Saline-BR1-R1	Saline-BR1-R2	Saline-BR2-R1	Saline-BR2-R2	Saline-BR3-R1	Saline-BR3-R2	Only identified by site	Peptides	Razor + unique peptides	Unique peptides	Sequence coverage [%]	Unique + razor sequence coverage [%]	Unique sequence coverage [%]	Mol. weight [kDa]	Q-value	Score	Intensity	Intensity L	Intensity H	Protein IDs	Majority protein IDs	Protein ID	Gene name
0.107126	0.0932341	0.0871649	0.117338	NaN	NaN	0.136705	0.12034	0.0972632	0.100841	0.124149	0.130619		5	5	5	19.1	19.1	19.1	35.633	0	47.685	2569400000	2309800000	259660000	tr|A0A075B5P4|A0A075B5P4_MOUSE;tr|A0A0A6YWR2|A0A0A6YWR2_MOUSE;sp|P01868|IGHG1_MOUSE;sp|P01869|IGH1M_MOUSE	tr|A0A075B5P4|A0A075B5P4_MOUSE;tr|A0A0A6YWR2|A0A0A6YWR2_MOUSE;sp|P01868|IGHG1_MOUSE;sp|P01869|IGH1M_MOUSE	A0A075B5P4	Ighg1
0.077973	0.118366	0.0836863	0.135968	0.103076	0.150008	0.087729	0.0845207	0.0968613	0.107922	0.108595	0.117874		8	8	8	27	27	27	49.943	0	203.01	5554600000	4943500000	611150000	tr|A0A075B5P6|A0A075B5P6_MOUSE;tr|A0A075B6A0|A0A075B6A0_MOUSE;sp|P01872|IGHM_MOUSE;sp|P01872-2|IGHM_MOUSE	tr|A0A075B5P6|A0A075B5P6_MOUSE;tr|A0A075B6A0|A0A075B6A0_MOUSE;sp|P01872|IGHM_MOUSE;sp|P01872-2|IGHM_MOUSE	A0A075B5P6	Ighm
NaN	NaN	NaN	NaN	NaN	NaN	NaN	NaN	0.0750365	NaN	NaN	0.0796816		3	3	2	29.3	29.3	21.6	12.874	0	32.92	769150000	748640000	20518000	tr|A0A075B5R5|A0A075B5R5_MOUSE;sp|P01806|HVM36_MOUSE;sp|P01809|HVM39_MOUSE;sp|P01808|HVM38_MOUSE;sp|P01807|HVM37_MOUSE;sp|P01811|HVM41_MOUSE;sp|P01810|HVM40_MOUSE	tr|A0A075B5R5|A0A075B5R5_MOUSE;sp|P01806|HVM36_MOUSE;sp|P01809|HVM39_MOUSE;sp|P01808|HVM38_MOUSE;sp|P01807|HVM37_MOUSE	A0A075B5R5	Ighv4-1
NaN	NaN	0.107697	NaN	NaN	0.080332	NaN	NaN	NaN	NaN	0.0603164	NaN		3	3	1	33.9	33.9	11	13.259	0	48.829	404320000	376040000	28281000	tr|A0A075B5T2|A0A075B5T2_MOUSE;sp|P01800|HVM31_MOUSE;sp|P01799|HVM30_MOUSE;sp|P01798|HVM29_MOUSE;sp|P01797|HVM28_MOUSE;sp|P01796|HVM27_MOUSE;sp|P01802|HVM33_MOUSE;sp|P01801|HVM32_MOUSE;sp|P01804|HVM35_MOUSE;sp|P01803|HVM34_MOUSE;tr|A0A0A6YWU3|A0A0A6YWU3_MOUSE	tr|A0A075B5T2|A0A075B5T2_MOUSE;sp|P01800|HVM31_MOUSE;sp|P01799|HVM30_MOUSE;sp|P01798|HVM29_MOUSE;sp|P01797|HVM28_MOUSE;sp|P01796|HVM27_MOUSE;sp|P01802|HVM33_MOUSE;sp|P01801|HVM32_MOUSE	A0A075B5T2	Ighv6-3
0.479232	NaN	NaN	NaN	0.689241	NaN	NaN	NaN	NaN	NaN	NaN	NaN		7	7	7	10.5	10.5	10.5	96.806	0.00066756	8.563	241400000	169080000	72322000	tr|A0A075B6D7|A0A075B6D7_MOUSE;sp|P59644|PI5PA_MOUSE;tr|V9GXL7|V9GXL7_MOUSE;tr|D3Z3Q0|D3Z3Q0_MOUSE	tr|A0A075B6D7|A0A075B6D7_MOUSE;sp|P59644|PI5PA_MOUSE	A0A075B6D7	Inpp5j
0.59977	0.529782	0.572262	0.602957	0.592342	0.596812	0.568033	0.606512	0.614938	0.614001	0.603715	0.594006		5	5	2	19	19	8.1	53.974	0	139.44	5736100000	3580500000	2155600000	tr|A0A087WNV1|A0A087WNV1_MOUSE;sp|Q8K2K6-3|AGFG1_MOUSE;tr|A0A087WSR7|A0A087WSR7_MOUSE;sp|Q8K2K6-1|AGFG1_MOUSE;sp|Q8K2K6|AGFG1_MOUSE;tr|A0A087WR52|A0A087WR52_MOUSE;sp|Q8K2K6-2|AGFG1_MOUSE	tr|A0A087WNV1|A0A087WNV1_MOUSE;sp|Q8K2K6-3|AGFG1_MOUSE;tr|A0A087WSR7|A0A087WSR7_MOUSE;sp|Q8K2K6-1|AGFG1_MOUSE;sp|Q8K2K6|AGFG1_MOUSE;tr|A0A087WR52|A0A087WR52_MOUSE;sp|Q8K2K6-2|AGFG1_MOUSE	A0A087WNV1	Agfg1
0.602578	0.481165	0.526456	0.521131	0.461982	0.534124	NaN	0.543774	0.479091	0.557665	0.551493	0.49014		13	13	13	7.2	7.2	7.2	220.66	0	24.768	1053900000	661900000	392000000	tr|A0A087WNZ7|A0A087WNZ7_MOUSE;sp|G5E870|TRIPC_MOUSE;tr|A0A0B4J1N9|A0A0B4J1N9_MOUSE;tr|A0A087WRV6|A0A087WRV6_MOUSE;tr|A0A087WQ02|A0A087WQ02_MOUSE;tr|A0A087WP92|A0A087WP92_MOUSE;tr|Q3TP48|Q3TP48_MOUSE	tr|A0A087WNZ7|A0A087WNZ7_MOUSE;sp|G5E870|TRIPC_MOUSE;tr|A0A0B4J1N9|A0A0B4J1N9_MOUSE	A0A087WNZ7	Trip12
0.370122	0.452701	0.365856	0.348159	0.349177	0.398619	NaN	NaN	0.429385	0.317506	0.300578	0.440303		7	7	7	12.8	12.8	12.8	100.49	0	32.355	746190000	517210000	228980000	tr|A0A087WP13|A0A087WP13_MOUSE;tr|A0A087WRB7|A0A087WRB7_MOUSE;tr|E9PX43|E9PX43_MOUSE;sp|Q7TQG1|PKHA6_MOUSE;tr|A0A087WP37|A0A087WP37_MOUSE	tr|A0A087WP13|A0A087WP13_MOUSE;tr|A0A087WRB7|A0A087WRB7_MOUSE;tr|E9PX43|E9PX43_MOUSE;sp|Q7TQG1|PKHA6_MOUSE	A0A087WP13	Plekha6
0.355961	0.342072	0.324995	0.326504	0.339624	0.336289	0.350845	0.351592	0.353666	0.36899	0.339036	0.334307		3	3	3	24.7	24.7	24.7	18.398	0	69.437	4698700000	3359800000	1338800000	tr|A0A087WPF8|A0A087WPF8_MOUSE;tr|A0A087WSR2|A0A087WSR2_MOUSE;tr|E9QN99|E9QN99_MOUSE;tr|A0A1L1SRH5|A0A1L1SRH5_MOUSE;tr|A0A1L1SUX1|A0A1L1SUX1_MOUSE;tr|A0A087WRJ2|A0A087WRJ2_MOUSE;sp|Q8VCR7|ABHEB_MOUSE;tr|A0A087WP24|A0A087WP24_MOUSE	tr|A0A087WPF8|A0A087WPF8_MOUSE;tr|A0A087WSR2|A0A087WSR2_MOUSE;tr|E9QN99|E9QN99_MOUSE;tr|A0A1L1SRH5|A0A1L1SRH5_MOUSE;tr|A0A1L1SUX1|A0A1L1SUX1_MOUSE;tr|A0A087WRJ2|A0A087WRJ2_MOUSE;sp|Q8VCR7|ABHEB_MOUSE	A0A087WPF8	Abhd14b
NaN	NaN	NaN	NaN	NaN	NaN	0.164977	NaN	NaN	NaN	NaN	NaN		4	4	3	17.2	17.2	13.4	25.89	0.0012576	6.6367	288480000	228070000	60407000	tr|A0A087WQ70|A0A087WQ70_MOUSE;sp|Q07235|GDN_MOUSE	tr|A0A087WQ70|A0A087WQ70_MOUSE;sp|Q07235|GDN_MOUSE	A0A087WQ70	Serpine2
0.706484	0.593356	NaN	NaN	NaN	NaN	0.597926	0.601641	NaN	NaN	NaN	NaN		4	4	4	18.2	18.2	18.2	34.343	0.00049225	13.007	253090000	151320000	101770000	tr|A0A087WQB0|A0A087WQB0_MOUSE;sp|P60762-2|MO4L1_MOUSE;sp|P60762|MO4L1_MOUSE;tr|A0A087WQ34|A0A087WQ34_MOUSE	tr|A0A087WQB0|A0A087WQB0_MOUSE;sp|P60762-2|MO4L1_MOUSE;sp|P60762|MO4L1_MOUSE	A0A087WQB0	Morf4l1
0.528424	0.528464	0.497646	0.492913	0.491286	0.485861	0.510547	0.525454	0.494999	0.485851	0.517158	0.513204		5	5	5	77.9	77.9	77.9	10.657	0	233.16	24390000000	15731000000	8658600000	tr|A0A087WQE6|A0A087WQE6_MOUSE;sp|P83940|ELOC_MOUSE;tr|A0A087WNT1|A0A087WNT1_MOUSE;tr|A0A087WPE4|A0A087WPE4_MOUSE	tr|A0A087WQE6|A0A087WQE6_MOUSE;sp|P83940|ELOC_MOUSE;tr|A0A087WNT1|A0A087WNT1_MOUSE;tr|A0A087WPE4|A0A087WPE4_MOUSE	A0A087WQE6	Eloc
0.476246	0.47242	0.442683	0.436241	0.425916	0.427053	0.462497	0.465563	0.44218	0.443324	0.448939	0.44345		26	26	23	22.4	22.4	20.8	194.7	0	323.31	54012000000	35936000000	18076000000	tr|A0A087WQM0|A0A087WQM0_MOUSE;tr|A0A087WQS0|A0A087WQS0_MOUSE;tr|A0A1D5RM59|A0A1D5RM59_MOUSE;tr|E9Q0S6|E9Q0S6_MOUSE;tr|A0A087WRU0|A0A087WRU0_MOUSE;tr|A0A087WQ94|A0A087WQ94_MOUSE;tr|Q9DBT6|Q9DBT6_MOUSE;tr|A0A087WP40|A0A087WP40_MOUSE;tr|A0A087WRZ8|A0A087WRZ8_MOUSE;tr|A0A087WS32|A0A087WS32_MOUSE;tr|A0A087WR29|A0A087WR29_MOUSE	tr|A0A087WQM0|A0A087WQM0_MOUSE;tr|A0A087WQS0|A0A087WQS0_MOUSE;tr|A0A1D5RM59|A0A1D5RM59_MOUSE;tr|E9Q0S6|E9Q0S6_MOUSE;tr|A0A087WRU0|A0A087WRU0_MOUSE;tr|A0A087WQ94|A0A087WQ94_MOUSE	A0A087WQM0	Tns1
0.537868	0.454414	0.459005	0.462363	0.447052	0.43491	0.496896	0.524422	0.452583	0.436401	0.407934	0.472038		13	13	13	8.8	8.8	8.8	194.3	0	37.606	2149000000	1413900000	735040000	tr|A0A087WQN7|A0A087WQN7_MOUSE;tr|F8VQ87|F8VQ87_MOUSE;sp|P97789-3|XRN1_MOUSE;sp|P97789-2|XRN1_MOUSE;sp|P97789|XRN1_MOUSE;tr|A0A087WNV6|A0A087WNV6_MOUSE	tr|A0A087WQN7|A0A087WQN7_MOUSE;tr|F8VQ87|F8VQ87_MOUSE;sp|P97789-3|XRN1_MOUSE;sp|P97789-2|XRN1_MOUSE;sp|P97789|XRN1_MOUSE;tr|A0A087WNV6|A0A087WNV6_MOUSE	A0A087WQN7	Xrn1
0.346059	NaN	0.574205	0.554172	NaN	NaN	NaN	NaN	NaN	NaN	NaN	NaN		62	2	0	59.8	3.1	0	146.43	0.00046784	10.65	411450000	264040000	147410000	tr|A0A087WQQ5|A0A087WQQ5_MOUSE;tr|A0A087WNW3|A0A087WNW3_MOUSE;tr|A0A087WS29|A0A087WS29_MOUSE;sp|Q61595-5|KTN1_MOUSE;tr|A0A087WS04|A0A087WS04_MOUSE;tr|A0A087WQF8|A0A087WQF8_MOUSE;sp|Q61595-6|KTN1_MOUSE;sp|Q61595-3|KTN1_MOUSE;sp|Q61595-16|KTN1_MOUSE;sp|Q61595-2|KTN1_MOUSE	tr|A0A087WQQ5|A0A087WQQ5_MOUSE;tr|A0A087WNW3|A0A087WNW3_MOUSE;tr|A0A087WS29|A0A087WS29_MOUSE;sp|Q61595-5|KTN1_MOUSE;tr|A0A087WS04|A0A087WS04_MOUSE;tr|A0A087WQF8|A0A087WQF8_MOUSE;sp|Q61595-6|KTN1_MOUSE;sp|Q61595-3|KTN1_MOUSE;sp|Q61595-16|KTN1_MOUSE;sp|Q61595-2|KTN1_MOUSE	A0A087WQQ5	Ktn1
0.374492	0.365406	0.420106	0.421139	0.442475	0.448511	0.496471	0.490627	0.356676	0.362188	0.364311	0.359659		19	19	19	10.9	10.9	10.9	262.84	0	323.31	10436000000	7251500000	3184700000	tr|A0A087WR50|A0A087WR50_MOUSE;sp|P11276|FINC_MOUSE;tr|A0A087WSN6|A0A087WSN6_MOUSE;tr|A0A087WS56|A0A087WS56_MOUSE;tr|Q3UHL6|Q3UHL6_MOUSE;tr|B7ZNJ1|B7ZNJ1_MOUSE;tr|B9EHT6|B9EHT6_MOUSE;tr|A0A087WS99|A0A087WS99_MOUSE;tr|A0A087WSU6|A0A087WSU6_MOUSE;tr|A0A087WQE0|A0A087WQE0_MOUSE;tr|Q4KL80|Q4KL80_MOUSE	tr|A0A087WR50|A0A087WR50_MOUSE;sp|P11276|FINC_MOUSE;tr|A0A087WSN6|A0A087WSN6_MOUSE;tr|A0A087WS56|A0A087WS56_MOUSE;tr|Q3UHL6|Q3UHL6_MOUSE;tr|B7ZNJ1|B7ZNJ1_MOUSE;tr|B9EHT6|B9EHT6_MOUSE	A0A087WR50	Fn1
0.641362	0.630829	0.708284	0.644883	0.721082	0.64688	0.57013	0.574925	0.592337	0.646722	0.683385	0.705734		13	13	9	35.9	35.9	27.4	54.817	0	96.624	4071600000	2464900000	1606600000	tr|A0A087WRA4|A0A087WRA4_MOUSE;sp|D0QMC3|MNDAL_MOUSE;tr|A0A087WSH9|A0A087WSH9_MOUSE;tr|A0A087WQG9|A0A087WQG9_MOUSE	tr|A0A087WRA4|A0A087WRA4_MOUSE;sp|D0QMC3|MNDAL_MOUSE	A0A087WRA4	Mndal
0.43689	0.432896	0.497081	0.548598	0.524659	0.508241	0.490517	0.467335	0.463828	0.489284	0.479763	0.47048		14	14	13	35.4	35.4	33.8	64.037	0	119.57	4340300000	2826800000	1513500000	tr|A0A087WRM7|A0A087WRM7_MOUSE;tr|Q6GTL7|Q6GTL7_MOUSE;tr|A0A087WRG0|A0A087WRG0_MOUSE;tr|B2Z893|B2Z893_MOUSE;tr|B2Z892|B2Z892_MOUSE;sp|P70265|F262_MOUSE;tr|B2Z894|B2Z894_MOUSE;tr|B2Z891|B2Z891_MOUSE;tr|A0A087WRW5|A0A087WRW5_MOUSE	tr|A0A087WRM7|A0A087WRM7_MOUSE;tr|Q6GTL7|Q6GTL7_MOUSE;tr|A0A087WRG0|A0A087WRG0_MOUSE;tr|B2Z893|B2Z893_MOUSE;tr|B2Z892|B2Z892_MOUSE;sp|P70265|F262_MOUSE;tr|B2Z894|B2Z894_MOUSE	A0A087WRM7	Pfkfb2
0.644498	0.663463	0.697066	0.611161	0.868098	0.714467	NaN	0.610745	0.632202	0.601386	0.741529	0.68347		2	2	2	15	15	15	26.184	0	166.35	5682600000	3316600000	2365900000	tr|A0A087WRY3|A0A087WRY3_MOUSE;sp|Q80XU3|NUCKS_MOUSE	tr|A0A087WRY3|A0A087WRY3_MOUSE;sp|Q80XU3|NUCKS_MOUSE	A0A087WRY3	Nucks1
0.503491	0.500329	0.550786	0.542232	0.554665	0.540905	0.514526	0.536463	0.526769	0.527305	0.531699	0.51785		10	8	8	56	56	56	20.136	0	323.31	35334000000	22551000000	12783000000	tr|A0A087WS46|A0A087WS46_MOUSE;sp|O70251|EF1B_MOUSE;tr|M0QWK5|M0QWK5_MOUSE;tr|M0QWH8|M0QWH8_MOUSE;tr|G3UX43|G3UX43_MOUSE;tr|G3UZ47|G3UZ47_MOUSE	tr|A0A087WS46|A0A087WS46_MOUSE;sp|O70251|EF1B_MOUSE	A0A087WS46	Eef1b2
0.508498	0.538348	NaN	NaN	NaN	NaN	NaN	NaN	NaN	NaN	NaN	NaN		2	2	2	20	20	20	13.545	0.0020157	5.5628	349520000	213140000	136380000	tr|A0A087WS96|A0A087WS96_MOUSE;sp|Q8BG73|SH3L2_MOUSE;tr|A0A087WQU5|A0A087WQU5_MOUSE	tr|A0A087WS96|A0A087WS96_MOUSE;sp|Q8BG73|SH3L2_MOUSE;tr|A0A087WQU5|A0A087WQU5_MOUSE	A0A087WS96	Sh3bgrl2
0.448936	0.452992	0.434021	0.446352	0.443334	0.434542	0.463166	0.460995	0.424889	0.423021	0.444217	0.457074		30	30	30	17.2	17.2	17.2	328.32	0	323.31	32937000000	21544000000	11393000000	tr|A0A087WSE3|A0A087WSE3_MOUSE;tr|E9QQ25|E9QQ25_MOUSE;sp|Q62407|SPEG_MOUSE;sp|Q62407-4|SPEG_MOUSE;sp|Q62407-3|SPEG_MOUSE;sp|Q62407-2|SPEG_MOUSE;tr|D3Z7T0|D3Z7T0_MOUSE;tr|A0A0R4J1J0|A0A0R4J1J0_MOUSE	tr|A0A087WSE3|A0A087WSE3_MOUSE;tr|E9QQ25|E9QQ25_MOUSE;sp|Q62407|SPEG_MOUSE;sp|Q62407-4|SPEG_MOUSE;sp|Q62407-3|SPEG_MOUSE	A0A087WSE3	Speg
0.523642	0.520642	0.540757	0.447291	0.524649	0.498026	0.531022	1.18902	0.577289	0.557488	0.504004	0.505549		13	13	10	9	9	7.3	246.25	0	145.94	2457100000	1452200000	1004900000	tr|A0A087WSE7|A0A087WSE7_MOUSE;tr|C7TQ57|C7TQ57_MOUSE;tr|C7TQ59|C7TQ59_MOUSE;tr|Q0PCR6|Q0PCR6_MOUSE;tr|F7C376|F7C376_MOUSE;tr|A0A087WQJ4|A0A087WQJ4_MOUSE;tr|A0A087WRM3|A0A087WRM3_MOUSE;tr|A0A087WPP1|A0A087WPP1_MOUSE;tr|A0A087WS67|A0A087WS67_MOUSE;tr|A0A087WRZ6|A0A087WRZ6_MOUSE;tr|A0A087WS40|A0A087WS40_MOUSE;tr|F8WJL1|F8WJL1_MOUSE;tr|A0A087WR02|A0A087WR02_MOUSE;tr|A0A087WPZ8|A0A087WPZ8_MOUSE;sp|Q0…	tr|A0A087WSE7|A0A087WSE7_MOUSE;tr|C7TQ57|C7TQ57_MOUSE;tr|C7TQ59|C7TQ59_MOUSE;tr|Q0PCR6|Q0PCR6_MOUSE;tr|F7C376|F7C376_MOUSE;tr|A0A087WQJ4|A0A087WQJ4_MOUSE;tr|A0A087WRM3|A0A087WRM3_MOUSE;tr|A0A087WPP1|A0A087WPP1_MOUSE;tr|A0A087WS67|A0A087WS67_MOUSE;tr|A0A087WRZ6|A0A087WRZ6_MOUSE;tr|A0A087WS40|A0A087WS40_MOUSE;tr|F8WJL1|F8WJL1_MOUSE;tr|A0A087WR02|A0A087WR02_MOUSE;tr|A0A087WPZ8|A0A087WPZ8_MOUSE;sp|Q0…	A0A087WSE7	Cacna1c
0.309127	0.290169	0.253531	0.293255	0.288569	0.308127	0.317489	0.300127	0.277461	0.271863	0.296909	0.298616		6	6	6	20.8	20.8	20.8	49.57	0	146.22	7804300000	5730000000	2074300000	tr|A0A0A0MQ68|A0A0A0MQ68_MOUSE;sp|Q60759|GCDH_MOUSE;tr|D3Z4I2|D3Z4I2_MOUSE	tr|A0A0A0MQ68|A0A0A0MQ68_MOUSE;sp|Q60759|GCDH_MOUSE	A0A0A0MQ68	Gcdh
0.561022	0.481099	0.644996	0.598944	NaN	NaN	NaN	NaN	NaN	NaN	0.42213	0.490219		4	4	4	14.7	14.7	14.7	38.111	0	76.999	709910000	333470000	376430000	tr|A0A0A0MQB0|A0A0A0MQB0_MOUSE;sp|Q4PJX1|ODR4_MOUSE;sp|Q4PJX1-3|ODR4_MOUSE;sp|Q4PJX1-2|ODR4_MOUSE	tr|A0A0A0MQB0|A0A0A0MQB0_MOUSE;sp|Q4PJX1|ODR4_MOUSE;sp|Q4PJX1-3|ODR4_MOUSE;sp|Q4PJX1-2|ODR4_MOUSE	A0A0A0MQB0	Odr4
0.481253	0.511898	0.508756	0.514074	NaN	0.501091	NaN	NaN	0.541706	0.493548	0.508717	0.509524		3	3	3	22.6	22.6	22.6	15.362	0.00067325	8.9199	1041900000	654900000	387030000	tr|A0A0A0MQC9|A0A0A0MQC9_MOUSE;sp|Q9D0R8|LSM12_MOUSE	tr|A0A0A0MQC9|A0A0A0MQC9_MOUSE;sp|Q9D0R8|LSM12_MOUSE	A0A0A0MQC9	Lsm12
NaN	0.563038	NaN	NaN	NaN	NaN	NaN	NaN	NaN	NaN	NaN	NaN		2	2	2	11.2	11.2	11.2	27.292	0.0010593	6.9756	39654000	26050000	13605000	tr|A0A0A0MQD4|A0A0A0MQD4_MOUSE;sp|Q8K201|KCT2_MOUSE	tr|A0A0A0MQD4|A0A0A0MQD4_MOUSE;sp|Q8K201|KCT2_MOUSE	A0A0A0MQD4	9530068E07Rik
0.484417	0.484732	0.491393	0.451353	0.422013	0.440324	NaN	NaN	0.437451	0.45326	0.463441	0.43986		5	5	5	23.4	23.4	23.4	37.187	0	53.448	1864100000	1214700000	649450000	tr|A0A0A0MQF5|A0A0A0MQF5_MOUSE;sp|Q8K2H2|OTU6B_MOUSE;tr|F6VDQ9|F6VDQ9_MOUSE	tr|A0A0A0MQF5|A0A0A0MQF5_MOUSE;sp|Q8K2H2|OTU6B_MOUSE;tr|F6VDQ9|F6VDQ9_MOUSE	A0A0A0MQF5	Otud6b
0.541087	0.504885	0.49504	0.468926	0.484758	0.502993	NaN	NaN	0.459164	0.486886	0.51457	0.502826		5	5	5	27.5	27.5	27.5	28.435	0	43.21	3318400000	2072900000	1245500000	tr|A0A0A0MQL8|A0A0A0MQL8_MOUSE;sp|Q8R1N4-3|NUDC3_MOUSE;sp|Q8R1N4-2|NUDC3_MOUSE;sp|Q8R1N4|NUDC3_MOUSE	tr|A0A0A0MQL8|A0A0A0MQL8_MOUSE;sp|Q8R1N4-3|NUDC3_MOUSE;sp|Q8R1N4-2|NUDC3_MOUSE;sp|Q8R1N4|NUDC3_MOUSE	A0A0A0MQL8	Nudcd3
0.46961	0.480365	0.459045	0.476072	0.526913	0.547065	0.480613	0.481138	0.478867	0.45745	0.460568	0.477523		6	6	6	47.7	47.7	47.7	16.302	0	323.31	64552000000	41421000000	23130000000	tr|A0A0A0MQM0|A0A0A0MQM0_MOUSE;sp|P63242|IF5A1_MOUSE;sp|Q8BGY2|IF5A2_MOUSE	tr|A0A0A0MQM0|A0A0A0MQM0_MOUSE;sp|P63242|IF5A1_MOUSE;sp|Q8BGY2|IF5A2_MOUSE	A0A0A0MQM0	Eif5a
NaN	NaN	NaN	NaN	NaN	NaN	0.52608	0.510801	NaN	NaN	NaN	NaN		1	1	1	14.9	14.9	14.9	12.542	0.00049628	13.418	517830000	318950000	198880000	tr|A0A0A0MQN1|A0A0A0MQN1_MOUSE;sp|Q5RL79|KTAP2_MOUSE	tr|A0A0A0MQN1|A0A0A0MQN1_MOUSE;sp|Q5RL79|KTAP2_MOUSE	A0A0A0MQN1	Krtcap2
NaN	0.515898	NaN	NaN	NaN	NaN	0.573755	NaN	NaN	NaN	NaN	NaN		2	2	2	33.8	33.8	33.8	8.0944	0.0010506	6.7306	288230000	168800000	119430000	tr|A0A0A6YW57|A0A0A6YW57_MOUSE;tr|A2AV19|A2AV19_MOUSE;sp|Q8VBV3|EXOS2_MOUSE	tr|A0A0A6YW57|A0A0A6YW57_MOUSE;tr|A2AV19|A2AV19_MOUSE;sp|Q8VBV3|EXOS2_MOUSE	A0A0A6YW57	Exosc2
0.430545	0.498739	0.452514	0.51447	0.481391	0.459609	NaN	NaN	0.46708	0.154573	0.383318	0.387359		15	15	13	13.1	13.1	12	184.11	0	47.921	704650000	509870000	194780000	tr|A0A0A6YWG7|A0A0A6YWG7_MOUSE;tr|E9QNQ4|E9QNQ4_MOUSE;sp|Q8CHG7|RPGF2_MOUSE	tr|A0A0A6YWG7|A0A0A6YWG7_MOUSE;tr|E9QNQ4|E9QNQ4_MOUSE;sp|Q8CHG7|RPGF2_MOUSE	A0A0A6YWG7	Rapgef2
NaN	NaN	NaN	NaN	NaN	0.700847	NaN	NaN	NaN	NaN	NaN	NaN		2	2	2	38.4	38.4	38.4	10.712	0	34.402	593670000	345830000	247830000	tr|A0A0A6YWH4|A0A0A6YWH4_MOUSE;tr|A0A0A6YWF5|A0A0A6YWF5_MOUSE;tr|A0A0A6YX60|A0A0A6YX60_MOUSE;sp|Q9DCP2|S38A3_MOUSE	tr|A0A0A6YWH4|A0A0A6YWH4_MOUSE;tr|A0A0A6YWF5|A0A0A6YWF5_MOUSE;tr|A0A0A6YX60|A0A0A6YX60_MOUSE;sp|Q9DCP2|S38A3_MOUSE	A0A0A6YWH4	Slc38a3
0.479924	0.442572	0.493008	0.458548	0.479947	0.50664	0.473829	0.497423	0.519311	0.45605	0.48177	0.437699		17	17	17	15.3	15.3	15.3	152.54	0	37.726	2318900000	1525300000	793540000	tr|A0A0A6YWM5|A0A0A6YWM5_MOUSE;tr|E9QKE4|E9QKE4_MOUSE;sp|Q8BMG7|RBGPR_MOUSE;sp|Q8BMG7-2|RBGPR_MOUSE	tr|A0A0A6YWM5|A0A0A6YWM5_MOUSE;tr|E9QKE4|E9QKE4_MOUSE;sp|Q8BMG7|RBGPR_MOUSE	A0A0A6YWM5	Rab3gap2
NaN	NaN	0.585543	NaN	NaN	NaN	NaN	NaN	NaN	NaN	NaN	NaN		3	3	3	7.4	7.4	7.4	49.931	0.001249	6.4596	103900000	60522000	43375000	tr|A0A0A6YWP7|A0A0A6YWP7_MOUSE;tr|A0A0A6YXM5|A0A0A6YXM5_MOUSE;tr|A0A0A6YWY4|A0A0A6YWY4_MOUSE;tr|A0A140T8R7|A0A140T8R7_MOUSE;sp|Q6PGA0-2|RCOR3_MOUSE;sp|Q6PGA0|RCOR3_MOUSE;sp|Q8CFE3|RCOR1_MOUSE;tr|A0A0A6YXI3|A0A0A6YXI3_MOUSE;tr|A0A0A6YXP4|A0A0A6YXP4_MOUSE	tr|A0A0A6YWP7|A0A0A6YWP7_MOUSE;tr|A0A0A6YXM5|A0A0A6YXM5_MOUSE;tr|A0A0A6YWY4|A0A0A6YWY4_MOUSE;tr|A0A140T8R7|A0A140T8R7_MOUSE;sp|Q6PGA0-2|RCOR3_MOUSE;sp|Q6PGA0|RCOR3_MOUSE;sp|Q8CFE3|RCOR1_MOUSE	A0A0A6YWP7	Rcor3
0.532795	0.522817	0.527626	0.520242	NaN	NaN	NaN	NaN	0.535854	0.548176	0.526662	0.479338		3	3	3	21.9	21.9	21.9	19.666	0	26.128	879920000	556260000	323650000	tr|A0A0A6YWP9|A0A0A6YWP9_MOUSE;tr|A0A0A6YXY0|A0A0A6YXY0_MOUSE;sp|Q9CQ79|TXND9_MOUSE;tr|A0A0A6YVV3|A0A0A6YVV3_MOUSE	tr|A0A0A6YWP9|A0A0A6YWP9_MOUSE;tr|A0A0A6YXY0|A0A0A6YXY0_MOUSE;sp|Q9CQ79|TXND9_MOUSE;tr|A0A0A6YVV3|A0A0A6YVV3_MOUSE	A0A0A6YWP9	Txndc9
0.60721	0.599748	0.576633	0.579671	0.614356	0.632483	0.518344	0.51237	0.533321	0.575299	0.59852	0.684101		16	16	1	16.3	16.3	1.5	140.81	0	90.822	2066600000	1248700000	817910000	tr|A0A0A6YWR8|A0A0A6YWR8_MOUSE;tr|A0A0A6YW53|A0A0A6YW53_MOUSE;tr|E9PVG7|E9PVG7_MOUSE;tr|B7ZNR9|B7ZNR9_MOUSE;tr|F8VPL5|F8VPL5_MOUSE;sp|P97820|M4K4_MOUSE;tr|A0A0A6YVZ8|A0A0A6YVZ8_MOUSE;tr|A0A0A6YVR7|A0A0A6YVR7_MOUSE;tr|A0A0A6YWJ2|A0A0A6YWJ2_MOUSE	tr|A0A0A6YWR8|A0A0A6YWR8_MOUSE;tr|A0A0A6YW53|A0A0A6YW53_MOUSE;tr|E9PVG7|E9PVG7_MOUSE;tr|B7ZNR9|B7ZNR9_MOUSE;tr|F8VPL5|F8VPL5_MOUSE;sp|P97820|M4K4_MOUSE	A0A0A6YWR8	Map4k4
0.551476	0.632043	0.604115	0.574977	0.613839	0.566176	NaN	NaN	0.598179	0.615363	0.573354	0.569551		8	8	8	20.9	20.9	20.9	54.108	0	111.95	867910000	545800000	322110000	tr|A0A0A6YX18|A0A0A6YX18_MOUSE;sp|Q8BVE3|VATH_MOUSE;tr|A0A0A6YWP6|A0A0A6YWP6_MOUSE;tr|A0A0A6YW86|A0A0A6YW86_MOUSE;tr|A0A0A6YVU0|A0A0A6YVU0_MOUSE	tr|A0A0A6YX18|A0A0A6YX18_MOUSE;sp|Q8BVE3|VATH_MOUSE;tr|A0A0A6YWP6|A0A0A6YWP6_MOUSE	A0A0A6YX18	Atp6v1h
0.685894	0.48317	NaN	NaN	NaN	NaN	NaN	NaN	0.54551	NaN	0.517748	NaN		4	4	4	26.8	26.8	26.8	23.214	0.00048181	11.949	427410000	266780000	160630000	tr|A0A0A6YX25|A0A0A6YX25_MOUSE;sp|P59481|LMA2L_MOUSE;tr|D3Z4P2|D3Z4P2_MOUSE;tr|F6QN75|F6QN75_MOUSE;tr|J3QNZ7|J3QNZ7_MOUSE	tr|A0A0A6YX25|A0A0A6YX25_MOUSE;sp|P59481|LMA2L_MOUSE;tr|D3Z4P2|D3Z4P2_MOUSE;tr|F6QN75|F6QN75_MOUSE	A0A0A6YX25	Lman2l
0.499102	0.546594	NaN	NaN	NaN	NaN	NaN	NaN	NaN	NaN	NaN	NaN		4	1	1	17.9	3.6	3.6	33.05	0	28.387	5425700000	3521000000	1904700000	tr|A0A0A6YXE3|A0A0A6YXE3_MOUSE;sp|Q9JKP5|MBNL1_MOUSE;tr|A0A0A6YWB0|A0A0A6YWB0_MOUSE;tr|G3X9Q0|G3X9Q0_MOUSE;tr|A0A0A6YVV8|A0A0A6YVV8_MOUSE;tr|A0A0A6YXP3|A0A0A6YXP3_MOUSE;tr|A0A0A6YXL7|A0A0A6YXL7_MOUSE;tr|A0A0A6YWJ5|A0A0A6YWJ5_MOUSE;tr|A0A2I3BRX8|A0A2I3BRX8_MOUSE;tr|Q3U570|Q3U570_MOUSE;tr|A0A0A6YWG1|A0A0A6YWG1_MOUSE;tr|Q3U581|Q3U581_MOUSE;tr|A0A0A6YXQ4|A0A0A6YXQ4_MOUSE	tr|A0A0A6YXE3|A0A0A6YXE3_MOUSE;sp|Q9JKP5|MBNL1_MOUSE;tr|A0A0A6YWB0|A0A0A6YWB0_MOUSE;tr|G3X9Q0|G3X9Q0_MOUSE;tr|A0A0A6YVV8|A0A0A6YVV8_MOUSE;tr|A0A0A6YXP3|A0A0A6YXP3_MOUSE	A0A0A6YXE3	Mbnl1
NaN	NaN	0.491561	0.496215	0.515535	0.460851	NaN	NaN	0.507982	0.497672	NaN	0.506091		7	2	2	46.7	24.8	24.8	18.71	0	29.983	4892300000	3148800000	1743500000	tr|A0A0A6YXF6|A0A0A6YXF6_MOUSE;sp|Q9QUI0|RHOA_MOUSE	tr|A0A0A6YXF6|A0A0A6YXF6_MOUSE;sp|Q9QUI0|RHOA_MOUSE	A0A0A6YXF6	Rhoa
0.540058	0.515061	0.389027	0.522139	NaN	NaN	NaN	NaN	0.510796	0.518124	0.477067	NaN		2	2	2	13.6	13.6	13.6	22.569	0.00025575	14.974	630460000	398000000	232460000	tr|A0A0A6YXG0|A0A0A6YXG0_MOUSE;sp|Q9JKK1-2|STX6_MOUSE;sp|Q9JKK1|STX6_MOUSE	tr|A0A0A6YXG0|A0A0A6YXG0_MOUSE;sp|Q9JKK1-2|STX6_MOUSE;sp|Q9JKK1|STX6_MOUSE	A0A0A6YXG0	Stx6
0.360369	0.35509	0.366213	0.368875	0.39062	0.372697	0.404747	0.410249	0.403671	0.39616	0.401972	0.422902		28	28	27	15.8	15.8	15.5	309.37	0	150.01	9685300000	6406700000	3278600000	tr|A0A0A6YXL6|A0A0A6YXL6_MOUSE;tr|E9Q3Y4|E9Q3Y4_MOUSE;tr|A0A0A6YXX3|A0A0A6YXX3_MOUSE;sp|Q9ESE1-2|LRBA_MOUSE;sp|Q9ESE1|LRBA_MOUSE;sp|Q9ESE1-3|LRBA_MOUSE;tr|A0A1D5RM41|A0A1D5RM41_MOUSE;tr|Q8BSM6|Q8BSM6_MOUSE;sp|Q9EPN1-2|NBEA_MOUSE	tr|A0A0A6YXL6|A0A0A6YXL6_MOUSE;tr|E9Q3Y4|E9Q3Y4_MOUSE;tr|A0A0A6YXX3|A0A0A6YXX3_MOUSE;sp|Q9ESE1-2|LRBA_MOUSE;sp|Q9ESE1|LRBA_MOUSE;sp|Q9ESE1-3|LRBA_MOUSE;tr|A0A1D5RM41|A0A1D5RM41_MOUSE	A0A0A6YXL6	Lrba
0.377412	0.373746	0.329267	0.310166	0.360682	0.369263	0.239659	0.257492	0.373481	0.375643	0.327043	0.349104		2	2	2	18.1	18.1	18.1	16.353	0	32.858	5463400000	4072800000	1390600000	tr|A0A0A6YY34|A0A0A6YY34_MOUSE;tr|A0A0A6YVV2|A0A0A6YVV2_MOUSE;sp|P11352|GPX1_MOUSE	tr|A0A0A6YY34|A0A0A6YY34_MOUSE;tr|A0A0A6YVV2|A0A0A6YVV2_MOUSE;sp|P11352|GPX1_MOUSE	A0A0A6YY34	Gpx1
0.482292	NaN	NaN	0.529334	NaN	0.490333	NaN	NaN	0.493382	0.47388	0.560417	0.484951		6	6	6	15.2	15.2	15.2	48.075	0.00068807	9.8334	1899700000	1238500000	661200000	tr|A0A0A6YY75|A0A0A6YY75_MOUSE;sp|Q64735-2|CR1L_MOUSE;sp|Q64735|CR1L_MOUSE;tr|A0A0A6YVT1|A0A0A6YVT1_MOUSE;tr|A0A0A6YXN9|A0A0A6YXN9_MOUSE;tr|A0A0A6YXR6|A0A0A6YXR6_MOUSE	tr|A0A0A6YY75|A0A0A6YY75_MOUSE;sp|Q64735-2|CR1L_MOUSE;sp|Q64735|CR1L_MOUSE;tr|A0A0A6YVT1|A0A0A6YVT1_MOUSE;tr|A0A0A6YXN9|A0A0A6YXN9_MOUSE;tr|A0A0A6YXR6|A0A0A6YXR6_MOUSE	A0A0A6YY75	Cr1l
0.679426	0.749261	0.470442	0.468145	0.457884	NaN	0.602473	NaN	0.706247	0.630179	0.541291	0.580018		9	9	9	11	11	11	116.26	0	28.215	1994900000	1236300000	758570000	tr|A0A0A6YY91|A0A0A6YY91_MOUSE;sp|P13595|NCAM1_MOUSE;tr|E9Q589|E9Q589_MOUSE;sp|P13595-3|NCAM1_MOUSE;tr|A0A0A6YY47|A0A0A6YY47_MOUSE;sp|P13595-2|NCAM1_MOUSE;tr|E9QB01|E9QB01_MOUSE;tr|A0A0A6YWU2|A0A0A6YWU2_MOUSE;sp|P13595-4|NCAM1_MOUSE	tr|A0A0A6YY91|A0A0A6YY91_MOUSE;sp|P13595|NCAM1_MOUSE;tr|E9Q589|E9Q589_MOUSE;sp|P13595-3|NCAM1_MOUSE;tr|A0A0A6YY47|A0A0A6YY47_MOUSE;sp|P13595-2|NCAM1_MOUSE;tr|E9QB01|E9QB01_MOUSE;tr|A0A0A6YWU2|A0A0A6YWU2_MOUSE;sp|P13595-4|NCAM1_MOUSE	A0A0A6YY91	Ncam1
0.661878	0.708946	0.575404	0.662911	0.606618	0.685762	0.647565	0.61037	0.684927	0.580263	0.676695	0.592023		14	14	14	35.3	35.3	35.3	61.461	0	59.924	1217500000	722070000	495470000	tr|A0A0B4J1E2|A0A0B4J1E2_MOUSE;sp|Q9CSN1|SNW1_MOUSE	tr|A0A0B4J1E2|A0A0B4J1E2_MOUSE;sp|Q9CSN1|SNW1_MOUSE	A0A0B4J1E2	Snw1
NaN	NaN	NaN	0.482239	NaN	NaN	NaN	NaN	NaN	NaN	NaN	NaN		3	2	2	17.6	13.2	13.2	28.655	0.00066519	8.4394	299550000	208810000	90737000	tr|A0A0B4J1E5|A0A0B4J1E5_MOUSE;sp|Q99PM9|UCK2_MOUSE;tr|A0A0A6YVQ3|A0A0A6YVQ3_MOUSE;tr|A0A0A6YXW7|A0A0A6YXW7_MOUSE;tr|A0A0A6YXG9|A0A0A6YXG9_MOUSE;tr|F7CBX2|F7CBX2_MOUSE	tr|A0A0B4J1E5|A0A0B4J1E5_MOUSE;sp|Q99PM9|UCK2_MOUSE;tr|A0A0A6YVQ3|A0A0A6YVQ3_MOUSE;tr|A0A0A6YXW7|A0A0A6YXW7_MOUSE	A0A0B4J1E5	Uck2
0.409122	0.399462	0.481026	0.516189	NaN	NaN	NaN	NaN	0.482166	NaN	NaN	0.475669		5	2	2	11.6	5.6	5.6	68.03	0	131.14	3357300000	2229800000	1127500000	tr|A0A0B4J1E7|A0A0B4J1E7_MOUSE;sp|O35343|IMA3_MOUSE;tr|D3YTN1|D3YTN1_MOUSE	tr|A0A0B4J1E7|A0A0B4J1E7_MOUSE;sp|O35343|IMA3_MOUSE	A0A0B4J1E7	Kpna4
NaN	NaN	NaN	NaN	NaN	NaN	NaN	NaN	0.137118	0.10739	0.590601	0.498131		2	2	2	26.7	26.7	26.7	13.305	0.00025867	15.558	456390000	275850000	180540000	tr|A0A0B4J1H7|A0A0B4J1H7_MOUSE;tr|A0A0B4J1H8|A0A0B4J1H8_MOUSE	tr|A0A0B4J1H7|A0A0B4J1H7_MOUSE;tr|A0A0B4J1H8|A0A0B4J1H8_MOUSE	A0A0B4J1H7	Igkv1-135
0.558318	0.578042	0.573769	0.57891	0.565126	0.465857	0.645965	0.702152	0.577224	0.585189	0.580005	0.58279		6	6	6	6.8	6.8	6.8	113.84	0.00027397	18.861	3080300000	2005000000	1075300000	tr|A0A0B4J1L4|A0A0B4J1L4_MOUSE;sp|D3YYU8|OBSL1_MOUSE;tr|A0A0A0MQG1|A0A0A0MQG1_MOUSE;sp|D3YYU8-2|OBSL1_MOUSE	tr|A0A0B4J1L4|A0A0B4J1L4_MOUSE;sp|D3YYU8|OBSL1_MOUSE;tr|A0A0A0MQG1|A0A0A0MQG1_MOUSE;sp|D3YYU8-2|OBSL1_MOUSE	A0A0B4J1L4	Obsl1
0.454112	0.463987	0.492572	0.497994	0.702356	0.449724	0.495762	0.489311	0.473922	0.468907	0.600763	0.46464		10	10	10	29.4	29.4	29.4	37.357	0	70.737	4695500000	3074500000	1621000000	tr|A0A0F6AIX5|A0A0F6AIX5_MOUSE;sp|Q8BVA5|LDAH_MOUSE;tr|A0A1W2P7C8|A0A1W2P7C8_MOUSE;tr|A0A0F6AIX6|A0A0F6AIX6_MOUSE;sp|Q8BVA5-2|LDAH_MOUSE;tr|A0A1W2P7T7|A0A1W2P7T7_MOUSE;sp|Q8BVA5-3|LDAH_MOUSE;tr|A0A1W2P820|A0A1W2P820_MOUSE;sp|Q8BVA5-4|LDAH_MOUSE;tr|A0A1W2P6H0|A0A1W2P6H0_MOUSE;tr|A0A1W2P6L7|A0A1W2P6L7_MOUSE;tr|A0A1W2P856|A0A1W2P856_MOUSE;tr|A0A1W2P6J8|A0A1W2P6J8_MOUSE;tr|A0A1W2P818|A0A1W2P818_MOUSE	tr|A0A0F6AIX5|A0A0F6AIX5_MOUSE;sp|Q8BVA5|LDAH_MOUSE;tr|A0A1W2P7C8|A0A1W2P7C8_MOUSE;tr|A0A0F6AIX6|A0A0F6AIX6_MOUSE;sp|Q8BVA5-2|LDAH_MOUSE;tr|A0A1W2P7T7|A0A1W2P7T7_MOUSE;sp|Q8BVA5-3|LDAH_MOUSE;tr|A0A1W2P820|A0A1W2P820_MOUSE	A0A0F6AIX5	Ldah
0.434953	0.479395	NaN	NaN	NaN	NaN	NaN	NaN	NaN	NaN	NaN	NaN		3	3	3	9.8	9.8	9.8	46.03	0.0016437	6.1449	148250000	102910000	45338000	tr|A0A0G2JDF7|A0A0G2JDF7_MOUSE;sp|Q3UN04|UBP30_MOUSE	tr|A0A0G2JDF7|A0A0G2JDF7_MOUSE;sp|Q3UN04|UBP30_MOUSE	A0A0G2JDF7	Usp30
0.31332	0.3227	0.380058	0.344017	0.418831	0.405914	0.403947	0.402127	0.355573	0.328786	0.334353	0.356542		12	12	12	25.5	25.5	25.5	62.697	0	268.01	8319600000	5976900000	2342700000	tr|A0A0G2JDI9|A0A0G2JDI9_MOUSE;sp|P55096|ABCD3_MOUSE	tr|A0A0G2JDI9|A0A0G2JDI9_MOUSE;sp|P55096|ABCD3_MOUSE	A0A0G2JDI9	Abcd3
0.312365	0.241251	0.450988	0.407786	0.328929	0.317275	0.240671	0.241278	0.345768	0.411312	0.265348	0.365529		18	18	9	33.7	33.7	15.2	70.451	0	128.66	13000000000	9124400000	3875400000	tr|A0A0G2JDV3|A0A0G2JDV3_MOUSE;tr|L7N1X8|L7N1X8_MOUSE;tr|Q000W5|Q000W5_MOUSE	tr|A0A0G2JDV3|A0A0G2JDV3_MOUSE;tr|L7N1X8|L7N1X8_MOUSE;tr|Q000W5|Q000W5_MOUSE	A0A0G2JDV3	Gbp6
0.560826	0.560572	0.545593	0.519767	0.535393	0.555699	0.545219	0.553203	0.563175	0.580366	0.559403	0.558828		2	2	1	30.5	30.5	13.4	9.2327	0	77.076	15019000000	9300200000	5718800000	tr|A0A0G2JDW7|A0A0G2JDW7_MOUSE;tr|A0A0G2JG29|A0A0G2JG29_MOUSE;sp|Q6ZWU9|RS27_MOUSE	tr|A0A0G2JDW7|A0A0G2JDW7_MOUSE;tr|A0A0G2JG29|A0A0G2JG29_MOUSE;sp|Q6ZWU9|RS27_MOUSE	A0A0G2JDW7	Rps27
0.565384	NaN	NaN	0.485036	NaN	NaN	NaN	0.803028	NaN	NaN	0.4057	NaN		7	7	7	10.7	10.7	10.7	80.831	0.00047427	11.186	202120000	124820000	77304000	tr|A0A0G2JE03|A0A0G2JE03_MOUSE;sp|Q8BTZ4-2|APC5_MOUSE;tr|Q3TWF7|Q3TWF7_MOUSE;tr|A0A0G2JDM7|A0A0G2JDM7_MOUSE;sp|Q8BTZ4|APC5_MOUSE;tr|A0A0G2JDE8|A0A0G2JDE8_MOUSE;tr|A0A0G2JFH0|A0A0G2JFH0_MOUSE;tr|A0A0G2JGE5|A0A0G2JGE5_MOUSE	tr|A0A0G2JE03|A0A0G2JE03_MOUSE;sp|Q8BTZ4-2|APC5_MOUSE;tr|Q3TWF7|Q3TWF7_MOUSE;tr|A0A0G2JDM7|A0A0G2JDM7_MOUSE;sp|Q8BTZ4|APC5_MOUSE;tr|A0A0G2JDE8|A0A0G2JDE8_MOUSE	A0A0G2JE03	Anapc5
0.488441	0.461822	0.440185	0.573672	0.178477	0.493185	0.507661	0.498527	0.496841	0.524702	0.525757	0.556244		6	4	3	57.3	32.7	24	16.835	0	27.775	2008700000	1229300000	779370000	tr|A0A0G2JE25|A0A0G2JE25_MOUSE;tr|A0A0G2JGP4|A0A0G2JGP4_MOUSE;tr|Q9D091|Q9D091_MOUSE;sp|P08556|RASN_MOUSE;tr|A0A0G2JGM2|A0A0G2JGM2_MOUSE;tr|C0H5X4|C0H5X4_MOUSE;tr|B2KGV5|B2KGV5_MOUSE;tr|E9Q8V2|E9Q8V2_MOUSE;tr|E9PVD5|E9PVD5_MOUSE;tr|A0A0N4SVY1|A0A0N4SVY1_MOUSE	tr|A0A0G2JE25|A0A0G2JE25_MOUSE;tr|A0A0G2JGP4|A0A0G2JGP4_MOUSE;tr|Q9D091|Q9D091_MOUSE;sp|P08556|RASN_MOUSE	A0A0G2JE25	Nras
NaN	NaN	0.443475	NaN	NaN	NaN	NaN	NaN	NaN	NaN	NaN	NaN		2	2	2	24.6	24.6	24.6	12.59	0.0019616	4.8312	100290000	64427000	35865000	tr|A0A0G2JE69|A0A0G2JE69_MOUSE;tr|Q8BG20|Q8BG20_MOUSE;tr|V9GXP1|V9GXP1_MOUSE;sp|Q9CWQ0|DPH5_MOUSE	tr|A0A0G2JE69|A0A0G2JE69_MOUSE;tr|Q8BG20|Q8BG20_MOUSE;tr|V9GXP1|V9GXP1_MOUSE;sp|Q9CWQ0|DPH5_MOUSE	A0A0G2JE69	Dph5
NaN	NaN	0.511808	0.361017	0.385468	0.347736	NaN	NaN	0.312783	NaN	0.398085	NaN		1	1	1	13.2	13.2	13.2	17.086	0.000293	23.213	272150000	188220000	83931000	tr|A0A0G2JEE6|A0A0G2JEE6_MOUSE;tr|A0A0G2JE46|A0A0G2JE46_MOUSE;tr|A0A0G2JFF9|A0A0G2JFF9_MOUSE;tr|A0A0G2JDP0|A0A0G2JDP0_MOUSE;sp|O35387|HAX1_MOUSE	tr|A0A0G2JEE6|A0A0G2JEE6_MOUSE;tr|A0A0G2JE46|A0A0G2JE46_MOUSE;tr|A0A0G2JFF9|A0A0G2JFF9_MOUSE;tr|A0A0G2JDP0|A0A0G2JDP0_MOUSE;sp|O35387|HAX1_MOUSE	A0A0G2JEE6	Hax1
0.542042	0.534884	0.467449	0.490195	0.503933	0.514586	0.47476	0.471477	0.50859	0.524496	0.513134	0.494678		12	11	0	35.8	33	0	48.414	0	45.3	5011600000	3165600000	1846000000	tr|A0A0G2JEP4|A0A0G2JEP4_MOUSE;tr|A0A0R4J169|A0A0R4J169_MOUSE;sp|Q91WK0-2|LRRF2_MOUSE;tr|E9QN52|E9QN52_MOUSE;sp|Q91WK0|LRRF2_MOUSE;tr|A0A1L1SVG1|A0A1L1SVG1_MOUSE;tr|A0A1L1SQW1|A0A1L1SQW1_MOUSE;tr|A0A0G2JGZ1|A0A0G2JGZ1_MOUSE	tr|A0A0G2JEP4|A0A0G2JEP4_MOUSE;tr|A0A0R4J169|A0A0R4J169_MOUSE;sp|Q91WK0-2|LRRF2_MOUSE;tr|E9QN52|E9QN52_MOUSE;sp|Q91WK0|LRRF2_MOUSE;tr|A0A1L1SVG1|A0A1L1SVG1_MOUSE;tr|A0A1L1SQW1|A0A1L1SQW1_MOUSE	A0A0G2JEP4	Lrrfip2
0.461262	0.46281	0.372338	0.385973	0.356594	0.370059	0.487023	0.514497	0.397633	0.392857	0.440282	0.455909		33	33	1	58.1	58.1	4.8	80.035	0	323.31	67227000000	44999000000	22229000000	tr|A0A0G2JEX1|A0A0G2JEX1_MOUSE;sp|Q7TPW1|NEXN_MOUSE;tr|A0A0G2JFT2|A0A0G2JFT2_MOUSE;tr|A0A0G2JFI0|A0A0G2JFI0_MOUSE;tr|A0A0G2JDZ3|A0A0G2JDZ3_MOUSE	tr|A0A0G2JEX1|A0A0G2JEX1_MOUSE;sp|Q7TPW1|NEXN_MOUSE	A0A0G2JEX1	Nexn
0.359901	0.358337	NaN	NaN	0.363541	0.394146	NaN	NaN	0.448714	0.41956	NaN	0.445404		28	1	1	61.4	3.5	3.5	64.114	0	57.17	1514400000	1019700000	494730000	tr|A0A0G2JFD8|A0A0G2JFD8_MOUSE	tr|A0A0G2JFD8|A0A0G2JFD8_MOUSE	A0A0G2JFD8	Nexn
0.427063	0.444238	NaN	NaN	NaN	NaN	NaN	NaN	NaN	NaN	NaN	NaN		6	6	6	15.3	15.3	15.3	57.246	0.00048473	12.321	248040000	140520000	107520000	tr|A0A0G2JFE0|A0A0G2JFE0_MOUSE;tr|A0A0G2JFB2|A0A0G2JFB2_MOUSE;sp|Q80VL1|TDRKH_MOUSE;tr|A0A0G2JE08|A0A0G2JE08_MOUSE;tr|A0A0G2JFP5|A0A0G2JFP5_MOUSE	tr|A0A0G2JFE0|A0A0G2JFE0_MOUSE;tr|A0A0G2JFB2|A0A0G2JFB2_MOUSE;sp|Q80VL1|TDRKH_MOUSE;tr|A0A0G2JE08|A0A0G2JE08_MOUSE	A0A0G2JFE0	Tdrkh
0.363579	0.386161	0.396728	0.352824	0.314985	0.303781	0.352648	0.338863	0.331336	0.324103	0.34246	0.336013		61	61	43	58.1	58.1	43.2	152.67	0	323.31	69282000000	46575000000	22707000000	tr|A0A0G2JFH2|A0A0G2JFH2_MOUSE	tr|A0A0G2JFH2|A0A0G2JFH2_MOUSE	A0A0G2JFH2	Map4
NaN	NaN	0.383239	0.481696	0.398749	0.483397	NaN	NaN	NaN	NaN	NaN	NaN		2	2	2	20.5	20.5	20.5	14.706	0.0019972	5.3094	460810000	294910000	165900000	tr|A0A0G2JFV9|A0A0G2JFV9_MOUSE;sp|Q9JHI7|EXOS9_MOUSE	tr|A0A0G2JFV9|A0A0G2JFV9_MOUSE;sp|Q9JHI7|EXOS9_MOUSE	A0A0G2JFV9	Exosc9
NaN	NaN	NaN	NaN	0.611077	0.581688	NaN	NaN	NaN	NaN	NaN	NaN		3	2	2	5.6	4.4	4.4	75.37	0.00025536	14.874	272650000	166060000	106600000	tr|A0A0G2JFZ4|A0A0G2JFZ4_MOUSE;tr|E9Q7M2|E9Q7M2_MOUSE	tr|A0A0G2JFZ4|A0A0G2JFZ4_MOUSE;tr|E9Q7M2|E9Q7M2_MOUSE	A0A0G2JFZ4	Tsc22d2
0.356288	0.355871	0.339435	0.338334	0.326636	0.317459	NaN	NaN	0.343917	0.321126	0.28652	0.368212		5	5	5	16.1	16.1	16.1	36.957	0.00064572	7.5446	641470000	443400000	198070000	tr|A0A0G2JG40|A0A0G2JG40_MOUSE;sp|P27600|GNA12_MOUSE	tr|A0A0G2JG40|A0A0G2JG40_MOUSE;sp|P27600|GNA12_MOUSE	A0A0G2JG40	Gna12
0.681907	0.597941	0.746192	0.642333	NaN	NaN	NaN	NaN	0.693068	0.734612	0.746045	0.736147		3	3	3	34.1	34.1	34.1	20.294	0	31.616	1086900000	619010000	467920000	tr|A0A0G2JG95|A0A0G2JG95_MOUSE;sp|Q8BX10-2|PGAM5_MOUSE;sp|Q8BX10|PGAM5_MOUSE	tr|A0A0G2JG95|A0A0G2JG95_MOUSE;sp|Q8BX10-2|PGAM5_MOUSE;sp|Q8BX10|PGAM5_MOUSE	A0A0G2JG95	Pgam5
NaN	NaN	0.696669	0.642739	NaN	NaN	NaN	NaN	0.519666	NaN	NaN	NaN		3	1	1	19	5.5	5.5	31.367	0.00029797	24.329	1002800000	607310000	395460000	tr|A0A0G2JGC1|A0A0G2JGC1_MOUSE;sp|P63087|PP1G_MOUSE;sp|P63087-2|PP1G_MOUSE;tr|A0A0G2JFF1|A0A0G2JFF1_MOUSE	tr|A0A0G2JGC1|A0A0G2JGC1_MOUSE;sp|P63087|PP1G_MOUSE;sp|P63087-2|PP1G_MOUSE;tr|A0A0G2JFF1|A0A0G2JFF1_MOUSE	A0A0G2JGC1	Ppp1cc
0.597168	0.671219	0.448698	0.551167	NaN	NaN	NaN	NaN	0.839412	0.763825	0.468872	0.505283		2	2	2	28.2	28.2	28.2	9.0621	0.00066313	8.3546	792180000	479930000	312250000	tr|A0A0G2JGD2|A0A0G2JGD2_MOUSE;sp|P07091|S10A4_MOUSE	tr|A0A0G2JGD2|A0A0G2JGD2_MOUSE;sp|P07091|S10A4_MOUSE	A0A0G2JGD2	S100a4
0.660502	0.436633	0.31894	0.334579	0.32646	0.305857	NaN	NaN	0.328915	0.383527	0.393845	0.479319		31	2	0	57.5	5.4	0	70.624	0	60.058	4754700000	3208400000	1546300000	tr|A0A0G2JGI1|A0A0G2JGI1_MOUSE	tr|A0A0G2JGI1|A0A0G2JGI1_MOUSE	A0A0G2JGI1	Nexn
NaN	NaN	NaN	NaN	NaN	NaN	0.474629	0.419353	NaN	NaN	NaN	NaN		1	1	1	11.8	11.8	11.8	12.297	0.00026702	17.251	188310000	122920000	65392000	tr|A0A0G2JGK0|A0A0G2JGK0_MOUSE;sp|Q8BK75|ELP6_MOUSE	tr|A0A0G2JGK0|A0A0G2JGK0_MOUSE;sp|Q8BK75|ELP6_MOUSE	A0A0G2JGK0	Elp6
0.53505	0.463591	0.605433	0.528218	0.540848	0.529322	0.597389	0.581781	0.572877	0.538044	0.57055	0.594608		12	12	12	11.9	11.9	11.9	133.03	0	26.165	936930000	569080000	367850000	tr|A0A0G2JGL8|A0A0G2JGL8_MOUSE;sp|Q99PU8-2|DHX30_MOUSE;sp|Q99PU8|DHX30_MOUSE;sp|Q99PU8-3|DHX30_MOUSE;tr|A0A0G2JE53|A0A0G2JE53_MOUSE;tr|A0A0G2JGL1|A0A0G2JGL1_MOUSE;tr|A0A0G2JFR1|A0A0G2JFR1_MOUSE;tr|A0A0G2JGY7|A0A0G2JGY7_MOUSE	tr|A0A0G2JGL8|A0A0G2JGL8_MOUSE;sp|Q99PU8-2|DHX30_MOUSE;sp|Q99PU8|DHX30_MOUSE;sp|Q99PU8-3|DHX30_MOUSE	A0A0G2JGL8	Dhx30
0.679277	0.611806	0.742188	0.774931	NaN	NaN	NaN	NaN	0.638361	0.66862	0.641454	0.568812		1	1	1	20	20	20	8.386	0.00068697	9.7949	1482800000	859010000	623810000	tr|A0A0G2JGN4|A0A0G2JGN4_MOUSE;sp|P27048|RSMB_MOUSE;sp|P63163|RSMN_MOUSE	tr|A0A0G2JGN4|A0A0G2JGN4_MOUSE;sp|P27048|RSMB_MOUSE;sp|P63163|RSMN_MOUSE	A0A0G2JGN4	Snrpb
0.545224	0.552985	0.516516	0.506434	0.508831	0.500829	0.543599	0.530386	0.511244	0.513272	0.53282	0.51496		13	13	1	33.4	33.4	2.4	60.003	0	154.01	25069000000	15801000000	9268100000	tr|A0A0G2JGS4|A0A0G2JGS4_MOUSE;tr|E9Q1T1|E9Q1T1_MOUSE;sp|Q6PHZ2|KCC2D_MOUSE	tr|A0A0G2JGS4|A0A0G2JGS4_MOUSE;tr|E9Q1T1|E9Q1T1_MOUSE;sp|Q6PHZ2|KCC2D_MOUSE	A0A0G2JGS4	Camk2d
NaN	NaN	0.520599	NaN	NaN	NaN	NaN	NaN	NaN	NaN	NaN	NaN		3	3	3	20.7	20.7	20.7	21.705	0.0006502	7.765	61661000	40784000	20877000	tr|A0A0G2JGY5|A0A0G2JGY5_MOUSE;tr|E9QME5|E9QME5_MOUSE;sp|Q99PP7-2|TRI33_MOUSE;tr|E9QP19|E9QP19_MOUSE;sp|Q99PP7|TRI33_MOUSE;tr|A0A0G2JE09|A0A0G2JE09_MOUSE	tr|A0A0G2JGY5|A0A0G2JGY5_MOUSE;tr|E9QME5|E9QME5_MOUSE;sp|Q99PP7-2|TRI33_MOUSE;tr|E9QP19|E9QP19_MOUSE;sp|Q99PP7|TRI33_MOUSE	A0A0G2JGY5	Trim33
0.468122	0.492846	0.425508	0.426496	0.484445	0.45763	0.482851	0.491873	0.444012	0.421948	0.453062	0.457734		5	5	5	44.3	44.3	44.3	21.009	0	153.97	10763000000	7136800000	3626500000	tr|A0A0G2JH04|A0A0G2JH04_MOUSE;sp|P63073|IF4E_MOUSE;tr|A0A0G2JFB4|A0A0G2JFB4_MOUSE;tr|A0A0G2JGT5|A0A0G2JGT5_MOUSE;tr|A0A0G2JG98|A0A0G2JG98_MOUSE	tr|A0A0G2JH04|A0A0G2JH04_MOUSE;sp|P63073|IF4E_MOUSE;tr|A0A0G2JFB4|A0A0G2JFB4_MOUSE;tr|A0A0G2JGT5|A0A0G2JGT5_MOUSE	A0A0G2JH04	Eif4e
0.678116	0.736309	0.660634	0.645358	0.73608	0.698684	0.623799	0.648418	0.655316	0.659159	0.612392	0.63385		5	5	5	25.5	25.5	25.5	23.696	0.00046275	10.186	668690000	380900000	287780000	tr|A0A0H2UH20|A0A0H2UH20_MOUSE;tr|E9PUD0|E9PUD0_MOUSE;sp|Q9R020-2|ZRAB2_MOUSE;tr|D3Z4U0|D3Z4U0_MOUSE;sp|Q9R020|ZRAB2_MOUSE	tr|A0A0H2UH20|A0A0H2UH20_MOUSE;tr|E9PUD0|E9PUD0_MOUSE;sp|Q9R020-2|ZRAB2_MOUSE;tr|D3Z4U0|D3Z4U0_MOUSE;sp|Q9R020|ZRAB2_MOUSE	A0A0H2UH20	Zranb2
NaN	NaN	NaN	NaN	NaN	NaN	NaN	0.50043	NaN	NaN	NaN	NaN		17	1	1	69.6	5.1	5.1	35.108	0	25.239	2069000000	1343400000	725530000	tr|A0A0J9YKD4|A0A0J9YKD4_MOUSE	tr|A0A0J9YKD4|A0A0J9YKD4_MOUSE	A0A0J9YKD4	Ckm
0.635241	0.630151	0.592123	0.661675	0.539579	0.620755	0.496248	0.566935	0.560913	0.596665	0.624346	0.593572		12	12	9	35.2	35.2	26.1	57.639	0	101.84	2254300000	1328100000	926180000	tr|A0A0J9YTU9|A0A0J9YTU9_MOUSE;sp|Q69Z99|ZN512_MOUSE;tr|A0A0J9YV10|A0A0J9YV10_MOUSE;tr|A0A0J9YU29|A0A0J9YU29_MOUSE	tr|A0A0J9YTU9|A0A0J9YTU9_MOUSE;sp|Q69Z99|ZN512_MOUSE	A0A0J9YTU9	Zfp512
0.596756	0.633747	0.600616	0.604262	0.644899	0.631969	0.583638	0.571604	0.607377	0.616707	0.623933	0.631522		13	13	7	43.1	43.1	30.4	48.978	0	323.31	16199000000	9876700000	6322300000	tr|A0A0J9YTY0|A0A0J9YTY0_MOUSE;sp|Q8C1B7-3|SEP11_MOUSE;sp|Q8C1B7-2|SEP11_MOUSE;sp|Q8C1B7|SEP11_MOUSE;tr|A0A0J9YUL3|A0A0J9YUL3_MOUSE;tr|A0A0J9YVA6|A0A0J9YVA6_MOUSE;tr|A0A0J9YUV6|A0A0J9YUV6_MOUSE	tr|A0A0J9YTY0|A0A0J9YTY0_MOUSE;sp|Q8C1B7-3|SEP11_MOUSE;sp|Q8C1B7-2|SEP11_MOUSE;sp|Q8C1B7|SEP11_MOUSE;tr|A0A0J9YUL3|A0A0J9YUL3_MOUSE	A0A0J9YTY0	2021-09-11
NaN	NaN	NaN	0.547332	NaN	NaN	NaN	NaN	NaN	NaN	0.562827	0.624567		2	2	2	10.9	10.9	10.9	18.648	0.0040907	3.8041	696250000	416980000	279270000	tr|A0A0J9YU08|A0A0J9YU08_MOUSE;sp|Q6P3Z3|THAP4_MOUSE	tr|A0A0J9YU08|A0A0J9YU08_MOUSE;sp|Q6P3Z3|THAP4_MOUSE	A0A0J9YU08	Thap4
0.562969	0.531345	0.498132	0.540928	0.59969	0.550519	0.56136	0.452975	0.528424	0.612657	0.451547	0.545393		15	15	15	9.8	9.8	9.8	233.1	0	44.861	1638200000	1015700000	622520000	tr|A0A0J9YUD5|A0A0J9YUD5_MOUSE;tr|B9EJ54|B9EJ54_MOUSE;tr|E9Q880|E9Q880_MOUSE	tr|A0A0J9YUD5|A0A0J9YUD5_MOUSE;tr|B9EJ54|B9EJ54_MOUSE	A0A0J9YUD5	Nup205
0.478333	0.474981	0.480769	0.432802	0.524142	0.502246	0.521777	0.530741	0.512525	0.489975	0.49878	0.493356		5	5	5	36	36	36	15.81	0	97.31	10033000000	6439300000	3594000000	tr|A0A0J9YUI1|A0A0J9YUI1_MOUSE;sp|P61087|UBE2K_MOUSE;tr|A0A0J9YU07|A0A0J9YU07_MOUSE;tr|D3Z4U3|D3Z4U3_MOUSE;tr|F8WIC2|F8WIC2_MOUSE;tr|A0A0J9YUR9|A0A0J9YUR9_MOUSE;tr|Q3V3R8|Q3V3R8_MOUSE	tr|A0A0J9YUI1|A0A0J9YUI1_MOUSE;sp|P61087|UBE2K_MOUSE;tr|A0A0J9YU07|A0A0J9YU07_MOUSE;tr|D3Z4U3|D3Z4U3_MOUSE	A0A0J9YUI1	Ube2k
NaN	NaN	0.460948	0.393949	NaN	NaN	NaN	NaN	0.280097	0.309893	NaN	0.372572		5	5	5	22.9	22.9	22.9	27.776	0.00046751	10.598	587570000	341810000	245770000	tr|A0A0J9YUK6|A0A0J9YUK6_MOUSE;tr|A0A0J9YU79|A0A0J9YU79_MOUSE;sp|P97328|KHK_MOUSE;tr|E9Q1Q9|E9Q1Q9_MOUSE;tr|A0A0J9YTU1|A0A0J9YTU1_MOUSE	tr|A0A0J9YUK6|A0A0J9YUK6_MOUSE;tr|A0A0J9YU79|A0A0J9YU79_MOUSE;sp|P97328|KHK_MOUSE;tr|E9Q1Q9|E9Q1Q9_MOUSE;tr|A0A0J9YTU1|A0A0J9YTU1_MOUSE	A0A0J9YUK6	Khk
0.440381	NaN	NaN	NaN	NaN	NaN	NaN	NaN	NaN	NaN	NaN	NaN		2	2	2	15.6	15.6	15.6	15.087	0.00049542	13.353	93397000	62159000	31239000	tr|A0A0J9YUK9|A0A0J9YUK9_MOUSE;tr|A0A0J9YUF6|A0A0J9YUF6_MOUSE;sp|Q8BPG6|SUMF2_MOUSE	tr|A0A0J9YUK9|A0A0J9YUK9_MOUSE;tr|A0A0J9YUF6|A0A0J9YUF6_MOUSE;sp|Q8BPG6|SUMF2_MOUSE	A0A0J9YUK9	Sumf2
NaN	NaN	0.624947	0.441717	NaN	NaN	NaN	NaN	NaN	NaN	NaN	NaN		1	1	1	3.3	3.3	3.3	59.484	0.0012558	6.6194	14844000	10030000	4814400	tr|A0A0J9YUT0|A0A0J9YUT0_MOUSE;sp|Q99MZ3-5|MLXPL_MOUSE;sp|Q99MZ3-4|MLXPL_MOUSE;sp|Q99MZ3-3|MLXPL_MOUSE;sp|Q99MZ3-2|MLXPL_MOUSE;sp|Q99MZ3|MLXPL_MOUSE	tr|A0A0J9YUT0|A0A0J9YUT0_MOUSE;sp|Q99MZ3-5|MLXPL_MOUSE;sp|Q99MZ3-4|MLXPL_MOUSE;sp|Q99MZ3-3|MLXPL_MOUSE;sp|Q99MZ3-2|MLXPL_MOUSE;sp|Q99MZ3|MLXPL_MOUSE	A0A0J9YUT0	Mlxipl
0.375952	NaN	NaN	NaN	0.398417	NaN	NaN	NaN	NaN	NaN	0.56871	NaN		4	4	4	3.9	3.9	3.9	133.97	0.007349	3.1904	11254000000	7761500000	3492100000	tr|A0A0J9YV01|A0A0J9YV01_MOUSE;tr|H9H9S3|H9H9S3_MOUSE;sp|Q9R0G7|ZEB2_MOUSE;tr|A0A0M3HEP2|A0A0M3HEP2_MOUSE;tr|A0A0J9YVF6|A0A0J9YVF6_MOUSE	tr|A0A0J9YV01|A0A0J9YV01_MOUSE;tr|H9H9S3|H9H9S3_MOUSE;sp|Q9R0G7|ZEB2_MOUSE;tr|A0A0M3HEP2|A0A0M3HEP2_MOUSE;tr|A0A0J9YVF6|A0A0J9YVF6_MOUSE	A0A0J9YV01	Zeb2
NaN	NaN	0.428183	NaN	0.389859	0.433358	0.438802	NaN	NaN	NaN	NaN	0.477474	+	1	1	1	8.3	8.3	8.3	11.75	1	-2	957380000	625950000	331430000	tr|A0A0J9YV18|A0A0J9YV18_MOUSE;sp|Q9JIM5|YIPF7_MOUSE	tr|A0A0J9YV18|A0A0J9YV18_MOUSE;sp|Q9JIM5|YIPF7_MOUSE	A0A0J9YV18	Yipf7
0.510651	0.479894	0.424398	0.440956	0.482572	0.420165	NaN	0.503752	0.355386	0.425531	0.579867	0.44927		6	6	1	35.5	35.5	7.3	24.682	0	49.682	1241000000	820590000	420370000	tr|A0A0J9YV85|A0A0J9YV85_MOUSE	tr|A0A0J9YV85|A0A0J9YV85_MOUSE	A0A0J9YV85	Rab28
0.400642	0.417883	0.368631	0.372344	0.341351	0.368565	0.425962	NaN	0.377949	0.385887	0.416296	0.391759		1	1	1	10.5	10.5	10.5	11.814	0	35.481	8971100000	6295300000	2675800000	tr|A0A0J9YVC7|A0A0J9YVC7_MOUSE;tr|D3YWI4|D3YWI4_MOUSE;tr|E9Q1I6|E9Q1I6_MOUSE;tr|F8WHT5|F8WHT5_MOUSE;sp|P19258|MPV17_MOUSE;tr|G3UVW1|G3UVW1_MOUSE	tr|A0A0J9YVC7|A0A0J9YVC7_MOUSE;tr|D3YWI4|D3YWI4_MOUSE;tr|E9Q1I6|E9Q1I6_MOUSE;tr|F8WHT5|F8WHT5_MOUSE;sp|P19258|MPV17_MOUSE;tr|G3UVW1|G3UVW1_MOUSE	A0A0J9YVC7	Mpv17
0.658724	0.819584	0.592698	0.565686	NaN	0.548181	NaN	NaN	0.526601	0.535301	0.558488	0.55798		8	8	8	21.6	21.6	21.6	46.153	0	45.052	615660000	358620000	257040000	tr|A0A0J9YVJ6|A0A0J9YVJ6_MOUSE;tr|G5E8N7|G5E8N7_MOUSE;tr|E9Q9A5|E9Q9A5_MOUSE;sp|Q9JLV6|PNKP_MOUSE;tr|A0A0J9YTV1|A0A0J9YTV1_MOUSE;sp|Q9JLV6-2|PNKP_MOUSE;tr|A0A140LIZ1|A0A140LIZ1_MOUSE	tr|A0A0J9YVJ6|A0A0J9YVJ6_MOUSE;tr|G5E8N7|G5E8N7_MOUSE;tr|E9Q9A5|E9Q9A5_MOUSE;sp|Q9JLV6|PNKP_MOUSE;tr|A0A0J9YTV1|A0A0J9YTV1_MOUSE;sp|Q9JLV6-2|PNKP_MOUSE;tr|A0A140LIZ1|A0A140LIZ1_MOUSE	A0A0J9YVJ6	Pnkp
0.516294	0.498946	0.461106	0.503874	0.786364	0.462869	NaN	NaN	0.45005	0.426389	0.46595	0.445699		4	4	4	27.7	27.7	27.7	28.654	0	172.13	8669700000	5683000000	2986800000	tr|A0A0N4SUH8|A0A0N4SUH8_MOUSE;sp|Q9QZ23|NFU1_MOUSE;tr|D3Z285|D3Z285_MOUSE	tr|A0A0N4SUH8|A0A0N4SUH8_MOUSE;sp|Q9QZ23|NFU1_MOUSE;tr|D3Z285|D3Z285_MOUSE	A0A0N4SUH8	Nfu1
NaN	NaN	0.711654	NaN	NaN	NaN	NaN	NaN	0.589272	NaN	NaN	NaN		5	5	5	7.2	7.2	7.2	108.47	0.00066696	8.5285	214090000	108970000	105120000	tr|A0A0N4SUU0|A0A0N4SUU0_MOUSE;tr|A0A0N4SWD7|A0A0N4SWD7_MOUSE;tr|E9Q6H8|E9Q6H8_MOUSE;tr|A0A0N4SV65|A0A0N4SV65_MOUSE;tr|A0A0N4SUY3|A0A0N4SUY3_MOUSE;tr|A0A0N4SWF5|A0A0N4SWF5_MOUSE;tr|A0A1L1SQF5|A0A1L1SQF5_MOUSE;tr|A0A0N4SVR9|A0A0N4SVR9_MOUSE;tr|A0A0N4SUV0|A0A0N4SUV0_MOUSE;tr|A0A0N4SW19|A0A0N4SW19_MOUSE	tr|A0A0N4SUU0|A0A0N4SUU0_MOUSE;tr|A0A0N4SWD7|A0A0N4SWD7_MOUSE;tr|E9Q6H8|E9Q6H8_MOUSE;tr|A0A0N4SV65|A0A0N4SV65_MOUSE;tr|A0A0N4SUY3|A0A0N4SUY3_MOUSE;tr|A0A0N4SWF5|A0A0N4SWF5_MOUSE;tr|A0A1L1SQF5|A0A1L1SQF5_MOUSE	A0A0N4SUU0	Plekha5
NaN	NaN	NaN	NaN	NaN	NaN	NaN	NaN	NaN	NaN	0.507064	0.687988		2	2	2	13.4	13.4	13.4	31.891	0	27.246	83963000	51212000	32751000	tr|A0A0N4SV34|A0A0N4SV34_MOUSE;sp|Q91YP3|DEOC_MOUSE	tr|A0A0N4SV34|A0A0N4SV34_MOUSE;sp|Q91YP3|DEOC_MOUSE	A0A0N4SV34	Dera
0.595146	0.658183	0.647364	0.611674	0.462089	0.412404	0.58138	0.592739	0.610498	0.641133	NaN	NaN		20	20	20	13.3	13.3	13.3	214.46	0	49.149	1710200000	1111600000	598610000	tr|A0A0N4SV80|A0A0N4SV80_MOUSE;sp|Q61464-4|ZN638_MOUSE;tr|E9QML5|E9QML5_MOUSE;sp|Q61464|ZN638_MOUSE;tr|A0A0N4SV38|A0A0N4SV38_MOUSE;sp|Q61464-7|ZN638_MOUSE;sp|Q61464-2|ZN638_MOUSE;tr|A0A0N4SVI8|A0A0N4SVI8_MOUSE;sp|Q61464-5|ZN638_MOUSE;tr|E9QKZ7|E9QKZ7_MOUSE;tr|Q3TZK9|Q3TZK9_MOUSE;tr|A0A0N4SVM8|A0A0N4SVM8_MOUSE;sp|Q61464-3|ZN638_MOUSE;tr|A0A0N4SUP3|A0A0N4SUP3_MOUSE	tr|A0A0N4SV80|A0A0N4SV80_MOUSE;sp|Q61464-4|ZN638_MOUSE;tr|E9QML5|E9QML5_MOUSE;sp|Q61464|ZN638_MOUSE;tr|A0A0N4SV38|A0A0N4SV38_MOUSE;sp|Q61464-7|ZN638_MOUSE;sp|Q61464-2|ZN638_MOUSE;tr|A0A0N4SVI8|A0A0N4SVI8_MOUSE;sp|Q61464-5|ZN638_MOUSE;tr|E9QKZ7|E9QKZ7_MOUSE;tr|Q3TZK9|Q3TZK9_MOUSE;tr|A0A0N4SVM8|A0A0N4SVM8_MOUSE	A0A0N4SV80	Zfp638
0.425322	0.406465	0.4341	0.438574	0.446876	0.425161	NaN	0.399392	0.433899	0.433882	0.420153	0.437926		4	4	2	41.3	41.3	17.4	15.985	0	323.31	26296000000	18052000000	8244000000	tr|A0A0N4SVB8|A0A0N4SVB8_MOUSE;sp|Q9CQW2|ARL8B_MOUSE	tr|A0A0N4SVB8|A0A0N4SVB8_MOUSE;sp|Q9CQW2|ARL8B_MOUSE	A0A0N4SVB8	Arl8b
0.582745	0.595681	0.569309	0.599953	0.605662	0.561471	0.62149	0.641643	0.595085	0.593381	0.58336	0.592536		1	1	1	32.2	32.2	32.2	6.6106	0	69.209	1766100000	1060600000	705500000	tr|A0A0N4SVK3|A0A0N4SVK3_MOUSE;sp|P62322|LSM5_MOUSE	tr|A0A0N4SVK3|A0A0N4SVK3_MOUSE;sp|P62322|LSM5_MOUSE	A0A0N4SVK3	Lsm5
0.502078	0.449839	0.593283	0.593963	0.623968	0.62545	0.663696	0.653258	0.621687	0.601816	0.554101	0.575253		32	32	24	28.2	28.2	22.2	184.23	0	323.31	82712000000	57038000000	25675000000	tr|A0A0N4SVK8|A0A0N4SVK8_MOUSE	tr|A0A0N4SVK8|A0A0N4SVK8_MOUSE	A0A0N4SVK8	Adprhl1
0.508489	0.563979	0.532819	0.547481	0.487617	0.51768	0.56058	NaN	0.543098	0.585432	0.536392	0.536011		27	21	21	23.2	19.1	19.1	192.82	0	104.29	8073900000	5305600000	2768300000	tr|A0A0N4SVL0|A0A0N4SVL0_MOUSE;sp|Q80XI3-2|IF4G3_MOUSE;tr|Z4YKC4|Z4YKC4_MOUSE;tr|A0A0R4J112|A0A0R4J112_MOUSE;sp|Q80XI3-4|IF4G3_MOUSE;tr|A2AMI2|A2AMI2_MOUSE;sp|Q80XI3|IF4G3_MOUSE;sp|Q80XI3-3|IF4G3_MOUSE;tr|A2AMI7|A2AMI7_MOUSE;tr|A2AMI6|A2AMI6_MOUSE	tr|A0A0N4SVL0|A0A0N4SVL0_MOUSE;sp|Q80XI3-2|IF4G3_MOUSE;tr|Z4YKC4|Z4YKC4_MOUSE;tr|A0A0R4J112|A0A0R4J112_MOUSE;sp|Q80XI3-4|IF4G3_MOUSE;tr|A2AMI2|A2AMI2_MOUSE;sp|Q80XI3|IF4G3_MOUSE;sp|Q80XI3-3|IF4G3_MOUSE;tr|A2AMI7|A2AMI7_MOUSE	A0A0N4SVL0	Eif4g3
0.437124	NaN	NaN	0.40744	NaN	NaN	NaN	NaN	NaN	NaN	NaN	0.5361		3	3	3	35.5	35.5	35.5	12.524	0.0021451	4.7409	192110000	114640000	77465000	tr|A0A0N4SW11|A0A0N4SW11_MOUSE;sp|Q5U680|SAMC_MOUSE;tr|A0A0N4SUT5|A0A0N4SUT5_MOUSE;tr|A0A0N4SVB1|A0A0N4SVB1_MOUSE	tr|A0A0N4SW11|A0A0N4SW11_MOUSE;sp|Q5U680|SAMC_MOUSE	A0A0N4SW11	Slc25a26
0.428963	0.429893	0.413447	0.414833	0.410293	0.437947	0.423886	0.418725	0.410382	0.411303	0.423016	0.393189		15	15	15	18.3	18.3	18.3	139.55	0	268.17	8928700000	6007300000	2921400000	tr|A0A0N4SW73|A0A0N4SW73_MOUSE;sp|Q8R361|RFIP5_MOUSE	tr|A0A0N4SW73|A0A0N4SW73_MOUSE;sp|Q8R361|RFIP5_MOUSE	A0A0N4SW73	Rab11fip5
0.498624	0.475329	0.438223	0.457204	0.405453	NaN	0.469707	0.502253	0.503253	0.479907	0.452393	0.432056		8	8	7	22.1	22.1	20.2	52.252	0	26.788	1321600000	871320000	450260000	tr|A0A0N4SWB9|A0A0N4SWB9_MOUSE;sp|Q69ZZ6-2|TMCC1_MOUSE;sp|Q69ZZ6|TMCC1_MOUSE;tr|F8WJ98|F8WJ98_MOUSE;sp|Q69ZZ6-3|TMCC1_MOUSE	tr|A0A0N4SWB9|A0A0N4SWB9_MOUSE;sp|Q69ZZ6-2|TMCC1_MOUSE;sp|Q69ZZ6|TMCC1_MOUSE;tr|F8WJ98|F8WJ98_MOUSE;sp|Q69ZZ6-3|TMCC1_MOUSE	A0A0N4SWB9	Tmcc1
0.375737	0.38827	0.379533	0.375566	0.428882	0.378615	0.382469	0.410725	0.414046	0.410724	0.402768	0.391078		6	6	6	22.8	22.8	22.8	42.121	0	323.31	134620000000	94365000000	40250000000	tr|A0A0R3P9C8|A0A0R3P9C8_MOUSE;sp|Q9DC69|NDUA9_MOUSE	tr|A0A0R3P9C8|A0A0R3P9C8_MOUSE;sp|Q9DC69|NDUA9_MOUSE	A0A0R3P9C8	Ndufa9
0.471698	0.443956	0.501878	0.477327	0.46531	0.475577	NaN	NaN	0.458182	0.465754	0.466865	0.468911		5	5	5	20.5	20.5	20.5	28.406	0	109.38	7780100000	5101000000	2679100000	tr|A0A0R4IZW8|A0A0R4IZW8_MOUSE;sp|O88456|CPNS1_MOUSE;tr|A0A0R4J1C2|A0A0R4J1C2_MOUSE;sp|Q9D7J7|CPNS2_MOUSE	tr|A0A0R4IZW8|A0A0R4IZW8_MOUSE;sp|O88456|CPNS1_MOUSE;tr|A0A0R4J1C2|A0A0R4J1C2_MOUSE	A0A0R4IZW8	Capns1
0.489256	0.465446	0.500282	0.44822	0.490144	0.464751	0.527559	0.4502	0.465921	0.462992	0.471135	0.456255		7	7	7	27.9	27.9	27.9	37.432	0	291.46	12483000000	8233000000	4249500000	tr|A0A0R4IZX2|A0A0R4IZX2_MOUSE;sp|Q9JHL1|NHRF2_MOUSE;tr|A0A0R4J006|A0A0R4J006_MOUSE;sp|Q9JHL1-2|NHRF2_MOUSE	tr|A0A0R4IZX2|A0A0R4IZX2_MOUSE;sp|Q9JHL1|NHRF2_MOUSE;tr|A0A0R4J006|A0A0R4J006_MOUSE;sp|Q9JHL1-2|NHRF2_MOUSE	A0A0R4IZX2	Slc9a3r2
0.505522	0.545332	0.502602	0.487942	0.5016	0.475568	0.497585	0.537091	0.523442	0.512283	0.501387	0.515177		14	14	14	24.2	24.2	24.2	78.026	0	79.623	4516500000	2661900000	1854600000	tr|A0A0R4IZY0|A0A0R4IZY0_MOUSE;sp|Q8C1A5|THOP1_MOUSE	tr|A0A0R4IZY0|A0A0R4IZY0_MOUSE;sp|Q8C1A5|THOP1_MOUSE	A0A0R4IZY0	Thop1
0.58779	NaN	NaN	0.487418	NaN	NaN	NaN	NaN	NaN	NaN	NaN	NaN		5	5	5	14	14	14	71.15	0.00027367	18.832	226680000	140110000	86561000	tr|A0A0R4IZY9|A0A0R4IZY9_MOUSE;sp|Q91XI1-2|DUS3L_MOUSE;sp|Q91XI1|DUS3L_MOUSE	tr|A0A0R4IZY9|A0A0R4IZY9_MOUSE;sp|Q91XI1-2|DUS3L_MOUSE;sp|Q91XI1|DUS3L_MOUSE	A0A0R4IZY9	Dus3l
0.629111	0.693754	0.570726	0.573326	0.6001	0.637654	0.583081	NaN	0.600357	0.584825	0.54685	0.591293		9	9	9	11.5	11.5	11.5	96.763	0	51.504	2143100000	1275400000	867770000	tr|A0A0R4J007|A0A0R4J007_MOUSE;sp|P70261|PALD_MOUSE	tr|A0A0R4J007|A0A0R4J007_MOUSE;sp|P70261|PALD_MOUSE	A0A0R4J007	Pald1
0.342867	0.51763	0.610596	0.56282	NaN	NaN	NaN	NaN	NaN	NaN	0.559728	0.63091		8	8	8	38.8	38.8	38.8	27.571	0.00068384	9.5508	1229600000	974200000	255360000	tr|A0A0R4J018|A0A0R4J018_MOUSE;sp|O55060|TPMT_MOUSE;tr|D3Z380|D3Z380_MOUSE;tr|D3YWK6|D3YWK6_MOUSE;tr|D3Z0R1|D3Z0R1_MOUSE;tr|D3Z217|D3Z217_MOUSE;tr|D6RIK3|D6RIK3_MOUSE	tr|A0A0R4J018|A0A0R4J018_MOUSE;sp|O55060|TPMT_MOUSE;tr|D3Z380|D3Z380_MOUSE;tr|D3YWK6|D3YWK6_MOUSE;tr|D3Z0R1|D3Z0R1_MOUSE;tr|D3Z217|D3Z217_MOUSE;tr|D6RIK3|D6RIK3_MOUSE	A0A0R4J018	Tpmt
0.319741	0.322869	0.314411	0.318943	0.323611	0.316673	0.339949	0.330224	0.304473	0.309202	0.318799	0.328408		6	6	6	27.1	27.1	27.1	33.338	0	323.31	48644000000	35952000000	12691000000	tr|A0A0R4J023|A0A0R4J023_MOUSE;sp|Q9JLZ3|AUHM_MOUSE;tr|F6RT60|F6RT60_MOUSE;tr|F6R307|F6R307_MOUSE;tr|A0A0R4J1L8|A0A0R4J1L8_MOUSE;sp|Q9JLZ3-3|AUHM_MOUSE	tr|A0A0R4J023|A0A0R4J023_MOUSE;sp|Q9JLZ3|AUHM_MOUSE;tr|F6RT60|F6RT60_MOUSE;tr|F6R307|F6R307_MOUSE	A0A0R4J023	Auh
0.186053	0.187664	0.246098	0.256419	0.256094	0.255479	0.238818	0.221469	0.19491	0.207513	0.186317	0.182034		5	5	5	9.7	9.7	9.7	60.438	0	29.518	5713300000	4620800000	1092500000	tr|A0A0R4J039|A0A0R4J039_MOUSE;sp|Q9ESB3|HRG_MOUSE;tr|A0A338P6H8|A0A338P6H8_MOUSE	tr|A0A0R4J039|A0A0R4J039_MOUSE;sp|Q9ESB3|HRG_MOUSE	A0A0R4J039	Hrg
0.544662	0.575369	NaN	NaN	0.519497	0.577585	NaN	NaN	NaN	NaN	0.571052	0.572511		3	3	3	9.5	9.5	9.5	47.203	0	38.391	464380000	294870000	169510000	tr|A0A0R4J069|A0A0R4J069_MOUSE;sp|Q9JLI6|SCLY_MOUSE;tr|D3Z7G6|D3Z7G6_MOUSE;sp|Q9JLI6-2|SCLY_MOUSE;tr|M0QWF1|M0QWF1_MOUSE;tr|D3Z3I6|D3Z3I6_MOUSE;tr|F7BB44|F7BB44_MOUSE;tr|F6ZFP8|F6ZFP8_MOUSE	tr|A0A0R4J069|A0A0R4J069_MOUSE;sp|Q9JLI6|SCLY_MOUSE;tr|D3Z7G6|D3Z7G6_MOUSE;sp|Q9JLI6-2|SCLY_MOUSE	A0A0R4J069	Scly
0.525354	0.542405	0.712605	0.79033	NaN	0.642698	NaN	0.414927	0.625706	0.629573	NaN	NaN		5	5	5	16.8	16.8	16.8	56.459	0	83.475	1804900000	1133100000	671780000	tr|A0A0R4J078|A0A0R4J078_MOUSE;sp|Q8VCH8|UBXN4_MOUSE;tr|A0A087WSK5|A0A087WSK5_MOUSE	tr|A0A0R4J078|A0A0R4J078_MOUSE;sp|Q8VCH8|UBXN4_MOUSE	A0A0R4J078	Ubxn4
0.523426	0.505431	0.483534	0.490265	0.556363	0.510016	0.524946	0.517849	0.502664	0.512246	0.543288	0.523039		7	7	7	18.3	18.3	18.3	60.181	0	74.275	1729400000	1083000000	646430000	tr|A0A0R4J079|A0A0R4J079_MOUSE;sp|Q8BMP6|GCP60_MOUSE	tr|A0A0R4J079|A0A0R4J079_MOUSE;sp|Q8BMP6|GCP60_MOUSE	A0A0R4J079	Acbd3
0.446428	0.456833	0.436201	0.437239	0.431117	0.431059	0.480735	0.483295	0.430375	0.435869	0.44284	0.449645		14	14	14	47.7	47.7	47.7	47.896	0	323.31	1353300000000	896620000000	456680000000	tr|A0A0R4J083|A0A0R4J083_MOUSE;sp|P51174|ACADL_MOUSE	tr|A0A0R4J083|A0A0R4J083_MOUSE;sp|P51174|ACADL_MOUSE	A0A0R4J083	Acadl
0.30821	0.290141	0.349336	0.310216	0.302709	0.313375	0.323899	0.33547	0.311484	0.282555	0.303864	0.305995		6	6	6	28.8	28.8	28.8	34.676	0	235.99	24780000000	18184000000	6595900000	tr|A0A0R4J094|A0A0R4J094_MOUSE;sp|Q3TC72|FAHD2_MOUSE	tr|A0A0R4J094|A0A0R4J094_MOUSE;sp|Q3TC72|FAHD2_MOUSE	A0A0R4J094	Fahd2a
0.26921	0.327444	0.268714	0.334262	NaN	0.28139	NaN	NaN	NaN	NaN	0.329139	0.317428		7	7	7	14.4	14.4	14.4	63.018	0.00029516	23.684	732620000	474590000	258030000	tr|A0A0R4J0B2|A0A0R4J0B2_MOUSE;sp|Q8VCI0|PLBL1_MOUSE	tr|A0A0R4J0B2|A0A0R4J0B2_MOUSE;sp|Q8VCI0|PLBL1_MOUSE	A0A0R4J0B2	Plbd1
0.524184	0.471978	0.442316	0.460288	0.519233	0.485715	NaN	NaN	0.475408	0.485188	0.479369	0.4989		5	5	5	8.7	8.7	8.7	93.314	0	68.707	1631600000	1056900000	574700000	tr|A0A0R4J0D3|A0A0R4J0D3_MOUSE;sp|Q3TDQ1|STT3B_MOUSE	tr|A0A0R4J0D3|A0A0R4J0D3_MOUSE;sp|Q3TDQ1|STT3B_MOUSE	A0A0R4J0D3	Stt3b
0.353219	0.358375	0.310407	0.301004	0.339126	0.379226	0.370419	NaN	NaN	0.244404	0.359234	0.357578		9	9	9	28.6	28.6	28.6	42.956	0.00027886	19.957	882060000	633330000	248730000	tr|A0A0R4J0F2|A0A0R4J0F2_MOUSE;sp|Q8VDB8|LRRC2_MOUSE;tr|A0A0G2JDG6|A0A0G2JDG6_MOUSE;tr|A0A0G2JFV2|A0A0G2JFV2_MOUSE	tr|A0A0R4J0F2|A0A0R4J0F2_MOUSE;sp|Q8VDB8|LRRC2_MOUSE	A0A0R4J0F2	Lrrc2
NaN	NaN	NaN	NaN	NaN	0.687683	NaN	NaN	NaN	0.773304	NaN	NaN		2	2	2	3.3	3.3	3.3	97.507	0.000462	10.14	189330000	106650000	82685000	tr|A0A0R4J0H0|A0A0R4J0H0_MOUSE;sp|Q3UMY5-4|EMAL4_MOUSE;tr|A0A0R4J1G7|A0A0R4J1G7_MOUSE;sp|Q3UMY5-2|EMAL4_MOUSE;sp|Q3UMY5-3|EMAL4_MOUSE;tr|F8WJ93|F8WJ93_MOUSE;sp|Q3UMY5|EMAL4_MOUSE	tr|A0A0R4J0H0|A0A0R4J0H0_MOUSE;sp|Q3UMY5-4|EMAL4_MOUSE;tr|A0A0R4J1G7|A0A0R4J1G7_MOUSE;sp|Q3UMY5-2|EMAL4_MOUSE;sp|Q3UMY5-3|EMAL4_MOUSE;tr|F8WJ93|F8WJ93_MOUSE;sp|Q3UMY5|EMAL4_MOUSE	A0A0R4J0H0	Eml4
NaN	NaN	NaN	NaN	NaN	NaN	0.695473	NaN	NaN	NaN	NaN	NaN		3	3	3	2.9	2.9	2.9	132.77	0.00047973	11.735	53159000	28521000	24638000	tr|A0A0R4J0H8|A0A0R4J0H8_MOUSE;sp|Q6NWW9|FND3B_MOUSE	tr|A0A0R4J0H8|A0A0R4J0H8_MOUSE;sp|Q6NWW9|FND3B_MOUSE	A0A0R4J0H8	Fndc3b
0.0422262	0.04067	0.0690197	0.0676017	0.0658131	0.0630882	0.0600002	0.0611666	0.0519703	0.0522052	0.0428889	0.0432481		12	12	11	38.8	38.8	36.1	46.672	0	323.31	329770000000	310720000000	19050000000	tr|A0A0R4J0I1|A0A0R4J0I1_MOUSE;sp|P07759|SPA3K_MOUSE	tr|A0A0R4J0I1|A0A0R4J0I1_MOUSE;sp|P07759|SPA3K_MOUSE	A0A0R4J0I1	Serpina3k
0.253692	0.255379	0.272866	0.266234	0.31921	0.300094	0.326876	0.328655	0.284116	0.262775	0.285683	0.27061		16	16	16	24.6	24.6	24.6	87.347	0	242.26	15600000000	11354000000	4245400000	tr|A0A0R4J0I6|A0A0R4J0I6_MOUSE;sp|Q80XL6|ACD11_MOUSE;tr|D3YTQ5|D3YTQ5_MOUSE;tr|A0A087WSI8|A0A087WSI8_MOUSE;tr|F6U473|F6U473_MOUSE	tr|A0A0R4J0I6|A0A0R4J0I6_MOUSE;sp|Q80XL6|ACD11_MOUSE;tr|D3YTQ5|D3YTQ5_MOUSE;tr|A0A087WSI8|A0A087WSI8_MOUSE	A0A0R4J0I6	Acad11
0.592011	0.666174	0.610913	0.556178	0.704746	0.697733	0.571243	0.541232	0.655485	0.652693	0.618876	0.580985		16	16	15	4.6	4.6	4.3	504.77	0	64.78	1562900000	934560000	628380000	tr|A0A0R4J0I9|A0A0R4J0I9_MOUSE;sp|Q91ZX7|LRP1_MOUSE;tr|Q3U5J2|Q3U5J2_MOUSE;tr|A0A087WQI4|A0A087WQI4_MOUSE;tr|A0A087WP31|A0A087WP31_MOUSE;tr|Q8C1S3|Q8C1S3_MOUSE;tr|Q9D7Y1|Q9D7Y1_MOUSE;tr|A0A087WSB2|A0A087WSB2_MOUSE;sp|Q3TX51|LRC28_MOUSE	tr|A0A0R4J0I9|A0A0R4J0I9_MOUSE;sp|Q91ZX7|LRP1_MOUSE	A0A0R4J0I9	Lrp1
0.472905	0.461257	NaN	NaN	NaN	NaN	0.593015	0.544159	0.451219	NaN	NaN	NaN		12	12	12	12.6	12.6	12.6	126.55	0.00025608	15.055	400400000	256790000	143600000	tr|A0A0R4J0J8|A0A0R4J0J8_MOUSE;sp|Q2KN98|CYTSA_MOUSE;tr|A0A1W2P785|A0A1W2P785_MOUSE	tr|A0A0R4J0J8|A0A0R4J0J8_MOUSE;sp|Q2KN98|CYTSA_MOUSE	A0A0R4J0J8	Specc1l
NaN	NaN	NaN	NaN	0.579802	NaN	NaN	NaN	0.610414	0.635227	NaN	NaN		4	4	4	29	29	29	17.731	0	140.37	418470000	258440000	160030000	tr|A0A0R4J0K1|A0A0R4J0K1_MOUSE;sp|Q9ERR7|SEP15_MOUSE	tr|A0A0R4J0K1|A0A0R4J0K1_MOUSE;sp|Q9ERR7|SEP15_MOUSE	A0A0R4J0K1	Selenof
0.443264	0.483471	0.358909	0.402301	0.368352	0.337181	NaN	NaN	0.45449	0.483304	NaN	0.3669		5	5	5	9.1	9.1	9.1	73.012	0.00048721	12.503	654010000	417940000	236070000	tr|A0A0R4J0L5|A0A0R4J0L5_MOUSE;tr|Q8BRB0|Q8BRB0_MOUSE;sp|Q8R3I3|COG6_MOUSE;tr|A0A0A6YWW6|A0A0A6YWW6_MOUSE	tr|A0A0R4J0L5|A0A0R4J0L5_MOUSE;tr|Q8BRB0|Q8BRB0_MOUSE;sp|Q8R3I3|COG6_MOUSE;tr|A0A0A6YWW6|A0A0A6YWW6_MOUSE	A0A0R4J0L5	Cog6
0.601707	0.603259	0.753238	0.400601	0.932639	0.520562	0.593116	0.555238	0.577177	0.604428	0.537779	0.603388		5	5	5	27	27	27	38.094	0	64.052	1023200000	607500000	415710000	tr|A0A0R4J0M1|A0A0R4J0M1_MOUSE;sp|Q8VCN9|TBCC_MOUSE	tr|A0A0R4J0M1|A0A0R4J0M1_MOUSE;sp|Q8VCN9|TBCC_MOUSE	A0A0R4J0M1	Tbcc
0.433362	0.465521	0.507814	0.484275	0.420968	0.388083	0.425698	0.41911	0.48541	0.459176	0.455295	0.451845		9	9	9	33.7	33.7	33.7	45.091	0	206.88	19522000000	13025000000	6497700000	tr|A0A0R4J0P1|A0A0R4J0P1_MOUSE;tr|D3YTT4|D3YTT4_MOUSE;sp|Q9D7B6|ACAD8_MOUSE;tr|A0A1L1SUG2|A0A1L1SUG2_MOUSE	tr|A0A0R4J0P1|A0A0R4J0P1_MOUSE;tr|D3YTT4|D3YTT4_MOUSE;sp|Q9D7B6|ACAD8_MOUSE	A0A0R4J0P1	Acad8
0.524802	0.507267	0.57255	0.608294	NaN	NaN	NaN	0.592141	0.416215	0.390282	NaN	0.477474		10	10	10	16.5	16.5	16.5	71.588	0.00050163	13.945	341410000	206460000	134950000	tr|A0A0R4J0P6|A0A0R4J0P6_MOUSE;sp|Q8VDG3|PARN_MOUSE;tr|A0A2R8VKA3|A0A2R8VKA3_MOUSE;tr|A0A2R8VHG7|A0A2R8VHG7_MOUSE	tr|A0A0R4J0P6|A0A0R4J0P6_MOUSE;sp|Q8VDG3|PARN_MOUSE;tr|A0A2R8VKA3|A0A2R8VKA3_MOUSE	A0A0R4J0P6	Parn
0.476798	NaN	0.465853	0.46941	NaN	0.384193	0.489484	0.484814	0.479848	0.431195	0.431595	0.449073		3	3	3	58.4	58.4	58.4	11.435	0	62.529	2340100000	1534900000	805170000	tr|A0A0R4J0R1|A0A0R4J0R1_MOUSE;sp|O70404|VAMP8_MOUSE;tr|A0A0U1RPE8|A0A0U1RPE8_MOUSE	tr|A0A0R4J0R1|A0A0R4J0R1_MOUSE;sp|O70404|VAMP8_MOUSE	A0A0R4J0R1	Vamp8
NaN	0.528907	NaN	NaN	NaN	NaN	NaN	NaN	0.577336	0.609224	0.619023	0.615521		3	3	3	15.4	15.4	15.4	43.063	0	40.073	493140000	291250000	201890000	tr|A0A0R4J0S1|A0A0R4J0S1_MOUSE;sp|Q91W92|BORG5_MOUSE	tr|A0A0R4J0S1|A0A0R4J0S1_MOUSE;sp|Q91W92|BORG5_MOUSE	A0A0R4J0S1	Cdc42ep1
0.33757	0.332518	0.32449	0.326672	0.34182	0.32813	0.344729	0.35698	0.31397	0.336866	0.361408	0.353632		10	10	10	35.6	35.6	35.6	43.399	0	280.81	18480000000	13391000000	5089600000	tr|A0A0R4J0S3|A0A0R4J0S3_MOUSE;sp|Q924D0|RT4I1_MOUSE;tr|D3Z792|D3Z792_MOUSE	tr|A0A0R4J0S3|A0A0R4J0S3_MOUSE;sp|Q924D0|RT4I1_MOUSE	A0A0R4J0S3	Rtn4ip1
0.359386	0.351277	0.35322	0.331208	0.341361	0.350142	0.360273	0.361071	0.340421	0.339488	0.348963	0.353		5	5	5	27.4	27.4	27.4	26.673	0	191.94	4691100000	3265600000	1425500000	tr|A0A0R4J0T0|A0A0R4J0T0_MOUSE;sp|Q8K3A0|HSC20_MOUSE;tr|F6WN43|F6WN43_MOUSE;tr|F6UL52|F6UL52_MOUSE	tr|A0A0R4J0T0|A0A0R4J0T0_MOUSE;sp|Q8K3A0|HSC20_MOUSE	A0A0R4J0T0	Hscb
NaN	NaN	0.574473	0.448981	NaN	NaN	NaN	NaN	0.553987	0.542644	0.493576	0.610806		2	2	2	10.7	10.7	10.7	24.467	0.0020141	5.5356	434810000	276910000	157910000	tr|A0A0R4J0U7|A0A0R4J0U7_MOUSE;sp|Q8R395|COMD5_MOUSE	tr|A0A0R4J0U7|A0A0R4J0U7_MOUSE;sp|Q8R395|COMD5_MOUSE	A0A0R4J0U7	Commd5
0.632864	0.662268	NaN	NaN	0.508138	0.601556	0.613318	0.569902	0.647521	0.109005	0.419523	0.64845		18	18	18	11.5	11.5	11.5	213.48	0	26.924	876910000	568620000	308290000	tr|A0A0R4J0V5|A0A0R4J0V5_MOUSE;sp|P08775|RPB1_MOUSE	tr|A0A0R4J0V5|A0A0R4J0V5_MOUSE;sp|P08775|RPB1_MOUSE	A0A0R4J0V5	Polr2a
NaN	NaN	0.531074	0.541689	NaN	NaN	NaN	NaN	0.424375	NaN	0.533519	NaN		7	7	7	13.6	13.6	13.6	68.048	0.00047259	11.07	875270000	458810000	416460000	tr|A0A0R4J0W6|A0A0R4J0W6_MOUSE;sp|Q9CRC8|LRC40_MOUSE;tr|F6RDA7|F6RDA7_MOUSE;tr|D6RHB1|D6RHB1_MOUSE;tr|D6RFC5|D6RFC5_MOUSE;tr|A0A0G2JGC9|A0A0G2JGC9_MOUSE;tr|F6RGS7|F6RGS7_MOUSE	tr|A0A0R4J0W6|A0A0R4J0W6_MOUSE;sp|Q9CRC8|LRC40_MOUSE	A0A0R4J0W6	Lrrc40
0.229246	0.178768	0.326462	0.319081	0.335262	0.348726	0.265875	0.290951	0.341562	0.407085	0.329346	0.288021		12	12	12	29.5	29.5	29.5	70.96	0	79.154	4114100000	2996700000	1117400000	tr|A0A0R4J0X2|A0A0R4J0X2_MOUSE;sp|Q8VC19|HEM1_MOUSE;tr|A0A1W2P873|A0A1W2P873_MOUSE;tr|D6RGR8|D6RGR8_MOUSE;tr|A0A1L1SUZ0|A0A1L1SUZ0_MOUSE	tr|A0A0R4J0X2|A0A0R4J0X2_MOUSE;sp|Q8VC19|HEM1_MOUSE;tr|A0A1W2P873|A0A1W2P873_MOUSE;tr|D6RGR8|D6RGR8_MOUSE	A0A0R4J0X2	Alas1
0.0634296	0.0571792	0.0845347	0.0835468	0.0897636	0.0931772	0.0754762	0.0992	0.0712715	0.0735396	0.0576069	0.0637875		10	10	3	24.9	24.9	7.7	45.854	0	323.31	278150000000	256890000000	21266000000	tr|A0A0R4J0X5|A0A0R4J0X5_MOUSE;sp|P07758|A1AT1_MOUSE;tr|A0A0A0MQA3|A0A0A0MQA3_MOUSE;sp|Q00896|A1AT3_MOUSE	tr|A0A0R4J0X5|A0A0R4J0X5_MOUSE;sp|P07758|A1AT1_MOUSE;tr|A0A0A0MQA3|A0A0A0MQA3_MOUSE;sp|Q00896|A1AT3_MOUSE	A0A0R4J0X5	Serpina1c
0.417854	0.42081	0.427708	0.404752	0.483314	0.472531	0.420818	0.426928	0.438788	0.429468	0.439957	0.419341		6	6	6	9.4	9.4	9.4	79.704	0	84.863	7933100000	5380000000	2553100000	tr|A0A0R4J107|A0A0R4J107_MOUSE;sp|Q8R146-2|APEH_MOUSE;sp|Q8R146|APEH_MOUSE;tr|A0A0A6YXV0|A0A0A6YXV0_MOUSE	tr|A0A0R4J107|A0A0R4J107_MOUSE;sp|Q8R146-2|APEH_MOUSE;sp|Q8R146|APEH_MOUSE	A0A0R4J107	Apeh
0.536258	0.446893	0.437757	0.4864	0.50403	0.470028	NaN	0.491012	0.507122	0.507077	0.525707	0.525535		10	10	8	21.8	21.8	18.9	76.884	0	54.579	1716600000	1138000000	578620000	tr|A0A0R4J124|A0A0R4J124_MOUSE;sp|O54781|SRPK2_MOUSE;tr|A0A0G2JG74|A0A0G2JG74_MOUSE;tr|Q6P5E1|Q6P5E1_MOUSE;tr|A0A0G2JDY2|A0A0G2JDY2_MOUSE	tr|A0A0R4J124|A0A0R4J124_MOUSE;sp|O54781|SRPK2_MOUSE	A0A0R4J124	Srpk2
0.616935	0.630961	0.740394	0.697909	0.569293	0.584366	0.547933	0.644509	0.584224	0.58323	0.642192	0.595417		7	7	7	51.6	51.6	51.6	20.224	0	159.93	12601000000	7500800000	5100100000	tr|A0A0R4J139|A0A0R4J139_MOUSE;sp|Q8BU85|MSRB3_MOUSE;tr|D3YUC9|D3YUC9_MOUSE	tr|A0A0R4J139|A0A0R4J139_MOUSE;sp|Q8BU85|MSRB3_MOUSE	A0A0R4J139	Msrb3
0.483153	0.49616	0.533453	0.519708	0.496272	0.484677	0.518232	0.531764	0.52547	0.503401	0.503001	0.514151		27	27	27	33.8	33.8	33.8	151.83	0	323.31	27342000000	16820000000	10522000000	tr|A0A0R4J140|A0A0R4J140_MOUSE;tr|Z4YLI8|Z4YLI8_MOUSE;sp|Q5SW19|CLU_MOUSE;sp|Q5SW19-3|CLU_MOUSE;sp|Q5SW19-2|CLU_MOUSE	tr|A0A0R4J140|A0A0R4J140_MOUSE;tr|Z4YLI8|Z4YLI8_MOUSE;sp|Q5SW19|CLU_MOUSE;sp|Q5SW19-3|CLU_MOUSE	A0A0R4J140	Cluh
0.450723	0.475188	0.51053	0.470942	0.49477	0.48912	NaN	NaN	0.451041	0.45285	0.49637	0.529471		6	6	6	19.5	19.5	19.5	49.772	0	74.484	2917800000	1885100000	1032700000	tr|A0A0R4J174|A0A0R4J174_MOUSE;sp|Q9QZH6|ECSIT_MOUSE;tr|J3KMM6|J3KMM6_MOUSE	tr|A0A0R4J174|A0A0R4J174_MOUSE;sp|Q9QZH6|ECSIT_MOUSE	A0A0R4J174	Ecsit
0.593452	0.376551	0.405617	0.359673	0.392894	0.372717	0.471307	NaN	0.453322	0.412292	NaN	0.393692		10	10	10	21.1	21.1	21.1	69.484	0	46.587	652390000	420320000	232070000	tr|A0A0R4J187|A0A0R4J187_MOUSE;sp|P23475|XRCC6_MOUSE;tr|A0A2R8VHZ9|A0A2R8VHZ9_MOUSE;tr|E9Q163|E9Q163_MOUSE	tr|A0A0R4J187|A0A0R4J187_MOUSE;sp|P23475|XRCC6_MOUSE;tr|A0A2R8VHZ9|A0A2R8VHZ9_MOUSE	A0A0R4J187	Xrcc6
0.65338	0.423097	NaN	NaN	NaN	NaN	NaN	NaN	NaN	NaN	0.393402	NaN		6	6	6	6.7	6.7	6.7	144.12	0.00049875	13.639	213340000	141840000	71496000	tr|A0A0R4J1B6|A0A0R4J1B6_MOUSE;sp|Q6PAL8|DEN5A_MOUSE	tr|A0A0R4J1B6|A0A0R4J1B6_MOUSE;sp|Q6PAL8|DEN5A_MOUSE	A0A0R4J1B6	Dennd5a
0.584626	0.602459	0.564542	0.570114	0.622699	0.596657	NaN	NaN	0.573382	0.583528	NaN	0.526492		4	4	4	21.8	21.8	21.8	34.287	0	141.88	4307200000	2599100000	1708200000	tr|A0A0R4J1C5|A0A0R4J1C5_MOUSE;sp|Q91YY4|ATPF2_MOUSE;tr|H3BLF0|H3BLF0_MOUSE	tr|A0A0R4J1C5|A0A0R4J1C5_MOUSE;sp|Q91YY4|ATPF2_MOUSE;tr|H3BLF0|H3BLF0_MOUSE	A0A0R4J1C5	Atpaf2
0.489733	0.485947	0.388759	0.415436	0.354661	0.435648	0.494091	NaN	0.441909	0.582409	0.389949	0.432214		7	7	7	40.9	40.9	40.9	29.802	0	88.446	1511500000	1035300000	476210000	tr|A0A0R4J1E8|A0A0R4J1E8_MOUSE;sp|Q6P8M1-2|TATD1_MOUSE;sp|Q6P8M1|TATD1_MOUSE;tr|A0A2I3BQ56|A0A2I3BQ56_MOUSE	tr|A0A0R4J1E8|A0A0R4J1E8_MOUSE;sp|Q6P8M1-2|TATD1_MOUSE;sp|Q6P8M1|TATD1_MOUSE	A0A0R4J1E8	Tatdn1
0.569736	0.586014	0.661041	0.68761	0.609867	0.582377	0.588944	0.562975	0.623089	0.636076	0.639005	0.632804		3	3	3	8.6	8.6	8.6	54.747	0.00025681	15.239	1964900000	1154600000	810300000	tr|A0A0R4J1G9|A0A0R4J1G9_MOUSE;sp|Q8CI59|STEA3_MOUSE;tr|E9QN92|E9QN92_MOUSE;sp|Q8CI59-2|STEA3_MOUSE;tr|D3YTP0|D3YTP0_MOUSE	tr|A0A0R4J1G9|A0A0R4J1G9_MOUSE;sp|Q8CI59|STEA3_MOUSE;tr|E9QN92|E9QN92_MOUSE;sp|Q8CI59-2|STEA3_MOUSE;tr|D3YTP0|D3YTP0_MOUSE	A0A0R4J1G9	Steap3
0.448084	0.439155	0.464466	0.425577	0.474268	0.488393	0.475894	0.47408	0.470735	0.467218	0.46473	0.465488		37	37	37	37.1	37.1	37.1	162.89	0	323.31	5911600000	3697100000	2214500000	tr|A0A0R4J1H6|A0A0R4J1H6_MOUSE;tr|E9QP99|E9QP99_MOUSE;sp|P55937-1|GOGA3_MOUSE;sp|P55937|GOGA3_MOUSE	tr|A0A0R4J1H6|A0A0R4J1H6_MOUSE;tr|E9QP99|E9QP99_MOUSE;sp|P55937-1|GOGA3_MOUSE;sp|P55937|GOGA3_MOUSE	A0A0R4J1H6	Golga3
NaN	0.428444	0.340624	0.464646	NaN	NaN	NaN	NaN	0.451191	0.453904	NaN	0.458968		8	8	8	6.4	6.4	6.4	195.43	0.00049863	13.636	1570100000	1054500000	515580000	tr|A0A0R4J1H8|A0A0R4J1H8_MOUSE;sp|Q9QXN0-4|SHRM3_MOUSE;sp|Q9QXN0-2|SHRM3_MOUSE;tr|E9Q6I3|E9Q6I3_MOUSE;tr|A0A286YDQ8|A0A286YDQ8_MOUSE;tr|E9QMY5|E9QMY5_MOUSE;sp|Q9QXN0-3|SHRM3_MOUSE;sp|Q9QXN0|SHRM3_MOUSE;tr|G3UXH3|G3UXH3_MOUSE	tr|A0A0R4J1H8|A0A0R4J1H8_MOUSE;sp|Q9QXN0-4|SHRM3_MOUSE;sp|Q9QXN0-2|SHRM3_MOUSE;tr|E9Q6I3|E9Q6I3_MOUSE;tr|A0A286YDQ8|A0A286YDQ8_MOUSE;tr|E9QMY5|E9QMY5_MOUSE;sp|Q9QXN0-3|SHRM3_MOUSE;sp|Q9QXN0|SHRM3_MOUSE	A0A0R4J1H8	Shroom3
0.434298	0.452324	0.474317	0.530698	NaN	NaN	NaN	NaN	0.467398	0.464121	0.439436	0.499127		1	1	1	11.3	11.3	11.3	15.57	0.0010609	7.0184	4978800000	3235800000	1743100000	tr|A0A0R4J1J1|A0A0R4J1J1_MOUSE;sp|Q69ZP3-2|PNKD_MOUSE;sp|Q69ZP3|PNKD_MOUSE;sp|Q69ZP3-3|PNKD_MOUSE	tr|A0A0R4J1J1|A0A0R4J1J1_MOUSE;sp|Q69ZP3-2|PNKD_MOUSE;sp|Q69ZP3|PNKD_MOUSE;sp|Q69ZP3-3|PNKD_MOUSE	A0A0R4J1J1	Pnkd
0.499102	0.491773	0.531699	0.530283	0.54722	0.553895	0.534323	0.539865	0.551567	0.538408	0.532673	0.539207		11	11	9	58	58	50.6	28.728	0	323.31	93749000000	60095000000	33654000000	tr|A0A0R4J1L2|A0A0R4J1L2_MOUSE;tr|Q91VK2|Q91VK2_MOUSE;tr|Q80T06|Q80T06_MOUSE;sp|P57776-2|EF1D_MOUSE;sp|P57776|EF1D_MOUSE;tr|F6ZFU0|F6ZFU0_MOUSE;tr|A0A0R4J1E2|A0A0R4J1E2_MOUSE;tr|D3YY68|D3YY68_MOUSE;sp|P57776-3|EF1D_MOUSE;tr|E9QN08|E9QN08_MOUSE;tr|D3YUQ9|D3YUQ9_MOUSE;tr|D3YZT9|D3YZT9_MOUSE;tr|D3Z7N2|D3Z7N2_MOUSE	tr|A0A0R4J1L2|A0A0R4J1L2_MOUSE;tr|Q91VK2|Q91VK2_MOUSE;tr|Q80T06|Q80T06_MOUSE;sp|P57776-2|EF1D_MOUSE;sp|P57776|EF1D_MOUSE;tr|F6ZFU0|F6ZFU0_MOUSE;tr|A0A0R4J1E2|A0A0R4J1E2_MOUSE;tr|D3YY68|D3YY68_MOUSE;sp|P57776-3|EF1D_MOUSE;tr|E9QN08|E9QN08_MOUSE	A0A0R4J1L2	Eef1d
0.451135	0.471451	0.472087	0.465002	0.427692	0.407437	0.435268	0.433075	0.423711	0.396076	0.475995	0.515532		15	15	15	15.9	15.9	15.9	134.41	0	79.069	3922200000	2443400000	1478700000	tr|A0A0R4J1L9|A0A0R4J1L9_MOUSE;tr|A0A0R4J147|A0A0R4J147_MOUSE;sp|Q5HZI1|MTUS1_MOUSE;tr|A0A0R4J0N9|A0A0R4J0N9_MOUSE;sp|Q5HZI1-4|MTUS1_MOUSE;sp|Q5HZI1-2|MTUS1_MOUSE;sp|Q5HZI1-3|MTUS1_MOUSE;tr|D3Z7B3|D3Z7B3_MOUSE;tr|D3Z2H5|D3Z2H5_MOUSE;tr|E9Q8N4|E9Q8N4_MOUSE	tr|A0A0R4J1L9|A0A0R4J1L9_MOUSE;tr|A0A0R4J147|A0A0R4J147_MOUSE;sp|Q5HZI1|MTUS1_MOUSE;tr|A0A0R4J0N9|A0A0R4J0N9_MOUSE;sp|Q5HZI1-4|MTUS1_MOUSE;sp|Q5HZI1-2|MTUS1_MOUSE;sp|Q5HZI1-3|MTUS1_MOUSE	A0A0R4J1L9	Mtus1
0.385957	0.3788	0.384488	0.377295	0.381399	0.383339	0.401831	0.402805	0.391707	0.383806	0.395872	0.393249		12	12	12	68.3	68.3	68.3	23.384	0	135.32	41709000000	29382000000	12326000000	tr|A0A0R4J1N9|A0A0R4J1N9_MOUSE;sp|P40630-2|TFAM_MOUSE;sp|P40630|TFAM_MOUSE;tr|D3Z0F3|D3Z0F3_MOUSE	tr|A0A0R4J1N9|A0A0R4J1N9_MOUSE;sp|P40630-2|TFAM_MOUSE;sp|P40630|TFAM_MOUSE;tr|D3Z0F3|D3Z0F3_MOUSE	A0A0R4J1N9	Tfam
0.421083	NaN	0.546525	0.431507	NaN	NaN	0.544571	NaN	0.502449	0.782924	0.609352	0.659498		7	7	7	8.1	8.1	8.1	150.65	0	50.09	824560000	475660000	348910000	tr|A0A0R4J1Q0|A0A0R4J1Q0_MOUSE;sp|Q3UJB9-2|EDC4_MOUSE;tr|G5E896|G5E896_MOUSE;sp|Q3UJB9|EDC4_MOUSE;tr|D6RE33|D6RE33_MOUSE	tr|A0A0R4J1Q0|A0A0R4J1Q0_MOUSE;sp|Q3UJB9-2|EDC4_MOUSE;tr|G5E896|G5E896_MOUSE;sp|Q3UJB9|EDC4_MOUSE;tr|D6RE33|D6RE33_MOUSE	A0A0R4J1Q0	Edc4
0.444022	0.435353	0.418699	0.416938	0.423193	0.422639	NaN	NaN	0.445059	0.420838	0.444798	0.45001		5	5	5	68	68	68	11.74	0	54.987	5439000000	3677000000	1762000000	tr|A0A0R4J1R7|A0A0R4J1R7_MOUSE;sp|Q9CZL5|PHS2_MOUSE	tr|A0A0R4J1R7|A0A0R4J1R7_MOUSE;sp|Q9CZL5|PHS2_MOUSE	A0A0R4J1R7	Pcbd2
0.592198	0.563894	0.576484	0.53648	0.641455	0.554661	0.59419	0.617125	0.514347	0.522229	0.536441	0.558375		4	4	4	13.7	13.7	13.7	36.346	0	71.583	1649300000	993360000	655910000	tr|A0A0R4J1Y3|A0A0R4J1Y3_MOUSE;sp|Q8BWU5|OSGEP_MOUSE;tr|E9QMF4|E9QMF4_MOUSE;tr|E0CXW7|E0CXW7_MOUSE;tr|E0CYK9|E0CYK9_MOUSE;tr|E0CYN9|E0CYN9_MOUSE	tr|A0A0R4J1Y3|A0A0R4J1Y3_MOUSE;sp|Q8BWU5|OSGEP_MOUSE;tr|E9QMF4|E9QMF4_MOUSE;tr|E0CXW7|E0CXW7_MOUSE;tr|E0CYK9|E0CYK9_MOUSE;tr|E0CYN9|E0CYN9_MOUSE	A0A0R4J1Y3	Osgep
0.713438	0.841413	0.650863	0.621934	0.659576	0.7676	0.693387	0.755583	0.706584	0.706855	0.668303	0.70463		7	7	7	43.3	43.3	43.3	36.083	0	227.73	3291900000	1891300000	1400700000	tr|A0A0R4J1Y7|A0A0R4J1Y7_MOUSE;tr|E9PXX7|E9PXX7_MOUSE;sp|Q91W90|TXND5_MOUSE	tr|A0A0R4J1Y7|A0A0R4J1Y7_MOUSE;tr|E9PXX7|E9PXX7_MOUSE;sp|Q91W90|TXND5_MOUSE	A0A0R4J1Y7	Txndc5
NaN	NaN	NaN	NaN	NaN	NaN	NaN	NaN	NaN	NaN	0.416335	0.381342		5	5	1	10.7	10.7	2.3	79.739	0.00068166	9.4039	721460000	489500000	231960000	tr|A0A0R4J220|A0A0R4J220_MOUSE;sp|O35231-2|KIFC3_MOUSE	tr|A0A0R4J220|A0A0R4J220_MOUSE;sp|O35231-2|KIFC3_MOUSE	A0A0R4J220	Kifc3
0.509481	0.58593	0.530143	0.447597	0.575753	0.557862	NaN	NaN	0.497645	0.509195	0.45862	0.425812		6	5	5	19.2	17.1	17.1	49.829	0	113.1	1159600000	726700000	432920000	tr|A0A0R4J233|A0A0R4J233_MOUSE;sp|Q8C650-2|SEP10_MOUSE;tr|A0A1W2P6J7|A0A1W2P6J7_MOUSE;sp|Q8C650|SEP10_MOUSE;tr|A0A1W2P866|A0A1W2P866_MOUSE	tr|A0A0R4J233|A0A0R4J233_MOUSE;sp|Q8C650-2|SEP10_MOUSE;tr|A0A1W2P6J7|A0A1W2P6J7_MOUSE;sp|Q8C650|SEP10_MOUSE;tr|A0A1W2P866|A0A1W2P866_MOUSE	A0A0R4J233	2021-09-10
0.457312	0.400092	NaN	NaN	NaN	NaN	NaN	NaN	NaN	NaN	NaN	NaN		2	2	2	6.8	6.8	6.8	25.057	0.0059729	3.3359	284230000	188530000	95704000	tr|A0A0R4J234|A0A0R4J234_MOUSE;sp|Q9D2Z4|SENP8_MOUSE;tr|A0A1L1SRH8|A0A1L1SRH8_MOUSE;tr|A0A1L1ST73|A0A1L1ST73_MOUSE	tr|A0A0R4J234|A0A0R4J234_MOUSE;sp|Q9D2Z4|SENP8_MOUSE;tr|A0A1L1SRH8|A0A1L1SRH8_MOUSE;tr|A0A1L1ST73|A0A1L1ST73_MOUSE	A0A0R4J234	Senp8
0.747487	0.674806	0.705529	NaN	0.58152	0.658977	NaN	NaN	0.704088	NaN	0.649522	0.681181		6	6	6	22.1	22.1	22.1	40.863	0	31.956	731090000	410590000	320500000	tr|A0A0R4J250|A0A0R4J250_MOUSE;sp|Q61070|EI24_MOUSE;tr|V9GXH2|V9GXH2_MOUSE;tr|V9GXU0|V9GXU0_MOUSE	tr|A0A0R4J250|A0A0R4J250_MOUSE;sp|Q61070|EI24_MOUSE;tr|V9GXH2|V9GXH2_MOUSE	A0A0R4J250	Ei24
0.483266	0.52949	0.511491	0.511702	0.481694	0.475548	NaN	NaN	0.487157	0.55064	0.528915	0.513273		13	13	13	20.3	20.3	20.3	122.93	0	111.78	2742200000	1643100000	1099200000	tr|A0A0R4J260|A0A0R4J260_MOUSE;sp|B2RRE7|OTUD4_MOUSE	tr|A0A0R4J260|A0A0R4J260_MOUSE;sp|B2RRE7|OTUD4_MOUSE	A0A0R4J260	Otud4
NaN	NaN	0.891708	0.64177	0.627608	NaN	NaN	NaN	NaN	NaN	0.420202	NaN		2	2	2	11.9	11.9	11.9	35.888	0.00048088	11.864	790010000	487750000	302260000	tr|A0A0R4J2B2|A0A0R4J2B2_MOUSE;sp|Q6WVG3|KCD12_MOUSE	tr|A0A0R4J2B2|A0A0R4J2B2_MOUSE;sp|Q6WVG3|KCD12_MOUSE	A0A0R4J2B2	Kctd12
NaN	0.713888	0.612668	0.610271	0.636576	0.665612	NaN	0.682759	0.632323	0.624609	NaN	NaN		4	4	4	14.1	14.1	14.1	42.269	0	61.053	642480000	373420000	269060000	tr|A0A0R4J2B5|A0A0R4J2B5_MOUSE;tr|A0A087WRI8|A0A087WRI8_MOUSE;tr|G5E8E3|G5E8E3_MOUSE;sp|Q8R3Y5-2|CS047_MOUSE;sp|Q8R3Y5|CS047_MOUSE;tr|A0A087WPA4|A0A087WPA4_MOUSE	tr|A0A0R4J2B5|A0A0R4J2B5_MOUSE;tr|A0A087WRI8|A0A087WRI8_MOUSE;tr|G5E8E3|G5E8E3_MOUSE;sp|Q8R3Y5-2|CS047_MOUSE;sp|Q8R3Y5|CS047_MOUSE	A0A0R4J2B5	2310022A10Rik
0.470125	NaN	NaN	NaN	NaN	NaN	NaN	NaN	NaN	NaN	NaN	NaN		4	4	4	6.8	6.8	6.8	77.182	0	31.493	368760000	239240000	129520000	tr|A0A0R4J2C6|A0A0R4J2C6_MOUSE;sp|Q9QXJ1-2|APBB1_MOUSE;tr|A0A0R4J2C1|A0A0R4J2C1_MOUSE;sp|Q9QXJ1|APBB1_MOUSE;tr|A0A087WQC5|A0A087WQC5_MOUSE;tr|A0A087WR62|A0A087WR62_MOUSE;tr|A0A087WPS7|A0A087WPS7_MOUSE;tr|A0A087WPI2|A0A087WPI2_MOUSE;tr|A0A1B0GT76|A0A1B0GT76_MOUSE;tr|A0A087WRY7|A0A087WRY7_MOUSE	tr|A0A0R4J2C6|A0A0R4J2C6_MOUSE;sp|Q9QXJ1-2|APBB1_MOUSE;tr|A0A0R4J2C1|A0A0R4J2C1_MOUSE;sp|Q9QXJ1|APBB1_MOUSE;tr|A0A087WQC5|A0A087WQC5_MOUSE;tr|A0A087WR62|A0A087WR62_MOUSE;tr|A0A087WPS7|A0A087WPS7_MOUSE;tr|A0A087WPI2|A0A087WPI2_MOUSE;tr|A0A1B0GT76|A0A1B0GT76_MOUSE	A0A0R4J2C6	Apbb1
0.533955	0.471121	0.507309	NaN	0.492613	0.402237	NaN	NaN	0.409121	0.582017	NaN	NaN		16	16	16	11.4	11.4	11.4	238.09	0	42.933	698930000	454470000	244450000	tr|A0A0U1RNK7|A0A0U1RNK7_MOUSE;tr|E9PX48|E9PX48_MOUSE;tr|A2A9M5|A2A9M5_MOUSE;sp|Q8R1A4-2|DOCK7_MOUSE;tr|A2A9M4|A2A9M4_MOUSE;sp|Q8R1A4|DOCK7_MOUSE;tr|A0A0U1RP53|A0A0U1RP53_MOUSE;tr|A0A0U1RNY4|A0A0U1RNY4_MOUSE	tr|A0A0U1RNK7|A0A0U1RNK7_MOUSE;tr|E9PX48|E9PX48_MOUSE;tr|A2A9M5|A2A9M5_MOUSE;sp|Q8R1A4-2|DOCK7_MOUSE;tr|A2A9M4|A2A9M4_MOUSE;sp|Q8R1A4|DOCK7_MOUSE	A0A0U1RNK7	Dock7
NaN	0.576423	NaN	NaN	NaN	NaN	NaN	NaN	NaN	NaN	NaN	NaN		6	6	6	4.8	4.8	4.8	226.76	0.00064392	7.4443	139080000	79948000	59131000	tr|A0A0U1RPD8|A0A0U1RPD8_MOUSE;sp|Q8K284-2|TF3C1_MOUSE;sp|Q8K284|TF3C1_MOUSE;sp|Q8K284-3|TF3C1_MOUSE	tr|A0A0U1RPD8|A0A0U1RPD8_MOUSE;sp|Q8K284-2|TF3C1_MOUSE;sp|Q8K284|TF3C1_MOUSE	A0A0U1RPD8	Gtf3c1
NaN	NaN	0.643113	0.640119	NaN	NaN	NaN	NaN	NaN	NaN	0.602534	0.572767		3	3	3	22.5	22.5	22.5	16.716	0.0014487	6.3254	1132300000	644380000	487970000	tr|A0A0U1RQ20|A0A0U1RQ20_MOUSE;sp|Q9EPB4|ASC_MOUSE	tr|A0A0U1RQ20|A0A0U1RQ20_MOUSE;sp|Q9EPB4|ASC_MOUSE	A0A0U1RQ20	Pycard
0.566741	0.369416	NaN	NaN	NaN	NaN	NaN	NaN	NaN	NaN	NaN	NaN		4	4	4	7	7	7	95.998	0.0019581	4.8119	84419000	55990000	28429000	tr|A0A0X1KG61|A0A0X1KG61_MOUSE;tr|A0A0U1RQ85|A0A0U1RQ85_MOUSE;sp|P22682|CBL_MOUSE;tr|A0A0U1RP47|A0A0U1RP47_MOUSE;sp|Q3TTA7-2|CBLB_MOUSE;tr|B9EKI5|B9EKI5_MOUSE;sp|Q3TTA7|CBLB_MOUSE	tr|A0A0X1KG61|A0A0X1KG61_MOUSE;tr|A0A0U1RQ85|A0A0U1RQ85_MOUSE;sp|P22682|CBL_MOUSE;tr|A0A0U1RP47|A0A0U1RP47_MOUSE	A0A0X1KG61	Cbl
0.515798	0.521546	0.618049	0.648916	0.603505	0.590274	NaN	0.468206	0.506767	0.540563	0.542983	0.563189		32	2	2	30.8	1.7	1.7	199.86	0	42.615	1293800000	800180000	493670000	tr|A0A140LHH8|A0A140LHH8_MOUSE;tr|A0A1L1SS37|A0A1L1SS37_MOUSE;tr|A0A140LI64|A0A140LI64_MOUSE	tr|A0A140LHH8|A0A140LHH8_MOUSE;tr|A0A1L1SS37|A0A1L1SS37_MOUSE	A0A140LHH8	Tacc2
NaN	NaN	NaN	NaN	NaN	NaN	NaN	NaN	NaN	NaN	NaN	0.507838		5	5	5	10.4	10.4	10.4	90.068	0.00050289	14.071	1768300000	263940000	1504300000	tr|A0A140LHQ9|A0A140LHQ9_MOUSE;sp|Q70IV5-2|SYNEM_MOUSE;sp|Q70IV5|SYNEM_MOUSE	tr|A0A140LHQ9|A0A140LHQ9_MOUSE;sp|Q70IV5-2|SYNEM_MOUSE;sp|Q70IV5|SYNEM_MOUSE	A0A140LHQ9	Synm
0.537194	0.531128	0.525069	0.509903	0.527128	0.526731	0.600863	0.599099	0.488101	0.520671	0.546751	0.539494		3	3	3	30.1	30.1	30.1	12.954	0	69.329	4692800000	2916300000	1776500000	tr|A0A140LHT6|A0A140LHT6_MOUSE;tr|E9QPQ8|E9QPQ8_MOUSE;sp|Q8JZS9|RM48_MOUSE;tr|A0A140LI40|A0A140LI40_MOUSE;tr|A0A140LI38|A0A140LI38_MOUSE;tr|A0A140LHD4|A0A140LHD4_MOUSE	tr|A0A140LHT6|A0A140LHT6_MOUSE;tr|E9QPQ8|E9QPQ8_MOUSE;sp|Q8JZS9|RM48_MOUSE;tr|A0A140LI40|A0A140LI40_MOUSE;tr|A0A140LI38|A0A140LI38_MOUSE;tr|A0A140LHD4|A0A140LHD4_MOUSE	A0A140LHT6	Mrpl48
0.385021	0.394115	0.354251	0.41768	0.361453	0.386579	NaN	NaN	0.376276	0.40814	0.395705	0.393022		1	1	1	7.2	7.2	7.2	28.326	0.0021359	4.6627	22246000000	15611000000	6635600000	tr|A0A140LI97|A0A140LI97_MOUSE	tr|A0A140LI97|A0A140LI97_MOUSE	A0A140LI97	Piga
NaN	0.29641	0.413308	0.351519	NaN	NaN	NaN	NaN	0.414804	0.393221	0.394495	NaN		2	2	2	34.3	34.3	34.3	8.3494	0.00047483	11.239	1746600000	1224800000	521790000	tr|A0A140LIS7|A0A140LIS7_MOUSE;tr|A0A140LIT5|A0A140LIT5_MOUSE;sp|P0DJE0|PT100_MOUSE	tr|A0A140LIS7|A0A140LIS7_MOUSE;tr|A0A140LIT5|A0A140LIT5_MOUSE;sp|P0DJE0|PT100_MOUSE	A0A140LIS7	Pet100
NaN	NaN	NaN	NaN	0.8543	NaN	0.573805	NaN	0.585589	NaN	NaN	NaN		3	3	3	26.8	26.8	26.8	23.75	0.00026838	17.552	970720000	559580000	411140000	tr|A0A140LJ21|A0A140LJ21_MOUSE;tr|A0A140LHA2|A0A140LHA2_MOUSE;sp|Q9WVA3|BUB3_MOUSE;tr|A0A140LI47|A0A140LI47_MOUSE;tr|A0A140LIM5|A0A140LIM5_MOUSE	tr|A0A140LJ21|A0A140LJ21_MOUSE;tr|A0A140LHA2|A0A140LHA2_MOUSE;sp|Q9WVA3|BUB3_MOUSE;tr|A0A140LI47|A0A140LI47_MOUSE;tr|A0A140LIM5|A0A140LIM5_MOUSE	A0A140LJ21	Bub3
NaN	NaN	0.578566	NaN	NaN	NaN	NaN	NaN	NaN	NaN	NaN	NaN		6	1	1	27.8	4.7	4.7	55.034	0.0080128	3.1213	208840000	130390000	78444000	tr|A0A140LJB7|A0A140LJB7_MOUSE	tr|A0A140LJB7|A0A140LJB7_MOUSE	A0A140LJB7	Gps1
0.483163	0.501026	0.498964	0.47368	0.480064	0.458086	0.470365	0.496562	0.45191	0.439377	0.481327	0.449261		31	31	31	19.2	19.2	19.2	231.35	0	213.3	7908600000	5170000000	2738700000	tr|A0A140T8I9|A0A140T8I9_MOUSE;sp|E9Q3L2|PI4KA_MOUSE;tr|A0A338P7D3|A0A338P7D3_MOUSE;tr|A0A338P6S0|A0A338P6S0_MOUSE	tr|A0A140T8I9|A0A140T8I9_MOUSE;sp|E9Q3L2|PI4KA_MOUSE	A0A140T8I9	Pi4ka
0.269107	0.306566	0.249289	0.247702	0.300777	0.191316	NaN	NaN	0.269572	0.270463	0.348825	0.255833		6	6	6	52.6	52.6	52.6	21.053	0	89.292	1877400000	1372500000	504880000	tr|A0A140T8J4|A0A140T8J4_MOUSE;sp|Q9R257|HEBP1_MOUSE	tr|A0A140T8J4|A0A140T8J4_MOUSE;sp|Q9R257|HEBP1_MOUSE	A0A140T8J4	Hebp1
NaN	0.266477	NaN	NaN	NaN	NaN	NaN	NaN	NaN	NaN	NaN	NaN		2	2	1	27.8	27.8	19.1	12.581	0.0012505	6.4837	109080000	88719000	20360000	tr|A0A140T8Q1|A0A140T8Q1_MOUSE;sp|P01635|KV5A3_MOUSE	tr|A0A140T8Q1|A0A140T8Q1_MOUSE;sp|P01635|KV5A3_MOUSE	A0A140T8Q1	Igkv12-41
0.565496	0.601178	0.573016	0.599023	0.650618	0.619212	0.559396	NaN	0.586402	0.584312	0.583999	0.618125		5	5	5	41.7	41.7	41.7	21.853	0	67.771	9463100000	5788000000	3675100000	tr|A0A140T8T4|A0A140T8T4_MOUSE;sp|P51410|RL9_MOUSE;tr|A0A0G2JES3|A0A0G2JES3_MOUSE;tr|D3YZT0|D3YZT0_MOUSE;tr|D3Z629|D3Z629_MOUSE;tr|A0A0G2JFQ3|A0A0G2JFQ3_MOUSE	tr|A0A140T8T4|A0A140T8T4_MOUSE;sp|P51410|RL9_MOUSE;tr|A0A0G2JES3|A0A0G2JES3_MOUSE;tr|D3YZT0|D3YZT0_MOUSE;tr|D3Z629|D3Z629_MOUSE	A0A140T8T4	Rpl9-ps6
0.510894	0.472675	0.428907	NaN	0.488358	0.485511	0.535963	NaN	0.470707	0.488622	0.459801	0.477079		14	1	1	42.3	3.1	3.1	41.784	0.00065674	8.0581	1306100000	806440000	499660000	tr|A0A140T8T5|A0A140T8T5_MOUSE	tr|A0A140T8T5|A0A140T8T5_MOUSE	A0A140T8T5	Map4
0.483874	NaN	0.473851	NaN	NaN	NaN	NaN	NaN	NaN	NaN	NaN	NaN		7	7	7	9.7	9.7	9.7	102.74	0.00066504	8.4345	179590000	102750000	76840000	tr|A0A1B0GR08|A0A1B0GR08_MOUSE;sp|Q921G8|GCP2_MOUSE;tr|A0A1B0GRD4|A0A1B0GRD4_MOUSE;tr|A0A1B0GRD0|A0A1B0GRD0_MOUSE	tr|A0A1B0GR08|A0A1B0GR08_MOUSE;sp|Q921G8|GCP2_MOUSE	A0A1B0GR08	Tubgcp2
0.669506	NaN	NaN	0.647334	0.577734	0.670618	NaN	0.676267	0.628874	0.621465	0.541822	NaN		7	7	7	7.5	7.5	7.5	127.45	0.0002624	16.234	274950000	170170000	104780000	tr|A0A1B0GRU3|A0A1B0GRU3_MOUSE;sp|Q6ZPZ3-2|ZC3H4_MOUSE;tr|E9Q8K8|E9Q8K8_MOUSE;sp|Q6ZPZ3|ZC3H4_MOUSE	tr|A0A1B0GRU3|A0A1B0GRU3_MOUSE;sp|Q6ZPZ3-2|ZC3H4_MOUSE;tr|E9Q8K8|E9Q8K8_MOUSE;sp|Q6ZPZ3|ZC3H4_MOUSE	A0A1B0GRU3	Zc3h4
0.477884	0.452362	0.529727	0.598421	0.506031	0.622394	0.513372	0.521829	0.518404	0.506312	0.574623	0.534019		9	9	9	42.7	42.7	42.7	34.973	0	275.61	10155000000	6646600000	3508000000	tr|A0A1B0GRV0|A0A1B0GRV0_MOUSE;sp|Q9Z0S1|BPNT1_MOUSE;tr|D3Z0E6|D3Z0E6_MOUSE;tr|D3Z5X0|D3Z5X0_MOUSE	tr|A0A1B0GRV0|A0A1B0GRV0_MOUSE;sp|Q9Z0S1|BPNT1_MOUSE;tr|D3Z0E6|D3Z0E6_MOUSE	A0A1B0GRV0	Bpnt1
0.478315	0.478247	0.459303	0.456987	0.459991	0.461841	0.474446	0.4717	0.473791	0.475532	0.481091	0.492597		6	6	6	29.4	29.4	29.4	26.496	0	68.606	14416000000	9247100000	5168800000	tr|A0A1B0GS70|A0A1B0GS70_MOUSE;sp|Q9R1P4|PSA1_MOUSE	tr|A0A1B0GS70|A0A1B0GS70_MOUSE;sp|Q9R1P4|PSA1_MOUSE	A0A1B0GS70	Psma1
NaN	NaN	0.358086	NaN	NaN	NaN	NaN	NaN	NaN	NaN	NaN	NaN		4	4	4	5.8	5.8	5.8	87.097	0.00026316	16.46	122120000	87589000	34533000	tr|A0A1B0GSE5|A0A1B0GSE5_MOUSE;sp|Q80TQ2|CYLD_MOUSE;tr|Z4YJJ5|Z4YJJ5_MOUSE;sp|Q80TQ2-2|CYLD_MOUSE;sp|Q80TQ2-3|CYLD_MOUSE	tr|A0A1B0GSE5|A0A1B0GSE5_MOUSE;sp|Q80TQ2|CYLD_MOUSE;tr|Z4YJJ5|Z4YJJ5_MOUSE;sp|Q80TQ2-2|CYLD_MOUSE;sp|Q80TQ2-3|CYLD_MOUSE	A0A1B0GSE5	Cyld
0.536258	0.536672	0.681139	0.609144	0.612317	0.614895	0.519822	0.525394	0.540322	0.521679	0.563614	0.571949		11	11	11	32.5	32.5	32.5	53.926	0	323.31	33994000000	20777000000	13217000000	tr|A0A1B0GSG5|A0A1B0GSG5_MOUSE;sp|Q91VI7|RINI_MOUSE;tr|A0A1B0GRG4|A0A1B0GRG4_MOUSE	tr|A0A1B0GSG5|A0A1B0GSG5_MOUSE;sp|Q91VI7|RINI_MOUSE	A0A1B0GSG5	Rnh1
0.554808	0.549248	0.549528	0.547372	0.545805	0.548937	0.565279	0.525748	0.558623	0.545713	0.556747	0.54847		7	7	7	44.3	44.3	44.3	19.031	0	34.139	26088000000	16178000000	9910200000	tr|A0A1B0GSQ6|A0A1B0GSQ6_MOUSE;sp|P19253|RL13A_MOUSE;tr|A0A1B0GS68|A0A1B0GS68_MOUSE;tr|A0A1B0GSB2|A0A1B0GSB2_MOUSE;tr|A0A1B0GT00|A0A1B0GT00_MOUSE;tr|A0A1B0GTA1|A0A1B0GTA1_MOUSE;tr|A0A1B0GSC2|A0A1B0GSC2_MOUSE;tr|A0A1B0GSJ2|A0A1B0GSJ2_MOUSE;tr|A0A1B0GRH1|A0A1B0GRH1_MOUSE;tr|A0A1B0GQW6|A0A1B0GQW6_MOUSE;tr|A0A1B0GSL5|A0A1B0GSL5_MOUSE;tr|A0A1B0GSF0|A0A1B0GSF0_MOUSE;tr|A0A140T8K2|A0A140T8K2_MOUSE	tr|A0A1B0GSQ6|A0A1B0GSQ6_MOUSE;sp|P19253|RL13A_MOUSE;tr|A0A1B0GS68|A0A1B0GS68_MOUSE;tr|A0A1B0GSB2|A0A1B0GSB2_MOUSE;tr|A0A1B0GT00|A0A1B0GT00_MOUSE;tr|A0A1B0GTA1|A0A1B0GTA1_MOUSE;tr|A0A1B0GSC2|A0A1B0GSC2_MOUSE	A0A1B0GSQ6	Rpl13a
0.583241	0.581082	0.518726	0.537409	0.611546	0.567049	0.553452	0.561102	0.632033	0.536952	0.477392	0.617701		15	15	15	13.7	13.7	13.7	197.31	0	48.013	1796800000	1136100000	660710000	tr|A0A1B0GSX7|A0A1B0GSX7_MOUSE;sp|Q6PFD9|NUP98_MOUSE;tr|B2RQL0|B2RQL0_MOUSE;tr|A0A140T8J8|A0A140T8J8_MOUSE;tr|A0A1B0GRB5|A0A1B0GRB5_MOUSE;tr|A0A1B0GRA7|A0A1B0GRA7_MOUSE;tr|A0A1B0GS62|A0A1B0GS62_MOUSE	tr|A0A1B0GSX7|A0A1B0GSX7_MOUSE;sp|Q6PFD9|NUP98_MOUSE;tr|B2RQL0|B2RQL0_MOUSE;tr|A0A140T8J8|A0A140T8J8_MOUSE	A0A1B0GSX7	Nup98
0.28571	0.296965	0.324153	0.32255	0.330656	0.328586	NaN	NaN	0.324691	0.357318	0.298995	NaN		4	4	4	43.4	43.4	43.4	19.38	0.00028265	20.809	1978200000	1450700000	527510000	tr|A0A1B0GT26|A0A1B0GT26_MOUSE;sp|O55003|BNIP3_MOUSE	tr|A0A1B0GT26|A0A1B0GT26_MOUSE;sp|O55003|BNIP3_MOUSE	A0A1B0GT26	Bnip3
0.333424	0.358582	0.311864	NaN	NaN	NaN	NaN	NaN	0.319933	NaN	0.316782	0.351333		5	5	5	15.2	15.2	15.2	51	0	56.571	888670000	641140000	247530000	tr|A0A1B0GT63|A0A1B0GT63_MOUSE;sp|Q8VD26-2|TM143_MOUSE;tr|G3X9F4|G3X9F4_MOUSE;sp|Q8VD26|TM143_MOUSE;tr|A0A1B0GS36|A0A1B0GS36_MOUSE;sp|Q8VD26-3|TM143_MOUSE;tr|A0A1B0GR29|A0A1B0GR29_MOUSE	tr|A0A1B0GT63|A0A1B0GT63_MOUSE;sp|Q8VD26-2|TM143_MOUSE;tr|G3X9F4|G3X9F4_MOUSE;sp|Q8VD26|TM143_MOUSE;tr|A0A1B0GS36|A0A1B0GS36_MOUSE	A0A1B0GT63	Tmem143
0.373294	0.341752	0.37208	0.363666	0.358906	0.359513	0.389851	0.385225	0.354797	0.361367	0.383545	0.375571		8	8	8	16.6	16.6	16.6	76.623	0	323.31	9717900000	6636100000	3081700000	tr|A0A1B0GT92|A0A1B0GT92_MOUSE;sp|Q9Z1E4|GYS1_MOUSE	tr|A0A1B0GT92|A0A1B0GT92_MOUSE;sp|Q9Z1E4|GYS1_MOUSE	A0A1B0GT92	Gys1
0.241759	0.252047	0.238536	0.247238	0.251927	0.244526	0.239446	0.250838	0.25014	0.254873	0.254043	0.243097		8	8	8	30.4	30.4	30.4	43.493	0	323.31	57271000000	44058000000	13213000000	tr|A0A1B0GX27|A0A1B0GX27_MOUSE;sp|O35855|BCAT2_MOUSE;tr|O88374|O88374_MOUSE;tr|A0A1B0GST1|A0A1B0GST1_MOUSE;tr|A0A1B0GQY4|A0A1B0GQY4_MOUSE	tr|A0A1B0GX27|A0A1B0GX27_MOUSE;sp|O35855|BCAT2_MOUSE;tr|O88374|O88374_MOUSE	A0A1B0GX27	Bcat2
0.587144	0.572375	0.561153	0.566012	0.759441	0.664507	0.572469	0.576991	0.583776	0.573265	0.559521	0.562981		21	21	18	39.1	39.1	32.9	70.642	0	323.31	14142000000	8565800000	5576000000	tr|A0A1C7CYV0|A0A1C7CYV0_MOUSE;sp|Q99K51|PLST_MOUSE;tr|B1AX58|B1AX58_MOUSE	tr|A0A1C7CYV0|A0A1C7CYV0_MOUSE;sp|Q99K51|PLST_MOUSE;tr|B1AX58|B1AX58_MOUSE	A0A1C7CYV0	Pls3
0.32369	0.33136	0.326095	0.348169	0.360721	0.293769	0.249218	0.259051	0.348581	0.322218	0.293092	0.289994		4	4	4	31.7	31.7	31.7	22.304	0	64.225	6877000000	4981900000	1895100000	tr|A0A1C7ZMZ5|A0A1C7ZMZ5_MOUSE;tr|A0A1C7ZMZ7|A0A1C7ZMZ7_MOUSE;sp|P46412|GPX3_MOUSE	tr|A0A1C7ZMZ5|A0A1C7ZMZ5_MOUSE;tr|A0A1C7ZMZ7|A0A1C7ZMZ7_MOUSE;sp|P46412|GPX3_MOUSE	A0A1C7ZMZ5	Gpx3
NaN	NaN	NaN	0.728824	0.663001	0.70659	NaN	NaN	0.62392	0.621922	NaN	NaN		3	3	3	12	12	12	31.891	0.00065431	7.9218	536740000	305970000	230780000	tr|A0A1D5RLF1|A0A1D5RLF1_MOUSE;sp|Q8BGH4|REEP1_MOUSE	tr|A0A1D5RLF1|A0A1D5RLF1_MOUSE;sp|Q8BGH4|REEP1_MOUSE	A0A1D5RLF1	Reep1
0.441121	0.449095	0.438599	0.439078	0.443949	0.456156	NaN	0.437815	0.448387	0.465138	0.465546	0.445857		13	13	13	2.8	2.8	2.8	654.2	0.00066094	8.228	11699000000	7907300000	3792000000	tr|A0A1D5RLM8|A0A1D5RLM8_MOUSE;tr|F6RS26|F6RS26_MOUSE	tr|A0A1D5RLM8|A0A1D5RLM8_MOUSE	A0A1D5RLM8	Gm11639
NaN	NaN	0.620081	NaN	NaN	NaN	NaN	NaN	NaN	NaN	NaN	NaN		4	4	4	21.6	21.6	21.6	22.777	0.0044085	3.6003	91542000	58785000	32757000	tr|A0A1D5RLU2|A0A1D5RLU2_MOUSE;sp|Q91WE2|PIP30_MOUSE;tr|A0A1D5RLY1|A0A1D5RLY1_MOUSE;tr|A0A1D5RLX7|A0A1D5RLX7_MOUSE;tr|A0A1D5RLW0|A0A1D5RLW0_MOUSE;tr|A0A1D5RLI3|A0A1D5RLI3_MOUSE;tr|A0A1D5RM30|A0A1D5RM30_MOUSE;tr|A0A1D5RM67|A0A1D5RM67_MOUSE;tr|A0A1D5RLD7|A0A1D5RLD7_MOUSE;tr|A0A1D5RLT4|A0A1D5RLT4_MOUSE;tr|A0A1D5RLJ3|A0A1D5RLJ3_MOUSE;tr|A0A1D5RLF2|A0A1D5RLF2_MOUSE	tr|A0A1D5RLU2|A0A1D5RLU2_MOUSE;sp|Q91WE2|PIP30_MOUSE;tr|A0A1D5RLY1|A0A1D5RLY1_MOUSE;tr|A0A1D5RLX7|A0A1D5RLX7_MOUSE;tr|A0A1D5RLW0|A0A1D5RLW0_MOUSE;tr|A0A1D5RLI3|A0A1D5RLI3_MOUSE	A0A1D5RLU2	Fam192a
0.601155	NaN	NaN	NaN	NaN	NaN	NaN	NaN	NaN	NaN	NaN	NaN		7	7	7	11.9	11.9	11.9	85.303	0.00026185	16.136	339480000	207380000	132100000	tr|A0A1D5RLV0|A0A1D5RLV0_MOUSE;sp|Q8C1D8|IWS1_MOUSE;tr|A0A1D5RMB4|A0A1D5RMB4_MOUSE	tr|A0A1D5RLV0|A0A1D5RLV0_MOUSE;sp|Q8C1D8|IWS1_MOUSE;tr|A0A1D5RMB4|A0A1D5RMB4_MOUSE	A0A1D5RLV0	Iws1
0.62942	0.683626	0.613005	0.605566	0.585696	0.476324	NaN	NaN	0.572335	0.57613	0.609106	0.61997		4	4	4	22.9	22.9	22.9	25.197	0	28.488	2639900000	1069300000	1570600000	tr|A0A1D5RM23|A0A1D5RM23_MOUSE;sp|Q9CQF3|CPSF5_MOUSE;tr|A0A1D5RLT7|A0A1D5RLT7_MOUSE;tr|A0A1D5RLS2|A0A1D5RLS2_MOUSE	tr|A0A1D5RM23|A0A1D5RM23_MOUSE;sp|Q9CQF3|CPSF5_MOUSE;tr|A0A1D5RLT7|A0A1D5RLT7_MOUSE;tr|A0A1D5RLS2|A0A1D5RLS2_MOUSE	A0A1D5RM23	Nudt21
0.251072	0.226256	0.262817	0.267291	0.249546	NaN	NaN	0.237977	NaN	0.266013	0.268201	0.283069		1	1	1	5.3	5.3	5.3	21.308	0.0020178	5.5878	2548600000	1731900000	816680000	tr|A0A1D5RM32|A0A1D5RM32_MOUSE;tr|A0A1D5RML1|A0A1D5RML1_MOUSE;sp|P31428|DPEP1_MOUSE	tr|A0A1D5RM32|A0A1D5RM32_MOUSE;tr|A0A1D5RML1|A0A1D5RML1_MOUSE;sp|P31428|DPEP1_MOUSE	A0A1D5RM32	Dpep1
NaN	1.24899	NaN	NaN	NaN	NaN	NaN	NaN	NaN	NaN	NaN	NaN		5	5	5	10.4	10.4	10.4	65.434	0.0021207	4.5115	97489000	54045000	43445000	tr|A0A1I7Q4G8|A0A1I7Q4G8_MOUSE;sp|Q8CHY6|P66A_MOUSE;tr|E9QMN5|E9QMN5_MOUSE;tr|A0A1D5RM58|A0A1D5RM58_MOUSE;tr|A0A1D5RM07|A0A1D5RM07_MOUSE	tr|A0A1I7Q4G8|A0A1I7Q4G8_MOUSE;sp|Q8CHY6|P66A_MOUSE;tr|E9QMN5|E9QMN5_MOUSE;tr|A0A1D5RM58|A0A1D5RM58_MOUSE	A0A1I7Q4G8	Gatad2a
0.45691	0.478087	0.467112	0.439532	0.435079	0.43201	0.480937	NaN	0.463117	0.458513	0.458364	0.43767		4	4	4	44.3	44.3	44.3	10.723	0	103.49	8651300000	5703500000	2947900000	tr|A0A1L1SQA2|A0A1L1SQA2_MOUSE;sp|Q9CQV1|TIM16_MOUSE	tr|A0A1L1SQA2|A0A1L1SQA2_MOUSE;sp|Q9CQV1|TIM16_MOUSE	A0A1L1SQA2	Gm9803
0.481384	0.497383	0.565613	0.547688	0.543736	0.542719	0.583273	0.541425	0.612087	0.574394	0.576335	0.572738		3	3	3	34.4	34.4	34.4	10.309	0	38.449	22832000000	14270000000	8561500000	tr|A0A1L1SQA8|A0A1L1SQA8_MOUSE;sp|P62852|RS25_MOUSE	tr|A0A1L1SQA8|A0A1L1SQA8_MOUSE;sp|P62852|RS25_MOUSE	A0A1L1SQA8	Rps25
0.448674	0.425093	0.466755	0.354968	0.484709	0.483775	0.473636	0.457603	0.452574	0.455994	0.465655	0.472719		1	1	1	28.6	28.6	28.6	6.91	0	143.82	20974000000	14074000000	6900000000	tr|A0A1L1SR69|A0A1L1SR69_MOUSE;tr|A0A1L1ST61|A0A1L1ST61_MOUSE;tr|A0A1L1SV00|A0A1L1SV00_MOUSE;sp|Q9JLR9|HIG1A_MOUSE;tr|Q8R472|Q8R472_MOUSE	tr|A0A1L1SR69|A0A1L1SR69_MOUSE;tr|A0A1L1ST61|A0A1L1ST61_MOUSE;tr|A0A1L1SV00|A0A1L1SV00_MOUSE;sp|Q9JLR9|HIG1A_MOUSE;tr|Q8R472|Q8R472_MOUSE	A0A1L1SR69	Higd1a
0.386893	0.419812	0.366719	0.341576	0.323474	0.338501	0.381072	0.357679	0.401372	0.378694	0.385876	0.362786		4	4	4	49.4	49.4	49.4	8.8551	0	89.821	4387500000	3017500000	1370000000	tr|A0A1L1SRN0|A0A1L1SRN0_MOUSE;sp|Q9R1Z7|PTPS_MOUSE;tr|A0A1L1SQY6|A0A1L1SQY6_MOUSE	tr|A0A1L1SRN0|A0A1L1SRN0_MOUSE;sp|Q9R1Z7|PTPS_MOUSE;tr|A0A1L1SQY6|A0A1L1SQY6_MOUSE	A0A1L1SRN0	Pts
NaN	0.408121	NaN	NaN	NaN	NaN	NaN	NaN	NaN	NaN	NaN	NaN		1	1	1	22.5	22.5	22.5	13.179	0.0039355	3.96	52154000	33217000	18937000	tr|A0A1L1SRQ7|A0A1L1SRQ7_MOUSE;sp|Q9CR22|TMM42_MOUSE	tr|A0A1L1SRQ7|A0A1L1SRQ7_MOUSE;sp|Q9CR22|TMM42_MOUSE	A0A1L1SRQ7	Tmem42
0.511849	0.419869	0.345005	0.43294	NaN	NaN	NaN	NaN	0.421599	NaN	0.631567	NaN		4	4	4	41.9	41.9	41.9	14.458	0.00066181	8.2913	501810000	333850000	167960000	tr|A0A1L1SRW2|A0A1L1SRW2_MOUSE;tr|A0A1L1STF2|A0A1L1STF2_MOUSE;tr|A0A1L1SU68|A0A1L1SU68_MOUSE;tr|A0A1L1SRT5|A0A1L1SRT5_MOUSE;sp|Q91W67|UBL7_MOUSE;tr|A0A1L1SRB5|A0A1L1SRB5_MOUSE;tr|A0A1L1SRT4|A0A1L1SRT4_MOUSE	tr|A0A1L1SRW2|A0A1L1SRW2_MOUSE;tr|A0A1L1STF2|A0A1L1STF2_MOUSE;tr|A0A1L1SU68|A0A1L1SU68_MOUSE;tr|A0A1L1SRT5|A0A1L1SRT5_MOUSE;sp|Q91W67|UBL7_MOUSE;tr|A0A1L1SRB5|A0A1L1SRB5_MOUSE;tr|A0A1L1SRT4|A0A1L1SRT4_MOUSE	A0A1L1SRW2	Ubl7
0.493271	0.498616	0.517596	0.523009	0.5775	0.523957	0.538677	0.535906	0.523573	0.529264	0.515849	0.551874		24	24	24	42.2	42.2	42.2	89.567	0	197.28	9454100000	5903400000	3550700000	tr|A0A1L1SRX2|A0A1L1SRX2_MOUSE;sp|O08739|AMPD3_MOUSE;tr|D3Z4N3|D3Z4N3_MOUSE;tr|F6XQD0|F6XQD0_MOUSE;tr|D3YU73|D3YU73_MOUSE;tr|A0A0G2JFD4|A0A0G2JFD4_MOUSE;sp|Q3V1D3|AMPD1_MOUSE	tr|A0A1L1SRX2|A0A1L1SRX2_MOUSE;sp|O08739|AMPD3_MOUSE	A0A1L1SRX2	Ampd3
0.403665	0.395922	0.35437	0.357133	0.297791	0.390227	NaN	NaN	0.376164	0.38627	0.386181	0.406083		9	9	9	34.6	34.6	34.6	42.067	0	49.362	1999700000	1381000000	618630000	tr|A0A1L1SS90|A0A1L1SS90_MOUSE;tr|A0A0R4J050|A0A0R4J050_MOUSE;sp|Q99JW2|ACY1_MOUSE;tr|A0A1L1SRW7|A0A1L1SRW7_MOUSE;tr|A0A1L1SRC1|A0A1L1SRC1_MOUSE;tr|A0A1L1SRL5|A0A1L1SRL5_MOUSE;tr|A0A087WPX1|A0A087WPX1_MOUSE;tr|A0A1L1SSU4|A0A1L1SSU4_MOUSE	tr|A0A1L1SS90|A0A1L1SS90_MOUSE;tr|A0A0R4J050|A0A0R4J050_MOUSE;sp|Q99JW2|ACY1_MOUSE;tr|A0A1L1SRW7|A0A1L1SRW7_MOUSE;tr|A0A1L1SRC1|A0A1L1SRC1_MOUSE;tr|A0A1L1SRL5|A0A1L1SRL5_MOUSE	A0A1L1SS90	Acy1
NaN	NaN	0.274045	NaN	NaN	NaN	NaN	NaN	0.346076	0.289973	0.356962	0.284697		2	2	2	19.1	19.1	19.1	19.612	0.00025374	14.533	581300000	422630000	158670000	tr|A0A1L1SSA8|A0A1L1SSA8_MOUSE;sp|Q91XE8|TM205_MOUSE	tr|A0A1L1SSA8|A0A1L1SSA8_MOUSE;sp|Q91XE8|TM205_MOUSE	A0A1L1SSA8	Tmem205
NaN	NaN	0.53598	0.519817	NaN	NaN	0.526941	0.547025	0.489307	0.569113	NaN	NaN		11	4	4	31.5	12.6	12.6	59.499	0.00028918	22.31	1320400000	834750000	485650000	tr|A0A1L1SSC0|A0A1L1SSC0_MOUSE	tr|A0A1L1SSC0|A0A1L1SSC0_MOUSE	A0A1L1SSC0	Lrrfip2
0.533918	0.559781	0.553631	0.595021	0.517955	0.568378	0.507154	0.538711	0.573158	0.514905	0.484534	0.468517		6	6	6	25.5	25.5	25.5	31.334	0	104.21	3904800000	2447200000	1457600000	tr|A0A1L1SSF8|A0A1L1SSF8_MOUSE;sp|Q91V76|CK054_MOUSE	tr|A0A1L1SSF8|A0A1L1SSF8_MOUSE;sp|Q91V76|CK054_MOUSE	A0A1L1SSF8	4931406C07Rik
0.548238	0.534329	0.523869	0.51614	0.487431	0.46545	0.529412	0.479164	0.488587	0.489816	0.513232	0.497371		79	79	67	11.5	11.5	9.4	1009.9	0	323.31	12875000000	8245300000	4629500000	tr|A0A1L1STC6|A0A1L1STC6_MOUSE;sp|Q6ZWR6-4|SYNE1_MOUSE;sp|Q6ZWR6|SYNE1_MOUSE;tr|A0A1L1SRV6|A0A1L1SRV6_MOUSE;tr|Q6ZWR5|Q6ZWR5_MOUSE;sp|Q6ZWR6-5|SYNE1_MOUSE	tr|A0A1L1STC6|A0A1L1STC6_MOUSE;sp|Q6ZWR6-4|SYNE1_MOUSE;sp|Q6ZWR6|SYNE1_MOUSE	A0A1L1STC6	Syne1
0.649421	0.621698	0.719661	0.652721	0.603183	0.624693	0.633368	0.593833	0.624098	0.6441	0.591978	0.596877		11	11	11	25.5	25.5	25.5	72.66	0	256.58	1720800000	996020000	724760000	tr|A0A1L1STF9|A0A1L1STF9_MOUSE;sp|Q8CH25|SLTM_MOUSE;sp|Q8CH25-2|SLTM_MOUSE;tr|A0A1L1SRL0|A0A1L1SRL0_MOUSE	tr|A0A1L1STF9|A0A1L1STF9_MOUSE;sp|Q8CH25|SLTM_MOUSE;sp|Q8CH25-2|SLTM_MOUSE	A0A1L1STF9	Sltm
0.577326	NaN	0.410057	NaN	NaN	0.586461	NaN	NaN	NaN	NaN	NaN	0.451441		6	5	5	35.1	31.9	31.9	27.808	0.0012531	6.538	138300000	88247000	50051000	tr|A0A1L1SU70|A0A1L1SU70_MOUSE;sp|Q9JKK7|TMOD2_MOUSE;tr|A0A1L1SRR7|A0A1L1SRR7_MOUSE;sp|Q9JKK7-2|TMOD2_MOUSE;sp|Q9JKK7-3|TMOD2_MOUSE	tr|A0A1L1SU70|A0A1L1SU70_MOUSE;sp|Q9JKK7|TMOD2_MOUSE;tr|A0A1L1SRR7|A0A1L1SRR7_MOUSE;sp|Q9JKK7-2|TMOD2_MOUSE	A0A1L1SU70	Tmod2
NaN	NaN	NaN	NaN	0.500644	0.576362	NaN	NaN	0.592627	NaN	NaN	NaN		7	2	2	13.8	4.6	4.6	78.567	0.00025961	15.67	630220000	370550000	259670000	tr|A0A1L1SUC4|A0A1L1SUC4_MOUSE	tr|A0A1L1SUC4|A0A1L1SUC4_MOUSE	A0A1L1SUC4	Usp28
0.530979	0.549191	0.564721	0.529443	0.543502	0.530418	0.56296	0.558945	0.579878	0.555463	0.562866	0.576368		4	4	4	36.8	36.8	36.8	15.103	0	50.668	14307000000	8871200000	5435500000	tr|A0A1L1SUK3|A0A1L1SUK3_MOUSE;sp|P14206|RSSA_MOUSE	tr|A0A1L1SUK3|A0A1L1SUK3_MOUSE;sp|P14206|RSSA_MOUSE	A0A1L1SUK3	Rpsa
NaN	NaN	0.37648	NaN	NaN	NaN	NaN	NaN	NaN	NaN	NaN	NaN		8	4	3	24.9	13.3	11.4	54.513	0.0012571	6.6311	943280000	664940000	278340000	tr|A0A1L1SUS7|A0A1L1SUS7_MOUSE;sp|Q8K0D0|CDK17_MOUSE;sp|Q8K0D0-2|CDK17_MOUSE;tr|A0A1L1SR36|A0A1L1SR36_MOUSE	tr|A0A1L1SUS7|A0A1L1SUS7_MOUSE;sp|Q8K0D0|CDK17_MOUSE;sp|Q8K0D0-2|CDK17_MOUSE	A0A1L1SUS7	Cdk17
0.566133	0.553503	0.497706	0.587114	0.523966	0.525422	0.500248	0.587969	0.541939	0.557199	0.487072	0.563159		36	36	36	30	30	30	160.8	0	89.534	2337700000	1531900000	805840000	tr|A0A1L1SVG0|A0A1L1SVG0_MOUSE;tr|A0A0R4J0S7|A0A0R4J0S7_MOUSE;sp|Q8CGB3|UACA_MOUSE;sp|Q8CGB3-3|UACA_MOUSE;sp|Q8CGB3-2|UACA_MOUSE;tr|A0A1L1STY4|A0A1L1STY4_MOUSE	tr|A0A1L1SVG0|A0A1L1SVG0_MOUSE;tr|A0A0R4J0S7|A0A0R4J0S7_MOUSE;sp|Q8CGB3|UACA_MOUSE;sp|Q8CGB3-3|UACA_MOUSE;sp|Q8CGB3-2|UACA_MOUSE;tr|A0A1L1STY4|A0A1L1STY4_MOUSE	A0A1L1SVG0	Uaca
0.481104	0.452475	NaN	0.461385	0.526972	0.468942	0.455996	0.471082	0.444928	0.435729	0.449481	0.460941		4	4	4	9.9	9.9	9.9	62.643	0	32.254	2874200000	1893500000	980770000	tr|A0A1L1SVG6|A0A1L1SVG6_MOUSE;sp|Q8BY89-2|CTL2_MOUSE;sp|Q8BY89|CTL2_MOUSE	tr|A0A1L1SVG6|A0A1L1SVG6_MOUSE;sp|Q8BY89-2|CTL2_MOUSE;sp|Q8BY89|CTL2_MOUSE	A0A1L1SVG6	Slc44a2
0.4813	0.456513	NaN	0.547718	NaN	NaN	NaN	0.410563	NaN	NaN	NaN	NaN		3	3	3	27.9	27.9	27.9	22.056	0	26.006	855560000	533530000	322030000	tr|A0A1L1SVK0|A0A1L1SVK0_MOUSE;sp|Q61206|PA1B2_MOUSE;tr|A0A1L1SRD0|A0A1L1SRD0_MOUSE;tr|A0A1L1SQV7|A0A1L1SQV7_MOUSE;tr|A0A1L1SSQ5|A0A1L1SSQ5_MOUSE;tr|A0A1L1SQ76|A0A1L1SQ76_MOUSE	tr|A0A1L1SVK0|A0A1L1SVK0_MOUSE;sp|Q61206|PA1B2_MOUSE;tr|A0A1L1SRD0|A0A1L1SRD0_MOUSE;tr|A0A1L1SQV7|A0A1L1SQV7_MOUSE	A0A1L1SVK0	Pafah1b2
0.618048	0.568733	NaN	0.567307	0.582105	0.599034	NaN	NaN	0.642848	0.664822	NaN	NaN		1	1	1	15.4	15.4	15.4	8.8081	0.003923	3.8929	2101800000	1273100000	828660000	tr|A0A1W2P6N1|A0A1W2P6N1_MOUSE;sp|Q9CQQ8|LSM7_MOUSE	tr|A0A1W2P6N1|A0A1W2P6N1_MOUSE;sp|Q9CQQ8|LSM7_MOUSE	A0A1W2P6N1	Lsm7
0.486382	0.536221	0.530064	0.515913	0.543229	0.56022	0.548145	0.61834	0.539556	0.537279	0.48299	0.522792		7	7	1	55.9	55.9	12.3	23.214	0	126.36	5316200000	3377700000	1938500000	tr|A0A1W2P6P1|A0A1W2P6P1_MOUSE;sp|Q8BJU0-2|SGTA_MOUSE	tr|A0A1W2P6P1|A0A1W2P6P1_MOUSE;sp|Q8BJU0-2|SGTA_MOUSE	A0A1W2P6P1	Sgta
0.438753	0.415219	NaN	NaN	NaN	NaN	NaN	NaN	NaN	NaN	0.449481	NaN		2	2	2	33.8	33.8	33.8	8.7378	0.00064893	7.6963	234980000	142610000	92371000	tr|A0A1W2P757|A0A1W2P757_MOUSE;sp|P63002|AES_MOUSE;sp|P63002-2|AES_MOUSE	tr|A0A1W2P757|A0A1W2P757_MOUSE;sp|P63002|AES_MOUSE;sp|P63002-2|AES_MOUSE	A0A1W2P757	Aes
0.284344	0.284239	0.240806	0.237137	0.234158	0.299764	NaN	NaN	0.237578	0.22427	0.257566	0.230816		4	4	4	28.6	28.6	28.6	24.923	0	84.461	4911100000	3770100000	1141000000	tr|A0A1W2P7G5|A0A1W2P7G5_MOUSE;tr|A0A1W2P7J1|A0A1W2P7J1_MOUSE;tr|E9Q3H6|E9Q3H6_MOUSE	tr|A0A1W2P7G5|A0A1W2P7G5_MOUSE;tr|A0A1W2P7J1|A0A1W2P7J1_MOUSE;tr|E9Q3H6|E9Q3H6_MOUSE	A0A1W2P7G5	Coq10a
0.683357	0.733278	0.642102	0.646099	0.652882	0.641272	0.626847	0.651091	0.66529	0.654121	0.631557	0.606337		3	3	3	56.3	56.3	56.3	8.2033	0	129.9	9996200000	5857800000	4138400000	tr|A0A1W2P7H9|A0A1W2P7H9_MOUSE;tr|A0A1W2P7T3|A0A1W2P7T3_MOUSE;sp|P84089|ERH_MOUSE;tr|G3UW85|G3UW85_MOUSE	tr|A0A1W2P7H9|A0A1W2P7H9_MOUSE;tr|A0A1W2P7T3|A0A1W2P7T3_MOUSE;sp|P84089|ERH_MOUSE;tr|G3UW85|G3UW85_MOUSE	A0A1W2P7H9	Erh
NaN	NaN	NaN	NaN	1.16991	1.20789	NaN	NaN	0.853385	0.870077	0.784611	0.805043		1	1	1	27.4	27.4	27.4	9.3983	0	158.76	2469300000	1279300000	1190000000	tr|A0A1W2P7K5|A0A1W2P7K5_MOUSE;sp|P62320|SMD3_MOUSE	tr|A0A1W2P7K5|A0A1W2P7K5_MOUSE;sp|P62320|SMD3_MOUSE	A0A1W2P7K5	Snrpd3
0.497679	0.491566	0.521481	0.523612	0.562189	0.529807	0.47315	0.477401	0.514413	0.52097	0.508825	0.486993		6	6	6	20	20	20	50.894	0	141.11	2412700000	1527300000	885330000	tr|A0A1W2P7K6|A0A1W2P7K6_MOUSE;sp|Q68EF0|RAB3I_MOUSE	tr|A0A1W2P7K6|A0A1W2P7K6_MOUSE;sp|Q68EF0|RAB3I_MOUSE	A0A1W2P7K6	Rab3ip
0.668851	NaN	3.6993	0.619641	NaN	0.655688	0.612113	0.172069	NaN	NaN	NaN	NaN		5	5	5	12	12	12	49.066	0.00048008	11.751	740770000	365020000	375750000	tr|A0A1W2P872|A0A1W2P872_MOUSE;tr|D3YVV7|D3YVV7_MOUSE;sp|Q9JKN6|NOVA1_MOUSE	tr|A0A1W2P872|A0A1W2P872_MOUSE;tr|D3YVV7|D3YVV7_MOUSE	A0A1W2P872	Nova2
0.627089	0.600162	NaN	NaN	NaN	NaN	NaN	0.647628	NaN	NaN	NaN	NaN		6	6	6	20.4	20.4	20.4	38.921	0.00047642	11.355	204620000	117050000	87568000	tr|A0A1Y7VK76|A0A1Y7VK76_MOUSE;tr|A0A1Y7VM96|A0A1Y7VM96_MOUSE;sp|Q5RJG7|ISPD_MOUSE;sp|Q5RJG7-2|ISPD_MOUSE;sp|Q5RJG7-5|ISPD_MOUSE;sp|Q5RJG7-4|ISPD_MOUSE;sp|Q5RJG7-3|ISPD_MOUSE	tr|A0A1Y7VK76|A0A1Y7VK76_MOUSE;tr|A0A1Y7VM96|A0A1Y7VM96_MOUSE;sp|Q5RJG7|ISPD_MOUSE;sp|Q5RJG7-2|ISPD_MOUSE;sp|Q5RJG7-5|ISPD_MOUSE;sp|Q5RJG7-4|ISPD_MOUSE;sp|Q5RJG7-3|ISPD_MOUSE	A0A1Y7VK76	Crppa
0.447317	0.451552	0.53375	0.510032	0.386844	0.582154	0.515164	NaN	0.451901	0.493595	0.497039	0.474416		9	9	9	13.3	13.3	13.3	96.044	0	86.737	2197000000	1330700000	866230000	tr|A0A1Y7VL44|A0A1Y7VL44_MOUSE;sp|E9Q6P5|TTC7B_MOUSE;tr|A0A1Y7VLT4|A0A1Y7VLT4_MOUSE	tr|A0A1Y7VL44|A0A1Y7VL44_MOUSE;sp|E9Q6P5|TTC7B_MOUSE	A0A1Y7VL44	Ttc7b
0.37248	0.4027	0.462791	0.472988	0.480913	0.491691	NaN	0.415444	0.465146	0.454026	0.421776	0.432737		13	13	13	17.8	17.8	17.8	98.535	0	38.732	1642200000	1096900000	545340000	tr|A0A1Y7VLN4|A0A1Y7VLN4_MOUSE;sp|Q91ZP3-2|LPIN1_MOUSE;tr|E9QKQ5|E9QKQ5_MOUSE;sp|Q91ZP3|LPIN1_MOUSE	tr|A0A1Y7VLN4|A0A1Y7VLN4_MOUSE;sp|Q91ZP3-2|LPIN1_MOUSE;tr|E9QKQ5|E9QKQ5_MOUSE;sp|Q91ZP3|LPIN1_MOUSE	A0A1Y7VLN4	Lpin1
0.504745	0.54794	0.425835	0.491263	0.472804	0.472473	0.527599	0.464682	0.474642	0.514242	0.4988	0.513983		10	10	10	24.5	24.5	24.5	68.133	0	108.66	2316200000	1481600000	834640000	tr|A0A286YCI0|A0A286YCI0_MOUSE;sp|Q9JI78|NGLY1_MOUSE;tr|A0A286YDI5|A0A286YDI5_MOUSE;tr|A0A286YCZ7|A0A286YCZ7_MOUSE	tr|A0A286YCI0|A0A286YCI0_MOUSE;sp|Q9JI78|NGLY1_MOUSE	A0A286YCI0	Ngly1
0.398536	0.397231	0.420473	0.419785	0.392201	0.419912	0.413587	0.424143	0.401839	0.410332	0.393383	0.391581		21	21	2	26.1	26.1	1.6	143.13	0	323.31	71291000000	50036000000	21255000000	tr|A0A286YCI8|A0A286YCI8_MOUSE;sp|Q62417|SRBS1_MOUSE;tr|E9QNA7|E9QNA7_MOUSE;sp|Q62417-2|SRBS1_MOUSE;sp|Q62417-7|SRBS1_MOUSE	tr|A0A286YCI8|A0A286YCI8_MOUSE;sp|Q62417|SRBS1_MOUSE;tr|E9QNA7|E9QNA7_MOUSE;sp|Q62417-2|SRBS1_MOUSE;sp|Q62417-7|SRBS1_MOUSE	A0A286YCI8	Sorbs1
NaN	NaN	NaN	NaN	NaN	NaN	NaN	NaN	NaN	NaN	0.495878	NaN		2	1	1	17	7.6	7.6	24.549	0.00029011	22.493	261300000	172010000	89285000	tr|A0A286YCT6|A0A286YCT6_MOUSE	tr|A0A286YCT6|A0A286YCT6_MOUSE	A0A286YCT6	Epb41l3
NaN	0.426232	NaN	NaN	NaN	NaN	NaN	NaN	NaN	NaN	NaN	NaN		5	4	4	5.4	4.3	4.3	127.94	0.0004852	12.359	1003400000	743190000	260240000	tr|A0A286YCV0|A0A286YCV0_MOUSE;tr|D3YV00|D3YV00_MOUSE;sp|P98195-2|ATP9B_MOUSE;sp|P98195|ATP9B_MOUSE;tr|A0A286YDZ3|A0A286YDZ3_MOUSE;tr|A0A286YDR0|A0A286YDR0_MOUSE	tr|A0A286YCV0|A0A286YCV0_MOUSE;tr|D3YV00|D3YV00_MOUSE;sp|P98195-2|ATP9B_MOUSE;sp|P98195|ATP9B_MOUSE	A0A286YCV0	Atp9b
0.637197	0.434713	NaN	NaN	0.636937	0.595832	0.676233	0.625328	NaN	0.531867	0.538989	0.561443		13	12	12	8.3	7.7	7.7	204.94	0.00029771	24.204	663420000	403380000	260030000	tr|A0A286YCV9|A0A286YCV9_MOUSE;tr|E9Q4K7|E9Q4K7_MOUSE;tr|A0A286YD28|A0A286YD28_MOUSE	tr|A0A286YCV9|A0A286YCV9_MOUSE;tr|E9Q4K7|E9Q4K7_MOUSE	A0A286YCV9	Kif13b
0.594407	0.583765	0.559131	0.561011	0.576124	0.545387	0.611293	0.614401	0.555333	0.555827	0.572872	0.534532		7	7	7	14.6	14.6	14.6	73.427	0.00028498	21.354	1091000000	658060000	432910000	tr|A0A286YDA2|A0A286YDA2_MOUSE;tr|A0A286YDT3|A0A286YDT3_MOUSE;tr|A0A286YDV7|A0A286YDV7_MOUSE;sp|E9Q5C9|NOLC1_MOUSE;sp|E9Q5C9-2|NOLC1_MOUSE;tr|A0A286YCD1|A0A286YCD1_MOUSE	tr|A0A286YDA2|A0A286YDA2_MOUSE;tr|A0A286YDT3|A0A286YDT3_MOUSE;tr|A0A286YDV7|A0A286YDV7_MOUSE;sp|E9Q5C9|NOLC1_MOUSE;sp|E9Q5C9-2|NOLC1_MOUSE	A0A286YDA2	Nolc1
NaN	NaN	0.446924	0.511425	0.451463	NaN	NaN	NaN	0.462846	0.53099	0.468734	0.515562		10	10	10	19.5	19.5	19.5	94.017	0	45.148	627120000	423910000	203210000	tr|A0A286YDB3|A0A286YDB3_MOUSE;sp|Q80XQ2|TBCD5_MOUSE	tr|A0A286YDB3|A0A286YDB3_MOUSE;sp|Q80XQ2|TBCD5_MOUSE	A0A286YDB3	Tbc1d5
0.539271	0.531222	0.551639	0.560962	0.592039	0.568019	0.519589	0.531288	0.55008	0.576083	0.562581	0.50549		3	3	3	36.5	36.5	36.5	13.111	0	28.445	4553700000	2880400000	1673300000	tr|A0A286YDB7|A0A286YDB7_MOUSE;sp|Q9CY50|SSRA_MOUSE;tr|A0A286YCT4|A0A286YCT4_MOUSE;tr|A0A286YCG8|A0A286YCG8_MOUSE	tr|A0A286YDB7|A0A286YDB7_MOUSE;sp|Q9CY50|SSRA_MOUSE;tr|A0A286YCT4|A0A286YCT4_MOUSE;tr|A0A286YCG8|A0A286YCG8_MOUSE	A0A286YDB7	Ssr1
0.542753	0.518054	0.502542	0.542183	0.50768	0.514935	0.510121	0.500522	0.541042	0.465091	0.560309	0.517012		11	11	11	13.9	13.9	13.9	111.61	0	52.911	3588100000	2260500000	1327600000	tr|A0A286YDI8|A0A286YDI8_MOUSE;tr|G3X972|G3X972_MOUSE;tr|A0A286YD08|A0A286YD08_MOUSE;tr|A0A2I3BQS4|A0A2I3BQS4_MOUSE	tr|A0A286YDI8|A0A286YDI8_MOUSE;tr|G3X972|G3X972_MOUSE	A0A286YDI8	Sec24c
NaN	NaN	NaN	NaN	NaN	NaN	NaN	NaN	NaN	NaN	0.457627	NaN		1	1	1	9.1	9.1	9.1	24.597	0	24.736	207110000	123840000	83274000	tr|A0A286YDS5|A0A286YDS5_MOUSE;sp|Q99KF1|TMED9_MOUSE	tr|A0A286YDS5|A0A286YDS5_MOUSE;sp|Q99KF1|TMED9_MOUSE	A0A286YDS5	Tmed9
0.553498	0.547092	0.577426	0.555951	0.581305	NaN	NaN	NaN	0.489532	0.619814	0.579267	0.594292		6	6	1	5.9	5.9	1.4	126.5	0.00048414	12.272	874500000	554430000	320070000	tr|A0A286YDT5|A0A286YDT5_MOUSE;tr|A0A286YD74|A0A286YD74_MOUSE	tr|A0A286YDT5|A0A286YDT5_MOUSE	A0A286YDT5	Adgrf5
0.478193	0.465135	0.479252	0.43467	0.456303	0.462675	NaN	NaN	0.420253	0.449388	0.456121	0.447475		4	4	4	12	12	12	52.27	0	122.39	14589000000	9779300000	4810200000	tr|A0A2C9F2D2|A0A2C9F2D2_MOUSE;sp|Q07076|ANXA7_MOUSE;tr|A0A286YCW4|A0A286YCW4_MOUSE	tr|A0A2C9F2D2|A0A2C9F2D2_MOUSE;sp|Q07076|ANXA7_MOUSE	A0A2C9F2D2	Anxa7
0.346321	0.345893	0.304847	0.314268	0.326353	0.320971	NaN	NaN	0.322784	0.330671	0.319596	0.33844		2	2	2	25.5	25.5	25.5	15.263	0	174.5	15999000000	11811000000	4188300000	tr|A0A2I3BPM4|A0A2I3BPM4_MOUSE;sp|Q5M8N4|D39U1_MOUSE;tr|A0A2I3BQS7|A0A2I3BQS7_MOUSE;tr|A0A2I3BRL7|A0A2I3BRL7_MOUSE	tr|A0A2I3BPM4|A0A2I3BPM4_MOUSE;sp|Q5M8N4|D39U1_MOUSE;tr|A0A2I3BQS7|A0A2I3BQS7_MOUSE;tr|A0A2I3BRL7|A0A2I3BRL7_MOUSE	A0A2I3BPM4	Sdr39u1
NaN	0.512105	NaN	NaN	NaN	NaN	NaN	NaN	NaN	NaN	NaN	NaN		2	2	2	3.6	3.6	3.6	57.681	0.004249	3.6948	184880000	123190000	61687000	tr|A0A2I3BPM7|A0A2I3BPM7_MOUSE;sp|Q8CBY1-2|SMAG1_MOUSE;sp|Q8CBY1-3|SMAG1_MOUSE;sp|Q8CBY1|SMAG1_MOUSE;tr|A0A2I3BRV2|A0A2I3BRV2_MOUSE;sp|Q8CBY1-4|SMAG1_MOUSE	tr|A0A2I3BPM7|A0A2I3BPM7_MOUSE;sp|Q8CBY1-2|SMAG1_MOUSE;sp|Q8CBY1-3|SMAG1_MOUSE;sp|Q8CBY1|SMAG1_MOUSE;tr|A0A2I3BRV2|A0A2I3BRV2_MOUSE;sp|Q8CBY1-4|SMAG1_MOUSE	A0A2I3BPM7	Samd4
0.53184	0.543591	0.520183	0.521329	NaN	NaN	NaN	NaN	NaN	NaN	NaN	NaN		14	14	14	19.8	19.8	19.8	105.71	0.00026082	15.933	302460000	193680000	108780000	tr|A0A2I3BPY7|A0A2I3BPY7_MOUSE;sp|Q9EP71|RAI14_MOUSE	tr|A0A2I3BPY7|A0A2I3BPY7_MOUSE;sp|Q9EP71|RAI14_MOUSE	A0A2I3BPY7	Rai14
NaN	NaN	NaN	NaN	NaN	0.520484	NaN	NaN	NaN	NaN	NaN	NaN		3	3	3	7.5	7.5	7.5	76.058	0	24.968	110570000	68965000	41605000	tr|A0A2I3BQ16|A0A2I3BQ16_MOUSE;sp|P62046|LRCH1_MOUSE;tr|B7ZWM8|B7ZWM8_MOUSE;tr|B2RXP1|B2RXP1_MOUSE;sp|Q8BVU0|LRCH3_MOUSE;tr|E9QAU9|E9QAU9_MOUSE	tr|A0A2I3BQ16|A0A2I3BQ16_MOUSE;sp|P62046|LRCH1_MOUSE	A0A2I3BQ16	Lrch1
0.143768	NaN	NaN	NaN	NaN	NaN	NaN	NaN	NaN	NaN	0.232537	NaN		4	4	4	17.4	17.4	17.4	39.898	0.0010591	6.9353	55119000	47098000	8021100	tr|A0A2I3BQE1|A0A2I3BQE1_MOUSE;tr|A0A2I3BRQ1|A0A2I3BRQ1_MOUSE;tr|A2AS37|A2AS37_MOUSE	tr|A0A2I3BQE1|A0A2I3BQE1_MOUSE;tr|A0A2I3BRQ1|A0A2I3BRQ1_MOUSE;tr|A2AS37|A2AS37_MOUSE	A0A2I3BQE1	AI182371
NaN	NaN	NaN	NaN	NaN	NaN	NaN	NaN	NaN	NaN	0.588515	0.644612		3	3	3	40.6	40.6	40.6	10.984	0.00026462	16.758	349010000	210120000	138890000	tr|A0A2I3BRK6|A0A2I3BRK6_MOUSE;sp|Q9JIX0|ENY2_MOUSE;tr|A0A2I3BRR5|A0A2I3BRR5_MOUSE;tr|A0A2I3BQK0|A0A2I3BQK0_MOUSE;tr|A0A2I3BQB4|A0A2I3BQB4_MOUSE;tr|A0A2I3BQ37|A0A2I3BQ37_MOUSE	tr|A0A2I3BRK6|A0A2I3BRK6_MOUSE;sp|Q9JIX0|ENY2_MOUSE;tr|A0A2I3BRR5|A0A2I3BRR5_MOUSE;tr|A0A2I3BQK0|A0A2I3BQK0_MOUSE	A0A2I3BRK6	Eny2
0.140782	0.132561	0.166883	0.158888	0.190519	0.173931	0.139196	0.208466	0.162869	0.182732	0.120676	0.133973		7	7	7	12	12	12	78.016	0	90.607	3267800000	2772600000	495200000	tr|A0A2I3BRQ3|A0A2I3BRQ3_MOUSE;sp|Q61704|ITIH3_MOUSE;CON__Q0V8M9	tr|A0A2I3BRQ3|A0A2I3BRQ3_MOUSE;sp|Q61704|ITIH3_MOUSE	A0A2I3BRQ3	Itih3
NaN	NaN	NaN	NaN	NaN	NaN	0.59824	NaN	NaN	NaN	0.463608	NaN		4	4	4	3.2	3.2	3.2	194.01	0.00027352	18.817	341960000	207510000	134460000	tr|A0A2I3BRT5|A0A2I3BRT5_MOUSE;tr|Q7TT21|Q7TT21_MOUSE;tr|A0A2I3BPP1|A0A2I3BPP1_MOUSE;sp|Q61037-6|TSC2_MOUSE;tr|Q3UHB2|Q3UHB2_MOUSE;sp|Q61037-7|TSC2_MOUSE;sp|Q61037-4|TSC2_MOUSE;sp|Q61037-3|TSC2_MOUSE;sp|Q61037-2|TSC2_MOUSE;sp|Q61037-5|TSC2_MOUSE;sp|Q61037|TSC2_MOUSE;tr|A0A2I3BPE9|A0A2I3BPE9_MOUSE;tr|Q3TQ10|Q3TQ10_MOUSE	tr|A0A2I3BRT5|A0A2I3BRT5_MOUSE;tr|Q7TT21|Q7TT21_MOUSE;tr|A0A2I3BPP1|A0A2I3BPP1_MOUSE;sp|Q61037-6|TSC2_MOUSE;tr|Q3UHB2|Q3UHB2_MOUSE;sp|Q61037-7|TSC2_MOUSE;sp|Q61037-4|TSC2_MOUSE;sp|Q61037-3|TSC2_MOUSE;sp|Q61037-2|TSC2_MOUSE;sp|Q61037-5|TSC2_MOUSE;sp|Q61037|TSC2_MOUSE;tr|A0A2I3BPE9|A0A2I3BPE9_MOUSE	A0A2I3BRT5	Tsc2
0.551476	0.549879	0.453901	NaN	0.421027	0.396184	NaN	0.512198	0.475904	0.463897	0.503601	NaN		3	3	3	27.5	27.5	27.5	11.777	0.00025355	14.512	1560100000	980730000	579370000	tr|A0A2I3BRW0|A0A2I3BRW0_MOUSE;sp|Q9D958|SPCS1_MOUSE;tr|A0A2I3BQG3|A0A2I3BQG3_MOUSE	tr|A0A2I3BRW0|A0A2I3BRW0_MOUSE;sp|Q9D958|SPCS1_MOUSE	A0A2I3BRW0	Spcs1
0.446474	0.434251	0.441622	0.403576	0.405219	0.361337	0.528581	0.465563	0.521937	0.448567	0.402277	0.395517		22	22	22	11.7	11.7	11.7	284.12	0	43.281	2956300000	1786800000	1169600000	tr|A0A2I3BRX9|A0A2I3BRX9_MOUSE;sp|Q6GYP7|RGPA1_MOUSE;sp|Q6GYP7-2|RGPA1_MOUSE;tr|A0A1W2P832|A0A1W2P832_MOUSE;tr|A0A1W2P712|A0A1W2P712_MOUSE;sp|Q6GYP7-4|RGPA1_MOUSE;sp|Q6GYP7-6|RGPA1_MOUSE;sp|Q6GYP7-5|RGPA1_MOUSE;sp|Q6GYP7-3|RGPA1_MOUSE;tr|A0A1W2P7Y4|A0A1W2P7Y4_MOUSE	tr|A0A2I3BRX9|A0A2I3BRX9_MOUSE;sp|Q6GYP7|RGPA1_MOUSE;sp|Q6GYP7-2|RGPA1_MOUSE;tr|A0A1W2P832|A0A1W2P832_MOUSE;tr|A0A1W2P712|A0A1W2P712_MOUSE	A0A2I3BRX9	Ralgapa1
NaN	0.475113	0.479173	NaN	NaN	NaN	NaN	NaN	0.47668	0.508616	0.523366	0.528919		3	3	3	19.8	19.8	19.8	20.749	0	59.965	1179400000	776670000	402760000	tr|A0A2I3BS49|A0A2I3BS49_MOUSE;tr|Q9CXU4|Q9CXU4_MOUSE;sp|Q9WTQ8|TIM23_MOUSE	tr|A0A2I3BS49|A0A2I3BS49_MOUSE;tr|Q9CXU4|Q9CXU4_MOUSE;sp|Q9WTQ8|TIM23_MOUSE	A0A2I3BS49	Timm23
0.493252	NaN	0.443168	0.393534	NaN	NaN	NaN	NaN	NaN	NaN	NaN	NaN		3	3	3	27	27	27	11.555	0.0010504	6.7263	375600000	241530000	134070000	tr|A0A2R8VHA7|A0A2R8VHA7_MOUSE;tr|D3Z282|D3Z282_MOUSE;tr|D3YZS5|D3YZS5_MOUSE;sp|P97473|TRBP2_MOUSE;tr|D6RCY4|D6RCY4_MOUSE;tr|D6RE49|D6RE49_MOUSE	tr|A0A2R8VHA7|A0A2R8VHA7_MOUSE;tr|D3Z282|D3Z282_MOUSE;tr|D3YZS5|D3YZS5_MOUSE;sp|P97473|TRBP2_MOUSE;tr|D6RCY4|D6RCY4_MOUSE;tr|D6RE49|D6RE49_MOUSE	A0A2R8VHA7	Tarbp2
0.470902	0.468015	0.426429	0.432327	0.427897	0.425694	0.493869	0.485209	0.526367	0.527118	0.431162	0.433428		73	65	2	48.3	44.1	1.1	223.35	0	323.31	132060000000	87901000000	44163000000	tr|A0A2R8VHF9|A0A2R8VHF9_MOUSE;tr|E9QPE7|E9QPE7_MOUSE;sp|O08638-2|MYH11_MOUSE;sp|O08638|MYH11_MOUSE	tr|A0A2R8VHF9|A0A2R8VHF9_MOUSE;tr|E9QPE7|E9QPE7_MOUSE;sp|O08638-2|MYH11_MOUSE;sp|O08638|MYH11_MOUSE	A0A2R8VHF9	Myh11
0.534143	0.545191	0.550539	0.524442	0.508831	0.435376	0.548054	0.446696	0.549931	0.504912	0.531384	0.582405		13	13	13	10.6	10.6	10.6	150.14	0	128.47	1759800000	1108400000	651380000	tr|A0A2R8VHH1|A0A2R8VHH1_MOUSE;sp|Q99P88|NU155_MOUSE	tr|A0A2R8VHH1|A0A2R8VHH1_MOUSE;sp|Q99P88|NU155_MOUSE	A0A2R8VHH1	Nup155
0.417442	0.382519	0.370831	0.379628	0.51935	0.46479	NaN	NaN	0.516469	0.506974	0.449953	0.464176		3	3	1	5.5	5.5	1.8	128.75	0.0068161	3.2087	7255900000	4735100000	2520800000	tr|A0A2R8VHN0|A0A2R8VHN0_MOUSE;sp|Q5DU56|NLRC3_MOUSE;tr|J3QQ49|J3QQ49_MOUSE;sp|Q5DU56-5|NLRC3_MOUSE	tr|A0A2R8VHN0|A0A2R8VHN0_MOUSE;sp|Q5DU56|NLRC3_MOUSE;tr|J3QQ49|J3QQ49_MOUSE	A0A2R8VHN0	Nlrc3
NaN	0.255059	NaN	0.343612	0.50365	0.343924	NaN	NaN	0.547061	0.50884	NaN	0.483294		9	9	9	24	24	24	60.785	0	24.976	354350000	233560000	120790000	tr|A0A2R8VHU8|A0A2R8VHU8_MOUSE;tr|E9Q7U2|E9Q7U2_MOUSE;sp|Q8CGU1|CACO1_MOUSE;tr|A0A2R8VKP5|A0A2R8VKP5_MOUSE	tr|A0A2R8VHU8|A0A2R8VHU8_MOUSE;tr|E9Q7U2|E9Q7U2_MOUSE;sp|Q8CGU1|CACO1_MOUSE;tr|A0A2R8VKP5|A0A2R8VKP5_MOUSE	A0A2R8VHU8	Calcoco1
0.582736	0.553776	0.554334	0.569511	0.571284	0.538402	NaN	0.529131	0.555016	0.541823	0.567786	0.59953		9	9	1	52.2	52.2	4.7	33.299	0	267.25	19191000000	11937000000	7253300000	tr|A0A2R8VI25|A0A2R8VI25_MOUSE;tr|A0A2R8VI15|A0A2R8VI15_MOUSE	tr|A0A2R8VI25|A0A2R8VI25_MOUSE	A0A2R8VI25	Pcbp2
0.247459	0.294622	0.215108	0.231384	0.264945	0.250696	NaN	NaN	0.275956	0.258857	0.276829	0.282398		3	3	3	18	18	18	28.687	0	238.95	4462900000	3378800000	1084000000	tr|A0A2R8VI31|A0A2R8VI31_MOUSE;sp|Q8QZR5|ALAT1_MOUSE;tr|A0A2R8VHW0|A0A2R8VHW0_MOUSE	tr|A0A2R8VI31|A0A2R8VI31_MOUSE;sp|Q8QZR5|ALAT1_MOUSE	A0A2R8VI31	Gpt
NaN	NaN	0.475298	0.54496	NaN	NaN	NaN	NaN	NaN	NaN	NaN	0.485504		6	6	4	18.5	18.5	13	53.289	0.00046125	10.064	172650000	98155000	74491000	tr|A0A2R8VI35|A0A2R8VI35_MOUSE	tr|A0A2R8VI35|A0A2R8VI35_MOUSE	A0A2R8VI35	Mylk4
0.422187	0.37961	0.400672	0.41088	0.375349	0.396872	NaN	NaN	0.580177	NaN	0.373421	0.421906		3	3	1	14	14	4.7	28.251	0	92.89	1221400000	835910000	385480000	tr|A0A2R8VJU9|A0A2R8VJU9_MOUSE;tr|A0A2R8VI30|A0A2R8VI30_MOUSE;sp|Q61735|CD47_MOUSE;tr|A0A2R8VK70|A0A2R8VK70_MOUSE;tr|D3Z187|D3Z187_MOUSE;sp|Q61735-2|CD47_MOUSE;tr|A0A2R8W6P0|A0A2R8W6P0_MOUSE	tr|A0A2R8VJU9|A0A2R8VJU9_MOUSE;tr|A0A2R8VI30|A0A2R8VI30_MOUSE;sp|Q61735|CD47_MOUSE;tr|A0A2R8VK70|A0A2R8VK70_MOUSE;tr|D3Z187|D3Z187_MOUSE;sp|Q61735-2|CD47_MOUSE;tr|A0A2R8W6P0|A0A2R8W6P0_MOUSE	A0A2R8VJU9	Cd47
0.563652	0.51379	0.487409	0.536806	0.568415	0.577876	0.589835	NaN	0.585851	0.520914	0.555193	0.607748		3	3	3	46.4	46.4	46.4	9.5418	0.00028769	21.919	1276300000	799120000	477210000	tr|A0A2R8VJV3|A0A2R8VJV3_MOUSE;tr|Q8R3M1|Q8R3M1_MOUSE;sp|P61924|COPZ1_MOUSE	tr|A0A2R8VJV3|A0A2R8VJV3_MOUSE;tr|Q8R3M1|Q8R3M1_MOUSE;sp|P61924|COPZ1_MOUSE	A0A2R8VJV3	Copz1
NaN	NaN	0.366956	0.371148	NaN	NaN	NaN	NaN	0.355115	0.352737	0.351934	0.368981		4	1	1	83.9	25.8	25.8	7.5115	0.00027855	19.936	1803700000	1276700000	526920000	tr|A0A2R8VJW0|A0A2R8VJW0_MOUSE	tr|A0A2R8VJW0|A0A2R8VJW0_MOUSE	A0A2R8VJW0	Aco2
0.660455	NaN	0.471274	NaN	NaN	NaN	NaN	NaN	NaN	NaN	0.54745	0.569759		2	2	2	11.2	11.2	11.2	27.139	0.0022989	4.4177	282660000	177140000	105520000	tr|A0A2R8VKC7|A0A2R8VKC7_MOUSE;tr|Q9JKY7|Q9JKY7_MOUSE	tr|A0A2R8VKC7|A0A2R8VKC7_MOUSE;tr|Q9JKY7|Q9JKY7_MOUSE	A0A2R8VKC7	Cyp2d22
0.363776	NaN	0.340515	0.294254	0.277874	0.301889	0.377254	0.379493	NaN	NaN	0.3613	0.491709		72	1	1	47.1	0.9	0.9	227.87	0	74.233	2059100000	1475600000	583460000	tr|A0A338P6K2|A0A338P6K2_MOUSE	tr|A0A338P6K2|A0A338P6K2_MOUSE	A0A338P6K2	Myh11
NaN	NaN	NaN	NaN	NaN	NaN	NaN	NaN	0.501318	NaN	NaN	NaN		3	3	3	5.5	5.5	5.5	83.742	0.0079901	3.0869	45317000	29578000	15739000	tr|A0A338P6K3|A0A338P6K3_MOUSE;sp|Q61624|ZN148_MOUSE	tr|A0A338P6K3|A0A338P6K3_MOUSE;sp|Q61624|ZN148_MOUSE	A0A338P6K3	Zfp148
0.520899	0.514505	0.502492	0.482378	0.477507	0.482844	0.528511	0.528948	0.53492	0.522285	0.500826	0.504069		5	5	5	10.6	10.6	10.6	64.813	0	30.994	1430700000	907370000	523280000	tr|A0A338P6L5|A0A338P6L5_MOUSE;sp|Q8K268|ABCF3_MOUSE;tr|A0A338P6Q4|A0A338P6Q4_MOUSE;tr|A0A338P774|A0A338P774_MOUSE	tr|A0A338P6L5|A0A338P6L5_MOUSE;sp|Q8K268|ABCF3_MOUSE	A0A338P6L5	Abcf3
0.471557	0.567358	0.529578	0.538922	0.614347	NaN	0.605389	NaN	0.457481	0.445143	0.656202	0.727387		27	27	27	13.2	13.2	13.2	325.52	0	57.465	1073100000	645650000	427480000	tr|A0A338P6N4|A0A338P6N4_MOUSE;tr|A0A384DV78|A0A384DV78_MOUSE;sp|Q80W49-2|CRBG3_MOUSE;sp|Q80W49|CRBG3_MOUSE;sp|Q80W49-3|CRBG3_MOUSE;tr|A0A338P723|A0A338P723_MOUSE	tr|A0A338P6N4|A0A338P6N4_MOUSE	A0A338P6N4	Crybg3
NaN	NaN	NaN	NaN	0.473926	NaN	NaN	NaN	NaN	NaN	0.53469	0.497213		5	5	5	8.5	8.5	8.5	81.799	0.0006643	8.4078	271220000	162220000	109000000	tr|A0A338P6S3|A0A338P6S3_MOUSE;tr|A0A338P695|A0A338P695_MOUSE;sp|Q6ZPR5-3|NSMA3_MOUSE;sp|Q6ZPR5-2|NSMA3_MOUSE;sp|Q6ZPR5-4|NSMA3_MOUSE;sp|Q6ZPR5|NSMA3_MOUSE;tr|A0A338P7L1|A0A338P7L1_MOUSE;tr|A0A338P715|A0A338P715_MOUSE;tr|A0A338P6P4|A0A338P6P4_MOUSE;tr|A0A338P7A7|A0A338P7A7_MOUSE;tr|A0A338P6I0|A0A338P6I0_MOUSE;tr|A0A338P6B0|A0A338P6B0_MOUSE;tr|A0A338P6U9|A0A338P6U9_MOUSE;tr|A0A338P735|A0A338P735_M…	tr|A0A338P6S3|A0A338P6S3_MOUSE;tr|A0A338P695|A0A338P695_MOUSE;sp|Q6ZPR5-3|NSMA3_MOUSE;sp|Q6ZPR5-2|NSMA3_MOUSE;sp|Q6ZPR5-4|NSMA3_MOUSE;sp|Q6ZPR5|NSMA3_MOUSE;tr|A0A338P7L1|A0A338P7L1_MOUSE	A0A338P6S3	Smpd4
0.400193	0.392185	0.395984	0.376258	0.372119	0.400957	NaN	NaN	0.399166	0.379925	0.414142	0.417467		5	5	5	16.3	16.3	16.3	38.458	0	43.687	3393200000	2348100000	1045000000	tr|A0A338P6U4|A0A338P6U4_MOUSE;sp|Q5XJY4|PARL_MOUSE;tr|D6RJ50|D6RJ50_MOUSE;tr|A0A338P6A0|A0A338P6A0_MOUSE;tr|D6RCZ6|D6RCZ6_MOUSE	tr|A0A338P6U4|A0A338P6U4_MOUSE;sp|Q5XJY4|PARL_MOUSE;tr|D6RJ50|D6RJ50_MOUSE	A0A338P6U4	Parl
0.892855	0.711459	0.783693	0.783273	1.14122	NaN	0.507701	0.514922	1.26687	1.15293	0.41726	0.502382		7	7	7	8.8	8.8	8.8	97.222	0.00046904	10.779	1088700000	638650000	450030000	tr|A0A338P6W9|A0A338P6W9_MOUSE;tr|E9Q8E3|E9Q8E3_MOUSE;tr|Q59IW9|Q59IW9_MOUSE;tr|Q59IW7|Q59IW7_MOUSE;tr|Q59IW5|Q59IW5_MOUSE;tr|Q59IW6|Q59IW6_MOUSE;tr|A0A338P6S8|A0A338P6S8_MOUSE	tr|A0A338P6W9|A0A338P6W9_MOUSE;tr|E9Q8E3|E9Q8E3_MOUSE;tr|Q59IW9|Q59IW9_MOUSE;tr|Q59IW7|Q59IW7_MOUSE;tr|Q59IW5|Q59IW5_MOUSE;tr|Q59IW6|Q59IW6_MOUSE;tr|A0A338P6S8|A0A338P6S8_MOUSE	A0A338P6W9	Abi3bp
0.59538	0.571848	0.518587	0.593014	0.429077	0.42583	NaN	NaN	0.487344	0.406721	0.454026	0.462983		5	5	5	34.4	34.4	34.4	18.834	0	50.785	1262100000	804400000	457690000	tr|A0A338P711|A0A338P711_MOUSE;sp|C0HKG6|RNT2B_MOUSE;sp|C0HKG5|RNT2A_MOUSE;tr|A0A338P7E3|A0A338P7E3_MOUSE	tr|A0A338P711|A0A338P711_MOUSE;sp|C0HKG6|RNT2B_MOUSE;sp|C0HKG5|RNT2A_MOUSE;tr|A0A338P7E3|A0A338P7E3_MOUSE	A0A338P711	Rnaset2b
NaN	NaN	0.32895	NaN	NaN	NaN	0.437202	NaN	NaN	NaN	NaN	NaN		6	6	6	22	22	22	35.548	0.00068244	9.4682	319760000	213040000	106720000	tr|A0A338P721|A0A338P721_MOUSE;sp|Q9JI59|JAM2_MOUSE;tr|Q9CWD9|Q9CWD9_MOUSE	tr|A0A338P721|A0A338P721_MOUSE;sp|Q9JI59|JAM2_MOUSE	A0A338P721	Jam2
0.469386	0.46874	0.483038	0.482724	0.48185	0.478158	0.50041	0.49403	0.493738	0.482221	0.464464	0.471733		5	5	5	44.5	44.5	44.5	16.821	0	209.55	20741000000	13565000000	7175900000	tr|A0A338P786|A0A338P786_MOUSE;sp|P68037|UB2L3_MOUSE;tr|A0A338P702|A0A338P702_MOUSE;tr|A0A338P7E5|A0A338P7E5_MOUSE;tr|A0A338P6L1|A0A338P6L1_MOUSE	tr|A0A338P786|A0A338P786_MOUSE;sp|P68037|UB2L3_MOUSE;tr|A0A338P702|A0A338P702_MOUSE;tr|A0A338P7E5|A0A338P7E5_MOUSE	A0A338P786	Ube2l3
0.526393	0.533707	NaN	NaN	0.440046	0.486957	0.57013	NaN	NaN	NaN	0.5742	0.55577		3	3	3	39.3	39.3	39.3	12.242	0	43.623	1350200000	816630000	533580000	tr|A0A338P7B7|A0A338P7B7_MOUSE;sp|P51807|DYLT1_MOUSE	tr|A0A338P7B7|A0A338P7B7_MOUSE;sp|P51807|DYLT1_MOUSE	A0A338P7B7	Dynlt1a
0.530595	0.421902	NaN	NaN	NaN	0.963524	NaN	NaN	NaN	NaN	NaN	NaN		2	2	2	15.6	15.6	15.6	24.883	0.00027701	19.588	146860000	89203000	57659000	tr|A0A3B2W3Q3|A0A3B2W3Q3_MOUSE;sp|Q3TT38|CF106_MOUSE;tr|B2KF52|B2KF52_MOUSE	tr|A0A3B2W3Q3|A0A3B2W3Q3_MOUSE;sp|Q3TT38|CF106_MOUSE;tr|B2KF52|B2KF52_MOUSE	A0A3B2W3Q3	Ilrun
0.424349	0.432585	0.431622	NaN	NaN	NaN	NaN	NaN	0.451724	0.435953	0.450838	0.472472		3	3	3	24.8	24.8	24.8	23.438	0.00028377	21.132	266110000	177710000	88397000	tr|A0A3B2W4I2|A0A3B2W4I2_MOUSE;tr|A0A3F2YNL8|A0A3F2YNL8_MOUSE;sp|Q91VH6|MEMO1_MOUSE;tr|A0A3B2W7C9|A0A3B2W7C9_MOUSE	tr|A0A3B2W4I2|A0A3B2W4I2_MOUSE;tr|A0A3F2YNL8|A0A3F2YNL8_MOUSE;sp|Q91VH6|MEMO1_MOUSE	A0A3B2W4I2	Memo1
0.562014	0.599428	0.558021	0.533298	0.534583	0.5521	NaN	NaN	0.57284	0.55091	0.545777	0.566908		5	5	4	17.4	17.4	11.8	32.717	0	134	7016900000	4324600000	2692400000	tr|A0A3B2W864|A0A3B2W864_MOUSE;tr|A0A338P731|A0A338P731_MOUSE;tr|Q3UW83|Q3UW83_MOUSE;sp|P63325|RS10_MOUSE;tr|A0A338P7K4|A0A338P7K4_MOUSE;tr|A0A338P6L9|A0A338P6L9_MOUSE;tr|B2KF67|B2KF67_MOUSE;tr|A0A338P6T6|A0A338P6T6_MOUSE	tr|A0A3B2W864|A0A3B2W864_MOUSE;tr|A0A338P731|A0A338P731_MOUSE;tr|Q3UW83|Q3UW83_MOUSE;sp|P63325|RS10_MOUSE;tr|A0A338P7K4|A0A338P7K4_MOUSE	A0A3B2W864	Gm49804
0.567143	0.549493	0.542511	0.561071	0.579461	0.565643	NaN	NaN	0.523638	0.555697	0.525363	0.754535		11	11	11	17	17	17	122.78	0	56.771	1401400000	849900000	551460000	tr|A0A3B2WAQ7|A0A3B2WAQ7_MOUSE;sp|P59672|ANS1A_MOUSE;sp|P59672-2|ANS1A_MOUSE;tr|Q3UHP6|Q3UHP6_MOUSE;tr|A0A3B2W7H4|A0A3B2W7H4_MOUSE;tr|A0A3B2W4H6|A0A3B2W4H6_MOUSE;tr|A0A3B2W7E6|A0A3B2W7E6_MOUSE;tr|A0A3B2W446|A0A3B2W446_MOUSE;tr|A0A3B2WCH8|A0A3B2WCH8_MOUSE;tr|A0A3B2W4B0|A0A3B2W4B0_MOUSE	tr|A0A3B2WAQ7|A0A3B2WAQ7_MOUSE;sp|P59672|ANS1A_MOUSE;sp|P59672-2|ANS1A_MOUSE;tr|Q3UHP6|Q3UHP6_MOUSE;tr|A0A3B2W7H4|A0A3B2W7H4_MOUSE;tr|A0A3B2W4H6|A0A3B2W4H6_MOUSE	A0A3B2WAQ7	Anks1
0.741591	0.786997	0.512849	0.499931	0.483733	0.501033	0.696202	0.655912	0.456687	0.447653	0.609765	0.519764		10	10	10	11.2	11.2	11.2	108.43	0	77.253	1780600000	1066100000	714490000	tr|A0A3B2WB50|A0A3B2WB50_MOUSE;tr|A0A3B2W4E4|A0A3B2W4E4_MOUSE;tr|Q3TDP9|Q3TDP9_MOUSE;sp|Q8K482|EMIL2_MOUSE;tr|A0A3B2W846|A0A3B2W846_MOUSE;tr|A0A3B2W437|A0A3B2W437_MOUSE;tr|A0A3B2WD46|A0A3B2WD46_MOUSE	tr|A0A3B2WB50|A0A3B2WB50_MOUSE;tr|A0A3B2W4E4|A0A3B2W4E4_MOUSE;tr|Q3TDP9|Q3TDP9_MOUSE;sp|Q8K482|EMIL2_MOUSE	A0A3B2WB50	Emilin2
0.567976	0.582033	0.578139	0.599577	0.475634	0.456806	0.488512	NaN	0.577747	0.523386	0.546919	0.568013		16	16	16	19.5	19.5	19.5	131.1	0	68.193	3194700000	2070000000	1124700000	tr|A0A3B2WBH9|A0A3B2WBH9_MOUSE;sp|Q9Z0U1|ZO2_MOUSE;tr|A0A3B2WCN9|A0A3B2WCN9_MOUSE;tr|A0A3B2W7V8|A0A3B2W7V8_MOUSE	tr|A0A3B2WBH9|A0A3B2WBH9_MOUSE;sp|Q9Z0U1|ZO2_MOUSE;tr|A0A3B2WCN9|A0A3B2WCN9_MOUSE;tr|A0A3B2W7V8|A0A3B2W7V8_MOUSE	A0A3B2WBH9	Tjp2
0.533881	0.535157	0.542898	0.559114	0.541833	0.532445	0.540743	0.531247	0.554277	0.554297	0.549801	0.558079		10	10	10	52.3	52.3	52.3	24.744	0	323.31	40766000000	24655000000	16111000000	tr|A0A3B2WBL1|A0A3B2WBL1_MOUSE;tr|Q5XJF6|Q5XJF6_MOUSE;tr|A0A3B2WDD2|A0A3B2WDD2_MOUSE;sp|P53026|RL10A_MOUSE;tr|A0A3B2W824|A0A3B2W824_MOUSE;tr|A0A3B2W820|A0A3B2W820_MOUSE;tr|A0A3B2WCA5|A0A3B2WCA5_MOUSE;tr|D6RE43|D6RE43_MOUSE	tr|A0A3B2WBL1|A0A3B2WBL1_MOUSE;tr|Q5XJF6|Q5XJF6_MOUSE;tr|A0A3B2WDD2|A0A3B2WDD2_MOUSE;sp|P53026|RL10A_MOUSE;tr|A0A3B2W824|A0A3B2W824_MOUSE;tr|A0A3B2W820|A0A3B2W820_MOUSE	A0A3B2WBL1	Rpl10a
NaN	NaN	NaN	NaN	NaN	NaN	NaN	NaN	0.636081	0.616081	NaN	NaN		4	4	4	8.3	8.3	8.3	62.736	0.0010613	7.0439	221840000	138450000	83391000	tr|A0A3B2WC92|A0A3B2WC92_MOUSE;sp|Q9QYY8-2|SPAST_MOUSE;tr|A0A286YE25|A0A286YE25_MOUSE;sp|Q9QYY8|SPAST_MOUSE;tr|A0A3B2WBA7|A0A3B2WBA7_MOUSE;tr|A0A286YCJ4|A0A286YCJ4_MOUSE	tr|A0A3B2WC92|A0A3B2WC92_MOUSE;sp|Q9QYY8-2|SPAST_MOUSE;tr|A0A286YE25|A0A286YE25_MOUSE;sp|Q9QYY8|SPAST_MOUSE	A0A3B2WC92	Spast
0.462123	0.442045	0.575939	0.520558	0.722945	0.668416	NaN	NaN	0.487036	0.494192	0.453386	0.462844		5	5	5	20.8	20.8	20.8	41.839	0	49.617	4660700000	3038300000	1622400000	tr|A0A3B2WDB3|A0A3B2WDB3_MOUSE;sp|Q3UN02|LCLT1_MOUSE	tr|A0A3B2WDB3|A0A3B2WDB3_MOUSE;sp|Q3UN02|LCLT1_MOUSE	A0A3B2WDB3	Lclat1
0.499757	0.502654	0.466339	0.469252	0.504235	0.499112	0.460077	0.458545	0.530246	0.544892	0.472561	0.496148		20	12	12	31.6	21.5	21.5	102.72	0	323.31	108250000000	73940000000	34308000000	tr|A1BN54|A1BN54_MOUSE;sp|Q7TPR4|ACTN1_MOUSE	tr|A1BN54|A1BN54_MOUSE;sp|Q7TPR4|ACTN1_MOUSE	A1BN54	Actn1
0.477332	0.478407	0.48176	0.496076	0.499336	0.518903	0.515397	0.48846	0.493569	0.510203	0.478543	0.539602		15	15	15	15	15	15	148.53	0	78.227	3672200000	2366900000	1305300000	tr|A2A4A6|A2A4A6_MOUSE;sp|Q62077|PLCG1_MOUSE;tr|G3UXP4|G3UXP4_MOUSE;tr|F6SLL0|F6SLL0_MOUSE;tr|G3V016|G3V016_MOUSE	tr|A2A4A6|A2A4A6_MOUSE;sp|Q62077|PLCG1_MOUSE	A2A4A6	Plcg1
0.468506	0.463441	0.531025	0.538012	0.553075	0.525946	0.546019	0.483447	0.515058	0.499174	0.550775	0.531187		23	23	16	16.1	16.1	12.2	202.24	0	133.94	3546400000	2191700000	1354700000	sp|A2A5R2|BIG2_MOUSE;tr|F6YCJ0|F6YCJ0_MOUSE	sp|A2A5R2|BIG2_MOUSE	A2A5R2	Arfgef2
NaN	0.479508	0.680039	0.645328	NaN	NaN	NaN	NaN	0.686582	NaN	0.587246	0.511083		6	6	6	20.6	20.6	20.6	53.746	0	26.226	376880000	226840000	150040000	tr|A2A5R8|A2A5R8_MOUSE;tr|Q9DBE7|Q9DBE7_MOUSE;tr|A2A5S3|A2A5S3_MOUSE;tr|V9GX87|V9GX87_MOUSE;sp|Q9Z108|STAU1_MOUSE	tr|A2A5R8|A2A5R8_MOUSE;tr|Q9DBE7|Q9DBE7_MOUSE;tr|A2A5S3|A2A5S3_MOUSE;tr|V9GX87|V9GX87_MOUSE;sp|Q9Z108|STAU1_MOUSE	A2A5R8	Stau1
0.413464	0.414466	0.433238	0.428473	0.431019	0.427499	0.452796	0.427768	0.459425	0.451021	0.441157	0.420169		22	22	22	38.6	38.6	38.6	78.085	0	323.31	24290000000	16579000000	7711200000	tr|A2A5Y6|A2A5Y6_MOUSE;tr|A0A0A0MQC7|A0A0A0MQC7_MOUSE;sp|P10637|TAU_MOUSE;sp|P10637-2|TAU_MOUSE;sp|P10637-6|TAU_MOUSE;sp|P10637-5|TAU_MOUSE;tr|B1AQW2|B1AQW2_MOUSE;sp|P10637-4|TAU_MOUSE;sp|P10637-3|TAU_MOUSE;tr|B1AQW5|B1AQW5_MOUSE;tr|B1AQW6|B1AQW6_MOUSE;tr|B1AQW4|B1AQW4_MOUSE	tr|A2A5Y6|A2A5Y6_MOUSE;tr|A0A0A0MQC7|A0A0A0MQC7_MOUSE;sp|P10637|TAU_MOUSE;sp|P10637-2|TAU_MOUSE;sp|P10637-6|TAU_MOUSE;sp|P10637-5|TAU_MOUSE;tr|B1AQW2|B1AQW2_MOUSE	A2A5Y6	Mapt
0.719765	0.697048	0.929457	0.562899	NaN	NaN	0.551578	0.614046	0.674263	0.663703	0.566241	0.744927		6	6	6	28.9	28.9	28.9	35.763	0	70.881	718170000	423390000	294780000	tr|A2A6J4|A2A6J4_MOUSE;tr|A2A6J7|A2A6J7_MOUSE;sp|P19973-2|LSP1_MOUSE;sp|P19973|LSP1_MOUSE;tr|A0A1B0GRF5|A0A1B0GRF5_MOUSE	tr|A2A6J4|A2A6J4_MOUSE;tr|A2A6J7|A2A6J7_MOUSE;sp|P19973-2|LSP1_MOUSE;sp|P19973|LSP1_MOUSE	A2A6J4	Lsp1
8.09586	8.16271	6.002	6.09233	33.7682	32.9779	1.2512	1.27774	12.2649	12.6415	7.32193	7.47699		7	7	7	61.3	61.3	61.3	21.045	0	323.31	92056000000	14976000000	77081000000	tr|A2A6Q8|A2A6Q8_MOUSE;tr|Q9CZ19|Q9CZ19_MOUSE;sp|P09541|MYL4_MOUSE;tr|D6RFU4|D6RFU4_MOUSE	tr|A2A6Q8|A2A6Q8_MOUSE;tr|Q9CZ19|Q9CZ19_MOUSE;sp|P09541|MYL4_MOUSE	A2A6Q8	Myl4
0.606274	0.591455	0.547486	0.54583	0.578446	0.593203	0.520966	0.534994	0.579271	0.565596	0.585042	0.570232		18	18	7	40.4	40.4	16.8	63.772	0	189.09	16283000000	9916200000	6367000000	tr|A2A6U3|A2A6U3_MOUSE;sp|Q80UG5-3|SEPT9_MOUSE;sp|Q80UG5|SEPT9_MOUSE;tr|A2A6U5|A2A6U5_MOUSE	tr|A2A6U3|A2A6U3_MOUSE;sp|Q80UG5-3|SEPT9_MOUSE;sp|Q80UG5|SEPT9_MOUSE	A2A6U3	2021-09-07
1.34867	NaN	0.532779	NaN	NaN	NaN	NaN	NaN	NaN	NaN	NaN	NaN		5	5	5	3.7	3.7	3.7	172.44	0.0012495	6.4675	219590000	128360000	91234000	sp|A2A791|ZMYM4_MOUSE;sp|A2A791-2|ZMYM4_MOUSE;tr|F6VYE2|F6VYE2_MOUSE	sp|A2A791|ZMYM4_MOUSE;sp|A2A791-2|ZMYM4_MOUSE;tr|F6VYE2|F6VYE2_MOUSE	A2A791	Zmym4
NaN	NaN	0.504742	0.470082	NaN	0.584278	0.513483	0.547137	0.534181	0.51651	0.478021	0.499946		5	5	5	9.7	9.7	9.7	89.909	0.00028877	22.229	977670000	617210000	360460000	tr|A2A7A7|A2A7A7_MOUSE;sp|Q8CFX1|G6PE_MOUSE;tr|A2A7A8|A2A7A8_MOUSE	tr|A2A7A7|A2A7A7_MOUSE;sp|Q8CFX1|G6PE_MOUSE	A2A7A7	H6pd
0.414531	0.462019	0.519935	0.494327	0.468735	0.471784	NaN	NaN	0.428702	0.402439	0.435855	NaN		3	3	3	19.3	19.3	19.3	26.59	0	31.369	903210000	582530000	320690000	tr|A2A7G9|A2A7G9_MOUSE;tr|A2A7H1|A2A7H1_MOUSE;tr|Z4YN00|Z4YN00_MOUSE;sp|Q9QZN4|FBX6_MOUSE;tr|A2A7H3|A2A7H3_MOUSE	tr|A2A7G9|A2A7G9_MOUSE;tr|A2A7H1|A2A7H1_MOUSE;tr|Z4YN00|Z4YN00_MOUSE;sp|Q9QZN4|FBX6_MOUSE	A2A7G9	Fbxo6
0.524315	0.538075	0.572976	0.542094	0.559945	0.581436	0.54533	0.545719	0.580663	0.562955	0.568828	0.565497		26	26	26	52.1	52.1	52.1	63.001	0	274.84	17933000000	10917000000	7016000000	tr|A2A7S7|A2A7S7_MOUSE;sp|Q91WQ3|SYYC_MOUSE;tr|F6VXZ2|F6VXZ2_MOUSE	tr|A2A7S7|A2A7S7_MOUSE;sp|Q91WQ3|SYYC_MOUSE	A2A7S7	Yars
NaN	0.422269	NaN	NaN	NaN	NaN	NaN	NaN	NaN	NaN	NaN	0.369958		4	4	4	9.4	9.4	9.4	46.543	0.0002574	15.336	363800000	243020000	120790000	tr|A2A8W8|A2A8W8_MOUSE;sp|O08605|MKNK1_MOUSE;tr|F6VT22|F6VT22_MOUSE;tr|F6Y5U1|F6Y5U1_MOUSE;tr|F6YIU3|F6YIU3_MOUSE;sp|Q8CDB0-2|MKNK2_MOUSE;tr|A0A0R4IZX7|A0A0R4IZX7_MOUSE;sp|Q8CDB0|MKNK2_MOUSE	tr|A2A8W8|A2A8W8_MOUSE;sp|O08605|MKNK1_MOUSE;tr|F6VT22|F6VT22_MOUSE	A2A8W8	Mknk1
NaN	0.373558	NaN	NaN	NaN	NaN	NaN	NaN	NaN	NaN	NaN	0.374663		6	6	4	2.3	2.3	1.7	405.69	0.0051039	3.4407	966050000	668940000	297110000	tr|A2A9H6|A2A9H6_MOUSE;tr|E9Q472|E9Q472_MOUSE	tr|A2A9H6|A2A9H6_MOUSE;tr|E9Q472|E9Q472_MOUSE	A2A9H6	Gm884
NaN	NaN	NaN	0.469549	NaN	NaN	NaN	NaN	NaN	NaN	NaN	NaN		3	3	3	20.6	20.6	20.6	19.571	0.0016471	6.1829	207480000	131640000	75838000	tr|A2A9I0|A2A9I0_MOUSE;sp|O35166|GOSR2_MOUSE	tr|A2A9I0|A2A9I0_MOUSE;sp|O35166|GOSR2_MOUSE	A2A9I0	Gosr2
0.540273	0.540033	0.421167	0.537113	NaN	NaN	0.574666	0.548848	0.53391	0.551367	NaN	NaN		9	8	8	16.6	15.2	15.2	70.192	0	36.732	666780000	420720000	246060000	tr|A2A9W7|A2A9W7_MOUSE;sp|Q8BMI3|GGA3_MOUSE;tr|S4R2D2|S4R2D2_MOUSE;tr|A2A9W5|A2A9W5_MOUSE	tr|A2A9W7|A2A9W7_MOUSE;sp|Q8BMI3|GGA3_MOUSE;tr|S4R2D2|S4R2D2_MOUSE	A2A9W7	Gga3
NaN	NaN	NaN	NaN	NaN	NaN	NaN	NaN	0.786677	NaN	NaN	NaN		2	2	2	12.9	12.9	12.9	21.939	0.00066489	8.4263	70707000	38393000	32314000	tr|A2A9X5|A2A9X5_MOUSE;sp|Q9JM14|NT5C_MOUSE	tr|A2A9X5|A2A9X5_MOUSE;sp|Q9JM14|NT5C_MOUSE	A2A9X5	Nt5c
NaN	NaN	0.45621	0.45502	NaN	NaN	NaN	NaN	0.507365	0.535123	NaN	0.387754		4	4	4	4.1	4.1	4.1	118.65	0.00064837	7.6637	338980000	211290000	127690000	tr|A2AA71|A2AA71_MOUSE;sp|Q3U2P1|SC24A_MOUSE	tr|A2AA71|A2AA71_MOUSE;sp|Q3U2P1|SC24A_MOUSE	A2AA71	Sec24a
0.433128	0.43651	0.446568	0.444395	0.425926	0.433998	0.456918	0.457319	0.438769	0.440693	0.434458	0.429768		125	125	9	28.8	28.8	1.3	966.36	0	323.31	260600000000	172900000000	87693000000	sp|A2AAJ9|OBSCN_MOUSE;tr|H7BX05|H7BX05_MOUSE;sp|A2AAJ9-2|OBSCN_MOUSE;tr|F6TJX7|F6TJX7_MOUSE;tr|A0A1W2P6H1|A0A1W2P6H1_MOUSE;sp|A2AAJ9-3|OBSCN_MOUSE;tr|F7DCJ0|F7DCJ0_MOUSE;tr|F6X8F4|F6X8F4_MOUSE	sp|A2AAJ9|OBSCN_MOUSE;tr|H7BX05|H7BX05_MOUSE;sp|A2AAJ9-2|OBSCN_MOUSE	A2AAJ9	Obscn
0.549389	0.53944	0.527368	0.557888	0.613468	0.577478	0.513493	0.568444	0.570456	0.571847	0.585298	0.582287		14	14	14	37.1	37.1	37.1	65.952	0	190.26	2783600000	1706300000	1077200000	tr|A2AAN2|A2AAN2_MOUSE;sp|Q8BMA6|SRP68_MOUSE	tr|A2AAN2|A2AAN2_MOUSE;sp|Q8BMA6|SRP68_MOUSE	A2AAN2	Srp68
0.451538	0.450959	0.490124	0.480599	0.497151	0.485346	0.483023	0.452539	0.475848	0.489536	0.457853	0.468043		10	10	10	39.6	39.6	39.6	43.446	0	98.219	6217200000	4099500000	2117800000	tr|A2ABY3|A2ABY3_MOUSE;sp|Q922E4|PCY2_MOUSE	tr|A2ABY3|A2ABY3_MOUSE;sp|Q922E4|PCY2_MOUSE	A2ABY3	Pcyt2
0.436273	0.442827	0.402912	0.425972	0.387771	NaN	0.461343	0.49645	0.409457	0.422825	0.505155	0.377465		7	7	7	5.4	5.4	5.4	130.03	0.00027732	19.64	866180000	587220000	278960000	tr|A2ACC7|A2ACC7_MOUSE;sp|Q8BQZ4|RLGPB_MOUSE;tr|F8WHN4|F8WHN4_MOUSE;tr|A2ACC6|A2ACC6_MOUSE;tr|E9Q0J2|E9Q0J2_MOUSE	tr|A2ACC7|A2ACC7_MOUSE;sp|Q8BQZ4|RLGPB_MOUSE;tr|F8WHN4|F8WHN4_MOUSE;tr|A2ACC6|A2ACC6_MOUSE;tr|E9Q0J2|E9Q0J2_MOUSE	A2ACC7	Ralgapb
0.510885	0.512463	0.513146	0.516644	0.542848	0.525383	0.513574	0.50601	0.521161	0.519216	0.535546	0.541457		11	11	11	22.8	22.8	22.8	67.501	0	323.31	11110000000	7069200000	4041100000	tr|A2ACG7|A2ACG7_MOUSE;sp|Q9DBG6|RPN2_MOUSE	tr|A2ACG7|A2ACG7_MOUSE;sp|Q9DBG6|RPN2_MOUSE	A2ACG7	Rpn2
NaN	NaN	0.424903	0.443486	0.464275	0.501897	0.446771	NaN	0.408064	0.382948	0.438973	0.472975		10	10	10	10.7	10.7	10.7	149.5	0	55.735	1331900000	935540000	396400000	tr|A2ACM0|A2ACM0_MOUSE;sp|Q8K4Q0|RPTOR_MOUSE;sp|Q8K4Q0-4|RPTOR_MOUSE;tr|F7CN67|F7CN67_MOUSE;sp|Q8K4Q0-5|RPTOR_MOUSE;tr|E9PXZ5|E9PXZ5_MOUSE;sp|Q8K4Q0-2|RPTOR_MOUSE;tr|F7B6I3|F7B6I3_MOUSE;tr|F7BQS0|F7BQS0_MOUSE;sp|Q8K4Q0-3|RPTOR_MOUSE	tr|A2ACM0|A2ACM0_MOUSE;sp|Q8K4Q0|RPTOR_MOUSE	A2ACM0	Rptor
0.372527	0.344284	0.328741	0.337218	0.320713	0.32978	NaN	NaN	0.314746	0.314782	0.37894	0.369277		3	3	3	13.5	13.5	13.5	27.834	0.00067189	8.8507	1518000000	1083600000	434460000	tr|A2ACU7|A2ACU7_MOUSE;tr|A0A0R4J176|A0A0R4J176_MOUSE;tr|Q3ULU4|Q3ULU4_MOUSE;sp|Q8CH40|NUDT6_MOUSE;tr|A0A0G2JE11|A0A0G2JE11_MOUSE;tr|Q8CH41|Q8CH41_MOUSE	tr|A2ACU7|A2ACU7_MOUSE;tr|A0A0R4J176|A0A0R4J176_MOUSE;tr|Q3ULU4|Q3ULU4_MOUSE;sp|Q8CH40|NUDT6_MOUSE;tr|A0A0G2JE11|A0A0G2JE11_MOUSE;tr|Q8CH41|Q8CH41_MOUSE	A2ACU7	Nudt6
0.579301	0.501101	0.565355	0.53904	0.520687	0.478265	0.553867	0.533536	0.486241	0.549865	0.526003	0.484961		7	7	7	13	13	13	73.663	0	24.879	892310000	559370000	332940000	tr|A2AD03|A2AD03_MOUSE;sp|Q9QXG2|RAE1_MOUSE;tr|Q3UR39|Q3UR39_MOUSE;tr|A0A0R4J1A1|A0A0R4J1A1_MOUSE;sp|Q9QZD5|RAE2_MOUSE	tr|A2AD03|A2AD03_MOUSE;sp|Q9QXG2|RAE1_MOUSE;tr|Q3UR39|Q3UR39_MOUSE	A2AD03	Chm
0.552402	0.606789	0.508756	0.806964	0.571254	0.603428	0.593471	NaN	0.546659	0.612704	0.446204	0.444565		10	10	10	15.1	15.1	15.1	112.15	0	36.572	1575700000	989390000	586320000	tr|A2ADE0|A2ADE0_MOUSE;sp|Q80TQ5|PKHM2_MOUSE;sp|Q80TQ5-2|PKHM2_MOUSE;tr|Z4YJW6|Z4YJW6_MOUSE;sp|Q80TQ5-3|PKHM2_MOUSE	tr|A2ADE0|A2ADE0_MOUSE;sp|Q80TQ5|PKHM2_MOUSE;sp|Q80TQ5-2|PKHM2_MOUSE;tr|Z4YJW6|Z4YJW6_MOUSE;sp|Q80TQ5-3|PKHM2_MOUSE	A2ADE0	Plekhm2
0.57771	NaN	NaN	NaN	0.538945	0.636538	NaN	NaN	0.567456	0.622221	NaN	NaN		2	2	2	6.8	6.8	6.8	44.59	0.00047159	10.968	205270000	129500000	75763000	sp|A2ADY9|DDI2_MOUSE	sp|A2ADY9|DDI2_MOUSE	A2ADY9	Ddi2
NaN	0.361377	0.338404	NaN	0.43985	0.33527	NaN	NaN	NaN	NaN	0.323472	0.330627		4	3	3	27.2	17.9	17.9	21.502	0	84.73	405520000	290270000	115250000	tr|A2AE91|A2AE91_MOUSE;tr|Q8R5I6|Q8R5I6_MOUSE	tr|A2AE91|A2AE91_MOUSE;tr|Q8R5I6|Q8R5I6_MOUSE	A2AE91	Gstm4
NaN	NaN	0.501085	NaN	NaN	NaN	NaN	NaN	NaN	NaN	NaN	NaN		2	2	2	5.9	5.9	5.9	68.997	0.0020149	5.5536	36269000	25113000	11156000	tr|A2AE98|A2AE98_MOUSE;sp|Q80ZK9|WDTC1_MOUSE	tr|A2AE98|A2AE98_MOUSE;sp|Q80ZK9|WDTC1_MOUSE	A2AE98	Wdtc1
0.491895	0.504678	0.477796	0.48895	0.545893	0.645492	0.545118	0.467153	0.507889	0.490367	0.513596	0.508548		19	19	19	35.1	35.1	35.1	90.764	0	220.4	2390800000	1538500000	852250000	tr|A2AEW9|A2AEW9_MOUSE;sp|Q8VD04|GRAP1_MOUSE;tr|A2AEW8|A2AEW8_MOUSE;tr|A2AEW5|A2AEW5_MOUSE;tr|A2AEW6|A2AEW6_MOUSE	tr|A2AEW9|A2AEW9_MOUSE;sp|Q8VD04|GRAP1_MOUSE;tr|A2AEW8|A2AEW8_MOUSE;tr|A2AEW5|A2AEW5_MOUSE;tr|A2AEW6|A2AEW6_MOUSE	A2AEW9	Gripap1
0.614267	0.607127	0.644183	0.680207	0.750385	0.73905	0.526394	0.523054	0.666757	0.67001	0.583753	0.574287		15	15	15	64.1	64.1	64.1	35.08	0	323.31	55814000000	32059000000	23755000000	tr|A2AEX6|A2AEX6_MOUSE;sp|P97447|FHL1_MOUSE;tr|A2AEX8|A2AEX8_MOUSE;tr|A2AEY1|A2AEY1_MOUSE;tr|A2AEY2|A2AEY2_MOUSE;sp|P97447-2|FHL1_MOUSE;tr|A2AEX7|A2AEX7_MOUSE;tr|A2AEY0|A2AEY0_MOUSE;tr|A2AEX9|A2AEX9_MOUSE;tr|Q8CDC8|Q8CDC8_MOUSE	tr|A2AEX6|A2AEX6_MOUSE;sp|P97447|FHL1_MOUSE;tr|A2AEX8|A2AEX8_MOUSE;tr|A2AEY1|A2AEY1_MOUSE;tr|A2AEY2|A2AEY2_MOUSE;sp|P97447-2|FHL1_MOUSE;tr|A2AEX7|A2AEX7_MOUSE	A2AEX6	Fhl1
NaN	NaN	NaN	NaN	NaN	NaN	NaN	NaN	NaN	NaN	0.743113	NaN		8	6	6	4.7	3.8	3.8	237.77	0.0019826	5.1555	329890000	210520000	119370000	sp|A2AF47|DOC11_MOUSE;tr|A2AF67|A2AF67_MOUSE;tr|A2AF65|A2AF65_MOUSE	sp|A2AF47|DOC11_MOUSE;tr|A2AF67|A2AF67_MOUSE	A2AF47	Dock11
0.665069	0.654625	0.563462	0.611714	0.600226	0.609977	0.63594	0.642301	0.642754	0.659756	0.59975	0.613203		5	5	5	52.4	52.4	52.4	11.298	0	72.469	7993800000	4693900000	3299900000	tr|A2AFI4|A2AFI4_MOUSE;sp|Q9WV02-2|RBMX_MOUSE;tr|A2AFI3|A2AFI3_MOUSE;tr|A0A2I3BRL8|A0A2I3BRL8_MOUSE;sp|Q91VM5|RMXL1_MOUSE;sp|Q9WV02|RBMX_MOUSE;tr|A0A2I3BQC0|A0A2I3BQC0_MOUSE;tr|Q9DAE2|Q9DAE2_MOUSE	tr|A2AFI4|A2AFI4_MOUSE;sp|Q9WV02-2|RBMX_MOUSE;tr|A2AFI3|A2AFI3_MOUSE;tr|A0A2I3BRL8|A0A2I3BRL8_MOUSE;sp|Q91VM5|RMXL1_MOUSE;sp|Q9WV02|RBMX_MOUSE;tr|A0A2I3BQC0|A0A2I3BQC0_MOUSE	A2AFI4	Rbmx
NaN	NaN	0.442138	0.452371	NaN	NaN	NaN	NaN	0.401017	NaN	NaN	NaN		3	3	3	12.6	12.6	12.6	44.003	0.00085598	7.344	147200000	103680000	43517000	tr|A2AFK4|A2AFK4_MOUSE;tr|I6L986|I6L986_MOUSE	tr|A2AFK4|A2AFK4_MOUSE	A2AFK4	Mtg2
0.389823	0.399104	0.352755	0.348455	0.354661	0.349773	0.401952	0.389336	0.363966	0.363159	0.386142	0.375581		6	6	6	28.8	28.8	28.8	28.374	0	323.31	215790000000	152250000000	63547000000	tr|A2AFQ2|A2AFQ2_MOUSE;tr|Q99N15|Q99N15_MOUSE;sp|O08756|HCD2_MOUSE	tr|A2AFQ2|A2AFQ2_MOUSE;tr|Q99N15|Q99N15_MOUSE;sp|O08756|HCD2_MOUSE	A2AFQ2	Hsd17b10
NaN	NaN	0.466993	NaN	NaN	NaN	1.99153	0.551511	0.384987	NaN	NaN	0.62218		8	8	8	6.7	6.7	6.7	166.52	0.00026199	16.147	304130000	181020000	123110000	tr|A2AFQ9|A2AFQ9_MOUSE;sp|Q8BX17|GEMI5_MOUSE;tr|E9PUU4|E9PUU4_MOUSE	tr|A2AFQ9|A2AFQ9_MOUSE;sp|Q8BX17|GEMI5_MOUSE;tr|E9PUU4|E9PUU4_MOUSE	A2AFQ9	Gemin5
0.434448	0.450686	NaN	NaN	0.414343	0.48262	0.522637	0.472885	NaN	NaN	NaN	NaN		3	3	3	29	29	29	24.072	0.0019794	5.1229	433800000	258890000	174900000	tr|A2AGL5|A2AGL5_MOUSE;sp|Q9D9K3|AVEN_MOUSE	tr|A2AGL5|A2AGL5_MOUSE;sp|Q9D9K3|AVEN_MOUSE	A2AGL5	Aven
0.715993	0.384975	0.753555	0.672043	0.746931	0.827485	NaN	NaN	0.810371	0.686982	0.691315	0.693058		3	3	3	43.7	43.7	43.7	9.5972	0	49.489	1941900000	1159800000	782140000	tr|A2AGS6|A2AGS6_MOUSE;sp|Q4QQM4|P5I11_MOUSE	tr|A2AGS6|A2AGS6_MOUSE;sp|Q4QQM4|P5I11_MOUSE	A2AGS6	Trp53i11
NaN	NaN	0.522314	0.423887	0.528113	0.483804	NaN	0.557284	NaN	NaN	NaN	NaN		14	5	5	15.3	4.8	4.8	130.05	0.0012508	6.489	396520000	257870000	138640000	tr|A2AH75|A2AH75_MOUSE;sp|Q60575-3|KIF1B_MOUSE	tr|A2AH75|A2AH75_MOUSE;sp|Q60575-3|KIF1B_MOUSE	A2AH75	Kif1b
0.543268	0.433414	0.605582	0.537973	NaN	NaN	NaN	NaN	0.419421	0.4633	NaN	NaN		13	13	13	12	12	12	175.89	0.00028281	20.881	1300800000	878570000	422210000	sp|A2AHC3|CAMP1_MOUSE;tr|A0A0A0MQE5|A0A0A0MQE5_MOUSE;tr|A2AHC4|A2AHC4_MOUSE;sp|A2AHC3-2|CAMP1_MOUSE;tr|F6QF29|F6QF29_MOUSE;tr|F6W3X2|F6W3X2_MOUSE;tr|F6Q2D3|F6Q2D3_MOUSE	sp|A2AHC3|CAMP1_MOUSE;tr|A0A0A0MQE5|A0A0A0MQE5_MOUSE;tr|A2AHC4|A2AHC4_MOUSE;sp|A2AHC3-2|CAMP1_MOUSE	A2AHC3	Camsap1
0.43733	NaN	NaN	NaN	NaN	NaN	NaN	NaN	NaN	NaN	NaN	NaN		5	5	5	5.2	5.2	5.2	133.81	0.00065402	7.9072	174600000	117910000	56685000	tr|A2AHQ7|A2AHQ7_MOUSE;sp|Q8BWJ3|KPB2_MOUSE;tr|Q6PE66|Q6PE66_MOUSE;tr|A2AHQ8|A2AHQ8_MOUSE	tr|A2AHQ7|A2AHQ7_MOUSE;sp|Q8BWJ3|KPB2_MOUSE	A2AHQ7	Phka2
0.551195	0.567481	0.550539	0.556228	0.56094	0.529855	0.417648	0.410583	0.573905	0.516155	0.59305	0.553768		14	14	14	17.1	17.1	17.1	132.32	0	135.65	3170500000	1989000000	1181400000	tr|A2AI91|A2AI91_MOUSE;tr|A2AI89|A2AI89_MOUSE;tr|A2AI88|A2AI88_MOUSE;sp|P18826-2|KPB1_MOUSE;tr|A2AI87|A2AI87_MOUSE;sp|P18826|KPB1_MOUSE	tr|A2AI91|A2AI91_MOUSE;tr|A2AI89|A2AI89_MOUSE;tr|A2AI88|A2AI88_MOUSE;sp|P18826-2|KPB1_MOUSE;tr|A2AI87|A2AI87_MOUSE;sp|P18826|KPB1_MOUSE	A2AI91	Phka1
0.327705	NaN	NaN	NaN	0.446047	0.356933	0.371746	NaN	NaN	NaN	NaN	NaN		4	4	4	23.3	23.3	23.3	27.942	0	27.118	529630000	353370000	176260000	tr|A2AIH8|A2AIH8_MOUSE;sp|Q9D711|PIR_MOUSE	tr|A2AIH8|A2AIH8_MOUSE;sp|Q9D711|PIR_MOUSE	A2AIH8	Pir
0.431481	0.691466	0.495932	0.368934	NaN	0.401965	NaN	NaN	NaN	NaN	0.470928	NaN		4	4	4	20.4	20.4	20.4	38.362	0	38.48	1139300000	733860000	405480000	sp|A2AIL4|NDUF6_MOUSE	sp|A2AIL4|NDUF6_MOUSE	A2AIL4	Ndufaf6
NaN	NaN	0.425795	0.433513	NaN	NaN	NaN	NaN	NaN	NaN	NaN	NaN		4	2	2	45.7	27.6	27.6	12.177	0	174.24	1299200000	867770000	431440000	tr|A2AIM5|A2AIM5_MOUSE	tr|A2AIM5|A2AIM5_MOUSE	A2AIM5	Tpm2
0.608006	NaN	0.569081	0.617812	0.619118	0.564498	0.596438	NaN	NaN	NaN	0.60708	0.720245		6	5	5	18.3	16.2	16.2	61.447	0	50.411	469760000	264070000	205680000	tr|A2AJ72|A2AJ72_MOUSE;tr|Q3TIX6|Q3TIX6_MOUSE;tr|A0A0A6YY39|A0A0A6YY39_MOUSE;tr|A0A0A6YX76|A0A0A6YX76_MOUSE;tr|A2AJ71|A2AJ71_MOUSE	tr|A2AJ72|A2AJ72_MOUSE;tr|Q3TIX6|Q3TIX6_MOUSE;tr|A0A0A6YY39|A0A0A6YY39_MOUSE	A2AJ72	Fubp3
0.688664	0.641437	0.565424	0.561011	0.586887	0.586597	NaN	NaN	0.606133	0.630487	0.61071	0.577374		2	2	2	10.1	10.1	10.1	30.569	0	32.821	6334700000	3852000000	2482700000	tr|A2AJY7|A2AJY7_MOUSE;tr|A2AJY5|A2AJY5_MOUSE;tr|A2AJY2|A2AJY2_MOUSE;sp|O35206|COFA1_MOUSE	tr|A2AJY7|A2AJY7_MOUSE;tr|A2AJY5|A2AJY5_MOUSE;tr|A2AJY2|A2AJY2_MOUSE;sp|O35206|COFA1_MOUSE	A2AJY7	Col15a1
0.389448	0.391696	0.378026	0.377879	0.383029	0.348949	0.447794	NaN	0.383679	0.362935	0.418313	0.384637		8	7	7	23.8	22.4	22.4	53.282	0	323.31	14078000000	9744300000	4333600000	tr|A2AKD7|A2AKD7_MOUSE;sp|Q61234|SNTA1_MOUSE	tr|A2AKD7|A2AKD7_MOUSE;sp|Q61234|SNTA1_MOUSE	A2AKD7	Snta1
NaN	NaN	0.477706	0.453636	0.538701	0.489353	NaN	0.417368	0.533275	0.628985	0.402739	NaN		6	6	6	3.7	3.7	3.7	198.95	0.0016488	6.2173	521800000	327240000	194560000	sp|A2AKG8|FOCAD_MOUSE;tr|E9PYJ6|E9PYJ6_MOUSE;sp|A2AKG8-3|FOCAD_MOUSE	sp|A2AKG8|FOCAD_MOUSE;tr|E9PYJ6|E9PYJ6_MOUSE	A2AKG8	Focad
0.40389	0.41087	0.396539	0.405325	0.406312	0.405021	0.426721	0.425946	0.407906	0.415016	0.418146	0.415543		12	12	1	51.9	51.9	4	32.77	0	323.31	1250300000000	857270000000	393020000000	tr|A2AKU9|A2AKU9_MOUSE	tr|A2AKU9|A2AKU9_MOUSE	A2AKU9	Atp5c1
0.531765	NaN	0.635115	0.595999	NaN	NaN	NaN	NaN	NaN	0.559223	NaN	0.366259		3	3	3	13.9	13.9	13.9	33.301	0.00027917	20.029	612130000	393500000	218630000	tr|A2AKV6|A2AKV6_MOUSE;sp|Q8K1E6|ALKB3_MOUSE;tr|A2AKV7|A2AKV7_MOUSE	tr|A2AKV6|A2AKV6_MOUSE;sp|Q8K1E6|ALKB3_MOUSE;tr|A2AKV7|A2AKV7_MOUSE	A2AKV6	Alkbh3
0.552739	0.55788	0.616245	0.591334	0.605135	0.60338	0.591445	0.558864	0.614349	0.59952	0.599632	0.611447		17	17	14	35.2	35.2	22.1	81.467	0	323.31	13686000000	8603100000	5083400000	tr|A2AL85|A2AL85_MOUSE;sp|Q8BSY0|ASPH_MOUSE;tr|Q8CBM2|Q8CBM2_MOUSE;tr|Q3TU40|Q3TU40_MOUSE;tr|A2AL81|A2AL81_MOUSE;tr|A2AL83|A2AL83_MOUSE;tr|A2AL79|A2AL79_MOUSE;tr|Q6P8S1|Q6P8S1_MOUSE;tr|A2AL75|A2AL75_MOUSE;tr|A2AL71|A2AL71_MOUSE;tr|A2AL74|A2AL74_MOUSE	tr|A2AL85|A2AL85_MOUSE;sp|Q8BSY0|ASPH_MOUSE;tr|Q8CBM2|Q8CBM2_MOUSE	A2AL85	Asph
0.576231	0.649448	0.555553	0.514717	0.59038	0.590817	0.570727	0.562277	0.566372	0.600276	0.575882	0.534334		9	9	9	38.5	38.5	38.5	27.487	0	45.384	12159000000	7690500000	4468500000	tr|A2ALF3|A2ALF3_MOUSE;sp|Q6NZB0|DNJC8_MOUSE;tr|A2ALF0|A2ALF0_MOUSE;tr|F6TQL3|F6TQL3_MOUSE;tr|F7CXJ2|F7CXJ2_MOUSE;tr|E9PZT4|E9PZT4_MOUSE;tr|F6QIL6|F6QIL6_MOUSE;tr|D3Z4I5|D3Z4I5_MOUSE	tr|A2ALF3|A2ALF3_MOUSE;sp|Q6NZB0|DNJC8_MOUSE;tr|A2ALF0|A2ALF0_MOUSE;tr|F6TQL3|F6TQL3_MOUSE	A2ALF3	Dnajc8
0.480448	0.417779	0.484931	0.465832	0.471594	0.580417	NaN	NaN	0.468978	0.500863	0.490457	0.486224		7	7	7	20.4	20.4	20.4	41.937	0	40.492	1523200000	974430000	548800000	sp|A2ALW5|DJC25_MOUSE;sp|A2ALW5-2|DJC25_MOUSE;tr|Z4YLX5|Z4YLX5_MOUSE	sp|A2ALW5|DJC25_MOUSE;sp|A2ALW5-2|DJC25_MOUSE	A2ALW5	Dnajc25
0.406332	0.406145	0.409027	0.407994	0.423096	0.421077	0.456746	0.441238	0.416093	0.42568	0.415263	0.406536		10	10	10	37	37	37	41.008	0	323.31	42630000000	29322000000	13308000000	sp|A2AMM0|CAVN4_MOUSE	sp|A2AMM0|CAVN4_MOUSE	A2AMM0	Cavin4
0.635101	0.69926	0.572322	0.801696	NaN	NaN	NaN	0.666434	NaN	NaN	0.895931	0.785175		9	9	9	16.2	16.2	16.2	117.83	0	43.515	762880000	412070000	350810000	tr|A2AMY5|A2AMY5_MOUSE;sp|Q91VX2|UBAP2_MOUSE;tr|F6PYV5|F6PYV5_MOUSE;tr|A2AMY7|A2AMY7_MOUSE;tr|F6WTC8|F6WTC8_MOUSE	tr|A2AMY5|A2AMY5_MOUSE;sp|Q91VX2|UBAP2_MOUSE	A2AMY5	Ubap2
0.493477	0.480177	0.496219	0.527002	0.526084	0.484978	0.473879	0.472125	0.49728	0.514756	0.480963	0.480966		49	49	49	11.8	11.8	11.8	570.29	0	323.31	13555000000	8704700000	4850000000	sp|A2AN08-3|UBR4_MOUSE;sp|A2AN08|UBR4_MOUSE;sp|A2AN08-5|UBR4_MOUSE;sp|A2AN08-2|UBR4_MOUSE;tr|F6SSP6|F6SSP6_MOUSE;tr|Z4YMA7|Z4YMA7_MOUSE;sp|A2AN08-4|UBR4_MOUSE;tr|Z4YLP1|Z4YLP1_MOUSE	sp|A2AN08-3|UBR4_MOUSE;sp|A2AN08|UBR4_MOUSE;sp|A2AN08-5|UBR4_MOUSE	A2AN08-3	Ubr4
0.374951	0.361575	0.362031	0.36336	0.378257	0.359426	0.386338	0.387351	0.393175	0.403372	0.386771	0.383295		3	3	3	44.3	44.3	44.3	11.741	0	82.23	80393000000	51726000000	28667000000	tr|A2AP32|A2AP32_MOUSE;sp|Q3UIU2|NDUB6_MOUSE	tr|A2AP32|A2AP32_MOUSE;sp|Q3UIU2|NDUB6_MOUSE	A2AP32	Ndufb6
0.442806	0.371101	0.435567	0.455425	0.472316	0.423191	NaN	NaN	0.483475	0.440058	0.496842	0.462006		5	5	5	19.5	19.5	19.5	38.404	0	30.727	3717300000	2490600000	1226700000	sp|A2APY7|NDUF5_MOUSE;sp|A2APY7-2|NDUF5_MOUSE	sp|A2APY7|NDUF5_MOUSE;sp|A2APY7-2|NDUF5_MOUSE	A2APY7	Ndufaf5
0.464819	0.489062	0.537615	0.544466	0.500078	0.522541	0.541462	0.549597	0.461996	0.473908	0.517837	0.511645		8	8	8	32	32	32	37.782	0	142.23	11161000000	7145700000	4015800000	tr|A2AQ17|A2AQ17_MOUSE;sp|Q9CWX2|CIA30_MOUSE;tr|A0A0R4J081|A0A0R4J081_MOUSE	tr|A2AQ17|A2AQ17_MOUSE;sp|Q9CWX2|CIA30_MOUSE;tr|A0A0R4J081|A0A0R4J081_MOUSE	A2AQ17	Ndufaf1
NaN	NaN	0.580865	0.52974	NaN	NaN	0.428038	0.585073	0.562717	0.536318	0.577791	0.655227		9	9	9	14.5	14.5	14.5	80.796	0.00028466	21.312	327840000	199780000	128060000	sp|A2AQ19|RTF1_MOUSE	sp|A2AQ19|RTF1_MOUSE	A2AQ19	Rtf1
0.457724	0.456805	0.383804	0.402251	0.395363	0.437772	0.419552	0.417611	0.425655	0.430075	0.410856	0.410837		45	45	45	33.8	33.8	33.8	213.03	0	323.31	7307900000	4719400000	2588500000	sp|A2AQ25|SKT_MOUSE;tr|E9QAU4|E9QAU4_MOUSE;sp|A2AQ25-2|SKT_MOUSE;sp|A2AQ25-3|SKT_MOUSE;sp|A2AQ25-4|SKT_MOUSE;tr|D3Z781|D3Z781_MOUSE;sp|A2AQ25-5|SKT_MOUSE;sp|A2AQ25-6|SKT_MOUSE;sp|A2AQ25-8|SKT_MOUSE;sp|A2AQ25-9|SKT_MOUSE;tr|Q8BHR1|Q8BHR1_MOUSE;sp|A2AQ25-7|SKT_MOUSE;tr|B1AY50|B1AY50_MOUSE;tr|B1AY49|B1AY49_MOUSE	sp|A2AQ25|SKT_MOUSE;tr|E9QAU4|E9QAU4_MOUSE;sp|A2AQ25-2|SKT_MOUSE;sp|A2AQ25-3|SKT_MOUSE;sp|A2AQ25-4|SKT_MOUSE;tr|D3Z781|D3Z781_MOUSE;sp|A2AQ25-5|SKT_MOUSE;sp|A2AQ25-6|SKT_MOUSE;sp|A2AQ25-8|SKT_MOUSE	A2AQ25	Skt
0.426829	0.405175	0.432544	0.44054	0.430883	0.43946	NaN	NaN	0.434628	0.449043	0.429676	0.386126		10	8	3	1.9	1.7	0.6	800.56	0.0012479	6.4521	13246000000	9027000000	4219100000	tr|A2AQA9|A2AQA9_MOUSE;tr|E9Q1W3|E9Q1W3_MOUSE	tr|A2AQA9|A2AQA9_MOUSE;tr|E9Q1W3|E9Q1W3_MOUSE	A2AQA9	Neb
0.502986	0.490653	0.362982	0.379974	0.361834	0.365674	NaN	NaN	0.358779	0.394191	0.496202	0.447741		5	5	5	5.9	5.9	5.9	103.71	0.00046587	10.446	327670000	216830000	110850000	tr|A2AQJ8|A2AQJ8_MOUSE;sp|Q8BVW0-2|GANC_MOUSE;sp|Q8BVW0|GANC_MOUSE	tr|A2AQJ8|A2AQJ8_MOUSE;sp|Q8BVW0-2|GANC_MOUSE;sp|Q8BVW0|GANC_MOUSE	A2AQJ8	Ganc
0.778251	0.722227	NaN	NaN	NaN	NaN	NaN	NaN	NaN	NaN	NaN	NaN		4	4	4	5.7	5.7	5.7	88.324	0.0019877	5.2021	206210000	119190000	87023000	sp|A2AR02|PPIG_MOUSE;tr|A2AR01|A2AR01_MOUSE	sp|A2AR02|PPIG_MOUSE;tr|A2AR01|A2AR01_MOUSE	A2AR02	Ppig
0.272963	0.329261	NaN	NaN	NaN	NaN	NaN	NaN	NaN	NaN	NaN	NaN		10	7	7	11	7.3	7.3	157.55	0.00026954	17.84	315350000	236200000	79158000	sp|A2ARP1-3|VIP1_MOUSE;sp|A2ARP1-2|VIP1_MOUSE;sp|A2ARP1|VIP1_MOUSE;sp|A2ARP1-7|VIP1_MOUSE;tr|F7AST3|F7AST3_MOUSE;tr|F6Q5C6|F6Q5C6_MOUSE;tr|F6VID9|F6VID9_MOUSE	sp|A2ARP1-3|VIP1_MOUSE;sp|A2ARP1-2|VIP1_MOUSE;sp|A2ARP1|VIP1_MOUSE;sp|A2ARP1-7|VIP1_MOUSE	A2ARP1-3	Ppip5k1
0.582511	NaN	NaN	0.630572	NaN	NaN	NaN	0.399453	NaN	NaN	0.468626	0.425131		7	7	7	1.4	1.4	1.4	784.85	0.0076663	3.1402	932750000	618700000	314040000	sp|A2ARZ3|FSIP2_MOUSE	sp|A2ARZ3|FSIP2_MOUSE	A2ARZ3	Fsip2
0.466045	0.44342	NaN	NaN	NaN	NaN	NaN	NaN	0.375079	0.551405	NaN	NaN		4	4	4	6.4	6.4	6.4	95.208	0.00047517	11.275	235060000	141240000	93824000	tr|A2AS47|A2AS47_MOUSE;sp|Q68FH0-2|PKP4_MOUSE;tr|A2AS45|A2AS45_MOUSE;sp|Q68FH0|PKP4_MOUSE;sp|Q68FH0-3|PKP4_MOUSE;tr|A2AS44|A2AS44_MOUSE	tr|A2AS47|A2AS47_MOUSE;sp|Q68FH0-2|PKP4_MOUSE;tr|A2AS45|A2AS45_MOUSE;sp|Q68FH0|PKP4_MOUSE;sp|Q68FH0-3|PKP4_MOUSE;tr|A2AS44|A2AS44_MOUSE	A2AS47	Pkp4
0.552243	0.561936	0.566574	0.52888	0.57424	0.582164	0.53491	0.507854	0.576139	0.552758	0.586478	0.560959		22	22	22	23.7	23.7	23.7	129.51	0	119.95	5552500000	3444000000	2108500000	tr|A2AS98|A2AS98_MOUSE;sp|P28660|NCKP1_MOUSE;sp|P28660-2|NCKP1_MOUSE	tr|A2AS98|A2AS98_MOUSE;sp|P28660|NCKP1_MOUSE;sp|P28660-2|NCKP1_MOUSE	A2AS98	Nckap1
0.454645	0.457275	0.46847	0.46778	0.464968	0.461996	0.466953	0.466181	0.462444	0.461975	0.465399	0.467757		1327	1327	0	49.4	49.4	0	3906.4	0	323.31	20934000000000	13884000000000	7049600000000	sp|A2ASS6|TITIN_MOUSE;tr|F7CR78|F7CR78_MOUSE;tr|Q8BUJ6|Q8BUJ6_MOUSE;tr|A2AT62|A2AT62_MOUSE;tr|F6ZZ75|F6ZZ75_MOUSE;tr|F6Q6Z0|F6Q6Z0_MOUSE	sp|A2ASS6|TITIN_MOUSE	A2ASS6	Ttn
NaN	NaN	0.513146	NaN	NaN	NaN	NaN	NaN	NaN	NaN	NaN	0.267216		1177	2	1	57.3	0.1	0.1	2986.4	0	68.045	2455000000	526470000	1928500000	sp|A2ASS6-2|TITIN_MOUSE	sp|A2ASS6-2|TITIN_MOUSE	A2ASS6-2	Ttn
0.434354	0.427832	0.456121	0.451511	0.436142	0.450345	0.460897	0.442048	0.445714	0.445432	0.444424	0.440185		160	36	36	40.6	10.5	10.5	619.32	0	323.31	26711000000	17787000000	8923800000	sp|A2ASS6-3|TITIN_MOUSE	sp|A2ASS6-3|TITIN_MOUSE	A2ASS6-3	Ttn
0.465137	0.464438	0.443267	0.445976	0.44027	0.432097	0.455065	0.452398	0.42688	0.414689	0.435864	0.448077		45	45	45	42.9	42.9	42.9	164.9	0	323.31	32481000000	21016000000	11466000000	tr|A2AST1|A2AST1_MOUSE;tr|E9Q8Q6|E9Q8Q6_MOUSE;tr|D6RJ38|D6RJ38_MOUSE;tr|A2AK24|A2AK24_MOUSE;tr|J3QNK9|J3QNK9_MOUSE	tr|A2AST1|A2AST1_MOUSE;tr|E9Q8Q6|E9Q8Q6_MOUSE	A2AST1	Ccdc141
0.473233	0.515607	0.520936	0.516199	0.524064	0.519669	0.542424	0.535095	0.526377	0.540451	0.538704	0.530961		6	6	6	20.9	20.9	20.9	37.436	0	235.51	13451000000	8478000000	4973200000	tr|A2AT02|A2AT02_MOUSE;sp|Q9CZ44|NSF1C_MOUSE;sp|Q9CZ44-3|NSF1C_MOUSE;sp|Q9CZ44-2|NSF1C_MOUSE	tr|A2AT02|A2AT02_MOUSE;sp|Q9CZ44|NSF1C_MOUSE;sp|Q9CZ44-3|NSF1C_MOUSE;sp|Q9CZ44-2|NSF1C_MOUSE	A2AT02	Nsfl1c
0.421635	0.525349	0.509846	0.475686	NaN	NaN	0.553178	NaN	0.774115	0.572733	0.459614	0.538428		10	10	10	11.3	11.3	11.3	147.55	0	35.337	554270000	367700000	186580000	tr|A2AT37|A2AT37_MOUSE;tr|F6Q3G7|F6Q3G7_MOUSE	tr|A2AT37|A2AT37_MOUSE	A2AT37	Upf2
NaN	NaN	0.408125	NaN	NaN	NaN	NaN	NaN	NaN	NaN	0.544528	0.523838		3	3	3	31	31	31	14.683	0	68.362	314360000	200800000	113550000	tr|A2AU52|A2AU52_MOUSE;sp|Q8BG94|COMD7_MOUSE	tr|A2AU52|A2AU52_MOUSE;sp|Q8BG94|COMD7_MOUSE	A2AU52	Commd7
0.669974	0.653297	0.655759	0.65618	0.655565	0.599946	0.538363	0.626047	0.641399	0.646227	0.584973	0.674818		8	8	8	39.3	39.3	39.3	23.12	0	37.79	3683000000	2128100000	1554900000	tr|A2AU61|A2AU61_MOUSE;sp|Q64012-2|RALY_MOUSE;tr|A2AU62|A2AU62_MOUSE;sp|Q64012|RALY_MOUSE;tr|A2AU60|A2AU60_MOUSE	tr|A2AU61|A2AU61_MOUSE;sp|Q64012-2|RALY_MOUSE;tr|A2AU62|A2AU62_MOUSE;sp|Q64012|RALY_MOUSE;tr|A2AU60|A2AU60_MOUSE	A2AU61	Raly
0.500889	0.496414	0.490887	0.459833	0.459786	0.590196	0.523609	1.52575	0.545155	0.479805	0.604895	0.602687		12	12	12	24.9	24.9	24.9	68.189	0	61.12	9547500000	5959500000	3587900000	sp|A2AUC9|KLH41_MOUSE	sp|A2AUC9|KLH41_MOUSE	A2AUC9	Klhl41
0.46158	0.459158	0.495852	0.45756	0.457562	0.483464	0.480917	0.49243	0.482914	0.463393	0.234574	0.403853		1	1	1	9.9	9.9	9.9	15.819	0	143.67	6336500000	4277700000	2058800000	tr|A2AUE1|A2AUE1_MOUSE;tr|G5E8T0|G5E8T0_MOUSE;sp|P60904|DNJC5_MOUSE	tr|A2AUE1|A2AUE1_MOUSE;tr|G5E8T0|G5E8T0_MOUSE;sp|P60904|DNJC5_MOUSE	A2AUE1	Dnajc5
NaN	NaN	NaN	NaN	NaN	NaN	NaN	NaN	NaN	NaN	0.490959	NaN		3	3	3	10.6	10.6	10.6	34.581	0.0023126	4.5096	102310000	64998000	37313000	tr|A2AUF7|A2AUF7_MOUSE;tr|B0R0S4|B0R0S4_MOUSE;sp|Q8VCH5|RABEK_MOUSE;tr|D6RGR6|D6RGR6_MOUSE;tr|D6RHN6|D6RHN6_MOUSE	tr|A2AUF7|A2AUF7_MOUSE;tr|B0R0S4|B0R0S4_MOUSE;sp|Q8VCH5|RABEK_MOUSE	A2AUF7	Rabepk
0.550942	NaN	NaN	NaN	NaN	NaN	NaN	NaN	NaN	NaN	NaN	NaN		8	7	7	15.2	13.6	13.6	81.89	0.00066225	8.3181	101590000	65425000	36165000	tr|A2AUK7|A2AUK7_MOUSE;sp|Q9Z2H5-3|E41L1_MOUSE;tr|A2AUK8|A2AUK8_MOUSE;sp|Q9Z2H5-2|E41L1_MOUSE;tr|A2AUK5|A2AUK5_MOUSE;sp|Q9Z2H5|E41L1_MOUSE;tr|E9PV14|E9PV14_MOUSE;tr|A0A2R8VHB6|A0A2R8VHB6_MOUSE	tr|A2AUK7|A2AUK7_MOUSE;sp|Q9Z2H5-3|E41L1_MOUSE;tr|A2AUK8|A2AUK8_MOUSE;sp|Q9Z2H5-2|E41L1_MOUSE;tr|A2AUK5|A2AUK5_MOUSE;sp|Q9Z2H5|E41L1_MOUSE	A2AUK7	Epb41l1
0.587416	0.572366	0.581628	0.572506	0.613156	0.611509	0.549887	0.547511	0.587365	0.58114	0.578873	0.572166		38	38	38	35.2	35.2	35.2	158.39	0	323.31	37158000000	22806000000	14352000000	tr|A2AVJ7|A2AVJ7_MOUSE;sp|Q99PL5|RRBP1_MOUSE;sp|Q99PL5-10|RRBP1_MOUSE;sp|Q99PL5-9|RRBP1_MOUSE;sp|Q99PL5-8|RRBP1_MOUSE;sp|Q99PL5-7|RRBP1_MOUSE;sp|Q99PL5-6|RRBP1_MOUSE;sp|Q99PL5-5|RRBP1_MOUSE;sp|Q99PL5-4|RRBP1_MOUSE;sp|Q99PL5-3|RRBP1_MOUSE;sp|Q99PL5-2|RRBP1_MOUSE;sp|Q99PL5-11|RRBP1_MOUSE;sp|Q99PL5-12|RRBP1_MOUSE	tr|A2AVJ7|A2AVJ7_MOUSE;sp|Q99PL5|RRBP1_MOUSE	A2AVJ7	Rrbp1
NaN	0.49022	NaN	NaN	NaN	NaN	NaN	NaN	0.485821	0.500518	NaN	NaN		3	3	3	32.1	32.1	32.1	22.588	0	46.688	226650000	154030000	72617000	tr|A2AVP3|A2AVP3_MOUSE;sp|Q9DBX2|PHLP_MOUSE	tr|A2AVP3|A2AVP3_MOUSE;sp|Q9DBX2|PHLP_MOUSE	A2AVP3	Pdcl
0.520122	0.545182	0.490986	0.494979	0.60289	0.543737	0.516531	0.498861	0.517086	0.508066	0.571937	0.549388		19	19	19	22.6	22.6	22.6	120.8	0	76.572	2277200000	1400300000	876950000	sp|A2AWA9|RBGP1_MOUSE;sp|A2AWA9-2|RBGP1_MOUSE;tr|A2AWA7|A2AWA7_MOUSE;sp|A2AWA9-3|RBGP1_MOUSE;tr|A2AWB0|A2AWB0_MOUSE	sp|A2AWA9|RBGP1_MOUSE;sp|A2AWA9-2|RBGP1_MOUSE	A2AWA9	Rabgap1
NaN	0.454828	0.489153	0.473304	0.4653	0.452324	NaN	NaN	0.430852	0.448287	0.482911	0.479891		3	3	3	12.6	12.6	12.6	41.81	0	57.44	970670000	636830000	333840000	tr|A2AWI9|A2AWI9_MOUSE;sp|Q8R3V5-3|SHLB2_MOUSE;sp|Q8R3V5-1|SHLB2_MOUSE;sp|Q8R3V5|SHLB2_MOUSE;tr|A2AWI7|A2AWI7_MOUSE	tr|A2AWI9|A2AWI9_MOUSE;sp|Q8R3V5-3|SHLB2_MOUSE;sp|Q8R3V5-1|SHLB2_MOUSE;sp|Q8R3V5|SHLB2_MOUSE;tr|A2AWI7|A2AWI7_MOUSE	A2AWI9	Sh3glb2
0.441636	0.474359	0.549379	0.417225	NaN	0.518418	NaN	NaN	0.459612	0.426119	0.475601	0.529491		6	6	5	5.5	5.5	4.9	134.79	0.00028986	22.45	905670000	589810000	315850000	sp|A2AWP8-3|ARGAL_MOUSE;sp|A2AWP8-4|ARGAL_MOUSE;tr|A2AWP6|A2AWP6_MOUSE;sp|A2AWP8-2|ARGAL_MOUSE;sp|A2AWP8|ARGAL_MOUSE;tr|F6S3V7|F6S3V7_MOUSE;sp|A2AWP8-5|ARGAL_MOUSE;tr|A2AWP4|A2AWP4_MOUSE;tr|F7BCP8|F7BCP8_MOUSE	sp|A2AWP8-3|ARGAL_MOUSE;sp|A2AWP8-4|ARGAL_MOUSE;tr|A2AWP6|A2AWP6_MOUSE;sp|A2AWP8-2|ARGAL_MOUSE;sp|A2AWP8|ARGAL_MOUSE;tr|F6S3V7|F6S3V7_MOUSE;sp|A2AWP8-5|ARGAL_MOUSE	A2AWP8-3	Arhgef10l
0.649383	0.686713	0.518369	0.643341	0.59645	0.625052	NaN	NaN	0.635501	0.544911	0.472374	0.630664		12	12	12	20.1	20.1	20.1	85.009	0	47.089	1619100000	951680000	667400000	tr|A2AWT6|A2AWT6_MOUSE;sp|P25976-2|UBF1_MOUSE;tr|A2AWT7|A2AWT7_MOUSE;tr|A2AWT5|A2AWT5_MOUSE;sp|P25976|UBF1_MOUSE;tr|E9Q4A8|E9Q4A8_MOUSE;tr|G3UZW9|G3UZW9_MOUSE	tr|A2AWT6|A2AWT6_MOUSE;sp|P25976-2|UBF1_MOUSE;tr|A2AWT7|A2AWT7_MOUSE;tr|A2AWT5|A2AWT5_MOUSE;sp|P25976|UBF1_MOUSE	A2AWT6	Ubtf
0.618301	0.636317	0.624927	0.601732	0.596069	0.60239	NaN	NaN	0.61391	0.63156	0.630062	0.619398		6	6	2	34.9	34.9	8.4	24.923	0	306.65	6946500000	4095400000	2851100000	tr|A2BE93|A2BE93_MOUSE;sp|Q9EQU5|SET_MOUSE;tr|A2BE92|A2BE92_MOUSE;sp|Q9EQU5-3|SET_MOUSE	tr|A2BE93|A2BE93_MOUSE;sp|Q9EQU5|SET_MOUSE;tr|A2BE92|A2BE92_MOUSE;sp|Q9EQU5-3|SET_MOUSE	A2BE93	Set
0.428345	NaN	NaN	NaN	NaN	NaN	NaN	NaN	0.547585	0.56192	NaN	NaN		4	4	4	24.6	24.6	24.6	27.872	0.00048697	12.486	141000000	88957000	52042000	tr|A2BFB1|A2BFB1_MOUSE;sp|O08609-3|MLX_MOUSE;tr|A2BFB0|A2BFB0_MOUSE;sp|O08609|MLX_MOUSE;tr|A2BFB2|A2BFB2_MOUSE;sp|O08609-2|MLX_MOUSE	tr|A2BFB1|A2BFB1_MOUSE;sp|O08609-3|MLX_MOUSE;tr|A2BFB0|A2BFB0_MOUSE;sp|O08609|MLX_MOUSE;tr|A2BFB2|A2BFB2_MOUSE;sp|O08609-2|MLX_MOUSE	A2BFB1	Mlx
0.490266	0.492178	0.48177	0.492864	0.47741	0.457378	0.501038	0.514193	0.494401	0.491262	0.486158	0.509258		14	14	14	39	39	39	68.265	0	323.31	21122000000	13592000000	7529800000	tr|A2BFF8|A2BFF8_MOUSE;sp|O88487|DC1I2_MOUSE;tr|Q3TPJ8|Q3TPJ8_MOUSE;tr|A2BFF5|A2BFF5_MOUSE;tr|A2BFF9|A2BFF9_MOUSE;tr|D3Z258|D3Z258_MOUSE;tr|A0A0N4SVS1|A0A0N4SVS1_MOUSE;sp|O88485-2|DC1I1_MOUSE;tr|Q3TYJ3|Q3TYJ3_MOUSE;sp|O88485|DC1I1_MOUSE;tr|D3Z0M6|D3Z0M6_MOUSE	tr|A2BFF8|A2BFF8_MOUSE;sp|O88487|DC1I2_MOUSE;tr|Q3TPJ8|Q3TPJ8_MOUSE;tr|A2BFF5|A2BFF5_MOUSE;tr|A2BFF9|A2BFF9_MOUSE	A2BFF8	Dync1i2
0.598918	0.564158	0.514028	0.493546	0.512803	0.548947	0.561289	NaN	0.580345	0.566165	0.526209	0.58573		6	6	6	37.3	37.3	37.3	17.233	0.00026295	16.409	1057400000	655460000	401930000	tr|A2BGI8|A2BGI8_MOUSE;sp|Q9D868-2|PPIH_MOUSE;tr|A2BGI9|A2BGI9_MOUSE;sp|Q9D868|PPIH_MOUSE	tr|A2BGI8|A2BGI8_MOUSE;sp|Q9D868-2|PPIH_MOUSE;tr|A2BGI9|A2BGI9_MOUSE;sp|Q9D868|PPIH_MOUSE	A2BGI8	Ppih
NaN	0.566963	NaN	NaN	0.532934	0.553274	NaN	NaN	0.549725	0.548559	NaN	0.520297		2	2	2	30.6	30.6	30.6	9.3679	0	33.537	273490000	165320000	108170000	tr|A2BGN7|A2BGN7_MOUSE;sp|Q9D8X0|MANBL_MOUSE	tr|A2BGN7|A2BGN7_MOUSE;sp|Q9D8X0|MANBL_MOUSE	A2BGN7	Manbal
NaN	NaN	NaN	NaN	NaN	NaN	0.625743	NaN	NaN	NaN	NaN	NaN		4	4	4	3.5	3.5	3.5	218.47	0.0016515	6.2667	113880000	67968000	45908000	sp|A2BH40-3|ARI1A_MOUSE;sp|A2BH40|ARI1A_MOUSE;tr|E9QAQ7|E9QAQ7_MOUSE;sp|A2BH40-4|ARI1A_MOUSE;sp|A2BH40-2|ARI1A_MOUSE	sp|A2BH40-3|ARI1A_MOUSE;sp|A2BH40|ARI1A_MOUSE;tr|E9QAQ7|E9QAQ7_MOUSE;sp|A2BH40-4|ARI1A_MOUSE;sp|A2BH40-2|ARI1A_MOUSE	A2BH40-3	Arid1a
0.0273365	0.0244884	0.0657295	0.0537083	0.0655282	NaN	NaN	NaN	0.0627397	0.0637961	0.0925524	0.0755778		7	7	1	65.6	65.6	10	20.634	0	117.58	1703700000	1650400000	53261000	tr|A2CEL1|A2CEL1_MOUSE;tr|A9R9W0|A9R9W0_MOUSE;sp|P11588|MUP1_MOUSE;tr|A2CEL0|A2CEL0_MOUSE;tr|A2CEK7|A2CEK7_MOUSE;tr|A9C496|A9C496_MOUSE;tr|A9C497|A9C497_MOUSE;tr|Q4FZE8|Q4FZE8_MOUSE;sp|A2BIM8|MUP18_MOUSE;sp|P04938|MUP11_MOUSE;tr|A2BIN1|A2BIN1_MOUSE;tr|A2AKN9|A2AKN9_MOUSE;sp|P11589|MUP2_MOUSE;sp|P02762|MUP6_MOUSE;tr|L7MUC7|L7MUC7_MOUSE;tr|B8JI96|B8JI96_MOUSE;tr|A2BIN0|A2BIN0_MOUSE;tr|A2CEK9|A2CEK9…	tr|A2CEL1|A2CEL1_MOUSE;tr|A9R9W0|A9R9W0_MOUSE;sp|P11588|MUP1_MOUSE;tr|A2CEL0|A2CEL0_MOUSE;tr|A2CEK7|A2CEK7_MOUSE;tr|A9C496|A9C496_MOUSE;tr|A9C497|A9C497_MOUSE;tr|Q4FZE8|Q4FZE8_MOUSE;sp|A2BIM8|MUP18_MOUSE;sp|P04938|MUP11_MOUSE;tr|A2BIN1|A2BIN1_MOUSE;tr|A2AKN9|A2AKN9_MOUSE;sp|P11589|MUP2_MOUSE;sp|P02762|MUP6_MOUSE;tr|L7MUC7|L7MUC7_MOUSE;tr|B8JI96|B8JI96_MOUSE	A2CEL1	Mup1
0.460626	0.500744	NaN	NaN	NaN	0.447241	0.603891	NaN	NaN	NaN	NaN	NaN		5	5	4	4.5	4.5	4	161.94	0.00066785	8.5807	213800000	141980000	71827000	sp|A2RSJ4|UH1BL_MOUSE;tr|Q8C318|Q8C318_MOUSE;tr|A0A3B2WCQ2|A0A3B2WCQ2_MOUSE	sp|A2RSJ4|UH1BL_MOUSE	A2RSJ4	Uhrf1bp1l
0.714449	NaN	NaN	NaN	NaN	NaN	NaN	NaN	NaN	NaN	NaN	NaN		3	3	3	12.4	12.4	12.4	36.632	0.0019763	5.1054	63361000	42684000	20677000	sp|A2RSX7|TYW5_MOUSE;tr|G3UW53|G3UW53_MOUSE;sp|A2RSX7-2|TYW5_MOUSE;tr|E0CZH0|E0CZH0_MOUSE	sp|A2RSX7|TYW5_MOUSE;tr|G3UW53|G3UW53_MOUSE	A2RSX7	Tyw5
0.584383	NaN	0.5293	NaN	NaN	0.411366	0.598959	NaN	NaN	NaN	NaN	0.598189		6	6	6	13.4	13.4	13.4	74.522	0	37.525	288390000	180030000	108350000	sp|A2RSY6-2|TRM1L_MOUSE;tr|A0A0R4J0U8|A0A0R4J0U8_MOUSE;sp|A2RSY6|TRM1L_MOUSE;tr|A0A087WQ23|A0A087WQ23_MOUSE;sp|A2RSY6-3|TRM1L_MOUSE	sp|A2RSY6-2|TRM1L_MOUSE;tr|A0A0R4J0U8|A0A0R4J0U8_MOUSE;sp|A2RSY6|TRM1L_MOUSE	A2RSY6-2	Trmt1l
NaN	NaN	NaN	NaN	0.438894	0.497803	NaN	NaN	NaN	NaN	NaN	0.411459		3	3	3	4	4	4	143.89	0.0037573	4.0194	974550000	672350000	302200000	sp|A2RT67|DEND3_MOUSE;tr|G3UYA1|G3UYA1_MOUSE	sp|A2RT67|DEND3_MOUSE;tr|G3UYA1|G3UYA1_MOUSE	A2RT67	Dennd3
0.471248	0.409251	0.417123	0.459972	NaN	NaN	NaN	NaN	0.465314	0.606901	NaN	0.480275		6	6	6	21.1	21.1	21.1	38.192	0.00026483	16.787	716690000	474320000	242360000	tr|A2RTH5|A2RTH5_MOUSE;tr|A0A0U1RNF2|A0A0U1RNF2_MOUSE	tr|A2RTH5|A2RTH5_MOUSE;tr|A0A0U1RNF2|A0A0U1RNF2_MOUSE	A2RTH5	Lcmt1
0.437368	0.455214	0.402862	0.457807	0.433254	0.424841	NaN	NaN	0.445601	0.410696	0.490555	0.517051		7	7	7	24.4	24.4	24.4	40.678	0	42.865	1835200000	1199800000	635360000	sp|A3KFX0|5NT1A_MOUSE;tr|A0A1W2P782|A0A1W2P782_MOUSE;tr|A0A1W2P7S7|A0A1W2P7S7_MOUSE;sp|Q91YE9-2|5NT1B_MOUSE;tr|A0A1Y7VK90|A0A1Y7VK90_MOUSE;tr|A0A1W2P7E9|A0A1W2P7E9_MOUSE;sp|Q91YE9|5NT1B_MOUSE;tr|A0A1W2P7K9|A0A1W2P7K9_MOUSE;tr|A0A1W2P6X8|A0A1W2P6X8_MOUSE	sp|A3KFX0|5NT1A_MOUSE	A3KFX0	Nt5c1a
0.428074	0.420791	0.374696	0.376218	0.394065	0.378605	0.448098	1.44777	0.381613	0.40869	0.364852	0.414931		7	7	7	22	22	22	46.481	0	126.19	7861500000	5065700000	2795700000	sp|A3KG59|P20D2_MOUSE;sp|A3KG59-2|P20D2_MOUSE	sp|A3KG59|P20D2_MOUSE;sp|A3KG59-2|P20D2_MOUSE	A3KG59	Pm20d2
0.615662	NaN	NaN	NaN	NaN	NaN	NaN	NaN	NaN	NaN	NaN	NaN		5	5	5	6	6	6	127.89	0.002131	4.6182	55211000	33020000	22190000	sp|A3KGB4|TBC8B_MOUSE	sp|A3KGB4|TBC8B_MOUSE	A3KGB4	Tbc1d8b
0.563138	0.553954	0.511442	0.537894	0.621694	0.47192	0.598017	NaN	0.61549	0.575831	0.52313	0.424115		8	8	8	22.8	22.8	22.8	58.688	0	75.484	962410000	564370000	398040000	sp|A3KGF9|CCD9B_MOUSE	sp|A3KGF9|CCD9B_MOUSE	A3KGF9	Ccdc9b
0.585001	0.466584	0.462226	0.446619	0.499336	0.422444	NaN	NaN	0.471072	0.454996	0.454616	0.498683		9	9	8	6	6	5.6	203.22	0	72.398	741150000	457200000	283950000	sp|A3KGS3-2|RGPA2_MOUSE;sp|A3KGS3|RGPA2_MOUSE;tr|A0A0A0MQD7|A0A0A0MQD7_MOUSE;tr|A0A2I3BPN8|A0A2I3BPN8_MOUSE;tr|F7CGP0|F7CGP0_MOUSE;tr|F7AI67|F7AI67_MOUSE	sp|A3KGS3-2|RGPA2_MOUSE;sp|A3KGS3|RGPA2_MOUSE;tr|A0A0A0MQD7|A0A0A0MQD7_MOUSE;tr|A0A2I3BPN8|A0A2I3BPN8_MOUSE;tr|F7CGP0|F7CGP0_MOUSE	A3KGS3-2	Ralgapa2
0.501142	0.502767	0.503989	0.501374	0.504703	0.503837	0.487135	0.494263	0.507001	0.507226	0.498741	0.502027		96	96	2	50.5	50.5	0.8	285.15	0	323.31	562510000000	361590000000	200910000000	tr|A3KGU7|A3KGU7_MOUSE;tr|A3KGU9|A3KGU9_MOUSE;tr|A3KGU5|A3KGU5_MOUSE;tr|E9Q447|E9Q447_MOUSE	tr|A3KGU7|A3KGU7_MOUSE;tr|A3KGU9|A3KGU9_MOUSE;tr|A3KGU5|A3KGU5_MOUSE;tr|E9Q447|E9Q447_MOUSE	A3KGU7	Sptan1
0.383159	0.403679	0.361605	0.343929	0.34866	0.387423	0.36968	0.343531	0.343132	0.362935	0.386821	0.37198		7	7	7	17	17	17	52.223	0	112.24	8438000000	5940200000	2497700000	sp|A3KMP2|TTC38_MOUSE;tr|D6RH59|D6RH59_MOUSE;sp|A3KMP2-2|TTC38_MOUSE	sp|A3KMP2|TTC38_MOUSE;tr|D6RH59|D6RH59_MOUSE	A3KMP2	Ttc38
NaN	NaN	NaN	NaN	1.30086	NaN	NaN	NaN	NaN	NaN	NaN	NaN		4	4	4	21.6	21.6	21.6	30.024	0.00026233	16.213	352590000	179670000	172920000	sp|A6H5X4-2|PHF11_MOUSE;sp|A6H5X4-3|PHF11_MOUSE;sp|A6H5X4|PHF11_MOUSE;tr|B4XVP9|B4XVP9_MOUSE	sp|A6H5X4-2|PHF11_MOUSE;sp|A6H5X4-3|PHF11_MOUSE;sp|A6H5X4|PHF11_MOUSE	A6H5X4-2	Phf11
0.380276	0.472477	NaN	NaN	NaN	0.391886	NaN	NaN	NaN	NaN	NaN	NaN		13	13	13	14.4	14.4	14.4	139.07	0	26.419	414860000	284300000	130560000	sp|A6H5Y3|METH_MOUSE;tr|A0A1Y7VM88|A0A1Y7VM88_MOUSE	sp|A6H5Y3|METH_MOUSE	A6H5Y3	Mtr
0.395148	0.357179	0.392189	0.363617	0.446379	0.373202	0.369579	0.40558	0.378837	0.363896	0.368502	0.366416		7	7	7	12.9	12.9	12.9	80.851	0	43.206	2593700000	1778000000	815620000	sp|A6H611|MIPEP_MOUSE;tr|A0A286YDC5|A0A286YDC5_MOUSE;tr|A0A286YCX4|A0A286YCX4_MOUSE	sp|A6H611|MIPEP_MOUSE;tr|A0A286YDC5|A0A286YDC5_MOUSE	A6H611	Mipep
0.254647	0.28823	0.317473	0.355818	0.369914	0.28108	0.24457	0.275903	0.270236	0.285728	0.282201	0.314636		13	13	13	25.5	25.5	25.5	50.548	0	50.275	2457500000	1776100000	681460000	sp|A6H630|ARMT1_MOUSE;sp|A6H630-2|ARMT1_MOUSE;sp|A6H630-4|ARMT1_MOUSE;sp|A6H630-3|ARMT1_MOUSE;tr|D6RG65|D6RG65_MOUSE	sp|A6H630|ARMT1_MOUSE;sp|A6H630-2|ARMT1_MOUSE;sp|A6H630-4|ARMT1_MOUSE	A6H630	Armt1
0.917573	0.783703	0.645798	0.702435	0.739934	0.790029	0.716576	0.739055	0.726194	0.738279	0.779987	0.723373		8	8	8	13.4	13.4	13.4	92.403	0	57.59	1101000000	549470000	551580000	sp|A6H6A9|RBG1L_MOUSE;sp|A6H6A9-2|RBG1L_MOUSE;tr|A0A0A6YWY0|A0A0A6YWY0_MOUSE;tr|A0A0A6YW18|A0A0A6YW18_MOUSE;sp|A6H6A9-3|RBG1L_MOUSE	sp|A6H6A9|RBG1L_MOUSE;sp|A6H6A9-2|RBG1L_MOUSE	A6H6A9	Rabgap1l
0.53155	0.509234	0.541619	0.580838	0.714768	0.534861	0.533067	NaN	0.434581	0.569701	NaN	0.388247		7	7	7	8.7	8.7	8.7	105.21	0	68.023	1439700000	887160000	552520000	sp|A6H6E2|MMRN2_MOUSE;sp|A6H6E2-2|MMRN2_MOUSE;tr|A0A2I3BPZ4|A0A2I3BPZ4_MOUSE	sp|A6H6E2|MMRN2_MOUSE	A6H6E2	Mmrn2
0.485269	0.572695	0.631676	0.476843	0.453844	0.479662	0.435106	0.419211	0.465463	0.467284	0.457873	0.554153		19	19	19	14.2	14.2	14.2	211.46	0	102.53	1877700000	1185800000	691860000	sp|A6H8H2|DEN4C_MOUSE;sp|A6H8H2-2|DEN4C_MOUSE;tr|E9Q449|E9Q449_MOUSE	sp|A6H8H2|DEN4C_MOUSE;sp|A6H8H2-2|DEN4C_MOUSE;tr|E9Q449|E9Q449_MOUSE	A6H8H2	Dennd4c
0.524269	0.546321	0.529697	0.467147	0.451473	0.558852	NaN	NaN	0.532237	0.508719	0.573433	0.484863		8	6	4	21.9	16.9	10.7	44.021	0.00025747	15.342	3749200000	2409200000	1340000000	tr|A6P3E4|A6P3E4_MOUSE;sp|Q91Y86|MK08_MOUSE;tr|Q7TSJ7|Q7TSJ7_MOUSE;tr|G3X8U9|G3X8U9_MOUSE;tr|D3Z1Z4|D3Z1Z4_MOUSE;tr|A0A0G2JEJ8|A0A0G2JEJ8_MOUSE	tr|A6P3E4|A6P3E4_MOUSE;sp|Q91Y86|MK08_MOUSE;tr|Q7TSJ7|Q7TSJ7_MOUSE;tr|G3X8U9|G3X8U9_MOUSE;tr|D3Z1Z4|D3Z1Z4_MOUSE	A6P3E4	Mapk8
0.384787	0.386397	0.47844	0.532685	0.427204	0.42842	0.450974	0.431991	0.47539	0.377331	0.448438	0.420673		6	6	6	27.1	27.1	27.1	31.32	0	72.484	3904800000	2693500000	1211300000	tr|A6PWX9|A6PWX9_MOUSE;sp|Q9CWU6|UQCC1_MOUSE;tr|A6PWX5|A6PWX5_MOUSE;tr|A6PWX8|A6PWX8_MOUSE;tr|A6PWX7|A6PWX7_MOUSE;sp|Q9CWU6-2|UQCC1_MOUSE;tr|F6V305|F6V305_MOUSE;tr|D6RJ83|D6RJ83_MOUSE;tr|D6RJ23|D6RJ23_MOUSE	tr|A6PWX9|A6PWX9_MOUSE;sp|Q9CWU6|UQCC1_MOUSE;tr|A6PWX5|A6PWX5_MOUSE;tr|A6PWX8|A6PWX8_MOUSE;tr|A6PWX7|A6PWX7_MOUSE;sp|Q9CWU6-2|UQCC1_MOUSE;tr|F6V305|F6V305_MOUSE	A6PWX9	Uqcc1
0.524746	0.562294	0.409056	0.389512	0.448096	0.452518	0.457424	0.502355	0.457434	0.446888	0.464799	0.461207		12	12	12	11.7	11.7	11.7	155.27	0.00028852	22.155	456290000000	304650000000	151630000000	sp|A6X8Z5|RHG31_MOUSE	sp|A6X8Z5|RHG31_MOUSE	A6X8Z5	Arhgap31
0.462413	0.475517	NaN	NaN	NaN	NaN	0.464037	NaN	NaN	NaN	NaN	NaN		11	1	1	37.2	4.7	4.7	28.911	0.0080043	3.1101	3363100000	2252100000	1111000000	tr|A6X940|A6X940_MOUSE	tr|A6X940|A6X940_MOUSE	A6X940	Fermt2
NaN	NaN	0.333726	NaN	NaN	0.363345	NaN	NaN	NaN	NaN	0.390215	0.48356		5	5	4	5.3	5.3	4.4	120.46	0.00027747	19.689	358870000	241390000	117470000	tr|A7E1Z5|A7E1Z5_MOUSE;sp|O88343|S4A4_MOUSE;tr|E9Q8N8|E9Q8N8_MOUSE;sp|O88343-2|S4A4_MOUSE	tr|A7E1Z5|A7E1Z5_MOUSE;sp|O88343|S4A4_MOUSE;tr|E9Q8N8|E9Q8N8_MOUSE;sp|O88343-2|S4A4_MOUSE	A7E1Z5	Slc4a4
0.558102	NaN	NaN	NaN	NaN	NaN	NaN	NaN	NaN	NaN	NaN	NaN		2	2	2	9.8	9.8	9.8	37.009	0.0019658	4.919	121090000	70622000	50467000	tr|A8DIL0|A8DIL0_MOUSE;sp|Q9JL15|LEG8_MOUSE;tr|Q8C6H0|Q8C6H0_MOUSE	tr|A8DIL0|A8DIL0_MOUSE;sp|Q9JL15|LEG8_MOUSE;tr|Q8C6H0|Q8C6H0_MOUSE	A8DIL0	Lgals8
0.0838169	0.0845159	0.0809352	0.0799344	0.1122	0.113251	0.0695199	0.0708016	0.0966744	0.0990492	0.0914092	0.0919237		10	10	10	50.3	50.3	50.3	15.748	0	323.31	4981600000000	4523600000000	457970000000	tr|A8DUK4|A8DUK4_MOUSE;tr|E9Q223|E9Q223_MOUSE;sp|P02088|HBB1_MOUSE;sp|P02089|HBB2_MOUSE	tr|A8DUK4|A8DUK4_MOUSE;tr|E9Q223|E9Q223_MOUSE;sp|P02088|HBB1_MOUSE	A8DUK4	Hbb-bs
0.50614	0.493383	0.435785	0.441509	0.459611	0.467031	0.474963	0.498709	0.45149	0.449164	0.462064	0.498851		15	15	15	29.6	29.6	29.6	90.091	0	172.84	11036000000	7164000000	3872100000	tr|A8Y5P4|A8Y5P4_MOUSE;sp|A2AJI0|MA7D1_MOUSE;tr|A2AJI1|A2AJI1_MOUSE;sp|A2AJI0-2|MA7D1_MOUSE;tr|F6WF36|F6WF36_MOUSE	tr|A8Y5P4|A8Y5P4_MOUSE;sp|A2AJI0|MA7D1_MOUSE;tr|A2AJI1|A2AJI1_MOUSE;sp|A2AJI0-2|MA7D1_MOUSE;tr|F6WF36|F6WF36_MOUSE	A8Y5P4	Map7d1
0.407746	0.43427	0.419036	0.439651	0.578817	0.334164	0.390469	0.450929	0.396343	0.419597	0.429529	0.446775		7	7	7	18.6	18.6	18.6	57.735	0	57.32	2194200000	1440200000	754000000	tr|A8Y5T6|A8Y5T6_MOUSE;sp|Q8CFI5|SYPM_MOUSE;tr|A2AVQ7|A2AVQ7_MOUSE	tr|A8Y5T6|A8Y5T6_MOUSE;sp|Q8CFI5|SYPM_MOUSE	A8Y5T6	Pars2
NaN	NaN	NaN	NaN	NaN	NaN	NaN	NaN	0.44261	NaN	NaN	NaN		3	3	3	28.3	28.3	28.3	22.886	0	70.651	290300000	196690000	93604000	tr|A9JEI5|A9JEI5_MOUSE;tr|F7AT44|F7AT44_MOUSE;sp|Q9QZ06|TOLIP_MOUSE;tr|Q8C5G6|Q8C5G6_MOUSE	tr|A9JEI5|A9JEI5_MOUSE;tr|F7AT44|F7AT44_MOUSE;sp|Q9QZ06|TOLIP_MOUSE	A9JEI5	Tollip
0.451734	0.46585	0.589398	0.585641	0.558032	0.550072	0.414701	0.412284	0.445321	0.465865	0.448408	0.453276		6	1	1	42.1	6.3	6.3	23.935	0	54.155	26821000000	17644000000	9177400000	tr|B0QZL1|B0QZL1_MOUSE	tr|B0QZL1|B0QZL1_MOUSE	B0QZL1	Eno1
NaN	NaN	0.575731	0.553964	NaN	NaN	NaN	NaN	NaN	NaN	NaN	NaN		3	3	3	33.3	33.3	33.3	13.756	0.0002694	17.777	291000000	187540000	103450000	tr|B0QZM2|B0QZM2_MOUSE;sp|Q6P073|UB2J2_MOUSE;tr|B1ASK8|B1ASK8_MOUSE	tr|B0QZM2|B0QZM2_MOUSE;sp|Q6P073|UB2J2_MOUSE;tr|B1ASK8|B1ASK8_MOUSE	B0QZM2	Ube2j2
NaN	NaN	NaN	NaN	NaN	NaN	0.393061	0.392172	NaN	NaN	NaN	NaN		7	7	6	3.1	3.1	2.7	340.69	0.00064949	7.7384	238800000	169800000	69000000	tr|B0V2P5|B0V2P5_MOUSE;tr|F6RYL8|F6RYL8_MOUSE;sp|Q8BPN8-2|DMXL2_MOUSE;sp|Q8BPN8|DMXL2_MOUSE;tr|B0V2P6|B0V2P6_MOUSE	tr|B0V2P5|B0V2P5_MOUSE;tr|F6RYL8|F6RYL8_MOUSE;sp|Q8BPN8-2|DMXL2_MOUSE;sp|Q8BPN8|DMXL2_MOUSE	B0V2P5	Dmxl2
0.47532	0.432632	NaN	NaN	NaN	NaN	NaN	NaN	0.457631	0.565101	NaN	NaN		4	4	4	5.2	5.2	5.2	102.77	0	38.169	301870000	211480000	90389000	tr|B1AR74|B1AR74_MOUSE;tr|Q0VF62|Q0VF62_MOUSE;sp|Q8CCN5|BCAS3_MOUSE;sp|Q8CCN5-2|BCAS3_MOUSE;tr|F7C0F2|F7C0F2_MOUSE;tr|F6VJ09|F6VJ09_MOUSE;tr|B1AR76|B1AR76_MOUSE;tr|F7CPM1|F7CPM1_MOUSE	tr|B1AR74|B1AR74_MOUSE;tr|Q0VF62|Q0VF62_MOUSE;sp|Q8CCN5|BCAS3_MOUSE;sp|Q8CCN5-2|BCAS3_MOUSE;tr|F7C0F2|F7C0F2_MOUSE	B1AR74	Bcas3
0.501067	NaN	0.464079	NaN	0.558334	0.518844	0.377264	NaN	NaN	NaN	0.431998	0.521145		4	4	2	30.4	30.4	14.5	15.564	0.00066548	8.4442	1176100000	768440000	407640000	tr|B1ARJ2|B1ARJ2_MOUSE;tr|G5E8M9|G5E8M9_MOUSE;sp|P35330|ICAM2_MOUSE	tr|B1ARJ2|B1ARJ2_MOUSE;tr|G5E8M9|G5E8M9_MOUSE;sp|P35330|ICAM2_MOUSE	B1ARJ2	Icam2
0.369841	0.411727	0.373596	0.387139	0.345206	0.363132	0.402398	0.389721	0.35203	0.343304	0.388041	0.385396		46	46	46	13.2	13.2	13.2	487.32	0	157.86	3561400000	2477300000	1084100000	tr|B1ART1|B1ART1_MOUSE;tr|B1ART2|B1ART2_MOUSE;tr|V9GX23|V9GX23_MOUSE;tr|F6XI52|F6XI52_MOUSE	tr|B1ART1|B1ART1_MOUSE;tr|B1ART2|B1ART2_MOUSE;tr|V9GX23|V9GX23_MOUSE	B1ART1	Vps13d
0.616261	0.618771	0.527972	0.543853	0.65011	0.639332	NaN	NaN	0.661121	0.581084	0.61251	0.495664		142	5	0	32.8	1.1	0	663.28	0	69.356	2057600000	1253500000	804100000	tr|B1ARU1|B1ARU1_MOUSE;tr|F6RCJ3|F6RCJ3_MOUSE;tr|A0A0A6YXH7|A0A0A6YXH7_MOUSE;sp|Q8VHR0|PCD18_MOUSE	tr|B1ARU1|B1ARU1_MOUSE	B1ARU1	Macf1
0.542529	0.603315	0.533443	0.573445	0.602441	0.523181	0.507174	0.479012	0.61878	0.543623	0.482232	0.571889		19	19	19	18.6	18.6	18.6	133.35	0	67.348	1044200000	657860000	386380000	tr|B1ASP2|B1ASP2_MOUSE;sp|P52332|JAK1_MOUSE	tr|B1ASP2|B1ASP2_MOUSE;sp|P52332|JAK1_MOUSE	B1ASP2	Jak1
0.505569	0.484431	0.512453	0.428067	0.498858	0.491982	0.510212	0.456894	0.440816	0.400172	0.453632	0.520494		16	16	13	14.2	14.2	12.6	190.36	0	46.919	2224800000	1409900000	814980000	tr|B1AST8|B1AST8_MOUSE;sp|Q60592|MAST2_MOUSE;tr|B1AST7|B1AST7_MOUSE;tr|E9QLW6|E9QLW6_MOUSE;tr|E9Q1Q1|E9Q1Q1_MOUSE;sp|Q9R1L5|MAST1_MOUSE;tr|E9Q6Q5|E9Q6Q5_MOUSE	tr|B1AST8|B1AST8_MOUSE;sp|Q60592|MAST2_MOUSE;tr|B1AST7|B1AST7_MOUSE;tr|E9QLW6|E9QLW6_MOUSE;tr|E9Q1Q1|E9Q1Q1_MOUSE	B1AST8	Mast2
0.456498	0.509808	NaN	NaN	0.442885	0.340092	NaN	NaN	0.479643	0.375969	0.468006	NaN		3	3	3	18.2	18.2	18.2	19.193	0.00025621	15.113	395560000	252220000	143340000	tr|B1ASW6|B1ASW6_MOUSE;sp|Q5NCF2|TPPC1_MOUSE;tr|B1ASW5|B1ASW5_MOUSE	tr|B1ASW6|B1ASW6_MOUSE;sp|Q5NCF2|TPPC1_MOUSE	B1ASW6	Trappc1
0.567939	0.54906	0.532135	0.59931	0.62106	0.652438	NaN	0.645076	NaN	NaN	0.39961	NaN		12	12	12	18.5	18.5	18.5	106.14	0.00025773	15.359	268070000	160370000	107700000	tr|B1AT03|B1AT03_MOUSE;sp|P97386-2|DNLI3_MOUSE;tr|Q3UC82|Q3UC82_MOUSE;tr|Q80ZH7|Q80ZH7_MOUSE;sp|P97386|DNLI3_MOUSE;tr|K4DI59|K4DI59_MOUSE;tr|Q3TJN5|Q3TJN5_MOUSE;tr|G3UYI8|G3UYI8_MOUSE	tr|B1AT03|B1AT03_MOUSE;sp|P97386-2|DNLI3_MOUSE;tr|Q3UC82|Q3UC82_MOUSE;tr|Q80ZH7|Q80ZH7_MOUSE;sp|P97386|DNLI3_MOUSE;tr|K4DI59|K4DI59_MOUSE;tr|Q3TJN5|Q3TJN5_MOUSE	B1AT03	Lig3
0.470743	0.475743	0.459184	0.494297	0.51291	0.52255	0.51085	0.537587	0.457042	0.471286	0.51276	0.498239		5	5	5	30.5	30.5	30.5	23.587	0	142.09	5187400000	3347900000	1839500000	tr|B1AT92|B1AT92_MOUSE;sp|Q60631|GRB2_MOUSE;tr|B1AT95|B1AT95_MOUSE;sp|Q60631-2|GRB2_MOUSE	tr|B1AT92|B1AT92_MOUSE;sp|Q60631|GRB2_MOUSE	B1AT92	Grb2
NaN	NaN	NaN	NaN	NaN	NaN	NaN	NaN	NaN	0.29573	NaN	NaN		10	5	5	14.3	6.9	6.9	107.6	0.00025634	15.117	343010000	219510000	123500000	tr|B1ATS4|B1ATS4_MOUSE;sp|Q64518-2|AT2A3_MOUSE;tr|B1ATS5|B1ATS5_MOUSE;sp|Q64518-3|AT2A3_MOUSE;tr|E9Q559|E9Q559_MOUSE;sp|Q64518|AT2A3_MOUSE	tr|B1ATS4|B1ATS4_MOUSE;sp|Q64518-2|AT2A3_MOUSE;tr|B1ATS5|B1ATS5_MOUSE;sp|Q64518-3|AT2A3_MOUSE;tr|E9Q559|E9Q559_MOUSE;sp|Q64518|AT2A3_MOUSE	B1ATS4	Atp2a3
0.575108	0.522986	0.510024	0.706161	0.683561	0.679475	0.603202	NaN	0.524143	0.524814	0.537533	0.573902		9	9	9	13.8	13.8	13.8	85.778	0.00029317	23.288	2167000000	1276100000	890930000	tr|B1ATZ0|B1ATZ0_MOUSE;tr|B1ATZ1|B1ATZ1_MOUSE;sp|Q99LI8|HGS_MOUSE;tr|Q3UMA3|Q3UMA3_MOUSE;tr|B1ATY9|B1ATY9_MOUSE;tr|F6VV02|F6VV02_MOUSE	tr|B1ATZ0|B1ATZ0_MOUSE;tr|B1ATZ1|B1ATZ1_MOUSE;sp|Q99LI8|HGS_MOUSE;tr|Q3UMA3|Q3UMA3_MOUSE;tr|B1ATY9|B1ATY9_MOUSE	B1ATZ0	Hgs
0.432726	0.427653	0.442653	0.438989	0.447901	0.447852	0.453951	0.452853	0.42229	0.424915	0.443676	0.44421		15	15	15	38.5	38.5	38.5	66.113	0	323.31	143000000000	95474000000	47527000000	tr|B1AU25|B1AU25_MOUSE;sp|Q9Z0X1|AIFM1_MOUSE	tr|B1AU25|B1AU25_MOUSE;sp|Q9Z0X1|AIFM1_MOUSE	B1AU25	Aifm1
0.740393	0.793379	0.783336	0.769901	0.729435	0.770113	0.771359	0.807838	0.763095	0.762584	0.767797	0.745923		24	24	24	44.1	44.1	44.1	84.012	0	207.77	4041000000	2202300000	1838700000	tr|B1AU75|B1AU75_MOUSE;sp|Q99MD9|NASP_MOUSE;tr|B1AU76|B1AU76_MOUSE;sp|Q99MD9-2|NASP_MOUSE	tr|B1AU75|B1AU75_MOUSE;sp|Q99MD9|NASP_MOUSE;tr|B1AU76|B1AU76_MOUSE;sp|Q99MD9-2|NASP_MOUSE	B1AU75	Nasp
0.594079	0.70568	0.974114	NaN	0.604579	0.620153	NaN	NaN	1.17022	NaN	0.613051	NaN		6	6	4	36.9	36.9	24.9	25.912	0.0002656	16.892	954540000	536290000	418260000	tr|B1AUB6|B1AUB6_MOUSE;sp|Q02780-6|NFIA_MOUSE;tr|B1AUB8|B1AUB8_MOUSE;sp|Q02780-2|NFIA_MOUSE;sp|Q02780-5|NFIA_MOUSE;tr|B1AUB9|B1AUB9_MOUSE;tr|B1AUC0|B1AUC0_MOUSE;sp|Q02780-3|NFIA_MOUSE;sp|Q02780-7|NFIA_MOUSE;sp|Q02780-4|NFIA_MOUSE;sp|Q02780|NFIA_MOUSE	tr|B1AUB6|B1AUB6_MOUSE;sp|Q02780-6|NFIA_MOUSE;tr|B1AUB8|B1AUB8_MOUSE;sp|Q02780-2|NFIA_MOUSE;sp|Q02780-5|NFIA_MOUSE;tr|B1AUB9|B1AUB9_MOUSE;tr|B1AUC0|B1AUC0_MOUSE;sp|Q02780-3|NFIA_MOUSE;sp|Q02780-7|NFIA_MOUSE;sp|Q02780-4|NFIA_MOUSE;sp|Q02780|NFIA_MOUSE	B1AUB6	Nfia
0.538401	0.524699	0.51164	0.492004	0.509173	0.465964	0.503256	0.546114	0.562745	0.521725	0.51278	0.539888		14	14	14	36.1	36.1	36.1	50.488	0	67.136	2966500000	1777700000	1188800000	tr|B1AUN2|B1AUN2_MOUSE;tr|B1AUN3|B1AUN3_MOUSE;tr|Q3UKV0|Q3UKV0_MOUSE	tr|B1AUN2|B1AUN2_MOUSE;tr|B1AUN3|B1AUN3_MOUSE;tr|Q3UKV0|Q3UKV0_MOUSE	B1AUN2	Eif2b3
NaN	NaN	NaN	NaN	NaN	NaN	NaN	NaN	NaN	0.532847	NaN	NaN		3	3	3	29.7	29.7	29.7	12.715	0.004415	3.626	230280000	146630000	83653000	tr|B1AUQ7|B1AUQ7_MOUSE;tr|Z4YJH1|Z4YJH1_MOUSE;sp|Q9R1K9|CETN2_MOUSE	tr|B1AUQ7|B1AUQ7_MOUSE;tr|Z4YJH1|Z4YJH1_MOUSE;sp|Q9R1K9|CETN2_MOUSE	B1AUQ7	Cetn2
0.663235	0.679126	0.636284	0.641948	0.682742	0.669173	0.618574	0.623201	0.62507	0.585572	0.62832	0.558		21	21	21	14.4	14.4	14.4	215.05	0	115.84	3929300000	2310700000	1618600000	tr|B1AUX2|B1AUX2_MOUSE;sp|Q61191|HCFC1_MOUSE;tr|F6SJS2|F6SJS2_MOUSE	tr|B1AUX2|B1AUX2_MOUSE;sp|Q61191|HCFC1_MOUSE	B1AUX2	Hcfc1
NaN	NaN	0.38096	NaN	NaN	NaN	NaN	NaN	NaN	NaN	0.514403	0.435973		4	4	4	12.6	12.6	12.6	61.33	0.0019596	4.8178	201690000	129270000	72425000	tr|B1AVN9|B1AVN9_MOUSE;tr|Q3UQ19|Q3UQ19_MOUSE;tr|F7D4H5|F7D4H5_MOUSE;tr|B1AVP0|B1AVP0_MOUSE	tr|B1AVN9|B1AVN9_MOUSE;tr|Q3UQ19|Q3UQ19_MOUSE;tr|F7D4H5|F7D4H5_MOUSE;tr|B1AVP0|B1AVP0_MOUSE	B1AVN9	Phactr2
0.453119	0.41937	NaN	0.427366	NaN	NaN	NaN	NaN	NaN	NaN	0.440823	NaN		12	12	12	11.7	11.7	11.7	150.06	0.00029735	24.068	230040000	156510000	73527000	sp|B1AVY7|KI16B_MOUSE;tr|E7FLY0|E7FLY0_MOUSE;tr|A0A1D5RMD4|A0A1D5RMD4_MOUSE	sp|B1AVY7|KI16B_MOUSE;tr|E7FLY0|E7FLY0_MOUSE;tr|A0A1D5RMD4|A0A1D5RMD4_MOUSE	B1AVY7	Kif16b
NaN	NaN	NaN	NaN	0.426316	0.454419	NaN	NaN	NaN	NaN	NaN	NaN		1	1	1	4.2	4.2	4.2	34.278	0.00066934	8.6835	390640000	256440000	134200000	sp|B1AVZ0|UPP_MOUSE	sp|B1AVZ0|UPP_MOUSE	B1AVZ0	Uprt
NaN	NaN	NaN	0.501779	0.638527	0.608968	NaN	NaN	NaN	NaN	NaN	NaN		2	2	2	9.2	9.2	9.2	23.064	0.0024833	4.3626	805190000	501490000	303690000	tr|B1AX95|B1AX95_MOUSE;sp|Q9DBS2|TPRGL_MOUSE	tr|B1AX95|B1AX95_MOUSE;sp|Q9DBS2|TPRGL_MOUSE	B1AX95	Tprgl
0.48364	0.500951	0.510094	0.515418	0.42736	0.441633	0.579527	0.570115	0.423646	0.453764	0.471676	0.474248		2	2	2	39.5	39.5	39.5	5.1161	0	34.881	20494000000	13620000000	6874300000	sp|B1AXP6-2|TOM5_MOUSE;sp|B1AXP6|TOM5_MOUSE;sp|B1AXP6-3|TOM5_MOUSE;sp|B1AXP6-4|TOM5_MOUSE	sp|B1AXP6-2|TOM5_MOUSE;sp|B1AXP6|TOM5_MOUSE;sp|B1AXP6-3|TOM5_MOUSE;sp|B1AXP6-4|TOM5_MOUSE	B1AXP6-2	Tomm5
NaN	NaN	NaN	NaN	0.368928	NaN	NaN	NaN	NaN	NaN	NaN	NaN		3	3	3	13.9	13.9	13.9	37.688	0.0021318	4.6243	327810000	223090000	104720000	tr|B1AXY5|B1AXY5_MOUSE;sp|P15535-2|B4GT1_MOUSE;sp|P15535|B4GT1_MOUSE	tr|B1AXY5|B1AXY5_MOUSE;sp|P15535-2|B4GT1_MOUSE;sp|P15535|B4GT1_MOUSE	B1AXY5	B4galt1
NaN	NaN	NaN	NaN	NaN	0.622268	NaN	NaN	NaN	NaN	NaN	NaN		2	2	2	7.1	7.1	7.1	53.733	0.00025291	14.421	303820000	182440000	121380000	tr|B1AY86|B1AY86_MOUSE;tr|B1AY85|B1AY85_MOUSE;sp|Q9DC11|PXDC2_MOUSE	tr|B1AY86|B1AY86_MOUSE;tr|B1AY85|B1AY85_MOUSE;sp|Q9DC11|PXDC2_MOUSE	B1AY86	Plxdc2
0.462825	0.476779	0.3953	0.414181	0.479147	0.49172	0.397122	0.489311	0.484204	0.461182	0.470416	0.447761		8	8	8	7.3	7.3	7.3	192.18	0.00068478	9.5836	817770000	516630000	301140000	tr|B1AYL1|B1AYL1_MOUSE	tr|B1AYL1|B1AYL1_MOUSE	B1AYL1	Scn7a
NaN	0.640844	0.706015	NaN	0.518931	0.485909	NaN	NaN	NaN	NaN	NaN	0.580847		5	5	4	8.6	8.6	7.1	82.752	0.0004603	9.9467	263350000	154700000	108640000	tr|B1AYU4|B1AYU4_MOUSE;tr|A2AK44|A2AK44_MOUSE;tr|A2AK42|A2AK42_MOUSE;sp|Q8C5N3-2|CWC22_MOUSE;tr|B1AYU7|B1AYU7_MOUSE;sp|Q8C5N3|CWC22_MOUSE	tr|B1AYU4|B1AYU4_MOUSE;tr|A2AK44|A2AK44_MOUSE;tr|A2AK42|A2AK42_MOUSE;sp|Q8C5N3-2|CWC22_MOUSE;tr|B1AYU7|B1AYU7_MOUSE;sp|Q8C5N3|CWC22_MOUSE	B1AYU4	Cwc22
0.632724	0.664056	0.639525	0.534079	0.672076	0.604301	NaN	NaN	0.647904	0.586999	0.591761	0.630812		12	12	9	9.4	9.4	7	182.77	0.00028596	21.608	597680000	356680000	241000000	sp|B1AZI6|THOC2_MOUSE;tr|F6SBF2|F6SBF2_MOUSE;tr|Q8C690|Q8C690_MOUSE	sp|B1AZI6|THOC2_MOUSE	B1AZI6	Thoc2
0.500019	0.793012	0.464159	0.366987	NaN	NaN	0.719877	0.599028	NaN	NaN	0.705826	0.551312		5	5	5	16.3	16.3	16.3	49.46	0	28.515	935670000	446840000	488830000	sp|B1AZP2-3|DLGP4_MOUSE;tr|B7ZNS2|B7ZNS2_MOUSE;sp|B1AZP2-2|DLGP4_MOUSE;sp|B1AZP2|DLGP4_MOUSE;tr|I1E4X0|I1E4X0_MOUSE;tr|F6YMR0|F6YMR0_MOUSE;tr|E9PUF2|E9PUF2_MOUSE;tr|H3BJD4|H3BJD4_MOUSE;tr|H3BJW9|H3BJW9_MOUSE	sp|B1AZP2-3|DLGP4_MOUSE;tr|B7ZNS2|B7ZNS2_MOUSE;sp|B1AZP2-2|DLGP4_MOUSE;sp|B1AZP2|DLGP4_MOUSE;tr|I1E4X0|I1E4X0_MOUSE;tr|F6YMR0|F6YMR0_MOUSE;tr|E9PUF2|E9PUF2_MOUSE;tr|H3BJD4|H3BJD4_MOUSE	B1AZP2-3	Dlgap4
NaN	NaN	NaN	NaN	NaN	NaN	NaN	NaN	NaN	0.523974	0.48054	NaN		1	1	1	20.8	20.8	20.8	5.6684	0.0021372	4.6669	452850000	282280000	170560000	tr|B2KF73|B2KF73_MOUSE;sp|P84102|SERF2_MOUSE;sp|O88892|SERF1_MOUSE	tr|B2KF73|B2KF73_MOUSE;sp|P84102|SERF2_MOUSE;sp|O88892|SERF1_MOUSE	B2KF73	Serf1
NaN	NaN	NaN	NaN	NaN	NaN	NaN	NaN	0.70965	NaN	NaN	NaN		3	3	3	13.6	13.6	13.6	27.419	0.0040847	3.7875	36994000	21112000	15881000	tr|B2LVG5|B2LVG5_MOUSE;tr|B2LVG6|B2LVG6_MOUSE;tr|E0CXT7|E0CXT7_MOUSE;sp|Q8BQZ5|CPSF4_MOUSE;sp|Q8BQZ5-3|CPSF4_MOUSE;sp|Q8BQZ5-2|CPSF4_MOUSE;tr|M0QWM8|M0QWM8_MOUSE;tr|F7B6Z5|F7B6Z5_MOUSE	tr|B2LVG5|B2LVG5_MOUSE;tr|B2LVG6|B2LVG6_MOUSE;tr|E0CXT7|E0CXT7_MOUSE;sp|Q8BQZ5|CPSF4_MOUSE;sp|Q8BQZ5-3|CPSF4_MOUSE;sp|Q8BQZ5-2|CPSF4_MOUSE	B2LVG5	Cpsf4
0.564074	0.645541	0.593035	0.639754	NaN	NaN	NaN	NaN	NaN	NaN	NaN	NaN		12	1	0	38	2.7	0	48.562	0.0010604	7.0109	1024600000	619970000	404670000	tr|B2M1R6|B2M1R6_MOUSE;sp|P61979-3|HNRPK_MOUSE;tr|H3BKD0|H3BKD0_MOUSE;tr|H3BJS9|H3BJS9_MOUSE	tr|B2M1R6|B2M1R6_MOUSE;sp|P61979-3|HNRPK_MOUSE;tr|H3BKD0|H3BKD0_MOUSE	B2M1R6	Hnrnpk
0.555173	0.570088	0.572312	0.596049	0.533597	0.526372	0.544358	0.545486	0.519722	0.523722	0.569655	0.560604		12	12	11	10.5	10.5	9.9	170.92	0	128.63	4723700000	2917600000	1806000000	tr|B2RQ71|B2RQ71_MOUSE;tr|E9PWR4|E9PWR4_MOUSE;tr|B7ZMZ7|B7ZMZ7_MOUSE;tr|A0A1Y7VMZ0|A0A1Y7VMZ0_MOUSE	tr|B2RQ71|B2RQ71_MOUSE;tr|E9PWR4|E9PWR4_MOUSE;tr|B7ZMZ7|B7ZMZ7_MOUSE	B2RQ71	Dip2c
0.540703	0.559677	0.493712	0.602186	0.629638	0.565866	0.580448	NaN	NaN	NaN	NaN	NaN		12	12	11	8	8	7.6	235.85	0	32.195	735940000	450730000	285210000	sp|B2RQC6-2|PYR1_MOUSE;tr|E9QAI5|E9QAI5_MOUSE;tr|G3UWN2|G3UWN2_MOUSE;sp|B2RQC6|PYR1_MOUSE;tr|E9QAT6|E9QAT6_MOUSE;tr|F6S3Z3|F6S3Z3_MOUSE	sp|B2RQC6-2|PYR1_MOUSE;tr|E9QAI5|E9QAI5_MOUSE;tr|G3UWN2|G3UWN2_MOUSE;sp|B2RQC6|PYR1_MOUSE;tr|E9QAT6|E9QAT6_MOUSE	B2RQC6-2	Cad
0.492859	0.482906	0.50171	0.493971	0.653086	0.462646	0.430974	0.488673	0.481316	0.5094	0.46961	0.492153		12	11	10	20.8	19.8	18.3	77.731	0	183.44	5460700000	3494400000	1966400000	tr|B2RQS1|B2RQS1_MOUSE;sp|Q9ERG2|STRN3_MOUSE	tr|B2RQS1|B2RQS1_MOUSE;sp|Q9ERG2|STRN3_MOUSE	B2RQS1	Strn3
0.704172	NaN	NaN	NaN	NaN	NaN	NaN	NaN	NaN	NaN	NaN	NaN		5	5	5	5.1	5.1	5.1	161.09	0.00085034	7.1246	68485000	46356000	22129000	sp|B2RR83|YTDC2_MOUSE	sp|B2RR83|YTDC2_MOUSE	B2RR83	Ythdc2
NaN	0.658201	NaN	NaN	NaN	NaN	NaN	NaN	NaN	NaN	NaN	NaN		7	2	1	23.2	7.1	3.7	40.361	0.0037552	4.014	285020000	162350000	122660000	sp|B2RSH2|GNAI1_MOUSE;tr|A0A0A6YWA9|A0A0A6YWA9_MOUSE;tr|A2AE31|A2AE31_MOUSE;tr|A2AE32|A2AE32_MOUSE;sp|P20612|GNAT1_MOUSE;sp|Q3V3I2|GNAT3_MOUSE;sp|P50149|GNAT2_MOUSE	sp|B2RSH2|GNAI1_MOUSE	B2RSH2	Gnai1
0.545636	0.497703	NaN	NaN	0.600958	NaN	NaN	NaN	0.532677	0.747311	NaN	NaN		15	15	15	18.3	18.3	18.3	148.17	0	50.963	340820000	199030000	141780000	tr|B2RSU6|B2RSU6_MOUSE;sp|Q6AW69-5|CGNL1_MOUSE;sp|Q6AW69-4|CGNL1_MOUSE;sp|Q6AW69|CGNL1_MOUSE;tr|D3Z3H4|D3Z3H4_MOUSE;sp|Q6AW69-3|CGNL1_MOUSE;sp|Q6AW69-2|CGNL1_MOUSE	tr|B2RSU6|B2RSU6_MOUSE;sp|Q6AW69-5|CGNL1_MOUSE;sp|Q6AW69-4|CGNL1_MOUSE;sp|Q6AW69|CGNL1_MOUSE;tr|D3Z3H4|D3Z3H4_MOUSE;sp|Q6AW69-3|CGNL1_MOUSE	B2RSU6	Cgnl1
0.60926	0.54761	NaN	NaN	NaN	NaN	NaN	NaN	NaN	NaN	NaN	NaN		14	1	1	14	1.2	1.2	139.06	0.0012464	6.434	231810000	140710000	91097000	tr|B2RUE8|B2RUE8_MOUSE;tr|A0A0A6YWM8|A0A0A6YWM8_MOUSE	tr|B2RUE8|B2RUE8_MOUSE;tr|A0A0A6YWM8|A0A0A6YWM8_MOUSE	B2RUE8	Map4k4
NaN	0.602534	0.428055	NaN	NaN	NaN	0.37532	NaN	3.66938	3.19951	0.505864	0.393061		11	11	11	10.2	10.2	10.2	145.09	0.00027064	18.062	988410000	222470000	765940000	tr|B2RUJ2|B2RUJ2_MOUSE;sp|Q80TH2-1|ERBIN_MOUSE;sp|Q80TH2|ERBIN_MOUSE;tr|B7ZNX6|B7ZNX6_MOUSE;sp|Q80TH2-2|ERBIN_MOUSE	tr|B2RUJ2|B2RUJ2_MOUSE;sp|Q80TH2-1|ERBIN_MOUSE;sp|Q80TH2|ERBIN_MOUSE;tr|B7ZNX6|B7ZNX6_MOUSE;sp|Q80TH2-2|ERBIN_MOUSE	B2RUJ2	Erbin
0.437387	0.481306	0.482523	0.475271	0.48628	0.432388	0.546657	0.542822	0.488101	0.500014	0.499843	0.482258		9	9	8	15.4	15.4	13.9	91.982	0	189.51	919010000	599170000	319850000	sp|B2RUR8|OTU7B_MOUSE	sp|B2RUR8|OTU7B_MOUSE	B2RUR8	Otud7b
0.585216	0.454282	0.732932	0.517079	0.543063	NaN	NaN	0.436204	0.631239	NaN	0.541272	NaN		13	11	11	10.6	9.3	9.3	178.07	0	32.101	141860000000	95890000000	45974000000	tr|B2RUS7|B2RUS7_MOUSE;tr|A0A1B0GT25|A0A1B0GT25_MOUSE;tr|A0A1B0GSG2|A0A1B0GSG2_MOUSE;tr|A0A1B0GRD7|A0A1B0GRD7_MOUSE	tr|B2RUS7|B2RUS7_MOUSE;tr|A0A1B0GT25|A0A1B0GT25_MOUSE	B2RUS7	Abcc8
0.516594	0.439956	NaN	NaN	0.437733	NaN	NaN	NaN	0.503496	0.554978	NaN	0.44566		8	8	8	8.1	8.1	8.1	128.39	0	40.336	446920000	294250000	152670000	sp|B2RXC1|TPC11_MOUSE	sp|B2RXC1|TPC11_MOUSE	B2RXC1	Trappc11
NaN	NaN	NaN	0.440135	NaN	NaN	NaN	NaN	NaN	NaN	NaN	NaN		2	2	2	3	3	3	102.67	0.00025497	14.774	192350000	126250000	66096000	tr|B2RXC2|B2RXC2_MOUSE	tr|B2RXC2|B2RXC2_MOUSE	B2RXC2	Itpkb
0.522256	0.55499	0.474198	0.491332	0.468042	0.484861	0.595222	0.543309	0.443629	0.491953	0.471941	0.506318		16	16	8	16.9	16.9	9.4	130.26	0	43.417	3674700000	2305200000	1369500000	tr|B2RXC8|B2RXC8_MOUSE	tr|B2RXC8|B2RXC8_MOUSE	B2RXC8	Ppp2r3a
0.656	0.667031	0.613569	0.603787	0.632243	0.612635	0.615546	0.631617	0.627734	0.627147	0.625595	0.627823		12	12	10	38.5	38.5	33.9	36.609	0	323.31	44886000000	26485000000	18401000000	tr|B2RXM2|B2RXM2_MOUSE;sp|Q8BG05-2|ROA3_MOUSE;tr|A2AL12|A2AL12_MOUSE;sp|Q8BG05|ROA3_MOUSE;tr|A2AL13|A2AL13_MOUSE;tr|V9GX38|V9GX38_MOUSE	tr|B2RXM2|B2RXM2_MOUSE;sp|Q8BG05-2|ROA3_MOUSE;tr|A2AL12|A2AL12_MOUSE;sp|Q8BG05|ROA3_MOUSE	B2RXM2	Gm6793
NaN	0.475734	0.648653	NaN	NaN	NaN	NaN	NaN	NaN	NaN	0.593985	NaN		12	12	9	14.2	14.2	11.5	142.67	0	33.256	469330000	293240000	176090000	tr|B2RXQ2|B2RXQ2_MOUSE;tr|B2RXW8|B2RXW8_MOUSE;tr|S4R1D4|S4R1D4_MOUSE;tr|A0A1B0GRM4|A0A1B0GRM4_MOUSE;sp|P60469-2|LIPA3_MOUSE;sp|P60469|LIPA3_MOUSE	tr|B2RXQ2|B2RXQ2_MOUSE;tr|B2RXW8|B2RXW8_MOUSE	B2RXQ2	Ppfia1
0.40608	0.417092	0.48836	0.490897	0.470618	0.483979	0.468441	NaN	0.474081	0.405872	0.465094	0.453976		22	2	0	54.6	4.8	0	72.403	0	120.74	4821600000	3240700000	1580900000	tr|B2RXQ9|B2RXQ9_MOUSE;tr|A0A1B0GRC3|A0A1B0GRC3_MOUSE;tr|D3Z203|D3Z203_MOUSE;tr|D3Z2C7|D3Z2C7_MOUSE;tr|A0A1B0GRL6|A0A1B0GRL6_MOUSE	tr|B2RXQ9|B2RXQ9_MOUSE	B2RXQ9	Sorbs2
0.523997	0.558623	NaN	NaN	NaN	0.53683	0.504957	0.516107	NaN	NaN	0.437084	0.490051		6	6	6	6.2	6.2	6.2	107.38	0.00048391	12.248	310440000	202110000	108330000	sp|B2RXR6|ANR44_MOUSE;tr|E9QNQ2|E9QNQ2_MOUSE;tr|J3QK13|J3QK13_MOUSE;tr|J3QNJ4|J3QNJ4_MOUSE;tr|J3QK37|J3QK37_MOUSE	sp|B2RXR6|ANR44_MOUSE;tr|E9QNQ2|E9QNQ2_MOUSE;tr|J3QK13|J3QK13_MOUSE;tr|J3QNJ4|J3QNJ4_MOUSE	B2RXR6	Ankrd44
0.537755	0.547337	0.493543	0.529641	0.471818	0.470387	0.512845	0.513515	0.490747	0.525905	0.505746	0.506851		12	12	12	9.4	9.4	9.4	206.23	0	164.29	4544200000	2824600000	1719600000	sp|B2RXS4|PLXB2_MOUSE	sp|B2RXS4|PLXB2_MOUSE	B2RXS4	Plxnb2
0.229087	0.227386	0.259031	0.252486	0.22639	0.225473	0.254169	0.253613	0.22252	0.218961	0.236374	0.25015		16	15	15	25.1	24.4	24.4	114.56	0	323.31	78952000000	62020000000	16932000000	tr|B2RXT3|B2RXT3_MOUSE;tr|E9Q7L0|E9Q7L0_MOUSE	tr|B2RXT3|B2RXT3_MOUSE;tr|E9Q7L0|E9Q7L0_MOUSE	B2RXT3	Ogdhl
NaN	NaN	2.52579	NaN	NaN	NaN	NaN	NaN	NaN	NaN	NaN	NaN		6	6	6	4.1	4.1	4.1	214.43	0.0021463	4.7588	199220000	86596000	112620000	sp|B2RY04|DOCK5_MOUSE	sp|B2RY04|DOCK5_MOUSE	B2RY04	Dock5
0.547957	0.665553	0.617692	0.674445	0.611936	0.64297	0.609399	0.609216	0.598759	0.807173	0.619033	0.607363		11	11	11	15.9	15.9	15.9	99.551	0	25.478	1262600000	760650000	501910000	sp|B2RY56|RBM25_MOUSE;tr|S4R2B0|S4R2B0_MOUSE;tr|S4R2J1|S4R2J1_MOUSE;tr|S4R2A4|S4R2A4_MOUSE;tr|S4R1X9|S4R1X9_MOUSE;tr|S4R2F7|S4R2F7_MOUSE	sp|B2RY56|RBM25_MOUSE;tr|S4R2B0|S4R2B0_MOUSE	B2RY56	Rbm25
0.549913	0.552721	0.524078	0.520261	0.552343	0.556184	0.486618	0.484328	0.590496	0.587363	0.525412	0.531809		63	57	57	34.9	33	33	280.5	0	323.31	106950000000	70006000000	36947000000	tr|B7FAU9|B7FAU9_MOUSE;sp|Q8BTM8|FLNA_MOUSE;tr|B7FAV1|B7FAV1_MOUSE;tr|F6XC15|F6XC15_MOUSE;sp|Q8BTM8-2|FLNA_MOUSE;tr|F6Z2C0|F6Z2C0_MOUSE;tr|J3JS91|J3JS91_MOUSE	tr|B7FAU9|B7FAU9_MOUSE;sp|Q8BTM8|FLNA_MOUSE;tr|B7FAV1|B7FAV1_MOUSE	B7FAU9	Flna
0.437284	0.310454	0.188795	0.192759	NaN	0.497706	0.413749	0.457461	0.348834	0.456899	0.418333	0.493751		1	1	1	33.8	33.8	33.8	7.4829	0	77.173	1770500000	1251100000	519410000	tr|B7ZC22|B7ZC22_MOUSE;sp|O70139|IPKG_MOUSE	tr|B7ZC22|B7ZC22_MOUSE;sp|O70139|IPKG_MOUSE	B7ZC22	Pkig
0.424284	0.429592	0.437073	0.434907	0.434747	0.434144	0.447612	0.448772	0.436843	0.436447	0.435038	0.433901		56	56	47	61.3	61.3	48.9	116.01	0	323.31	758630000000	512330000000	246290000000	tr|B7ZCI2|B7ZCI2_MOUSE;tr|B7ZCI3|B7ZCI3_MOUSE;sp|Q0II04|NEBL_MOUSE;tr|A0A1B0GXL1|A0A1B0GXL1_MOUSE;tr|F6X9B6|F6X9B6_MOUSE	tr|B7ZCI2|B7ZCI2_MOUSE;tr|B7ZCI3|B7ZCI3_MOUSE;sp|Q0II04|NEBL_MOUSE;tr|A0A1B0GXL1|A0A1B0GXL1_MOUSE	B7ZCI2	Nebl
NaN	NaN	0.465784	0.449436	NaN	NaN	0.545918	NaN	0.392651	NaN	NaN	NaN		11	11	2	8	8	1.3	216.98	0.00029155	22.749	178930000	111700000	67239000	tr|B7ZCJ1|B7ZCJ1_MOUSE;tr|A0A0A0MQE8|A0A0A0MQE8_MOUSE;tr|G3UWM5|G3UWM5_MOUSE	tr|B7ZCJ1|B7ZCJ1_MOUSE;tr|A0A0A0MQE8|A0A0A0MQE8_MOUSE;tr|G3UWM5|G3UWM5_MOUSE	B7ZCJ1	Arhgap21
0.213887	0.20118	0.215524	0.21306	0.267413	0.260261	NaN	NaN	0.247131	0.237005	0.211355	0.188604		9	9	9	28	28	28	49.784	0	68.388	1316300000	1060100000	256190000	tr|B7ZCL8|B7ZCL8_MOUSE;tr|A2AN84|A2AN84_MOUSE;sp|P70290|EM55_MOUSE;tr|B7ZCL9|B7ZCL9_MOUSE;tr|B7ZCM0|B7ZCM0_MOUSE;tr|D6RFD5|D6RFD5_MOUSE;tr|B7ZCM1|B7ZCM1_MOUSE	tr|B7ZCL8|B7ZCL8_MOUSE;tr|A2AN84|A2AN84_MOUSE;sp|P70290|EM55_MOUSE;tr|B7ZCL9|B7ZCL9_MOUSE	B7ZCL8	Mpp1
0.5298	0.54217	0.486576	0.472158	0.450789	NaN	NaN	NaN	0.507291	0.601125	0.516282	0.508735		7	7	5	17.7	17.7	12.7	52.853	0	74.656	1239400000	780020000	459400000	tr|B7ZCP4|B7ZCP4_MOUSE;sp|Q8C166|CPNE1_MOUSE;tr|B7ZCP6|B7ZCP6_MOUSE;tr|E9Q806|E9Q806_MOUSE;tr|B7ZCP7|B7ZCP7_MOUSE;tr|B7ZCP5|B7ZCP5_MOUSE;tr|A3KGK7|A3KGK7_MOUSE;tr|V9GWY2|V9GWY2_MOUSE;tr|B7ZCP8|B7ZCP8_MOUSE	tr|B7ZCP4|B7ZCP4_MOUSE;sp|Q8C166|CPNE1_MOUSE;tr|B7ZCP6|B7ZCP6_MOUSE;tr|E9Q806|E9Q806_MOUSE;tr|B7ZCP7|B7ZCP7_MOUSE;tr|B7ZCP5|B7ZCP5_MOUSE;tr|A3KGK7|A3KGK7_MOUSE	B7ZCP4	Cpne1
NaN	NaN	0.457271	NaN	NaN	NaN	NaN	NaN	NaN	NaN	NaN	NaN		3	3	3	14.5	14.5	14.5	26.304	0.00048733	12.514	312530000	199240000	113290000	tr|B7ZCR1|B7ZCR1_MOUSE;tr|F6V4H6|F6V4H6_MOUSE;tr|D6RJ84|D6RJ84_MOUSE;sp|Q91YL3|UCKL1_MOUSE	tr|B7ZCR1|B7ZCR1_MOUSE;tr|F6V4H6|F6V4H6_MOUSE;tr|D6RJ84|D6RJ84_MOUSE;sp|Q91YL3|UCKL1_MOUSE	B7ZCR1	Uckl1
0.54821	0.566878	0.583194	0.558738	0.543043	0.592728	NaN	NaN	0.667	0.509391	0.519145	0.609277		5	5	5	16.2	16.2	16.2	49.138	0	45.729	1323300000	812200000	511080000	tr|B7ZCU4|B7ZCU4_MOUSE;sp|Q8CBW3|ABI1_MOUSE;tr|J3QNK8|J3QNK8_MOUSE;sp|Q8CBW3-5|ABI1_MOUSE;tr|B7ZCU2|B7ZCU2_MOUSE;tr|B7ZCU5|B7ZCU5_MOUSE;tr|B7ZCU0|B7ZCU0_MOUSE;sp|Q8CBW3-2|ABI1_MOUSE;sp|Q8CBW3-3|ABI1_MOUSE;tr|B7ZCU3|B7ZCU3_MOUSE;sp|Q8CBW3-4|ABI1_MOUSE;tr|A0A087WPP8|A0A087WPP8_MOUSE;tr|Q6AXH6|Q6AXH6_MOUSE;tr|Q6AXD2|Q6AXD2_MOUSE;tr|A0A087WRS3|A0A087WRS3_MOUSE;sp|P62484|ABI2_MOUSE;tr|A0A087WP64|A0A08…	tr|B7ZCU4|B7ZCU4_MOUSE;sp|Q8CBW3|ABI1_MOUSE;tr|J3QNK8|J3QNK8_MOUSE;sp|Q8CBW3-5|ABI1_MOUSE;tr|B7ZCU2|B7ZCU2_MOUSE;tr|B7ZCU5|B7ZCU5_MOUSE;tr|B7ZCU0|B7ZCU0_MOUSE;sp|Q8CBW3-2|ABI1_MOUSE;sp|Q8CBW3-3|ABI1_MOUSE;tr|B7ZCU3|B7ZCU3_MOUSE;sp|Q8CBW3-4|ABI1_MOUSE	B7ZCU4	Abi1
NaN	NaN	NaN	NaN	NaN	NaN	NaN	NaN	0.452892	0.500294	NaN	0.511922		5	5	5	4.7	4.7	4.7	119.82	0.0040824	3.7837	3117300000	2043400000	1073900000	tr|B7ZDF7|B7ZDF7_MOUSE;sp|Q9Z2V6|HDAC5_MOUSE;tr|Q3UJF1|Q3UJF1_MOUSE;tr|B7ZDF5|B7ZDF5_MOUSE;tr|A2AWS5|A2AWS5_MOUSE;tr|B7ZDF3|B7ZDF3_MOUSE;tr|B7ZDF6|B7ZDF6_MOUSE;tr|B7ZDF4|B7ZDF4_MOUSE	tr|B7ZDF7|B7ZDF7_MOUSE;sp|Q9Z2V6|HDAC5_MOUSE;tr|Q3UJF1|Q3UJF1_MOUSE;tr|B7ZDF5|B7ZDF5_MOUSE;tr|A2AWS5|A2AWS5_MOUSE	B7ZDF7	Hdac5
0.527816	0.440247	NaN	NaN	0.384756	NaN	NaN	NaN	NaN	0.530468	NaN	NaN		5	5	5	12.5	12.5	12.5	56.677	0	61.679	944520000	619780000	324740000	sp|B7ZMP1|XPP3_MOUSE;sp|B7ZMP1-2|XPP3_MOUSE	sp|B7ZMP1|XPP3_MOUSE;sp|B7ZMP1-2|XPP3_MOUSE	B7ZMP1	Xpnpep3
0.58194	0.603146	0.604818	0.584168	0.614024	0.533386	0.282726	NaN	0.585075	0.588445	NaN	0.591362		19	19	19	10.4	10.4	10.4	260.95	0	42.641	1434300000	919220000	515050000	tr|B7ZWL1|B7ZWL1_MOUSE;tr|A0A1D5RMJ8|A0A1D5RMJ8_MOUSE;sp|Q6ZQ08-2|CNOT1_MOUSE;sp|Q6ZQ08|CNOT1_MOUSE;sp|Q6ZQ08-4|CNOT1_MOUSE;tr|A0A1D5RMD8|A0A1D5RMD8_MOUSE;tr|A0A1D5RML9|A0A1D5RML9_MOUSE;tr|A0A1D5RMB6|A0A1D5RMB6_MOUSE;tr|A0A1D5RM04|A0A1D5RM04_MOUSE;tr|A0A1D5RM03|A0A1D5RM03_MOUSE	tr|B7ZWL1|B7ZWL1_MOUSE;tr|A0A1D5RMJ8|A0A1D5RMJ8_MOUSE;sp|Q6ZQ08-2|CNOT1_MOUSE;sp|Q6ZQ08|CNOT1_MOUSE;sp|Q6ZQ08-4|CNOT1_MOUSE;tr|A0A1D5RMD8|A0A1D5RMD8_MOUSE;tr|A0A1D5RML9|A0A1D5RML9_MOUSE	B7ZWL1	Cnot1
0.388494	0.407425	0.45296	0.423037	0.451131	0.433717	0.430691	NaN	0.399344	0.430905	0.446854	0.448679		1	1	1	5.2	5.2	5.2	26.69	0.0024885	4.4003	2899500000	1968700000	930810000	tr|B8JJ66|B8JJ66_MOUSE;tr|B8JJ69|B8JJ69_MOUSE	tr|B8JJ66|B8JJ66_MOUSE;tr|B8JJ69|B8JJ69_MOUSE	B8JJ66	2310061I04Rik
0.186661	0.164885	0.2735	0.271492	0.252474	0.251909	0.269936	0.284956	0.207706	0.20839	0.186897	0.193034		16	16	16	14.9	14.9	14.9	142.32	0	83.397	6042500000	4830700000	1211800000	tr|B8JJN0|B8JJN0_MOUSE;tr|F6VQX8|F6VQX8_MOUSE;sp|P04186|CFAB_MOUSE;tr|B8JJM5|B8JJM5_MOUSE;tr|F6XQ00|F6XQ00_MOUSE;tr|B8JJM6|B8JJM6_MOUSE;tr|F6W2T4|F6W2T4_MOUSE;tr|H3BK95|H3BK95_MOUSE;tr|B8JJM3|B8JJM3_MOUSE;tr|B8JJM9|B8JJM9_MOUSE;tr|B8JJN2|B8JJN2_MOUSE;sp|P21180|CO2_MOUSE;sp|P21180-2|CO2_MOUSE	tr|B8JJN0|B8JJN0_MOUSE;tr|F6VQX8|F6VQX8_MOUSE;sp|P04186|CFAB_MOUSE;tr|B8JJM5|B8JJM5_MOUSE;tr|F6XQ00|F6XQ00_MOUSE;tr|B8JJM6|B8JJM6_MOUSE	B8JJN0	Gm20547
0.582624	0.587539	0.529181	0.576805	0.567546	0.618814	0.617652	0.611758	0.554959	0.548335	0.582041	0.57552		4	4	4	16.5	16.5	16.5	28.523	0	65.8	9316000000	5557300000	3758600000	tr|B9EHK9|B9EHK9_MOUSE;sp|Q9QY80|HACD1_MOUSE;tr|A2AQ81|A2AQ81_MOUSE	tr|B9EHK9|B9EHK9_MOUSE;sp|Q9QY80|HACD1_MOUSE	B9EHK9	Hacd1
0.549305	0.498362	0.495843	NaN	NaN	NaN	NaN	NaN	0.524414	NaN	NaN	0.539572		15	15	15	15.6	15.6	15.6	127.74	0	29.438	1437700000	951010000	486640000	sp|B9EJ80|PDZD8_MOUSE	sp|B9EJ80|PDZD8_MOUSE	B9EJ80	Pdzd8
0.546974	0.592076	0.525594	0.483317	0.487344	0.500335	0.517807	0.486901	0.511908	0.525541	0.5213	0.511734		13	13	13	21.1	21.1	21.1	101.27	0	288.28	1287800000	828710000	459060000	sp|B9EJ86|OSBL8_MOUSE;tr|A0A0R4J150|A0A0R4J150_MOUSE;tr|D3YWU9|D3YWU9_MOUSE;sp|Q9ER64|OSBL5_MOUSE;tr|G5E833|G5E833_MOUSE	sp|B9EJ86|OSBL8_MOUSE;tr|A0A0R4J150|A0A0R4J150_MOUSE	B9EJ86	Osbpl8
NaN	0.53319	0.423803	0.405612	NaN	NaN	NaN	NaN	0.70106	0.722212	NaN	0.402235		12	12	12	13.1	13.1	13.1	121.8	0.00029326	23.289	230260000	156440000	73819000	sp|B9EKI3|TMF1_MOUSE;tr|D6RJK7|D6RJK7_MOUSE	sp|B9EKI3|TMF1_MOUSE;tr|D6RJK7|D6RJK7_MOUSE	B9EKI3	Tmf1
NaN	NaN	0.607375	0.59338	NaN	0.561015	NaN	NaN	0.657027	0.62891	0.607955	0.601582		4	4	4	13.4	13.4	13.4	51.954	0.0005048	14.275	870900000	514180000	356730000	sp|C0HKD9|MFA1B_MOUSE;sp|C0HKD8|MFA1A_MOUSE	sp|C0HKD9|MFA1B_MOUSE;sp|C0HKD8|MFA1A_MOUSE	C0HKD9	Mfap1b
NaN	NaN	NaN	NaN	0.720203	0.856259	NaN	NaN	NaN	NaN	0.705747	0.675302		2	2	2	5.4	5.4	5.4	34.89	0.0023015	4.4324	277780000	157160000	120610000	tr|D3YTP3|D3YTP3_MOUSE	tr|D3YTP3|D3YTP3_MOUSE	D3YTP3	Mtx3
0.600827	NaN	0.641933	NaN	0.718105	0.618669	NaN	NaN	NaN	NaN	0.672494	0.856103		2	2	2	20.8	20.8	20.8	11.072	0.0019643	4.8989	856300000	496680000	359620000	tr|D3YTP8|D3YTP8_MOUSE;sp|Q9QXA5|LSM4_MOUSE;tr|Q9CY46|Q9CY46_MOUSE;tr|A0A1B0GRR9|A0A1B0GRR9_MOUSE	tr|D3YTP8|D3YTP8_MOUSE;sp|Q9QXA5|LSM4_MOUSE;tr|Q9CY46|Q9CY46_MOUSE;tr|A0A1B0GRR9|A0A1B0GRR9_MOUSE	D3YTP8	Lsm4
0.535556	0.544344	0.497042	0.519352	0.554675	0.533095	0.548743	0.543471	0.526648	0.568526	0.511078	0.563682		2	2	2	16.9	16.9	16.9	13.742	0.0023033	4.4414	9121600000	5754800000	3366800000	tr|D3YTQ9|D3YTQ9_MOUSE;sp|P62843|RS15_MOUSE	tr|D3YTQ9|D3YTQ9_MOUSE;sp|P62843|RS15_MOUSE	D3YTQ9	Rps15
0.16345	0.166287	0.179965	0.181828	0.187328	0.184622	0.165473	0.153324	0.159513	0.15685	0.146019	0.148149		15	15	2	49.4	49.4	6.5	53.204	0	323.31	36843000000	30828000000	6014800000	tr|D3YTY9|D3YTY9_MOUSE;tr|A0A0R4J038|A0A0R4J038_MOUSE;sp|O08677-3|KNG1_MOUSE;sp|O08677|KNG1_MOUSE	tr|D3YTY9|D3YTY9_MOUSE;tr|A0A0R4J038|A0A0R4J038_MOUSE;sp|O08677-3|KNG1_MOUSE;sp|O08677|KNG1_MOUSE	D3YTY9	Kng1
0.573358	0.587897	0.562887	0.599696	0.543629	0.563314	0.661094	0.655689	0.592225	0.577072	0.591132	0.600399		11	10	2	20	19	5.2	79.127	0	323.31	21185000000	12188000000	8996500000	tr|D3YU08|D3YU08_MOUSE	tr|D3YU08|D3YU08_MOUSE	D3YU08	Synpo2l
0.502237	0.541153	0.517675	0.44993	0.619918	0.618155	NaN	NaN	0.468249	0.458849	0.531492	0.541822		8	8	8	64.8	64.8	64.8	20.241	0	32.481	1120500000	692180000	428320000	tr|D3YU15|D3YU15_MOUSE;sp|Q9CWS0|DDAH1_MOUSE	tr|D3YU15|D3YU15_MOUSE;sp|Q9CWS0|DDAH1_MOUSE	D3YU15	Ddah1
NaN	NaN	NaN	NaN	NaN	NaN	0.370439	NaN	NaN	NaN	NaN	NaN		3	1	1	7.9	3.9	3.9	45.434	0.0014478	6.322	142830000	105550000	37272000	tr|D3YU39|D3YU39_MOUSE;tr|F7DAN4|F7DAN4_MOUSE	tr|D3YU39|D3YU39_MOUSE;tr|F7DAN4|F7DAN4_MOUSE	D3YU39	Chpt1
NaN	0.0882086	0.143792	0.144765	0.143055	0.141287	0.103146	0.101929	0.115835	0.113287	NaN	NaN		3	3	3	35.3	35.3	35.3	11.687	0	40.864	8304300000	7498900000	805430000	tr|D3YU60|D3YU60_MOUSE;sp|Q91VS7|MGST1_MOUSE;tr|E9QJW0|E9QJW0_MOUSE;tr|A0A0N4SV17|A0A0N4SV17_MOUSE;tr|D3YVR3|D3YVR3_MOUSE	tr|D3YU60|D3YU60_MOUSE;sp|Q91VS7|MGST1_MOUSE;tr|E9QJW0|E9QJW0_MOUSE	D3YU60	Mgst1
0.499158	0.509818	0.362953	0.367857	0.347675	0.342178	NaN	NaN	0.390866	0.401692	0.394563	0.425388		2	2	2	23.1	23.1	23.1	11.782	0.00047506	11.269	1881300000	1240700000	640540000	tr|D3YU80|D3YU80_MOUSE;tr|K4DI65|K4DI65_MOUSE;sp|P60824|CIRBP_MOUSE	tr|D3YU80|D3YU80_MOUSE;tr|K4DI65|K4DI65_MOUSE;sp|P60824|CIRBP_MOUSE	D3YU80	Cirbp
NaN	0.649993	0.58698	0.599004	1.48159	0.65238	NaN	0.447395	0.604442	0.648177	0.592283	0.581882		4	4	4	30.5	30.5	30.5	18.225	0.00068197	9.4303	1731000000	1016000000	715070000	tr|D3YUB9|D3YUB9_MOUSE;sp|Q8CCS6-2|PABP2_MOUSE;sp|Q8CCS6|PABP2_MOUSE;tr|G3UY42|G3UY42_MOUSE;tr|D3Z5F7|D3Z5F7_MOUSE;tr|D3Z055|D3Z055_MOUSE;tr|G3UWS5|G3UWS5_MOUSE	tr|D3YUB9|D3YUB9_MOUSE;sp|Q8CCS6-2|PABP2_MOUSE;sp|Q8CCS6|PABP2_MOUSE;tr|G3UY42|G3UY42_MOUSE;tr|D3Z5F7|D3Z5F7_MOUSE;tr|D3Z055|D3Z055_MOUSE;tr|G3UWS5|G3UWS5_MOUSE	D3YUB9	Pabpn1
0.479765	0.480572	0.487716	0.490591	0.467671	0.472269	0.493575	0.500835	0.522087	0.525457	0.465714	0.496572		4	4	4	18.8	18.8	18.8	32.939	0	78.754	5786000000	3777100000	2008900000	tr|D3YUD8|D3YUD8_MOUSE;tr|A0A0A6YVU8|A0A0A6YVU8_MOUSE;sp|Q9JKV1|ADRM1_MOUSE	tr|D3YUD8|D3YUD8_MOUSE;tr|A0A0A6YVU8|A0A0A6YVU8_MOUSE;sp|Q9JKV1|ADRM1_MOUSE	D3YUD8	Gm9774
0.465914	0.416311	0.39867	0.536213	0.42452	0.439431	0.44266	0.446494	0.442237	0.426371	0.438206	0.44932		13	2	0	98.3	9.6	0	13.236	0	89.861	3760400000	2557400000	1203000000	tr|D3YUI7|D3YUI7_MOUSE;tr|D3YW14|D3YW14_MOUSE;tr|A0A0G2JE15|A0A0G2JE15_MOUSE	tr|D3YUI7|D3YUI7_MOUSE;tr|D3YW14|D3YW14_MOUSE;tr|A0A0G2JE15|A0A0G2JE15_MOUSE	D3YUI7	Myl2
0.385386	0.383074	0.390652	0.427642	0.403277	0.386832	0.400676	0.40156	0.416514	0.418431	0.421619	0.435963		13	13	13	40.9	40.9	40.9	49.913	0	323.31	315480000000	215670000000	99813000000	tr|D3YUM1|D3YUM1_MOUSE;sp|Q91YT0|NDUV1_MOUSE;tr|D3Z1U9|D3Z1U9_MOUSE;tr|D6RG60|D6RG60_MOUSE;tr|D3YXX5|D3YXX5_MOUSE;tr|D3Z0K1|D3Z0K1_MOUSE	tr|D3YUM1|D3YUM1_MOUSE;sp|Q91YT0|NDUV1_MOUSE;tr|D3Z1U9|D3Z1U9_MOUSE	D3YUM1	Ndufv1
5.73367	NaN	NaN	NaN	NaN	NaN	NaN	NaN	4.49892	NaN	NaN	NaN		5	5	5	28.1	28.1	28.1	19.843	0	31.246	453050000	49618000	403430000	tr|D3YUN3|D3YUN3_MOUSE;tr|F6QC77|F6QC77_MOUSE;sp|Q9WUZ5|TNNI1_MOUSE	tr|D3YUN3|D3YUN3_MOUSE;tr|F6QC77|F6QC77_MOUSE;sp|Q9WUZ5|TNNI1_MOUSE	D3YUN3	Tnni1
NaN	NaN	NaN	NaN	NaN	NaN	NaN	NaN	NaN	0.623956	NaN	NaN		8	6	6	9.4	7.6	7.6	142.01	0.00068104	9.3626	120080000	72250000	47826000	tr|D3YUS5|D3YUS5_MOUSE;tr|E9PW37|E9PW37_MOUSE;tr|D3Z7S1|D3Z7S1_MOUSE;tr|D3Z1T6|D3Z1T6_MOUSE;tr|D3YWZ9|D3YWZ9_MOUSE	tr|D3YUS5|D3YUS5_MOUSE;tr|E9PW37|E9PW37_MOUSE	D3YUS5	Rasal2
0.419267	0.453359	0.376609	0.412412	0.382043	0.38398	0.466072	0.430969	0.375696	0.421939	0.409094	0.40047		22	22	3	22.1	22.1	3.6	180.11	0	157.61	3147200000	2124200000	1023000000	tr|D3YUT2|D3YUT2_MOUSE	tr|D3YUT2|D3YUT2_MOUSE	D3YUT2	Alpk3
0.651096	NaN	0.612519	0.562266	NaN	NaN	NaN	NaN	NaN	NaN	NaN	NaN		5	5	5	5.1	5.1	5.1	144.86	0.00047927	11.689	132650000	74477000	58173000	tr|D3YUW8|D3YUW8_MOUSE;tr|D3YUX1|D3YUX1_MOUSE;tr|Q0VGT3|Q0VGT3_MOUSE;sp|Q8BZH4|POGZ_MOUSE	tr|D3YUW8|D3YUW8_MOUSE;tr|D3YUX1|D3YUX1_MOUSE;tr|Q0VGT3|Q0VGT3_MOUSE;sp|Q8BZH4|POGZ_MOUSE	D3YUW8	Pogz
NaN	NaN	NaN	NaN	NaN	NaN	NaN	0.404952	NaN	NaN	NaN	NaN		3	3	1	17.8	17.8	6.5	25.561	0.0034046	4.1587	136400000	95425000	40977000	tr|D3YV22|D3YV22_MOUSE;tr|D3Z0U9|D3Z0U9_MOUSE;tr|D3Z038|D3Z038_MOUSE;sp|Q61508-2|ECM1_MOUSE;sp|Q61508|ECM1_MOUSE	tr|D3YV22|D3YV22_MOUSE;tr|D3Z0U9|D3Z0U9_MOUSE;tr|D3Z038|D3Z038_MOUSE;sp|Q61508-2|ECM1_MOUSE;sp|Q61508|ECM1_MOUSE	D3YV22	Ecm1
0.448608	NaN	NaN	NaN	0.435235	0.454429	NaN	NaN	NaN	NaN	0.494756	0.447051		12	12	12	39.6	39.6	39.6	79.396	0	112.92	685040000	485970000	199060000	sp|D3YVF0|AKAP5_MOUSE;tr|H3BIV5|H3BIV5_MOUSE	sp|D3YVF0|AKAP5_MOUSE;tr|H3BIV5|H3BIV5_MOUSE	D3YVF0	Akap5
0.278962	0.326352	0.295353	0.278519	0.310857	0.301889	NaN	NaN	0.265422	0.260788	0.323236	0.261248		5	2	2	29.4	13.6	13.6	25.103	0	58.8	2432700000	1800400000	632290000	tr|D3YVP5|D3YVP5_MOUSE;sp|Q80W21|GSTM7_MOUSE;tr|D3YVP6|D3YVP6_MOUSE;tr|E9QAC8|E9QAC8_MOUSE;tr|D3YZ29|D3YZ29_MOUSE	tr|D3YVP5|D3YVP5_MOUSE;sp|Q80W21|GSTM7_MOUSE;tr|D3YVP6|D3YVP6_MOUSE;tr|E9QAC8|E9QAC8_MOUSE	D3YVP5	Gstm7
0.479999	0.42449	NaN	NaN	0.422608	0.373357	0.38812	0.367472	0.497439	0.684388	NaN	NaN		6	6	6	22	22	22	37.178	0	44.738	1530000000	996020000	533940000	tr|D3YVV1|D3YVV1_MOUSE;sp|Q8VEK0|CC50A_MOUSE	tr|D3YVV1|D3YVV1_MOUSE;sp|Q8VEK0|CC50A_MOUSE	D3YVV1	Tmem30a
0.756519	0.607014	0.45737	0.414132	0.642596	0.770908	1.05232	NaN	0.609592	NaN	1.06922	0.842973		7	7	7	16	16	16	79.904	0	53.801	671100000	393150000	277950000	tr|D3YVW2|D3YVW2_MOUSE;sp|Q8BXA1|GOLI4_MOUSE;tr|F6RUD1|F6RUD1_MOUSE	tr|D3YVW2|D3YVW2_MOUSE;sp|Q8BXA1|GOLI4_MOUSE	D3YVW2	Golim4
NaN	NaN	NaN	NaN	NaN	NaN	NaN	NaN	0.696499	NaN	NaN	NaN		2	2	2	2	2	2	142.91	0.0047489	3.503	1427200000	843590000	583620000	tr|D3YVZ5|D3YVZ5_MOUSE;tr|E9Q425|E9Q425_MOUSE;sp|Q8CHB8|TTLL5_MOUSE;tr|H3BLC0|H3BLC0_MOUSE;sp|Q8CHB8-2|TTLL5_MOUSE;tr|H3BJ73|H3BJ73_MOUSE	tr|D3YVZ5|D3YVZ5_MOUSE;tr|E9Q425|E9Q425_MOUSE;sp|Q8CHB8|TTLL5_MOUSE;tr|H3BLC0|H3BLC0_MOUSE;sp|Q8CHB8-2|TTLL5_MOUSE;tr|H3BJ73|H3BJ73_MOUSE	D3YVZ5	Ttll5
0.485503	0.569674	0.529736	0.648293	0.545639	0.504933	0.490719	0.503519	0.560465	0.517891	0.491047	0.56019		16	16	16	24.9	24.9	24.9	98.915	0	70.938	1804700000	1163400000	641240000	tr|D3YW20|D3YW20_MOUSE;sp|Q8BWQ6|CP062_MOUSE;tr|I1E4X5|I1E4X5_MOUSE;tr|D3YW19|D3YW19_MOUSE;sp|Q8BWQ6-3|CP062_MOUSE;sp|Q8BWQ6-2|CP062_MOUSE;tr|H3BJE8|H3BJE8_MOUSE;tr|F6RR19|F6RR19_MOUSE	tr|D3YW20|D3YW20_MOUSE;sp|Q8BWQ6|CP062_MOUSE;tr|I1E4X5|I1E4X5_MOUSE;tr|D3YW19|D3YW19_MOUSE;sp|Q8BWQ6-3|CP062_MOUSE;sp|Q8BWQ6-2|CP062_MOUSE	D3YW20	Vps35l
0.542519	0.541219	NaN	NaN	NaN	NaN	NaN	NaN	NaN	NaN	NaN	NaN		3	2	2	61.7	53.3	53.3	11.474	0	100.32	2283900000	1408900000	875040000	tr|D3YW86|D3YW86_MOUSE;sp|P62500-2|T22D1_MOUSE;tr|D3Z0V7|D3Z0V7_MOUSE;sp|P62500-3|T22D1_MOUSE;tr|E9QLZ1|E9QLZ1_MOUSE;sp|P62500|T22D1_MOUSE;tr|H3BLI9|H3BLI9_MOUSE	tr|D3YW86|D3YW86_MOUSE;sp|P62500-2|T22D1_MOUSE;tr|D3Z0V7|D3Z0V7_MOUSE;sp|P62500-3|T22D1_MOUSE;tr|E9QLZ1|E9QLZ1_MOUSE;sp|P62500|T22D1_MOUSE;tr|H3BLI9|H3BLI9_MOUSE	D3YW86	Tsc22d1
NaN	NaN	NaN	0.416326	NaN	NaN	NaN	NaN	NaN	NaN	NaN	NaN		3	2	2	10.2	8.2	8.2	43.55	0.002028	5.7276	131300000	88103000	43198000	tr|D3YWB8|D3YWB8_MOUSE;sp|Q9Z1M4|KS6B2_MOUSE;tr|D6RH86|D6RH86_MOUSE;tr|E9PUN3|E9PUN3_MOUSE;tr|Q80X26|Q80X26_MOUSE	tr|D3YWB8|D3YWB8_MOUSE;sp|Q9Z1M4|KS6B2_MOUSE;tr|D6RH86|D6RH86_MOUSE;tr|E9PUN3|E9PUN3_MOUSE	D3YWB8	Rps6kb2
0.489293	0.500631	NaN	NaN	NaN	NaN	NaN	NaN	NaN	NaN	NaN	NaN		2	2	2	5	5	5	54.87	0	25.137	236180000	159170000	77005000	tr|D3YWH4|D3YWH4_MOUSE;tr|D3Z6X7|D3Z6X7_MOUSE;sp|Q9DBU0|TM9S1_MOUSE;tr|D3YYW1|D3YYW1_MOUSE;tr|D3Z279|D3Z279_MOUSE;tr|D6RGM8|D6RGM8_MOUSE	tr|D3YWH4|D3YWH4_MOUSE;tr|D3Z6X7|D3Z6X7_MOUSE;sp|Q9DBU0|TM9S1_MOUSE;tr|D3YYW1|D3YYW1_MOUSE;tr|D3Z279|D3Z279_MOUSE;tr|D6RGM8|D6RGM8_MOUSE	D3YWH4	Tm9sf1
NaN	NaN	0.501472	NaN	0.442388	NaN	0.442741	0.446899	0.480166	0.440469	0.459634	0.481331		4	4	1	22.9	22.9	4.3	21.82	0.00065217	7.8254	1493100000	964900000	528250000	tr|D3YWJ5|D3YWJ5_MOUSE;sp|Q921Z5-2|TFIP8_MOUSE	tr|D3YWJ5|D3YWJ5_MOUSE;sp|Q921Z5-2|TFIP8_MOUSE	D3YWJ5	Tnfaip8
NaN	NaN	NaN	NaN	NaN	NaN	NaN	NaN	NaN	NaN	0.428673	NaN		4	4	4	12.7	12.7	12.7	46.434	0.0012448	6.3987	251800000	160270000	91534000	tr|D3YWK1|D3YWK1_MOUSE;sp|Q80W47|WIPI2_MOUSE	tr|D3YWK1|D3YWK1_MOUSE;sp|Q80W47|WIPI2_MOUSE	D3YWK1	Wipi2
0.513477	0.412338	0.47956	0.428888	NaN	NaN	0.410793	NaN	0.414906	NaN	0.500551	0.482525		1	1	1	10.4	10.4	10.4	12.054	0.00026532	16.848	2704900000	1728600000	976280000	tr|D3YWL1|D3YWL1_MOUSE;tr|D3YW33|D3YW33_MOUSE;sp|P35276|RAB3D_MOUSE	tr|D3YWL1|D3YWL1_MOUSE;tr|D3YW33|D3YW33_MOUSE;sp|P35276|RAB3D_MOUSE	D3YWL1	Rab3d
0.376205	0.380674	0.394141	0.378748	0.383438	0.380322	0.409952	0.40561	0.375369	0.372713	0.379954	0.386965		10	10	5	77.2	77.2	42.3	20.008	0	323.31	49085000000	33942000000	15143000000	tr|D3YWR7|D3YWR7_MOUSE;sp|Q8BVI4|DHPR_MOUSE;tr|A0A0G2JGJ1|A0A0G2JGJ1_MOUSE;tr|A0A0G2JGY0|A0A0G2JGY0_MOUSE;tr|D3Z099|D3Z099_MOUSE	tr|D3YWR7|D3YWR7_MOUSE;sp|Q8BVI4|DHPR_MOUSE;tr|A0A0G2JGJ1|A0A0G2JGJ1_MOUSE;tr|A0A0G2JGY0|A0A0G2JGY0_MOUSE	D3YWR7	Qdpr
0.58443	NaN	0.53048	0.525727	NaN	NaN	0.500208	NaN	0.480549	0.516146	0.510537	0.497095		1	1	1	7.6	7.6	7.6	19.569	0.00028185	20.659	1221100000	756650000	464460000	tr|D3YWT0|D3YWT0_MOUSE;sp|Q9R0P6|SC11A_MOUSE;tr|D3Z569|D3Z569_MOUSE;tr|D3YTS1|D3YTS1_MOUSE	tr|D3YWT0|D3YWT0_MOUSE;sp|Q9R0P6|SC11A_MOUSE;tr|D3Z569|D3Z569_MOUSE;tr|D3YTS1|D3YTS1_MOUSE	D3YWT0	Sec11a
0.603776	0.599352	0.619288	NaN	NaN	0.503827	0.355412	0.705534	NaN	NaN	NaN	NaN		11	11	11	7.3	7.3	7.3	241.05	0.00029507	23.659	401050000	272200000	128850000	tr|D3YWX2|D3YWX2_MOUSE;tr|F6YTL8|F6YTL8_MOUSE;sp|Q9R0I7|YLPM1_MOUSE;tr|E9Q803|E9Q803_MOUSE	tr|D3YWX2|D3YWX2_MOUSE;tr|F6YTL8|F6YTL8_MOUSE;sp|Q9R0I7|YLPM1_MOUSE;tr|E9Q803|E9Q803_MOUSE	D3YWX2	Ylpm1
0.525448	0.480751	0.566068	0.510516	0.52463	0.6326	0.487712	0.506162	0.574663	0.592653	0.557465	0.630831		18	18	16	26.3	26.3	24.3	106.4	0	61.157	1287300000	777020000	510260000	tr|D3YX85|D3YX85_MOUSE;sp|Q7SIG6|ASAP2_MOUSE;sp|Q7SIG6-2|ASAP2_MOUSE;tr|E9PX52|E9PX52_MOUSE	tr|D3YX85|D3YX85_MOUSE;sp|Q7SIG6|ASAP2_MOUSE;sp|Q7SIG6-2|ASAP2_MOUSE;tr|E9PX52|E9PX52_MOUSE	D3YX85	Asap2
0.547217	0.541388	0.533592	0.520973	0.557446	0.556019	0.541371	0.534397	0.540986	0.536486	0.54742	0.546142		10	10	10	43	43	43	32.512	0	191.64	23958000000	15029000000	8929100000	tr|D3YXG6|D3YXG6_MOUSE;sp|Q9CVB6|ARPC2_MOUSE	tr|D3YXG6|D3YXG6_MOUSE;sp|Q9CVB6|ARPC2_MOUSE	D3YXG6	Arpc2
NaN	NaN	NaN	NaN	NaN	NaN	NaN	NaN	NaN	NaN	0.442879	NaN		2	2	2	3.5	3.5	3.5	96.315	0.0042373	3.6468	276050000	235770000	40280000	tr|D3YXK0|D3YXK0_MOUSE	tr|D3YXK0|D3YXK0_MOUSE	D3YXK0	Jakmip2
0.588436	0.620042	0.57036	0.629415	0.620562	0.598869	0.624153	0.660864	0.586972	0.601163	0.583586	0.601434		10	6	6	15.2	8	8	105.1	0	242.79	3916600000	2279400000	1637200000	sp|D3YXK2|SAFB1_MOUSE;tr|S4R1M2|S4R1M2_MOUSE;tr|S4R2Q5|S4R2Q5_MOUSE;tr|S4R1W0|S4R1W0_MOUSE	sp|D3YXK2|SAFB1_MOUSE;tr|S4R1M2|S4R1M2_MOUSE	D3YXK2	Safb
0.477528	0.468552	NaN	NaN	NaN	NaN	NaN	NaN	NaN	NaN	NaN	NaN	+	1	1	1	5.4	5.4	5.4	18.263	1	-2	10497000000	6966000000	3530900000	tr|D3YXQ0|D3YXQ0_MOUSE	tr|D3YXQ0|D3YXQ0_MOUSE	D3YXQ0	BC051019
0.483181	NaN	NaN	NaN	NaN	NaN	NaN	NaN	NaN	NaN	NaN	NaN		6	6	6	12.7	12.7	12.7	70.28	0.0012453	6.4083	192280000	132930000	59354000	tr|D3YXX1|D3YXX1_MOUSE;sp|Q8R5C8|ZMY11_MOUSE;tr|D3YY85|D3YY85_MOUSE;tr|Q8BJZ0|Q8BJZ0_MOUSE;tr|A0A1Y7VMG9|A0A1Y7VMG9_MOUSE;tr|D3YY86|D3YY86_MOUSE;tr|A0A1Y7VJ93|A0A1Y7VJ93_MOUSE;tr|D3YXR0|D3YXR0_MOUSE;tr|D3Z4G1|D3Z4G1_MOUSE;tr|D3Z029|D3Z029_MOUSE;tr|D3Z500|D3Z500_MOUSE;tr|A0A1Y7VJA3|A0A1Y7VJA3_MOUSE;tr|D3Z2K4|D3Z2K4_MOUSE;tr|A0A1Y7VK96|A0A1Y7VK96_MOUSE;tr|A0A1Y7VLC0|A0A1Y7VLC0_MOUSE;tr|D3Z662|D3Z66…	tr|D3YXX1|D3YXX1_MOUSE;sp|Q8R5C8|ZMY11_MOUSE;tr|D3YY85|D3YY85_MOUSE;tr|Q8BJZ0|Q8BJZ0_MOUSE;tr|A0A1Y7VMG9|A0A1Y7VMG9_MOUSE;tr|D3YY86|D3YY86_MOUSE;tr|A0A1Y7VJ93|A0A1Y7VJ93_MOUSE;tr|D3YXR0|D3YXR0_MOUSE	D3YXX1	Zmynd11
0.462198	0.485787	0.422941	0.483425	0.336462	NaN	0.433445	0.460631	0.432703	0.452775	0.523818	0.475846		13	11	11	29.2	26.4	26.4	68.176	0	55.62	12410000000	8377300000	4033100000	tr|D3YXZ3|D3YXZ3_MOUSE;tr|Q91YS4|Q91YS4_MOUSE;sp|O88448|KLC2_MOUSE;tr|D3Z5Y7|D3Z5Y7_MOUSE	tr|D3YXZ3|D3YXZ3_MOUSE;tr|Q91YS4|Q91YS4_MOUSE;sp|O88448|KLC2_MOUSE	D3YXZ3	Klc2
NaN	NaN	0.330218	NaN	0.382277	NaN	NaN	NaN	NaN	0.385673	0.451812	NaN		3	3	3	8.8	8.8	8.8	50.733	0.002002	5.3672	274850000	190730000	84127000	tr|D3YY07|D3YY07_MOUSE;sp|Q9CWU2|ZDH13_MOUSE	tr|D3YY07|D3YY07_MOUSE;sp|Q9CWU2|ZDH13_MOUSE	D3YY07	Zdhhc13
NaN	NaN	NaN	NaN	0.525225	0.496998	NaN	NaN	NaN	NaN	NaN	NaN		2	2	2	28.2	28.2	28.2	9.7268	0.0019666	4.9242	255430000	161350000	94079000	tr|D3YY94|D3YY94_MOUSE;tr|Q3TJ55|Q3TJ55_MOUSE;tr|Q80W45|Q80W45_MOUSE;sp|Q00262|STX2_MOUSE	tr|D3YY94|D3YY94_MOUSE;tr|Q3TJ55|Q3TJ55_MOUSE;tr|Q80W45|Q80W45_MOUSE;sp|Q00262|STX2_MOUSE	D3YY94	Stx2
NaN	0.518656	NaN	NaN	0.473009	0.45893	NaN	NaN	0.473717	0.480589	NaN	NaN		2	2	2	21.2	21.2	21.2	11.021	0	45.138	542550000	335200000	207360000	tr|D3YYG1|D3YYG1_MOUSE;sp|Q8R3U1|PA216_MOUSE;sp|Q8R3U1-2|PA216_MOUSE	tr|D3YYG1|D3YYG1_MOUSE;sp|Q8R3U1|PA216_MOUSE;sp|Q8R3U1-2|PA216_MOUSE	D3YYG1	Pla2g16
0.620098	NaN	NaN	NaN	NaN	NaN	NaN	NaN	NaN	NaN	NaN	NaN		2	2	2	26.9	26.9	26.9	16.088	0.0045846	3.5847	59171000	37298000	21873000	tr|D3YYL1|D3YYL1_MOUSE;sp|Q921K9|BCL7B_MOUSE	tr|D3YYL1|D3YYL1_MOUSE;sp|Q921K9|BCL7B_MOUSE	D3YYL1	Bcl7b
0.603092	0.61831	0.579537	0.598717	0.575197	0.560414	0.675514	0.675194	0.558352	0.558328	0.592972	0.591915		23	19	17	39.2	31.9	29.1	103.58	0	323.31	70510000000	42180000000	28330000000	tr|D3YYN7|D3YYN7_MOUSE;sp|Q6PIE5|AT1A2_MOUSE;sp|Q9Z1W8|AT12A_MOUSE	tr|D3YYN7|D3YYN7_MOUSE;sp|Q6PIE5|AT1A2_MOUSE	D3YYN7	Atp1a2
0.606658	0.572959	0.660188	0.646494	0.598958	NaN	NaN	NaN	NaN	NaN	0.552713	0.596245		4	4	4	31.3	31.3	31.3	20.448	0	107.44	564240000	334480000	229770000	tr|D3YZ09|D3YZ09_MOUSE;sp|Q9CY66-3|GAR1_MOUSE;sp|Q9CY66-2|GAR1_MOUSE;sp|Q9CY66|GAR1_MOUSE;tr|F6SL78|F6SL78_MOUSE	tr|D3YZ09|D3YZ09_MOUSE;sp|Q9CY66-3|GAR1_MOUSE;sp|Q9CY66-2|GAR1_MOUSE;sp|Q9CY66|GAR1_MOUSE;tr|F6SL78|F6SL78_MOUSE	D3YZ09	Gar1
0.53432	0.577637	0.548537	0.568908	0.573762	0.578312	NaN	NaN	0.53635	0.542214	NaN	0.522033		3	3	3	27.9	27.9	27.9	12.584	0.00067416	8.9386	558070000	343370000	214700000	tr|D3YZ20|D3YZ20_MOUSE;tr|Q6PI63|Q6PI63_MOUSE;sp|O08740|RPB11_MOUSE;tr|D3YZ19|D3YZ19_MOUSE	tr|D3YZ20|D3YZ20_MOUSE;tr|Q6PI63|Q6PI63_MOUSE;sp|O08740|RPB11_MOUSE	D3YZ20	Polr2j
NaN	NaN	NaN	NaN	0.331203	0.333961	0.384464	0.385063	0.388745	NaN	0.394898	0.447317		5	5	5	11.7	11.7	11.7	60.995	0.00027248	18.571	431350000	321830000	109520000	tr|D3YZ54|D3YZ54_MOUSE;sp|Q9QXE0|HACL1_MOUSE;tr|E9PWM4|E9PWM4_MOUSE;tr|D6RDE9|D6RDE9_MOUSE;tr|E9Q0K0|E9Q0K0_MOUSE;tr|E9Q7H7|E9Q7H7_MOUSE;tr|E9Q9L4|E9Q9L4_MOUSE	tr|D3YZ54|D3YZ54_MOUSE;sp|Q9QXE0|HACL1_MOUSE;tr|E9PWM4|E9PWM4_MOUSE	D3YZ54	Hacl1
NaN	0.579576	0.514573	0.550169	0.801782	0.625838	0.47472	0.546407	NaN	NaN	0.479645	NaN		5	5	5	21	21	21	36.962	0	63.834	1443900000	879710000	564240000	tr|D3YZ69|D3YZ69_MOUSE;sp|Q3UHD3-3|MTUS2_MOUSE;sp|Q3UHD3|MTUS2_MOUSE;sp|Q3UHD3-4|MTUS2_MOUSE;tr|D3YUM9|D3YUM9_MOUSE	tr|D3YZ69|D3YZ69_MOUSE;sp|Q3UHD3-3|MTUS2_MOUSE;sp|Q3UHD3|MTUS2_MOUSE;sp|Q3UHD3-4|MTUS2_MOUSE;tr|D3YUM9|D3YUM9_MOUSE	D3YZ69	Mtus2
0.488123	NaN	NaN	NaN	NaN	NaN	NaN	NaN	NaN	NaN	NaN	NaN		4	4	4	10.7	10.7	10.7	36.438	0.0042451	3.683	285810000	177520000	108290000	sp|D3YZG8|MTD2L_MOUSE;sp|P18155|MTDC_MOUSE	sp|D3YZG8|MTD2L_MOUSE	D3YZG8	Mthfd2l
NaN	NaN	NaN	NaN	0.419105	0.447541	NaN	NaN	0.44376	NaN	NaN	NaN		1	1	1	15.1	15.1	15.1	8.0843	0.00046296	10.19	684050000	445280000	238770000	tr|D3YZM0|D3YZM0_MOUSE;tr|D3Z7J7|D3Z7J7_MOUSE;sp|Q99LN9-2|DOHH_MOUSE;tr|D3Z6Y9|D3Z6Y9_MOUSE;sp|Q99LN9|DOHH_MOUSE	tr|D3YZM0|D3YZM0_MOUSE;tr|D3Z7J7|D3Z7J7_MOUSE;sp|Q99LN9-2|DOHH_MOUSE;tr|D3Z6Y9|D3Z6Y9_MOUSE;sp|Q99LN9|DOHH_MOUSE	D3YZM0	Dohh
0.484351	0.457463	0.461493	0.451936	0.437635	0.450287	0.48113	0.487083	0.456285	0.45341	0.447247	0.459648		13	13	13	23.8	23.8	23.8	75.002	0	147.99	13354000000	8009000000	5345500000	tr|D3YZN4|D3YZN4_MOUSE;tr|D3YXB7|D3YXB7_MOUSE;sp|Q3ULF4|SPG7_MOUSE;tr|G3UX97|G3UX97_MOUSE;tr|D3Z342|D3Z342_MOUSE	tr|D3YZN4|D3YZN4_MOUSE;tr|D3YXB7|D3YXB7_MOUSE;sp|Q3ULF4|SPG7_MOUSE	D3YZN4	Spg7
0.42229	NaN	0.503394	0.509261	0.549767	0.577381	NaN	NaN	NaN	NaN	0.498337	0.528119		6	6	6	15.4	15.4	15.4	52.938	0	57.061	750480000	479000000	271480000	sp|D3YZP9|CCDC6_MOUSE	sp|D3YZP9|CCDC6_MOUSE	D3YZP9	Ccdc6
0.396056	0.398662	0.418848	0.408547	0.425974	0.4281	0.438893	0.428599	0.411177	0.404603	0.42031	0.420801		31	31	27	45.9	45.9	38.2	78.034	0	323.31	924390000000	628370000000	296020000000	tr|D3Z041|D3Z041_MOUSE;sp|P41216|ACSL1_MOUSE;tr|D3YVF6|D3YVF6_MOUSE;tr|F6WNZ2|F6WNZ2_MOUSE;tr|A0A1B0GRS8|A0A1B0GRS8_MOUSE	tr|D3Z041|D3Z041_MOUSE;sp|P41216|ACSL1_MOUSE	D3Z041	Acsl1
0.522883	0.495529	0.759868	0.536421	0.812428	0.636917	0.506456	0.519003	0.530994	0.548559	0.504398	0.550611		24	24	24	35.2	35.2	35.2	114.77	0	85.443	2139800000	1305600000	834290000	tr|D3Z061|D3Z061_MOUSE;sp|Q8C7R4|UBA6_MOUSE	tr|D3Z061|D3Z061_MOUSE;sp|Q8C7R4|UBA6_MOUSE	D3Z061	Uba6
0.465165	0.470886	0.487448	0.469262	0.477068	0.479594	0.485717	0.516897	0.507262	0.498792	0.460854	0.459263		23	23	2	55.6	55.6	8.1	78.154	0	323.31	60750000000	39804000000	20946000000	tr|D3Z080|D3Z080_MOUSE;sp|Q3UTJ2-5|SRBS2_MOUSE;sp|Q3UTJ2-6|SRBS2_MOUSE;tr|D3Z4W6|D3Z4W6_MOUSE;tr|D3YTN2|D3YTN2_MOUSE;tr|D3YUT0|D3YUT0_MOUSE;tr|D3YY43|D3YY43_MOUSE	tr|D3Z080|D3Z080_MOUSE;sp|Q3UTJ2-5|SRBS2_MOUSE	D3Z080	Sorbs2
NaN	NaN	NaN	NaN	0.382697	NaN	NaN	NaN	NaN	0.422807	NaN	NaN		12	2	2	100	22.6	22.6	10.622	0.00065317	7.8586	124370000	84764000	39608000	tr|D3Z0I3|D3Z0I3_MOUSE	tr|D3Z0I3|D3Z0I3_MOUSE	D3Z0I3	Myl2
0.585562	0.606741	0.582024	0.658878	0.647056	0.626973	NaN	NaN	0.613732	0.689846	0.892615	0.579466		10	10	10	18.1	18.1	18.1	95.493	0	51.074	1209800000	721840000	487990000	tr|D3Z0M9|D3Z0M9_MOUSE	tr|D3Z0M9|D3Z0M9_MOUSE	D3Z0M9	Ddx23
0.717753	0.684416	0.599388	0.613503	0.63073	0.553681	0.449191	0.45339	NaN	NaN	NaN	0.464255		4	2	2	93	47.4	47.4	6.2678	0	128.57	6922800000	4372400000	2550400000	tr|D3Z0N2|D3Z0N2_MOUSE;tr|D3Z0E9|D3Z0E9_MOUSE	tr|D3Z0N2|D3Z0N2_MOUSE;tr|D3Z0E9|D3Z0E9_MOUSE	D3Z0N2	Sorbs2
NaN	NaN	0.591291	NaN	NaN	NaN	NaN	NaN	NaN	NaN	NaN	NaN		3	3	3	5.7	5.7	5.7	69.796	0.0042624	3.7566	31286000	17186000	14099000	tr|D3Z0T0|D3Z0T0_MOUSE;sp|Q62311|TAF6_MOUSE;tr|D3Z5H6|D3Z5H6_MOUSE;tr|S4R1R2|S4R1R2_MOUSE	tr|D3Z0T0|D3Z0T0_MOUSE;sp|Q62311|TAF6_MOUSE;tr|D3Z5H6|D3Z5H6_MOUSE	D3Z0T0	Taf6
0.358759	0.351249	0.380772	0.373648	0.382102	0.366042	0.37773	0.370469	0.377024	0.375092	0.375467	0.374782		11	11	7	48	48	40	22.494	0	147.06	108170000000	77163000000	31006000000	tr|D3Z0Y2|D3Z0Y2_MOUSE;tr|Q6GT24|Q6GT24_MOUSE;sp|O08709|PRDX6_MOUSE	tr|D3Z0Y2|D3Z0Y2_MOUSE;tr|Q6GT24|Q6GT24_MOUSE;sp|O08709|PRDX6_MOUSE	D3Z0Y2	Prdx6
0.396664	0.404177	0.472246	0.459863	0.466725	0.460395	0.436473	0.436528	0.490317	0.501404	0.432736	0.4289		3	3	3	18.9	18.9	18.9	21.151	0	111.13	34918000000	23484000000	11434000000	tr|D3Z111|D3Z111_MOUSE;sp|P97823|LYPA1_MOUSE;sp|P97823-2|LYPA1_MOUSE;tr|J3QP56|J3QP56_MOUSE;tr|D3Z269|D3Z269_MOUSE;tr|D3YUG4|D3YUG4_MOUSE	tr|D3Z111|D3Z111_MOUSE;sp|P97823|LYPA1_MOUSE;sp|P97823-2|LYPA1_MOUSE;tr|J3QP56|J3QP56_MOUSE	D3Z111	Lypla1
NaN	NaN	NaN	NaN	NaN	NaN	NaN	NaN	NaN	NaN	0.83697	1.97591		4	4	2	9.9	9.9	5.2	52.93	0.0020173	5.5869	122300000	37755000	84542000	tr|D3Z118|D3Z118_MOUSE;sp|P97411|ICA69_MOUSE;sp|P97411-2|ICA69_MOUSE;tr|D3Z376|D3Z376_MOUSE;tr|S4R217|S4R217_MOUSE;tr|F7BG11|F7BG11_MOUSE	tr|D3Z118|D3Z118_MOUSE;sp|P97411|ICA69_MOUSE;sp|P97411-2|ICA69_MOUSE;tr|D3Z376|D3Z376_MOUSE;tr|S4R217|S4R217_MOUSE	D3Z118	Ica1
NaN	NaN	NaN	NaN	NaN	NaN	NaN	NaN	NaN	NaN	0.452343	0.430518		2	2	2	11.4	11.4	11.4	20.738	0.0045754	3.5488	471320000	317810000	153510000	tr|D3Z191|D3Z191_MOUSE;sp|Q80X71|T106B_MOUSE;tr|D3Z6E0|D3Z6E0_MOUSE;tr|D3Z0M2|D3Z0M2_MOUSE	tr|D3Z191|D3Z191_MOUSE;sp|Q80X71|T106B_MOUSE;tr|D3Z6E0|D3Z6E0_MOUSE;tr|D3Z0M2|D3Z0M2_MOUSE	D3Z191	Tmem106b
0.370346	0.400516	0.333578	0.370446	0.366801	0.351267	0.423623	0.430128	0.381734	0.413542	0.360956	0.38657		15	15	15	13.7	13.7	13.7	154.48	0	53.16	1546400000	1059200000	487200000	sp|D3Z1D3|CEFIP_MOUSE	sp|D3Z1D3|CEFIP_MOUSE	D3Z1D3	CEFIP
0.566881	NaN	NaN	NaN	NaN	NaN	NaN	NaN	NaN	NaN	NaN	NaN		8	8	8	24.1	24.1	24.1	46.283	0.00027473	19.094	232310000	159820000	72489000	tr|D3Z1F6|D3Z1F6_MOUSE;sp|Q8VDU5|SNRK_MOUSE;tr|D3Z3V0|D3Z3V0_MOUSE;tr|D3YXV4|D3YXV4_MOUSE;tr|D3YVW4|D3YVW4_MOUSE	tr|D3Z1F6|D3Z1F6_MOUSE;sp|Q8VDU5|SNRK_MOUSE;tr|D3Z3V0|D3Z3V0_MOUSE;tr|D3YXV4|D3YXV4_MOUSE	D3Z1F6	Snrk
0.447785	NaN	NaN	NaN	NaN	NaN	NaN	0.486597	0.433862	0.379281	NaN	NaN		6	6	6	27.5	27.5	27.5	30.827	0.00067219	8.8648	226520000	156390000	70125000	tr|D3Z1F7|D3Z1F7_MOUSE;sp|Q9DBN4|P33MX_MOUSE;sp|Q9DBN4-2|P33MX_MOUSE;tr|D3YXF2|D3YXF2_MOUSE;sp|Q9DBN4-3|P33MX_MOUSE	tr|D3Z1F7|D3Z1F7_MOUSE;sp|Q9DBN4|P33MX_MOUSE;sp|Q9DBN4-2|P33MX_MOUSE	D3Z1F7	4833439L19Rik
0.416534	0.414155	0.390672	0.387733	0.40275	0.411637	0.40018	0.400466	0.401447	0.408821	0.406045	0.404652		7	7	7	44	44	44	23.035	0	277.95	170880000000	117530000000	53354000000	tr|D3Z1V4|D3Z1V4_MOUSE;sp|P70296|PEBP1_MOUSE;tr|D6RHS6|D6RHS6_MOUSE	tr|D3Z1V4|D3Z1V4_MOUSE;sp|P70296|PEBP1_MOUSE;tr|D6RHS6|D6RHS6_MOUSE	D3Z1V4	Pebp1
0.665088	NaN	NaN	NaN	NaN	NaN	0.658947	0.661704	NaN	NaN	0.609451	NaN		5	5	3	53.9	53.9	35.3	11.729	0.00047148	10.962	1570600000	980090000	590470000	tr|D3Z1Z8|D3Z1Z8_MOUSE;tr|D3Z5N2|D3Z5N2_MOUSE;sp|P54227|STMN1_MOUSE;tr|Q05DI3|Q05DI3_MOUSE;sp|P63042|STMN4_MOUSE;tr|D3Z4C2|D3Z4C2_MOUSE;tr|G3X9Z6|G3X9Z6_MOUSE	tr|D3Z1Z8|D3Z1Z8_MOUSE;tr|D3Z5N2|D3Z5N2_MOUSE;sp|P54227|STMN1_MOUSE	D3Z1Z8	Stmn1
0.52205	NaN	0.637493	0.577141	NaN	0.445271	0.480178	NaN	0.415364	0.58559	0.47992	NaN		13	13	13	30.1	30.1	30.1	76.826	0.00029265	23.108	530590000	324630000	205960000	tr|D3Z2E3|D3Z2E3_MOUSE;tr|E9Q632|E9Q632_MOUSE;sp|O54916|REPS1_MOUSE;sp|O54916-3|REPS1_MOUSE;sp|O54916-4|REPS1_MOUSE;tr|F6R6F1|F6R6F1_MOUSE;tr|F7AB82|F7AB82_MOUSE;sp|O54916-2|REPS1_MOUSE;tr|D6RIN6|D6RIN6_MOUSE;tr|F6YT69|F6YT69_MOUSE;tr|A0A1L1SRE4|A0A1L1SRE4_MOUSE	tr|D3Z2E3|D3Z2E3_MOUSE;tr|E9Q632|E9Q632_MOUSE;sp|O54916|REPS1_MOUSE;sp|O54916-3|REPS1_MOUSE;sp|O54916-4|REPS1_MOUSE;tr|F6R6F1|F6R6F1_MOUSE	D3Z2E3	Reps1
0.403366	0.399678	0.423635	0.414112	0.425155	0.45439	0.431035	0.434432	0.426095	0.423889	0.444286	0.4296		8	8	8	34.2	34.2	34.2	29.591	0	233.21	17459000000	11883000000	5575900000	tr|D3Z2J6|D3Z2J6_MOUSE;sp|Q9D710|TMX2_MOUSE	tr|D3Z2J6|D3Z2J6_MOUSE;sp|Q9D710|TMX2_MOUSE	D3Z2J6	Tmx2
0.422075	0.437499	0.499807	0.462867	0.481089	0.492118	0.4659	0.464743	0.47668	0.45897	0.448133	0.473084		7	7	7	39.2	39.2	39.2	27.847	0	108.2	8138500000	5393200000	2745200000	tr|D3Z316|D3Z316_MOUSE;sp|Q9CQF4|CF203_MOUSE	tr|D3Z316|D3Z316_MOUSE;sp|Q9CQF4|CF203_MOUSE	D3Z316	1700021F05Rik
NaN	NaN	NaN	NaN	NaN	NaN	0.563942	NaN	NaN	NaN	NaN	NaN		1	1	1	24.4	24.4	24.4	9.6059	0	161.08	266980000	189730000	77250000	tr|D3Z392|D3Z392_MOUSE;sp|Q9WTZ1|RBX2_MOUSE	tr|D3Z392|D3Z392_MOUSE;sp|Q9WTZ1|RBX2_MOUSE	D3Z392	Rnf7
NaN	NaN	NaN	NaN	NaN	NaN	NaN	NaN	0.467258	0.467946	NaN	0.567578		4	4	4	17.4	17.4	17.4	47.669	0.00049517	13.323	266690000	161010000	105690000	tr|D3Z3D0|D3Z3D0_MOUSE;tr|H3BKM2|H3BKM2_MOUSE;sp|Q80YV2|NIPA_MOUSE;sp|Q80YV2-2|NIPA_MOUSE;tr|D3Z0B2|D3Z0B2_MOUSE	tr|D3Z3D0|D3Z3D0_MOUSE;tr|H3BKM2|H3BKM2_MOUSE;sp|Q80YV2|NIPA_MOUSE;sp|Q80YV2-2|NIPA_MOUSE	D3Z3D0	Zc3hc1
0.423432	0.403038	NaN	NaN	NaN	NaN	0.407653	NaN	NaN	NaN	NaN	NaN		2	2	2	10.8	10.8	10.8	21.572	0.00050176	13.962	257660000	179000000	78668000	tr|D3Z3E2|D3Z3E2_MOUSE;sp|Q9JL56|GDE1_MOUSE	tr|D3Z3E2|D3Z3E2_MOUSE;sp|Q9JL56|GDE1_MOUSE	D3Z3E2	Gde1
0.507796	0.57871	0.487716	0.479679	0.519848	0.485696	0.517068	0.546164	0.515394	0.52445	0.508569	0.506378		12	12	12	29.6	29.6	29.6	63.079	0	124.25	3566900000	2177300000	1389600000	tr|D3Z3F8|D3Z3F8_MOUSE;sp|Q8R1X6|SPART_MOUSE;sp|Q8R1X6-2|SPART_MOUSE;tr|D3Z2D6|D3Z2D6_MOUSE;tr|D3Z1M5|D3Z1M5_MOUSE	tr|D3Z3F8|D3Z3F8_MOUSE;sp|Q8R1X6|SPART_MOUSE;sp|Q8R1X6-2|SPART_MOUSE	D3Z3F8	Spg20
NaN	NaN	0.672378	NaN	0.474531	0.462006	NaN	NaN	NaN	NaN	NaN	0.526285		2	2	2	9.2	9.2	9.2	36.869	0.00026867	17.581	1582800000	973630000	609130000	tr|D3Z3N4|D3Z3N4_MOUSE;tr|D3YWT1|D3YWT1_MOUSE;tr|D3Z6Y3|D3Z6Y3_MOUSE	tr|D3Z3N4|D3Z3N4_MOUSE;tr|D3YWT1|D3YWT1_MOUSE;tr|D3Z6Y3|D3Z6Y3_MOUSE	D3Z3N4	Hnrnph3
0.594716	0.562558	0.58034	0.553579	0.527918	0.567573	NaN	NaN	0.555184	0.441878	0.4836	0.534551		5	5	5	19.6	19.6	19.6	37.162	0	37.601	1159400000	698580000	460850000	tr|D3Z3Y4|D3Z3Y4_MOUSE;tr|Q921W2|Q921W2_MOUSE;sp|P70318|TIAR_MOUSE;tr|D6RGU1|D6RGU1_MOUSE;tr|A0A0U1RPB0|A0A0U1RPB0_MOUSE;tr|A0A0N4SUX1|A0A0N4SUX1_MOUSE;tr|A0A0U1RPD3|A0A0U1RPD3_MOUSE;tr|Q8CII5|Q8CII5_MOUSE;tr|G5E8L2|G5E8L2_MOUSE;tr|Q80ZW7|Q80ZW7_MOUSE;tr|A0A0U1RPL4|A0A0U1RPL4_MOUSE;tr|A0A0N4SVR8|A0A0N4SVR8_MOUSE;tr|A0A0U1RPE1|A0A0U1RPE1_MOUSE;tr|D3YY02|D3YY02_MOUSE;tr|D3Z4H6|D3Z4H6_MOUSE;sp|P5291…	tr|D3Z3Y4|D3Z3Y4_MOUSE;tr|Q921W2|Q921W2_MOUSE;sp|P70318|TIAR_MOUSE;tr|D6RGU1|D6RGU1_MOUSE;tr|A0A0U1RPB0|A0A0U1RPB0_MOUSE	D3Z3Y4	Tial1
NaN	NaN	NaN	NaN	NaN	NaN	NaN	NaN	0.707229	NaN	NaN	NaN		1	1	1	37.3	37.3	37.3	9.6426	0.0019573	4.8088	30222000	14800000	15423000	tr|D3Z3Z8|D3Z3Z8_MOUSE;tr|D3YYI3|D3YYI3_MOUSE;sp|P60898|RPB9_MOUSE	tr|D3Z3Z8|D3Z3Z8_MOUSE;tr|D3YYI3|D3YYI3_MOUSE;sp|P60898|RPB9_MOUSE	D3Z3Z8	Polr2i
0.406726	0.485165	NaN	NaN	NaN	NaN	NaN	NaN	NaN	NaN	NaN	0.494323		9	9	9	19.5	19.5	19.5	68.811	0.0004931	13.124	236500000	146930000	89569000	tr|D3Z4E3|D3Z4E3_MOUSE;sp|Q8BZS9|DHX32_MOUSE;sp|Q8BZS9-2|DHX32_MOUSE	tr|D3Z4E3|D3Z4E3_MOUSE;sp|Q8BZS9|DHX32_MOUSE;sp|Q8BZS9-2|DHX32_MOUSE	D3Z4E3	Dhx32
0.545308	0.528719	0.509053	0.5238	0.550538	0.571599	0.515063	0.55536	0.52505	0.518124	0.549811	0.567588		4	4	4	24.6	24.6	24.6	24.822	0	50.04	8992600000	5621400000	3371200000	sp|D3Z4I3|RBM24_MOUSE;sp|Q62176|RBM38_MOUSE;tr|G3UXG4|G3UXG4_MOUSE;tr|G3UWX7|G3UWX7_MOUSE;tr|G3UWQ8|G3UWQ8_MOUSE;tr|G3UXN1|G3UXN1_MOUSE	sp|D3Z4I3|RBM24_MOUSE;sp|Q62176|RBM38_MOUSE;tr|G3UXG4|G3UXG4_MOUSE;tr|G3UWX7|G3UWX7_MOUSE	D3Z4I3	Rbm24
0.49927	0.50625	0.523661	0.525411	0.522132	0.525179	0.494446	0.498314	0.530751	0.528723	0.515751	0.532647		13	13	1	23.1	23.1	1.5	88.327	0	139.87	11506000000	7220500000	4285900000	tr|D3Z4J9|D3Z4J9_MOUSE;sp|Q05BC3-3|EMAL1_MOUSE	tr|D3Z4J9|D3Z4J9_MOUSE;sp|Q05BC3-3|EMAL1_MOUSE	D3Z4J9	Eml1
0.384516	0.394727	NaN	NaN	NaN	NaN	NaN	NaN	NaN	NaN	NaN	NaN		1	1	1	11.7	11.7	11.7	10.904	0.000492	12.972	394070000	266270000	127800000	tr|D3Z4L7|D3Z4L7_MOUSE;tr|D3YVM8|D3YVM8_MOUSE;sp|O55102|BL1S1_MOUSE	tr|D3Z4L7|D3Z4L7_MOUSE;tr|D3YVM8|D3YVM8_MOUSE;sp|O55102|BL1S1_MOUSE	D3Z4L7	Bloc1s1
0.465258	0.477748	0.476795	0.467315	0.448535	0.453304	0.549978	0.560717	0.490532	0.458868	0.457666	0.472403		4	4	4	34.3	34.3	34.3	16.037	0.0002876	21.916	3102800000	2020200000	1082600000	sp|D3Z4S3|PTRD1_MOUSE	sp|D3Z4S3|PTRD1_MOUSE	D3Z4S3	Ptrhd1
NaN	NaN	0.440611	0.508184	NaN	NaN	NaN	NaN	0.497	0.510072	0.448172	0.344152		2	2	2	21.3	21.3	21.3	18.666	0	149.11	1123000000	743560000	379430000	tr|D3Z4X1|D3Z4X1_MOUSE;tr|Q8CBG6|Q8CBG6_MOUSE;sp|Q9CQ60|6PGL_MOUSE;tr|F6X8L5|F6X8L5_MOUSE	tr|D3Z4X1|D3Z4X1_MOUSE;tr|Q8CBG6|Q8CBG6_MOUSE;sp|Q9CQ60|6PGL_MOUSE;tr|F6X8L5|F6X8L5_MOUSE	D3Z4X1	Pgls
0.357552	0.373426	0.367482	0.369072	0.387264	0.383252	0.38897	0.389579	0.353227	0.358736	0.385256	0.387399		4	4	4	50.4	50.4	50.4	14.038	0	59.053	100650000000	70824000000	29825000000	tr|D3Z568|D3Z568_MOUSE;sp|Q9CQH3|NDUB5_MOUSE;tr|F6Y6V5|F6Y6V5_MOUSE;tr|D3YX99|D3YX99_MOUSE;tr|D3Z6W9|D3Z6W9_MOUSE	tr|D3Z568|D3Z568_MOUSE;sp|Q9CQH3|NDUB5_MOUSE;tr|F6Y6V5|F6Y6V5_MOUSE;tr|D3YX99|D3YX99_MOUSE;tr|D3Z6W9|D3Z6W9_MOUSE	D3Z568	Ndufb5
0.178069	0.205821	NaN	NaN	NaN	NaN	NaN	NaN	NaN	NaN	NaN	NaN		5	4	4	9.7	8.1	8.1	62.196	0.00067461	8.9912	528620000	368040000	160570000	tr|D3Z5G7|D3Z5G7_MOUSE	tr|D3Z5G7|D3Z5G7_MOUSE	D3Z5G7	Ces1b
0.402589	0.385079	0.363468	0.337475	0.377252	0.395078	NaN	NaN	0.382921	0.364008	0.376156	0.469474		21	3	1	36.6	5	1.7	103.98	0	61.683	7038000000	4867600000	2170400000	tr|D3Z5J3|D3Z5J3_MOUSE	tr|D3Z5J3|D3Z5J3_MOUSE	D3Z5J3	Sorbs1
0.465408	0.456296	0.434209	0.413558	0.430102	0.412646	0.462639	0.470778	0.436404	0.456162	0.454331	0.454173		6	6	6	56.4	56.4	56.4	12.191	0	62.547	8823300000	5880500000	2942800000	tr|D3Z5K6|D3Z5K6_MOUSE;sp|Q9CQV7|TIM14_MOUSE;sp|Q9CQV7-3|TIM14_MOUSE;tr|G3X8S1|G3X8S1_MOUSE;sp|Q9CQV7-2|TIM14_MOUSE	tr|D3Z5K6|D3Z5K6_MOUSE;sp|Q9CQV7|TIM14_MOUSE;sp|Q9CQV7-3|TIM14_MOUSE;tr|G3X8S1|G3X8S1_MOUSE;sp|Q9CQV7-2|TIM14_MOUSE	D3Z5K6	Dnajc19
NaN	NaN	NaN	NaN	0.621607	NaN	0.545756	0.515479	0.55552	0.49868	NaN	NaN		4	4	4	7.2	7.2	7.2	45.854	0.006483	3.2522	3026600000	1895700000	1130900000	tr|D3Z5N6|D3Z5N6_MOUSE;sp|Q61103|REQU_MOUSE;tr|F8WIP7|F8WIP7_MOUSE	tr|D3Z5N6|D3Z5N6_MOUSE;sp|Q61103|REQU_MOUSE;tr|F8WIP7|F8WIP7_MOUSE	D3Z5N6	Dpf2
0.45969	NaN	0.516982	0.503746	0.429848	0.445853	0.552854	0.537587	0.503075	0.442643	NaN	0.484655		5	5	5	16	16	16	45.137	0.00025458	14.724	1896000000	1246900000	649080000	tr|D3Z5R4|D3Z5R4_MOUSE;sp|P0C7L0-2|WIPF3_MOUSE;tr|E9Q2D0|E9Q2D0_MOUSE;sp|P0C7L0|WIPF3_MOUSE	tr|D3Z5R4|D3Z5R4_MOUSE;sp|P0C7L0-2|WIPF3_MOUSE;tr|E9Q2D0|E9Q2D0_MOUSE;sp|P0C7L0|WIPF3_MOUSE	D3Z5R4	Wipf3
NaN	NaN	NaN	NaN	NaN	NaN	NaN	NaN	NaN	NaN	0.381587	0.550187		3	3	3	9.6	9.6	9.6	42.046	0.00029472	23.53	231940000	145480000	86467000	tr|D3Z6D5|D3Z6D5_MOUSE;sp|Q6TYB5|FEZ2_MOUSE	tr|D3Z6D5|D3Z6D5_MOUSE;sp|Q6TYB5|FEZ2_MOUSE	D3Z6D5	Fez2
0.410469	0.415219	0.405588	0.402558	0.404994	0.401519	0.429273	0.431242	0.408018	0.407169	0.417231	0.411341		16	16	16	37.4	37.4	37.4	54.594	0	323.31	2536100000000	1727500000000	808510000000	tr|D3Z6F5|D3Z6F5_MOUSE;sp|Q03265|ATPA_MOUSE	tr|D3Z6F5|D3Z6F5_MOUSE;sp|Q03265|ATPA_MOUSE	D3Z6F5	Atp5a1
NaN	NaN	0.475209	NaN	NaN	NaN	NaN	NaN	NaN	NaN	0.916217	NaN		3	3	3	21.1	21.1	21.1	20.041	0.00028329	21.019	471890000	268740000	203140000	tr|D3Z6H3|D3Z6H3_MOUSE;sp|Q9WUB4|DCTN6_MOUSE;tr|D3Z4E5|D3Z4E5_MOUSE;tr|F6XWI6|F6XWI6_MOUSE	tr|D3Z6H3|D3Z6H3_MOUSE;sp|Q9WUB4|DCTN6_MOUSE;tr|D3Z4E5|D3Z4E5_MOUSE;tr|F6XWI6|F6XWI6_MOUSE	D3Z6H3	Dctn6
0.601417	0.511305	0.607207	0.702732	0.443637	NaN	NaN	0.593103	0.573943	0.545676	0.593444	0.613568		4	4	4	13.5	13.5	13.5	37.007	0.00025813	15.47	769370000	463000000	306370000	tr|D3Z6I4|D3Z6I4_MOUSE;sp|Q921W4|QORL1_MOUSE;tr|D3YU21|D3YU21_MOUSE;sp|Q921W4-2|QORL1_MOUSE;tr|D3YZD6|D3YZD6_MOUSE;tr|A0A338P6Y1|A0A338P6Y1_MOUSE;tr|A0A338P7D6|A0A338P7D6_MOUSE;tr|A0A338P785|A0A338P785_MOUSE;tr|F7BGV1|F7BGV1_MOUSE	tr|D3Z6I4|D3Z6I4_MOUSE;sp|Q921W4|QORL1_MOUSE;tr|D3YU21|D3YU21_MOUSE;sp|Q921W4-2|QORL1_MOUSE;tr|D3YZD6|D3YZD6_MOUSE;tr|A0A338P6Y1|A0A338P6Y1_MOUSE	D3Z6I4	Cryzl1
NaN	NaN	NaN	NaN	0.599914	0.541933	NaN	NaN	NaN	0.438995	0.611418	0.463219		4	4	4	21.7	21.7	21.7	29.796	0.00027078	18.066	488250000	291900000	196350000	tr|D3Z6Q7|D3Z6Q7_MOUSE;sp|Q9R210|TFEB_MOUSE;tr|Q3UKG7|Q3UKG7_MOUSE;tr|D3YZM7|D3YZM7_MOUSE;tr|F6W7D6|F6W7D6_MOUSE	tr|D3Z6Q7|D3Z6Q7_MOUSE;sp|Q9R210|TFEB_MOUSE;tr|Q3UKG7|Q3UKG7_MOUSE;tr|D3YZM7|D3YZM7_MOUSE	D3Z6Q7	Tfeb
0.404638	0.361914	NaN	NaN	NaN	0.410997	NaN	NaN	0.223978	NaN	NaN	NaN		6	6	6	20.9	20.9	20.9	52.553	0.00028114	20.531	881380000	639780000	241600000	sp|D3Z6Q9|BIN2_MOUSE;tr|S4R270|S4R270_MOUSE;tr|S4R2J8|S4R2J8_MOUSE;tr|S4R1B8|S4R1B8_MOUSE;tr|S4R171|S4R171_MOUSE;tr|S4R1Q1|S4R1Q1_MOUSE	sp|D3Z6Q9|BIN2_MOUSE;tr|S4R270|S4R270_MOUSE;tr|S4R2J8|S4R2J8_MOUSE;tr|S4R1B8|S4R1B8_MOUSE;tr|S4R171|S4R171_MOUSE	D3Z6Q9	Bin2
0.575922	0.530375	0.612251	0.513827	0.632946	0.625848	0.526141	0.562054	NaN	NaN	0.536362	NaN		11	11	11	19.5	19.5	19.5	71.302	0	27.18	1020200000	649860000	370370000	tr|D3Z6S1|D3Z6S1_MOUSE;sp|Q8BM55|TM214_MOUSE;sp|Q8BM55-3|TM214_MOUSE;sp|Q8BM55-2|TM214_MOUSE	tr|D3Z6S1|D3Z6S1_MOUSE;sp|Q8BM55|TM214_MOUSE	D3Z6S1	Tmem214
NaN	0.758081	NaN	NaN	NaN	NaN	NaN	NaN	NaN	NaN	NaN	NaN		3	3	3	29.1	29.1	29.1	20.113	0.0006453	7.5188	117820000	68009000	49816000	tr|D3Z765|D3Z765_MOUSE;sp|Q9CYI4-2|LUC7L_MOUSE;tr|A0A0R4J047|A0A0R4J047_MOUSE;sp|Q9CYI4|LUC7L_MOUSE;tr|D3YZ82|D3YZ82_MOUSE	tr|D3Z765|D3Z765_MOUSE;sp|Q9CYI4-2|LUC7L_MOUSE;tr|A0A0R4J047|A0A0R4J047_MOUSE;sp|Q9CYI4|LUC7L_MOUSE	D3Z765	Luc7l
0.360407	0.365867	0.364072	0.353427	0.361034	0.36319	0.390702	0.390045	0.355395	0.367292	0.371197	0.376291		2	2	2	19.2	19.2	19.2	9.0125	0.00065833	8.1097	222780000000	158080000000	64699000000	tr|D3Z786|D3Z786_MOUSE;sp|P63030|MPC1_MOUSE	tr|D3Z786|D3Z786_MOUSE;sp|P63030|MPC1_MOUSE	D3Z786	Mpc1
0.543015	0.545332	0.516149	0.516219	0.55326	0.525732	NaN	0.618219	0.538023	0.512302	0.574712	0.551884		7	7	7	59.9	59.9	59.9	19.378	0	89.437	6049900000	3779700000	2270200000	tr|D3Z7C0|D3Z7C0_MOUSE;sp|Q9Z2Q5|RM40_MOUSE	tr|D3Z7C0|D3Z7C0_MOUSE;sp|Q9Z2Q5|RM40_MOUSE	D3Z7C0	Mrpl40
0.574668	0.619157	0.564453	0.583131	0.573733	0.568543	0.490699	0.52829	0.617312	0.546935	0.536195	0.525091		5	5	5	43.8	43.8	43.8	14.982	0	174.47	25725000000	15920000000	9805000000	tr|D3Z7C6|D3Z7C6_MOUSE;sp|Q9R0Q7|TEBP_MOUSE	tr|D3Z7C6|D3Z7C6_MOUSE;sp|Q9R0Q7|TEBP_MOUSE	D3Z7C6	Ptges3
0.471922	0.446827	0.45629	0.448872	0.472092	0.470775	NaN	0.450909	0.439264	0.457674	0.418893	0.430725		6	3	3	17.5	9.7	9.7	51.245	0	94.696	2360300000	1571100000	789150000	tr|D3Z7E5|D3Z7E5_MOUSE;sp|Q2NL51|GSK3A_MOUSE	tr|D3Z7E5|D3Z7E5_MOUSE;sp|Q2NL51|GSK3A_MOUSE	D3Z7E5	Gsk3a
0.42214	NaN	NaN	NaN	0.342952	0.420349	NaN	NaN	NaN	NaN	NaN	NaN		2	2	2	9.9	9.9	9.9	19.295	0.0026525	4.2301	417040000	282600000	134450000	tr|D3Z7J3|D3Z7J3_MOUSE;sp|Q9DCW2|PLS2_MOUSE	tr|D3Z7J3|D3Z7J3_MOUSE;sp|Q9DCW2|PLS2_MOUSE	D3Z7J3	Plscr2
0.513805	0.526836	0.524841	0.528603	0.531295	0.579525	0.46668	0.451263	0.503926	0.5186	0.540534	0.540766		16	16	4	31.5	31.5	5.9	73.963	0	323.31	9590600000	5979600000	3610900000	sp|D3Z7P3|GLSK_MOUSE;tr|D3Z7P4|D3Z7P4_MOUSE;tr|F7B327|F7B327_MOUSE;tr|F6U529|F6U529_MOUSE	sp|D3Z7P3|GLSK_MOUSE;tr|D3Z7P4|D3Z7P4_MOUSE	D3Z7P3	Gls
0.359049	0.369981	0.398997	0.39562	0.432678	0.399075	0.404605	NaN	0.366387	0.360742	0.355712	0.381993		2	2	2	42	42	42	7.818	0	80.638	11263000000	7848400000	3414100000	tr|D3Z7Q2|D3Z7Q2_MOUSE	tr|D3Z7Q2|D3Z7Q2_MOUSE	D3Z7Q2	Smim20
0.366116	0.378038	0.393526	0.413884	0.439704	0.455147	NaN	NaN	0.38624	0.393715	0.419858	0.392765		5	5	5	31.8	31.8	31.8	24.351	0	202.79	6945800000	4733300000	2212600000	tr|D3Z7R0|D3Z7R0_MOUSE;tr|A0A0U1RQ97|A0A0U1RQ97_MOUSE;tr|A0A0U1RNL7|A0A0U1RNL7_MOUSE;tr|A0A0U1RPT4|A0A0U1RPT4_MOUSE;sp|O55028|BCKD_MOUSE	tr|D3Z7R0|D3Z7R0_MOUSE;tr|A0A0U1RQ97|A0A0U1RQ97_MOUSE;tr|A0A0U1RNL7|A0A0U1RNL7_MOUSE;tr|A0A0U1RPT4|A0A0U1RPT4_MOUSE;sp|O55028|BCKD_MOUSE	D3Z7R0	Bckdk
NaN	NaN	NaN	NaN	NaN	NaN	NaN	NaN	0.501411	NaN	NaN	NaN		2	2	2	14.2	14.2	14.2	21.972	0	104.1	608550000	387000000	221550000	tr|D3Z7S0|D3Z7S0_MOUSE;tr|D3Z4J5|D3Z4J5_MOUSE;sp|Q9D1H7-2|GET4_MOUSE;sp|Q9D1H7|GET4_MOUSE	tr|D3Z7S0|D3Z7S0_MOUSE;tr|D3Z4J5|D3Z4J5_MOUSE;sp|Q9D1H7-2|GET4_MOUSE;sp|Q9D1H7|GET4_MOUSE	D3Z7S0	Get4
0.438388	0.444257	0.444764	0.445443	0.445823	0.44856	0.637733	0.633217	0.480577	0.494005	0.48297	0.486332		22	22	8	34.8	34.8	15.1	90.72	0	323.31	64217000000	43129000000	21088000000	tr|D3Z7V3|D3Z7V3_MOUSE;sp|Q3URD3-2|SLMAP_MOUSE;tr|H7BX64|H7BX64_MOUSE;sp|Q3URD3|SLMAP_MOUSE;tr|F8WIH0|F8WIH0_MOUSE;tr|F6UV57|F6UV57_MOUSE;sp|Q3URD3-5|SLMAP_MOUSE;tr|F6YCM8|F6YCM8_MOUSE;tr|F6WY34|F6WY34_MOUSE	tr|D3Z7V3|D3Z7V3_MOUSE;sp|Q3URD3-2|SLMAP_MOUSE;tr|H7BX64|H7BX64_MOUSE;sp|Q3URD3|SLMAP_MOUSE;tr|F8WIH0|F8WIH0_MOUSE;tr|F6UV57|F6UV57_MOUSE;sp|Q3URD3-5|SLMAP_MOUSE;tr|F6YCM8|F6YCM8_MOUSE	D3Z7V3	Slmap
0.278363	0.27702	0.249259	0.230643	0.246794	0.244449	0.280032	0.272733	0.244672	0.24975	0.257556	0.252222		12	12	7	27.4	27.4	16	61.389	0	323.31	83136000000	61831000000	21305000000	tr|D3Z7X0|D3Z7X0_MOUSE;tr|D3Z2B3|D3Z2B3_MOUSE	tr|D3Z7X0|D3Z7X0_MOUSE;tr|D3Z2B3|D3Z2B3_MOUSE	D3Z7X0	Acad12
NaN	NaN	NaN	NaN	NaN	NaN	NaN	0.491387	NaN	NaN	0.43614	0.454528		1	1	1	24.2	24.2	24.2	7.4085	0	84.751	515320000	340650000	174670000	tr|D6RE20|D6RE20_MOUSE;tr|Q8CET7|Q8CET7_MOUSE;sp|Q80TA1|EPT1_MOUSE	tr|D6RE20|D6RE20_MOUSE;tr|Q8CET7|Q8CET7_MOUSE;sp|Q80TA1|EPT1_MOUSE	D6RE20	Selenoi
0.472811	0.432294	0.376589	NaN	0.520414	NaN	NaN	NaN	0.365882	NaN	NaN	NaN		2	2	2	83.7	83.7	83.7	4.9454	0	40.471	591820000	387930000	203890000	tr|D6RFN4|D6RFN4_MOUSE;tr|D6RFP5|D6RFP5_MOUSE;sp|Q6PEE3|RIR2B_MOUSE;tr|D3YXX2|D3YXX2_MOUSE;tr|D3Z2A4|D3Z2A4_MOUSE	tr|D6RFN4|D6RFN4_MOUSE;tr|D6RFP5|D6RFP5_MOUSE;sp|Q6PEE3|RIR2B_MOUSE;tr|D3YXX2|D3YXX2_MOUSE;tr|D3Z2A4|D3Z2A4_MOUSE	D6RFN4	Rrm2b
NaN	NaN	NaN	NaN	NaN	0.35443	NaN	NaN	NaN	NaN	NaN	NaN		4	4	4	7.9	7.9	7.9	61.938	0.0040953	3.8129	286680000	163870000	122810000	tr|D6RG95|D6RG95_MOUSE;sp|E9Q5K9-3|YTDC1_MOUSE;sp|E9Q5K9-2|YTDC1_MOUSE;sp|E9Q5K9|YTDC1_MOUSE	tr|D6RG95|D6RG95_MOUSE;sp|E9Q5K9-3|YTDC1_MOUSE;sp|E9Q5K9-2|YTDC1_MOUSE;sp|E9Q5K9|YTDC1_MOUSE	D6RG95	Ythdc1
0.525045	0.574267	0.546862	0.562771	0.510158	0.640196	NaN	NaN	0.552894	0.587568	0.623244	0.574582		2	1	1	37.7	19.5	19.5	8.6191	0	51.907	10205000000	6353900000	3851300000	tr|D6RH49|D6RH49_MOUSE;sp|Q6ZWY3|RS27L_MOUSE;tr|D3YYB0|D3YYB0_MOUSE	tr|D6RH49|D6RH49_MOUSE;sp|Q6ZWY3|RS27L_MOUSE;tr|D3YYB0|D3YYB0_MOUSE	D6RH49	Rps27l
0.296857	NaN	NaN	NaN	NaN	0.313239	NaN	0.440356	NaN	NaN	NaN	NaN		4	4	4	40.2	40.2	40.2	13.233	0.0019778	5.1131	152180000	102810000	49362000	tr|D6RIQ0|D6RIQ0_MOUSE;sp|Q9CQJ7-2|PTTG1_MOUSE;sp|Q9CQJ7|PTTG1_MOUSE;tr|B0QZU1|B0QZU1_MOUSE	tr|D6RIQ0|D6RIQ0_MOUSE;sp|Q9CQJ7-2|PTTG1_MOUSE;sp|Q9CQJ7|PTTG1_MOUSE	D6RIQ0	Pttg1
0.24963	0.260086	0.253095	0.240714	NaN	NaN	0.313185	0.307104	0.264581	0.223243	0.279564	0.285427		4	4	4	22	22	22	17.984	0.0016447	6.1648	1857700000	1395200000	462450000	tr|D6RIQ3|D6RIQ3_MOUSE;tr|D6RI61|D6RI61_MOUSE;tr|A0A0A0MQG9|A0A0A0MQG9_MOUSE;tr|A2AQZ5|A2AQZ5_MOUSE;tr|A2AQZ7|A2AQZ7_MOUSE;sp|Q9DB26|PHYD1_MOUSE;tr|A2AQZ2|A2AQZ2_MOUSE;tr|A0A0R4J137|A0A0R4J137_MOUSE	tr|D6RIQ3|D6RIQ3_MOUSE;tr|D6RI61|D6RI61_MOUSE;tr|A0A0A0MQG9|A0A0A0MQG9_MOUSE;tr|A2AQZ5|A2AQZ5_MOUSE;tr|A2AQZ7|A2AQZ7_MOUSE;sp|Q9DB26|PHYD1_MOUSE;tr|A2AQZ2|A2AQZ2_MOUSE;tr|A0A0R4J137|A0A0R4J137_MOUSE	D6RIQ3	Phyhd1
0.527891	0.465257	0.622162	0.597492	0.555875	0.548685	0.436442	0.431769	0.538079	0.526773	0.496901	0.496444		19	19	6	47.7	47.7	19.7	66.096	0	323.31	228600000000	154950000000	73647000000	tr|D9J302|D9J302_MOUSE;tr|D9J301|D9J301_MOUSE;tr|D9J300|D9J300_MOUSE;tr|D9J2Z9|D9J2Z9_MOUSE	tr|D9J302|D9J302_MOUSE;tr|D9J301|D9J301_MOUSE;tr|D9J300|D9J300_MOUSE;tr|D9J2Z9|D9J2Z9_MOUSE	D9J302	Pdlim5
0.504343	0.498569	0.43741	NaN	NaN	NaN	0.647545	NaN	0.368621	NaN	NaN	NaN		6	2	2	36.9	11.2	11.2	23.563	0.000499	13.647	351510000	225210000	126300000	tr|E0CX43|E0CX43_MOUSE	tr|E0CX43|E0CX43_MOUSE	E0CX43	Phkb
NaN	NaN	NaN	NaN	NaN	0.515614	NaN	NaN	NaN	NaN	0.541242	0.60323		4	4	4	33.3	33.3	33.3	23.513	0.0002924	23.029	584210000	335460000	248740000	tr|E0CXA9|E0CXA9_MOUSE;sp|Q6PEB6|PHOCN_MOUSE;tr|G8JL35|G8JL35_MOUSE;tr|E0CYJ0|E0CYJ0_MOUSE	tr|E0CXA9|E0CXA9_MOUSE;sp|Q6PEB6|PHOCN_MOUSE;tr|G8JL35|G8JL35_MOUSE;tr|E0CYJ0|E0CYJ0_MOUSE	E0CXA9	Mob4
0.515359	0.508406	0.499291	0.517573	0.522249	0.517059	0.501777	0.501524	0.491167	0.495965	0.517256	0.547385		7	7	7	37	37	37	25.264	0	180.57	30599000000	19943000000	10656000000	tr|E0CXB1|E0CXB1_MOUSE;sp|Q9QUM9|PSA6_MOUSE	tr|E0CXB1|E0CXB1_MOUSE;sp|Q9QUM9|PSA6_MOUSE	E0CXB1	Psma6
0.354838	0.355532	0.402307	0.391103	0.392777	0.374414	0.340121	0.331642	0.389455	0.385523	0.399305	0.396741		12	12	12	46.3	46.3	46.3	35.231	0	323.31	55507000000	39224000000	16283000000	tr|E0CXN5|E0CXN5_MOUSE;sp|P13707|GPDA_MOUSE	tr|E0CXN5|E0CXN5_MOUSE;sp|P13707|GPDA_MOUSE	E0CXN5	Gpd1
0.563877	NaN	0.426439	0.521319	NaN	NaN	NaN	NaN	0.624939	0.583081	NaN	NaN		7	7	7	15.6	15.6	15.6	55.339	0.00068902	9.8783	368180000	221380000	146790000	tr|E0CXZ1|E0CXZ1_MOUSE;tr|J3QM95|J3QM95_MOUSE;sp|Q8BYN5-2|FSD1L_MOUSE;tr|F8WGT4|F8WGT4_MOUSE;sp|Q8BYN5|FSD1L_MOUSE;sp|Q8BYN5-3|FSD1L_MOUSE	tr|E0CXZ1|E0CXZ1_MOUSE;tr|J3QM95|J3QM95_MOUSE;sp|Q8BYN5-2|FSD1L_MOUSE;tr|F8WGT4|F8WGT4_MOUSE;sp|Q8BYN5|FSD1L_MOUSE	E0CXZ1	Fsd1l
0.540582	0.534451	0.852324	0.909387	0.723219	0.740466	NaN	NaN	0.5923	0.541608	0.546456	0.546567		3	3	3	74.5	74.5	74.5	5.4004	0.00028637	21.672	1745400000	1055100000	690350000	tr|E0CY91|E0CY91_MOUSE;tr|E0CYW1|E0CYW1_MOUSE;tr|E0CY38|E0CY38_MOUSE;tr|A0A1Y7VKT9|A0A1Y7VKT9_MOUSE;sp|Q9EPV8|UBL5_MOUSE;tr|E0CZB3|E0CZB3_MOUSE	tr|E0CY91|E0CY91_MOUSE;tr|E0CYW1|E0CYW1_MOUSE;tr|E0CY38|E0CY38_MOUSE;tr|A0A1Y7VKT9|A0A1Y7VKT9_MOUSE;sp|Q9EPV8|UBL5_MOUSE;tr|E0CZB3|E0CZB3_MOUSE	E0CY91	Ubl5
0.611591	NaN	NaN	NaN	NaN	0.704077	0.544844	NaN	0.578672	NaN	NaN	NaN		4	4	4	19.4	19.4	19.4	44.203	0.00029036	22.578	311690000	192670000	119020000	tr|E0CYH0|E0CYH0_MOUSE;sp|Q9ER69|FL2D_MOUSE;sp|Q9ER69-2|FL2D_MOUSE;tr|E0CZF5|E0CZF5_MOUSE;tr|A0A3B2W4D2|A0A3B2W4D2_MOUSE;tr|F7CCI4|F7CCI4_MOUSE	tr|E0CYH0|E0CYH0_MOUSE;sp|Q9ER69|FL2D_MOUSE;sp|Q9ER69-2|FL2D_MOUSE;tr|E0CZF5|E0CZF5_MOUSE;tr|A0A3B2W4D2|A0A3B2W4D2_MOUSE;tr|F7CCI4|F7CCI4_MOUSE	E0CYH0	Wtap
0.344543	0.425987	0.449987	0.445996	NaN	NaN	NaN	0.420042	0.476381	0.498251	NaN	NaN		18	18	18	14.3	14.3	14.3	183.01	0	31.348	683790000	453240000	230540000	tr|E0CYI9|E0CYI9_MOUSE;tr|E9PWI6|E9PWI6_MOUSE;tr|B2RSU7|B2RSU7_MOUSE;sp|Q8CHG3|GCC2_MOUSE;tr|E0CY89|E0CY89_MOUSE;tr|F6UT01|F6UT01_MOUSE	tr|E0CYI9|E0CYI9_MOUSE;tr|E9PWI6|E9PWI6_MOUSE;tr|B2RSU7|B2RSU7_MOUSE;sp|Q8CHG3|GCC2_MOUSE	E0CYI9	Gcc2
0.627773	0.620371	0.675183	0.704699	0.669314	0.66083	0.581957	0.464256	0.81941	NaN	0.699018	0.584082		10	10	10	13.7	13.7	13.7	101.92	0.00027435	18.986	365790000	211910000	153880000	tr|E0CYM1|E0CYM1_MOUSE;sp|Q6P6L0-3|FIL1L_MOUSE;tr|E0CYH7|E0CYH7_MOUSE;sp|Q6P6L0|FIL1L_MOUSE	tr|E0CYM1|E0CYM1_MOUSE;sp|Q6P6L0-3|FIL1L_MOUSE;tr|E0CYH7|E0CYH7_MOUSE;sp|Q6P6L0|FIL1L_MOUSE	E0CYM1	Filip1l
0.531859	0.553088	0.577773	0.545642	0.569195	0.549616	0.561127	0.566176	0.544884	0.570905	0.561843	0.58133		10	10	10	30.6	30.6	30.6	57.619	0	151.91	9709200000	6016200000	3692900000	tr|E0CZE0|E0CZE0_MOUSE;sp|Q8VBW6|ULA1_MOUSE	tr|E0CZE0|E0CZE0_MOUSE;sp|Q8VBW6|ULA1_MOUSE	E0CZE0	Nae1
0.381643	0.395659	0.334044	0.305383	0.328988	0.321194	NaN	NaN	0.366144	0.333741	0.338938	0.331545		3	3	3	87.5	87.5	87.5	3.8054	0.00068744	9.8036	1586700000	1110400000	476280000	tr|E0CZE8|E0CZE8_MOUSE;tr|E0CXR0|E0CXR0_MOUSE;tr|E0CX98|E0CX98_MOUSE;sp|Q9D2C7|BI1_MOUSE	tr|E0CZE8|E0CZE8_MOUSE;tr|E0CXR0|E0CXR0_MOUSE;tr|E0CX98|E0CX98_MOUSE;sp|Q9D2C7|BI1_MOUSE	E0CZE8	Tmbim6
0.446016	NaN	0.476368	0.444514	NaN	NaN	NaN	NaN	NaN	NaN	NaN	NaN		1	1	1	9.8	9.8	9.8	22.112	0.0023086	4.4692	168550000	108390000	60159000	tr|E0CZF3|E0CZF3_MOUSE;tr|E0CZ10|E0CZ10_MOUSE;sp|Q8VDI9|ALG9_MOUSE	tr|E0CZF3|E0CZF3_MOUSE;tr|E0CZ10|E0CZ10_MOUSE;sp|Q8VDI9|ALG9_MOUSE	E0CZF3	Alg9
0.491923	NaN	NaN	NaN	NaN	NaN	NaN	0.53389	NaN	NaN	NaN	0.450809		10	5	5	11.5	7.3	7.3	144.25	0.00026069	15.89	270270000	164660000	105600000	tr|E0CZF8|E0CZF8_MOUSE;tr|E0CZD7|E0CZD7_MOUSE;sp|P83510-2|TNIK_MOUSE;tr|E0CXD6|E0CXD6_MOUSE;tr|E0CY98|E0CY98_MOUSE;sp|P83510|TNIK_MOUSE;tr|E9PUL9|E9PUL9_MOUSE;tr|B9EKN8|B9EKN8_MOUSE;tr|B2RQ80|B2RQ80_MOUSE;tr|E0CYV5|E0CYV5_MOUSE	tr|E0CZF8|E0CZF8_MOUSE;tr|E0CZD7|E0CZD7_MOUSE;sp|P83510-2|TNIK_MOUSE;tr|E0CXD6|E0CXD6_MOUSE;tr|E0CY98|E0CY98_MOUSE;sp|P83510|TNIK_MOUSE;tr|E9PUL9|E9PUL9_MOUSE;tr|B9EKN8|B9EKN8_MOUSE;tr|B2RQ80|B2RQ80_MOUSE	E0CZF8	Tnik
NaN	NaN	NaN	NaN	NaN	NaN	NaN	NaN	0.523806	0.703608	NaN	NaN		5	5	5	11	11	11	60.17	0.0086268	2.9641	139850000	81652000	58203000	tr|E9PU93|E9PU93_MOUSE;sp|Q91X20|ASH2L_MOUSE;tr|D3YYA0|D3YYA0_MOUSE;tr|D6RI55|D6RI55_MOUSE;tr|D6RET1|D6RET1_MOUSE	tr|E9PU93|E9PU93_MOUSE;sp|Q91X20|ASH2L_MOUSE;tr|D3YYA0|D3YYA0_MOUSE	E9PU93	Ash2l
NaN	NaN	NaN	NaN	NaN	NaN	NaN	NaN	0.458949	0.569757	NaN	0.690908		9	9	9	8.5	8.5	8.5	167.15	0.00066445	8.4091	1232800000	735920000	496870000	tr|E9PUA2|E9PUA2_MOUSE;sp|Q5BLK4|TUT7_MOUSE;tr|A0A286YDD7|A0A286YDD7_MOUSE;tr|A0A286YDR9|A0A286YDR9_MOUSE;tr|A0A286YD79|A0A286YD79_MOUSE	tr|E9PUA2|E9PUA2_MOUSE;sp|Q5BLK4|TUT7_MOUSE	E9PUA2	Tut7
0.654606	NaN	NaN	NaN	0.638586	0.642854	0.604194	0.557395	0.582093	NaN	0.533361	0.613519		10	10	10	11.1	11.1	11.1	92.486	0.00026399	16.596	541480000	318230000	223250000	tr|E9PUE7|E9PUE7_MOUSE;sp|Q5SSL4-4|ABR_MOUSE;sp|Q5SSL4|ABR_MOUSE;sp|Q5SSL4-2|ABR_MOUSE;tr|H3BKV6|H3BKV6_MOUSE;sp|Q5SSL4-3|ABR_MOUSE;tr|H3BKT3|H3BKT3_MOUSE;tr|Z4YN68|Z4YN68_MOUSE;tr|A0A1W2P6I7|A0A1W2P6I7_MOUSE;sp|Q6PAJ1|BCR_MOUSE	tr|E9PUE7|E9PUE7_MOUSE;sp|Q5SSL4-4|ABR_MOUSE;sp|Q5SSL4|ABR_MOUSE;sp|Q5SSL4-2|ABR_MOUSE;tr|H3BKV6|H3BKV6_MOUSE;sp|Q5SSL4-3|ABR_MOUSE	E9PUE7	Abr
0.424817	0.430787	0.414765	0.416998	0.417348	0.420815	0.41056	0.413965	0.410831	0.409035	0.431614	0.42815		18	17	17	30.6	29.4	29.4	87.51	0	323.31	510640000000	346240000000	164400000000	tr|E9PUM3|E9PUM3_MOUSE;sp|Q9WUB3|PYGM_MOUSE	tr|E9PUM3|E9PUM3_MOUSE;sp|Q9WUB3|PYGM_MOUSE	E9PUM3	Pygm
0.475366	0.487462	0.452613	0.458054	0.447179	0.448046	0.455844	0.457066	0.447415	0.450443	0.449608	0.453098		79	79	69	43	43	39.3	271.66	0	323.31	152880000000	100460000000	52420000000	tr|E9PUM4|E9PUM4_MOUSE;tr|A0A1L1SQ51|A0A1L1SQ51_MOUSE;sp|Q71LX4|TLN2_MOUSE;tr|A0A1L1SRI1|A0A1L1SRI1_MOUSE;tr|Q8CDM9|Q8CDM9_MOUSE;tr|A0A1L1SQP9|A0A1L1SQP9_MOUSE;tr|A0A1L1SVA8|A0A1L1SVA8_MOUSE	tr|E9PUM4|E9PUM4_MOUSE;tr|A0A1L1SQ51|A0A1L1SQ51_MOUSE;sp|Q71LX4|TLN2_MOUSE;tr|A0A1L1SRI1|A0A1L1SRI1_MOUSE;tr|Q8CDM9|Q8CDM9_MOUSE	E9PUM4	Tln2
0.586133	0.574879	0.528012	0.574838	0.645436	0.637673	0.598858	0.6167	NaN	NaN	0.623303	0.652248		6	4	4	34.9	17.3	17.3	31.908	0.00028289	20.89	2640300000	1507500000	1132800000	tr|E9PUR2|E9PUR2_MOUSE	tr|E9PUR2|E9PUR2_MOUSE	E9PUR2	Myo18a
0.635447	0.595267	0.589824	0.636245	0.575158	0.679825	0.610807	0.606178	0.571653	0.555482	0.624424	0.576121		10	10	10	20.6	20.6	20.6	87.163	0	42.325	1417200000	836350000	580820000	tr|E9PUR6|E9PUR6_MOUSE;sp|P06537-5|GCR_MOUSE;sp|P06537-3|GCR_MOUSE;sp|P06537|GCR_MOUSE;tr|E9PYV1|E9PYV1_MOUSE;sp|P06537-4|GCR_MOUSE;sp|P06537-2|GCR_MOUSE;tr|E9Q310|E9Q310_MOUSE;tr|E9Q8A6|E9Q8A6_MOUSE;tr|D6RIL1|D6RIL1_MOUSE;tr|D3Z473|D3Z473_MOUSE;tr|A3KN90|A3KN90_MOUSE	tr|E9PUR6|E9PUR6_MOUSE;sp|P06537-5|GCR_MOUSE;sp|P06537-3|GCR_MOUSE;sp|P06537|GCR_MOUSE;tr|E9PYV1|E9PYV1_MOUSE;sp|P06537-4|GCR_MOUSE;sp|P06537-2|GCR_MOUSE;tr|E9Q310|E9Q310_MOUSE	E9PUR6	Nr3c1
NaN	NaN	0.614788	0.638746	0.572738	0.528012	NaN	NaN	0.473988	0.461546	NaN	NaN		2	2	2	36	36	36	13.874	0.0002798	20.2	535570000	336230000	199340000	tr|E9PUY1|E9PUY1_MOUSE;sp|O35680|RT12_MOUSE	tr|E9PUY1|E9PUY1_MOUSE;sp|O35680|RT12_MOUSE	E9PUY1	Mrps12
0.146042	0.145748	0.174375	0.169997	0.189436	0.190734	0.147833	0.149425	0.139913	0.139971	0.149099	0.146048		16	16	16	32.6	32.6	32.6	87.428	0	323.31	71418000000	60749000000	10669000000	sp|E9PV24|FIBA_MOUSE;sp|E9PV24-2|FIBA_MOUSE	sp|E9PV24|FIBA_MOUSE;sp|E9PV24-2|FIBA_MOUSE	E9PV24	Fga
0.526721	NaN	NaN	NaN	NaN	NaN	NaN	NaN	NaN	NaN	NaN	NaN		2	2	2	3.9	3.9	3.9	62.72	0.0034039	4.1571	69234000	44087000	25147000	tr|E9PV38|E9PV38_MOUSE;sp|Q91WG0|EST2C_MOUSE	tr|E9PV38|E9PV38_MOUSE;sp|Q91WG0|EST2C_MOUSE	E9PV38	Ces2g
0.543886	0.548881	0.541163	0.501581	0.498975	0.530049	0.503377	0.541951	0.538285	0.537465	0.531335	0.514358		6	6	6	71.6	71.6	71.6	8.7887	0	323.31	120750000000	76780000000	43968000000	tr|E9PV44|E9PV44_MOUSE;sp|O35143|ATIF1_MOUSE	tr|E9PV44|E9PV44_MOUSE;sp|O35143|ATIF1_MOUSE	E9PV44	Atpif1
0.461	0.499831	0.429175	0.503123	0.42412	0.447832	0.460411	0.486273	0.434423	0.425998	0.466727	0.471565		26	26	26	12.8	12.8	12.8	294.13	0	108.73	3678100000	2362300000	1315800000	tr|E9PV45|E9PV45_MOUSE;sp|B1AY13|UBP24_MOUSE;sp|B1AY13-2|UBP24_MOUSE	tr|E9PV45|E9PV45_MOUSE;sp|B1AY13|UBP24_MOUSE	E9PV45	Usp24
NaN	NaN	0.455447	NaN	NaN	NaN	0.479449	0.51794	0.454415	0.466771	0.481652	NaN		8	5	5	13.3	9.7	9.7	101.44	0.00047416	11.183	432430000	292960000	139480000	tr|E9PV58|E9PV58_MOUSE;sp|Q99LG2|TNPO2_MOUSE;tr|A0A1B0GT37|A0A1B0GT37_MOUSE	tr|E9PV58|E9PV58_MOUSE;sp|Q99LG2|TNPO2_MOUSE	E9PV58	Tnpo2
0.572693	0.589168	0.714349	0.635099	0.60978	0.671938	0.648618	0.633379	0.623902	0.644706	0.662056	0.680619		42	42	42	24.6	24.6	24.6	288.88	0	323.31	9105000000	5246000000	3859000000	tr|E9PV66|E9PV66_MOUSE	tr|E9PV66|E9PV66_MOUSE	E9PV66	Myo18b
0.523052	NaN	0.504366	NaN	NaN	NaN	NaN	NaN	0.753384	0.870282	0.533184	NaN		9	9	2	19.1	19.1	4.1	84.456	0	25.223	525940000	321050000	204880000	tr|E9PVA6|E9PVA6_MOUSE;tr|F7BIK4|F7BIK4_MOUSE;tr|Q80XR8|Q80XR8_MOUSE;tr|J3QK07|J3QK07_MOUSE;tr|D3Z1I2|D3Z1I2_MOUSE;tr|F6U8T2|F6U8T2_MOUSE;tr|D3Z409|D3Z409_MOUSE;tr|F6SLJ2|F6SLJ2_MOUSE;tr|F6WV69|F6WV69_MOUSE	tr|E9PVA6|E9PVA6_MOUSE;tr|F7BIK4|F7BIK4_MOUSE;tr|Q80XR8|Q80XR8_MOUSE;tr|J3QK07|J3QK07_MOUSE;tr|D3Z1I2|D3Z1I2_MOUSE;tr|F6U8T2|F6U8T2_MOUSE	E9PVA6	Git2
0.521152	0.528606	0.561817	0.579365	0.546751	0.549063	0.555072	0.535156	0.539677	0.563898	0.548906	0.565606		48	48	48	22.6	22.6	22.6	293.02	0	208.42	8672600000	5491300000	3181300000	sp|E9PVA8|GCN1_MOUSE	sp|E9PVA8|GCN1_MOUSE	E9PVA8	Gcn1
0.509434	1.0468	NaN	NaN	0.435654	0.544969	NaN	NaN	0.381061	0.403587	0.460834	0.484744		2	2	2	3.3	3.3	3.3	96.632	0.0075	3.1592	3194200000	2165800000	1028400000	tr|E9PVI4|E9PVI4_MOUSE;sp|O08747|UNC5C_MOUSE;sp|O08747-2|UNC5C_MOUSE	tr|E9PVI4|E9PVI4_MOUSE;sp|O08747|UNC5C_MOUSE;sp|O08747-2|UNC5C_MOUSE	E9PVI4	Unc5c
0.440803	0.425921	0.409403	0.41592	0.427653	0.448085	0.48916	0.472915	0.466893	0.460491	0.422347	0.463456		6	6	6	40.1	40.1	40.1	20.443	0	39.212	41776000000	5050800000	36725000000	tr|E9PVN6|E9PVN6_MOUSE;sp|Q9CR63|COX16_MOUSE;sp|Q9D6K5-4|SYJ2B_MOUSE;sp|Q9D6K5-3|SYJ2B_MOUSE;sp|Q9D6K5-2|SYJ2B_MOUSE;sp|Q9D6K5|SYJ2B_MOUSE;tr|E9Q5H8|E9Q5H8_MOUSE;sp|Q9CR63-2|COX16_MOUSE;tr|E9Q3U7|E9Q3U7_MOUSE;tr|G3UWC6|G3UWC6_MOUSE	tr|E9PVN6|E9PVN6_MOUSE;sp|Q9CR63|COX16_MOUSE;sp|Q9D6K5-4|SYJ2B_MOUSE	E9PVN6	Gm20498
0.431687	NaN	0.441692	NaN	0.377408	0.489955	NaN	NaN	NaN	NaN	0.405651	NaN		2	2	2	24.2	24.2	24.2	12.838	0.0064783	3.2456	1935000000	1292600000	642350000	tr|E9PVP3|E9PVP3_MOUSE;tr|Q5F2B1|Q5F2B1_MOUSE;tr|F6XX36|F6XX36_MOUSE;tr|Q8R0J2|Q8R0J2_MOUSE;sp|Q9R0Q9|MPU1_MOUSE;tr|F6ZGG4|F6ZGG4_MOUSE	tr|E9PVP3|E9PVP3_MOUSE;tr|Q5F2B1|Q5F2B1_MOUSE;tr|F6XX36|F6XX36_MOUSE;tr|Q8R0J2|Q8R0J2_MOUSE;sp|Q9R0Q9|MPU1_MOUSE;tr|F6ZGG4|F6ZGG4_MOUSE	E9PVP3	Mpdu1
NaN	NaN	NaN	NaN	NaN	NaN	NaN	NaN	NaN	0.460631	NaN	0.441921		4	4	4	44.4	44.4	44.4	14.22	0.0012581	6.6448	190600000	136410000	54189000	tr|E9PVU9|E9PVU9_MOUSE;sp|O89106|FHIT_MOUSE;tr|F6SV10|F6SV10_MOUSE;tr|E9PZ91|E9PZ91_MOUSE;tr|E9Q3M6|E9Q3M6_MOUSE	tr|E9PVU9|E9PVU9_MOUSE;sp|O89106|FHIT_MOUSE;tr|F6SV10|F6SV10_MOUSE;tr|E9PZ91|E9PZ91_MOUSE;tr|E9Q3M6|E9Q3M6_MOUSE	E9PVU9	Fhit
0.450424	0.478416	0.452722	0.481854	0.465602	0.455554	0.434842	0.444559	0.48411	0.481773	0.493684	0.459431		85	85	84	33.2	33.2	33	370.15	0	323.31	52637000000	34684000000	17953000000	tr|E9PVZ8|E9PVZ8_MOUSE;tr|E9QAH1|E9QAH1_MOUSE;tr|Q9CTU9|Q9CTU9_MOUSE	tr|E9PVZ8|E9PVZ8_MOUSE;tr|E9QAH1|E9QAH1_MOUSE	E9PVZ8	Golgb1
NaN	NaN	0.398264	NaN	NaN	NaN	NaN	NaN	NaN	NaN	NaN	NaN		2	2	2	3.3	3.3	3.3	132.97	0.0079435	3.0074	158360000	104990000	53366000	tr|E9PW83|E9PW83_MOUSE;tr|F6TU77|F6TU77_MOUSE;tr|F6RSY8|F6RSY8_MOUSE	tr|E9PW83|E9PW83_MOUSE;tr|F6TU77|F6TU77_MOUSE;tr|F6RSY8|F6RSY8_MOUSE	E9PW83	Fam184a
0.490622	0.489147	0.463088	0.455336	0.469779	0.469708	0.451834	0.444073	0.436984	0.44004	0.443873	0.432195		16	16	16	16.4	16.4	16.4	145.04	0	80.161	3258900000	2156200000	1102800000	tr|E9PWB1|E9PWB1_MOUSE;sp|Q6PDH0|PHLB1_MOUSE;tr|D3Z4N0|D3Z4N0_MOUSE;tr|D3Z0X5|D3Z0X5_MOUSE;sp|Q6PDH0-2|PHLB1_MOUSE;tr|F6RUK9|F6RUK9_MOUSE;tr|E9Q307|E9Q307_MOUSE;tr|F6RYD0|F6RYD0_MOUSE;tr|E9PWW4|E9PWW4_MOUSE;tr|F7B296|F7B296_MOUSE;tr|E9Q340|E9Q340_MOUSE;tr|F7AWU3|F7AWU3_MOUSE	tr|E9PWB1|E9PWB1_MOUSE;sp|Q6PDH0|PHLB1_MOUSE;tr|D3Z4N0|D3Z4N0_MOUSE;tr|D3Z0X5|D3Z0X5_MOUSE;sp|Q6PDH0-2|PHLB1_MOUSE;tr|F6RUK9|F6RUK9_MOUSE;tr|E9Q307|E9Q307_MOUSE;tr|F6RYD0|F6RYD0_MOUSE;tr|E9PWW4|E9PWW4_MOUSE	E9PWB1	Phldb1
0.541929	NaN	NaN	NaN	NaN	NaN	NaN	NaN	NaN	NaN	NaN	NaN		3	3	3	3.9	3.9	3.9	128.33	0.0020012	5.357	162130000	104060000	58078000	tr|E9PWD9|E9PWD9_MOUSE;sp|Q8BKF1|RPOM_MOUSE;tr|E0CY15|E0CY15_MOUSE;tr|F6TLB0|F6TLB0_MOUSE	tr|E9PWD9|E9PWD9_MOUSE;sp|Q8BKF1|RPOM_MOUSE;tr|E0CY15|E0CY15_MOUSE	E9PWD9	Polrmt
0.940512	0.941283	0.832225	0.839323	0.914635	0.882782	0.880844	0.881088	0.941975	0.929529	0.860336	0.814513		19	19	5	40.1	40.1	8.5	73.884	0	323.31	26059000000	14423000000	11635000000	tr|E9PWE8|E9PWE8_MOUSE;tr|D3YUS0|D3YUS0_MOUSE;tr|D3Z567|D3Z567_MOUSE	tr|E9PWE8|E9PWE8_MOUSE	E9PWE8	Dpysl3
0.472006	0.473823	0.450294	NaN	NaN	NaN	0.530981	NaN	NaN	0.42569	0.531896	0.438765		10	10	9	19.4	19.4	18	66.066	0.00048876	12.615	1213600000	812360000	401210000	tr|E9PWE9|E9PWE9_MOUSE;sp|P48025|KSYK_MOUSE	tr|E9PWE9|E9PWE9_MOUSE;sp|P48025|KSYK_MOUSE	E9PWE9	Syk
0.496649	0.516727	0.41414	0.431823	0.406731	0.482456	NaN	NaN	0.495037	0.325082	0.466973	0.50477		13	13	13	11.6	11.6	11.6	153.58	0	74.499	5213800000	3326600000	1887200000	tr|E9PWG9|E9PWG9_MOUSE;sp|O35099|M3K5_MOUSE;tr|A0A1L1ST18|A0A1L1ST18_MOUSE;tr|D3YVC4|D3YVC4_MOUSE;sp|Q60700|M3K12_MOUSE;sp|Q1HKZ5|M3K13_MOUSE;tr|A0A0A0MQ82|A0A0A0MQ82_MOUSE;sp|Q9WTR2|M3K6_MOUSE;sp|A2AQW0|M3K15_MOUSE	tr|E9PWG9|E9PWG9_MOUSE;sp|O35099|M3K5_MOUSE	E9PWG9	Map3k5
0.709245	0.570276	NaN	0.401392	0.528826	0.536762	NaN	0.606178	0.606554	0.565288	0.574918	0.564343		5	5	5	10.5	10.5	10.5	61.889	0	24.443	1180600000	725520000	455130000	tr|E9PWH6|E9PWH6_MOUSE;sp|Q8BQM4|HEAT3_MOUSE	tr|E9PWH6|E9PWH6_MOUSE;sp|Q8BQM4|HEAT3_MOUSE	E9PWH6	Heatr3
0.471932	0.500424	0.505545	0.49664	0.521917	0.549286	0.438579	0.426614	0.501533	0.520587	0.468301	0.472581		15	15	15	42.4	42.4	42.4	50.969	0	102.44	12468000000	8126300000	4342000000	tr|E9PWK1|E9PWK1_MOUSE;sp|Q9D379|HYEP_MOUSE;tr|D3Z4M3|D3Z4M3_MOUSE;tr|F6YTS6|F6YTS6_MOUSE	tr|E9PWK1|E9PWK1_MOUSE;sp|Q9D379|HYEP_MOUSE	E9PWK1	Ephx1
0.637282	0.449943	0.604234	0.6146	NaN	NaN	NaN	NaN	NaN	NaN	NaN	0.61266		8	8	6	11.6	11.6	7.4	103.15	0.00028153	20.568	256090000	152310000	103780000	tr|E9PWK7|E9PWK7_MOUSE;sp|P54761|EPHB4_MOUSE;tr|Q8C8K1|Q8C8K1_MOUSE	tr|E9PWK7|E9PWK7_MOUSE;sp|P54761|EPHB4_MOUSE;tr|Q8C8K1|Q8C8K1_MOUSE	E9PWK7	Ephb4
0.594585	0.589845	0.547466	0.531331	0.582135	0.553953	0.503823	0.48527	0.540004	0.533397	0.512563	0.511705		37	37	37	16.7	16.7	16.7	353.93	0	323.31	157390000000	99495000000	57897000000	tr|E9PWQ3|E9PWQ3_MOUSE;tr|J3QQ16|J3QQ16_MOUSE;tr|A0A087WS16|A0A087WS16_MOUSE;tr|D3YWD1|D3YWD1_MOUSE	tr|E9PWQ3|E9PWQ3_MOUSE;tr|J3QQ16|J3QQ16_MOUSE;tr|A0A087WS16|A0A087WS16_MOUSE;tr|D3YWD1|D3YWD1_MOUSE	E9PWQ3	Col6a3
NaN	NaN	0.545464	NaN	NaN	NaN	NaN	NaN	NaN	NaN	NaN	NaN		13	8	8	22.8	16.3	16.3	81.311	0.0004697	10.845	179880000	117700000	62179000	tr|E9PWV3|E9PWV3_MOUSE;sp|P18653|KS6A1_MOUSE;tr|Q505N6|Q505N6_MOUSE;tr|F6RQA2|F6RQA2_MOUSE;tr|F6Q8A4|F6Q8A4_MOUSE;tr|G3UZI3|G3UZI3_MOUSE;tr|A0A338P701|A0A338P701_MOUSE;tr|A2CEE8|A2CEE8_MOUSE;tr|B1B0X1|B1B0X1_MOUSE;sp|Q8C0P0-2|GWL_MOUSE;sp|Q8C0P0|GWL_MOUSE	tr|E9PWV3|E9PWV3_MOUSE;sp|P18653|KS6A1_MOUSE;tr|Q505N6|Q505N6_MOUSE;tr|F6RQA2|F6RQA2_MOUSE;tr|F6Q8A4|F6Q8A4_MOUSE;tr|G3UZI3|G3UZI3_MOUSE	E9PWV3	Rps6ka1
0.460017	0.51203	0.485159	0.443456	0.45522	0.444126	0.492339	0.480632	0.448508	0.461891	0.474716	0.4748		7	7	6	22.8	22.8	20.2	44.042	0	149.89	5642600000	3311500000	2331100000	tr|E9PWW2|E9PWW2_MOUSE;sp|Q921T2-3|TOIP1_MOUSE;sp|Q921T2-2|TOIP1_MOUSE;sp|Q921T2|TOIP1_MOUSE	tr|E9PWW2|E9PWW2_MOUSE;sp|Q921T2-3|TOIP1_MOUSE;sp|Q921T2-2|TOIP1_MOUSE;sp|Q921T2|TOIP1_MOUSE	E9PWW2	Tor1aip1
0.636533	0.60388	NaN	NaN	NaN	NaN	NaN	NaN	NaN	NaN	NaN	NaN		11	8	8	5.9	4.7	4.7	264.58	0.00066563	8.4512	121440000	74758000	46686000	tr|E9PWX8|E9PWX8_MOUSE;tr|E9QPR4|E9QPR4_MOUSE;tr|A0A0A6YXG1|A0A0A6YXG1_MOUSE;sp|Q811L6|MAST4_MOUSE;tr|E9Q4Q9|E9Q4Q9_MOUSE;sp|Q811L6-2|MAST4_MOUSE;tr|E9Q1M8|E9Q1M8_MOUSE;tr|E9Q6G0|E9Q6G0_MOUSE	tr|E9PWX8|E9PWX8_MOUSE;tr|E9QPR4|E9QPR4_MOUSE;tr|A0A0A6YXG1|A0A0A6YXG1_MOUSE;sp|Q811L6|MAST4_MOUSE	E9PWX8	Mast4
0.377001	0.380645	0.363765	0.36585	0.354525	0.341392	0.470052	0.529232	0.358049	0.37819	0.365924	0.361099		18	18	17	60.7	60.7	59	46.512	0	323.31	22368000000	15129000000	7239500000	tr|E9PWZ3|E9PWZ3_MOUSE;tr|Q9CQ09|Q9CQ09_MOUSE;tr|S4R242|S4R242_MOUSE	tr|E9PWZ3|E9PWZ3_MOUSE;tr|Q9CQ09|Q9CQ09_MOUSE	E9PWZ3	Rpl3l
NaN	NaN	0.425874	NaN	NaN	NaN	NaN	NaN	NaN	NaN	NaN	NaN		2	2	1	8.4	8.4	3.3	37.075	0.00046479	10.356	95834000	57437000	38397000	tr|E9PX07|E9PX07_MOUSE;sp|Q641K1-5|CBPC1_MOUSE;sp|Q641K1-4|CBPC1_MOUSE;sp|Q641K1-3|CBPC1_MOUSE;sp|Q641K1-2|CBPC1_MOUSE;sp|Q641K1|CBPC1_MOUSE;tr|E9Q2R5|E9Q2R5_MOUSE;tr|E9Q878|E9Q878_MOUSE;tr|Q8C1R2|Q8C1R2_MOUSE;tr|E9Q3T5|E9Q3T5_MOUSE;tr|E9PXA7|E9PXA7_MOUSE;tr|F6ZCF0|F6ZCF0_MOUSE	tr|E9PX07|E9PX07_MOUSE;sp|Q641K1-5|CBPC1_MOUSE;sp|Q641K1-4|CBPC1_MOUSE;sp|Q641K1-3|CBPC1_MOUSE;sp|Q641K1-2|CBPC1_MOUSE;sp|Q641K1|CBPC1_MOUSE;tr|E9Q2R5|E9Q2R5_MOUSE;tr|E9Q878|E9Q878_MOUSE;tr|Q8C1R2|Q8C1R2_MOUSE;tr|E9Q3T5|E9Q3T5_MOUSE;tr|E9PXA7|E9PXA7_MOUSE;tr|F6ZCF0|F6ZCF0_MOUSE	E9PX07	Agtpbp1
NaN	0.884363	NaN	NaN	NaN	NaN	NaN	NaN	NaN	NaN	0.401027	0.423583		9	9	9	3.4	3.4	3.4	333.73	0.00050138	13.914	409920000	261480000	148450000	tr|E9PX70|E9PX70_MOUSE;sp|Q60847-2|COCA1_MOUSE;sp|Q60847-5|COCA1_MOUSE;sp|Q60847|COCA1_MOUSE;sp|Q60847-4|COCA1_MOUSE;sp|Q60847-3|COCA1_MOUSE	tr|E9PX70|E9PX70_MOUSE;sp|Q60847-2|COCA1_MOUSE;sp|Q60847-5|COCA1_MOUSE;sp|Q60847|COCA1_MOUSE;sp|Q60847-4|COCA1_MOUSE;sp|Q60847-3|COCA1_MOUSE	E9PX70	Col12a1
NaN	0.626301	NaN	NaN	NaN	0.588042	NaN	NaN	0.36906	NaN	NaN	NaN		2	2	2	11.8	11.8	11.8	22.806	0.00065416	7.9082	305910000	195670000	110240000	tr|E9PXA8|E9PXA8_MOUSE;tr|E9Q5P9|E9Q5P9_MOUSE;tr|E9Q3M0|E9Q3M0_MOUSE;sp|Q62432-2|SMAD2_MOUSE;sp|Q62432|SMAD2_MOUSE	tr|E9PXA8|E9PXA8_MOUSE;tr|E9Q5P9|E9Q5P9_MOUSE;tr|E9Q3M0|E9Q3M0_MOUSE;sp|Q62432-2|SMAD2_MOUSE;sp|Q62432|SMAD2_MOUSE	E9PXA8	Smad2
0.437817	0.436896	0.456676	0.455287	0.471652	0.498278	0.473748	0.47967	0.449845	0.473638	0.456318	0.467224		12	12	12	29	29	29	62.351	0	106.35	10327000000	6490000000	3837500000	tr|E9PXB0|E9PXB0_MOUSE;sp|Q8K1N1|PLPL8_MOUSE;tr|E9QAC9|E9QAC9_MOUSE;tr|A0A1W2P7I1|A0A1W2P7I1_MOUSE;tr|A0A1W2P6P7|A0A1W2P6P7_MOUSE;tr|F7B2N8|F7B2N8_MOUSE	tr|E9PXB0|E9PXB0_MOUSE;sp|Q8K1N1|PLPL8_MOUSE;tr|E9QAC9|E9QAC9_MOUSE	E9PXB0	Pnpla8
NaN	0.535449	0.498845	NaN	NaN	NaN	NaN	NaN	0.419636	0.40688	NaN	NaN		5	5	5	6.7	6.7	6.7	112.22	0.00067705	9.1738	404360000	271100000	133260000	tr|E9PXB7|E9PXB7_MOUSE;sp|Q8CFI0-3|NED4L_MOUSE;sp|Q8CFI0|NED4L_MOUSE;tr|A0A286YDR6|A0A286YDR6_MOUSE;tr|A0A286YCM8|A0A286YCM8_MOUSE;tr|G3X9H8|G3X9H8_MOUSE;sp|Q8CFI0-2|NED4L_MOUSE	tr|E9PXB7|E9PXB7_MOUSE;sp|Q8CFI0-3|NED4L_MOUSE;sp|Q8CFI0|NED4L_MOUSE;tr|A0A286YDR6|A0A286YDR6_MOUSE	E9PXB7	Nedd4l
0.459315	0.381634	NaN	NaN	0.366196	0.44045	0.384241	0.392962	0.437096	0.378591	0.504801	0.417812		10	10	10	10.9	10.9	10.9	132.39	0.00049591	13.384	2093400000	1393600000	699830000	tr|E9PXE2|E9PXE2_MOUSE;tr|E9Q863|E9Q863_MOUSE;sp|Q64096|MCF2L_MOUSE;tr|E9QPM7|E9QPM7_MOUSE;tr|E9PXE1|E9PXE1_MOUSE;tr|G3UX72|G3UX72_MOUSE;tr|E9PY12|E9PY12_MOUSE;tr|E9PY13|E9PY13_MOUSE;tr|G3UXP9|G3UXP9_MOUSE;tr|D3YUF4|D3YUF4_MOUSE;tr|D3YUF3|D3YUF3_MOUSE;tr|G3UYM8|G3UYM8_MOUSE;tr|F6VR53|F6VR53_MOUSE;tr|F6UKC6|F6UKC6_MOUSE;tr|F6WPM5|F6WPM5_MOUSE;tr|F7BZ65|F7BZ65_MOUSE;tr|F6ZFQ8|F6ZFQ8_MOUSE	tr|E9PXE2|E9PXE2_MOUSE;tr|E9Q863|E9Q863_MOUSE;sp|Q64096|MCF2L_MOUSE;tr|E9QPM7|E9QPM7_MOUSE;tr|E9PXE1|E9PXE1_MOUSE;tr|G3UX72|G3UX72_MOUSE;tr|E9PY12|E9PY12_MOUSE;tr|E9PY13|E9PY13_MOUSE;tr|G3UXP9|G3UXP9_MOUSE;tr|D3YUF4|D3YUF4_MOUSE;tr|D3YUF3|D3YUF3_MOUSE;tr|G3UYM8|G3UYM8_MOUSE;tr|F6VR53|F6VR53_MOUSE	E9PXE2	Mcf2l
0.280375	0.304769	0.303024	0.294985	0.290531	0.336095	0.316426	0.297686	0.308072	0.365006	0.303392	0.30924		4	4	4	29	29	29	27.003	0	64.761	2382600000	1766000000	616620000	tr|E9PXK7|E9PXK7_MOUSE;sp|Q9Z210|PX11B_MOUSE;tr|D6RFQ2|D6RFQ2_MOUSE	tr|E9PXK7|E9PXK7_MOUSE;sp|Q9Z210|PX11B_MOUSE;tr|D6RFQ2|D6RFQ2_MOUSE	E9PXK7	Pex11b
NaN	0.363006	NaN	NaN	NaN	0.37749	NaN	NaN	NaN	NaN	NaN	NaN		4	4	4	8.9	8.9	8.9	63.647	0.00047687	11.409	433780000	301080000	132710000	tr|E9PXR3|E9PXR3_MOUSE;sp|P58006|SESN1_MOUSE	tr|E9PXR3|E9PXR3_MOUSE;sp|P58006|SESN1_MOUSE	E9PXR3	Sesn1
0.593864	0.605819	NaN	NaN	0.935694	0.551023	NaN	NaN	0.667019	NaN	NaN	NaN		6	6	6	13.6	13.6	13.6	95.231	0.00028523	21.362	407080000	245740000	161340000	tr|E9PXU2|E9PXU2_MOUSE;sp|Q9Z0F8|ADA17_MOUSE;sp|Q9Z0F8-2|ADA17_MOUSE	tr|E9PXU2|E9PXU2_MOUSE;sp|Q9Z0F8|ADA17_MOUSE;sp|Q9Z0F8-2|ADA17_MOUSE	E9PXU2	Adam17
0.45808	0.448173	0.442683	0.437743	0.4661	0.467186	0.452817	0.448651	0.445957	0.431353	0.44219	0.44639		37	37	34	24.7	24.7	23.4	237.34	0	323.31	32003000000	20349000000	11653000000	tr|E9PXU9|E9PXU9_MOUSE;tr|A0A0N4SUN3|A0A0N4SUN3_MOUSE;tr|A0A0N4SVX9|A0A0N4SVX9_MOUSE;sp|Q9ESD7-3|DYSF_MOUSE;tr|E9QL12|E9QL12_MOUSE;tr|A0A0N4SUJ2|A0A0N4SUJ2_MOUSE;sp|Q9ESD7|DYSF_MOUSE;sp|Q9ESD7-2|DYSF_MOUSE;tr|A0A0N4SWH3|A0A0N4SWH3_MOUSE;tr|A0A0N4SWG7|A0A0N4SWG7_MOUSE;tr|E9Q423|E9Q423_MOUSE;tr|A0A0N4SV63|A0A0N4SV63_MOUSE	tr|E9PXU9|E9PXU9_MOUSE;tr|A0A0N4SUN3|A0A0N4SUN3_MOUSE;tr|A0A0N4SVX9|A0A0N4SVX9_MOUSE;sp|Q9ESD7-3|DYSF_MOUSE;tr|E9QL12|E9QL12_MOUSE;tr|A0A0N4SUJ2|A0A0N4SUJ2_MOUSE;sp|Q9ESD7|DYSF_MOUSE;sp|Q9ESD7-2|DYSF_MOUSE;tr|A0A0N4SWH3|A0A0N4SWH3_MOUSE;tr|A0A0N4SWG7|A0A0N4SWG7_MOUSE;tr|E9Q423|E9Q423_MOUSE;tr|A0A0N4SV63|A0A0N4SV63_MOUSE	E9PXU9	Dysf
0.55141	0.486276	0.513117	0.535176	0.517594	0.568242	0.361397	0.425146	0.509496	0.499221	0.50243	0.513559		16	16	16	15.4	15.4	15.4	139.33	0	55.173	1450800000	929400000	521420000	tr|E9PXV7|E9PXV7_MOUSE;sp|O08808|DIAP1_MOUSE;tr|E9PV41|E9PV41_MOUSE;tr|F6XC54|F6XC54_MOUSE;tr|D3Z074|D3Z074_MOUSE	tr|E9PXV7|E9PXV7_MOUSE;sp|O08808|DIAP1_MOUSE;tr|E9PV41|E9PV41_MOUSE;tr|F6XC54|F6XC54_MOUSE;tr|D3Z074|D3Z074_MOUSE	E9PXV7	Diaph1
0.612583	0.625501	0.666422	0.611161	1.63742	0.474326	0.953024	0.946347	NaN	NaN	NaN	1.48129		17	11	11	21.4	14.7	14.7	102.41	0	44.388	913260000	375410000	537850000	tr|E9PXY1|E9PXY1_MOUSE;sp|A2A432|CUL4B_MOUSE;sp|A2A432-2|CUL4B_MOUSE;tr|J3QJX0|J3QJX0_MOUSE	tr|E9PXY1|E9PXY1_MOUSE;sp|A2A432|CUL4B_MOUSE;sp|A2A432-2|CUL4B_MOUSE;tr|J3QJX0|J3QJX0_MOUSE	E9PXY1	Cul4b
0.699455	0.714565	0.668097	0.671183	0.727366	0.714069	0.500572	0.517039	0.82227	0.812463	0.628104	0.652672		16	16	6	36.8	36.8	6.2	182.61	0	182.07	9941600000	6153400000	3788200000	tr|E9PYB0|E9PYB0_MOUSE	tr|E9PYB0|E9PYB0_MOUSE	E9PYB0	Ahnak2
0.542828	0.562379	0.448738	0.494406	0.515623	0.55306	NaN	NaN	0.489092	0.527631	0.490152	0.544603		11	11	11	13.5	13.5	13.5	115.43	0	115.41	956580000	602910000	353660000	tr|E9PYG6|E9PYG6_MOUSE;tr|A0A286YDU0|A0A286YDU0_MOUSE	tr|E9PYG6|E9PYG6_MOUSE;tr|A0A286YDU0|A0A286YDU0_MOUSE	E9PYG6	Rasa1
0.405153	0.409166	0.362705	0.364308	0.334316	0.328324	NaN	0.368089	0.369481	0.390487	0.390776	0.359077		16	16	16	12.2	12.2	12.2	216.13	0	53.789	1001500000	704840000	296650000	sp|E9PYK3|PARP4_MOUSE	sp|E9PYK3|PARP4_MOUSE	E9PYK3	Parp4
NaN	NaN	NaN	0.396094	NaN	NaN	NaN	NaN	NaN	NaN	NaN	NaN		4	4	4	4	4	4	96.422	0.0021343	4.6427	146600000	98899000	47701000	tr|E9PYM7|E9PYM7_MOUSE;tr|E9PZ88|E9PZ88_MOUSE;tr|F8WIE1|F8WIE1_MOUSE;sp|Q91W89|MA2C1_MOUSE;tr|E0CYW2|E0CYW2_MOUSE;tr|E0CZB0|E0CZB0_MOUSE;tr|E0CXM6|E0CXM6_MOUSE;tr|E0CXI0|E0CXI0_MOUSE;tr|F6U7S0|F6U7S0_MOUSE;tr|F6TFL1|F6TFL1_MOUSE	tr|E9PYM7|E9PYM7_MOUSE;tr|E9PZ88|E9PZ88_MOUSE;tr|F8WIE1|F8WIE1_MOUSE;sp|Q91W89|MA2C1_MOUSE;tr|E0CYW2|E0CYW2_MOUSE	E9PYM7	Man2c1
0.517792	0.46329	0.521848	0.529068	0.414196	0.428158	0.509655	0.489432	0.508309	0.477519	0.416208	0.466317		21	21	21	9.4	9.4	9.4	306.17	0	142.07	1682100000	1102200000	579920000	tr|E9PYP2|E9PYP2_MOUSE;tr|E9PV03|E9PV03_MOUSE;tr|F7BJ98|F7BJ98_MOUSE;tr|F6U6E8|F6U6E8_MOUSE;tr|F7D418|F7D418_MOUSE	tr|E9PYP2|E9PYP2_MOUSE;tr|E9PV03|E9PV03_MOUSE	E9PYP2	Nbeal1
0.447626	0.509168	NaN	0.906294	0.522854	0.559317	NaN	NaN	0.520815	0.632344	0.507123	0.632715		18	18	17	17	17	16.5	172.47	0	30.663	4553000000	3018700000	1534300000	tr|E9PYT0|E9PYT0_MOUSE;sp|P97393|RHG05_MOUSE	tr|E9PYT0|E9PYT0_MOUSE;sp|P97393|RHG05_MOUSE	E9PYT0	Arhgap5
0.379668	0.430063	0.29677	0.301034	0.462753	0.436763	0.374348	0.3817	0.393362	0.449174	0.337157	0.342346		9	9	9	16.7	16.7	16.7	60.672	0	27.294	10719000000	7664300000	3055000000	tr|E9PZ00|E9PZ00_MOUSE;tr|Q8BFQ1|Q8BFQ1_MOUSE;tr|K3W4L3|K3W4L3_MOUSE;tr|J3QPG5|J3QPG5_MOUSE;sp|Q61207|SAP_MOUSE	tr|E9PZ00|E9PZ00_MOUSE;tr|Q8BFQ1|Q8BFQ1_MOUSE;tr|K3W4L3|K3W4L3_MOUSE;tr|J3QPG5|J3QPG5_MOUSE;sp|Q61207|SAP_MOUSE	E9PZ00	Psap
NaN	NaN	NaN	NaN	NaN	NaN	NaN	NaN	NaN	NaN	0.54565	NaN		2	2	1	11.8	11.8	3.4	33.62	0.00046653	10.48	96962000	57155000	39807000	tr|E9PZ15|E9PZ15_MOUSE;tr|E9Q686|E9Q686_MOUSE	tr|E9PZ15|E9PZ15_MOUSE;tr|E9Q686|E9Q686_MOUSE	E9PZ15	Pofut1
0.476181	0.497355	0.47399	0.460347	0.478747	0.492913	0.467631	0.500299	0.431974	0.445591	0.473624	0.501514		23	23	23	9.6	9.6	9.6	469.78	0	323.31	44527000000	29539000000	14987000000	tr|E9PZ16|E9PZ16_MOUSE;tr|B1B0C7|B1B0C7_MOUSE;sp|Q05793|PGBM_MOUSE	tr|E9PZ16|E9PZ16_MOUSE;tr|B1B0C7|B1B0C7_MOUSE;sp|Q05793|PGBM_MOUSE	E9PZ16	Hspg2
NaN	NaN	NaN	NaN	NaN	NaN	0.346784	NaN	0.338552	NaN	NaN	NaN		3	3	3	33.3	33.3	33.3	13.4	0.0002777	19.716	7200900000	5646400000	1554500000	tr|E9PZC4|E9PZC4_MOUSE;sp|Q923D2|BLVRB_MOUSE;tr|E9PZC3|E9PZC3_MOUSE	tr|E9PZC4|E9PZC4_MOUSE;sp|Q923D2|BLVRB_MOUSE;tr|E9PZC3|E9PZC3_MOUSE	E9PZC4	Blvrb
0.480523	0.48156	0.493642	0.493477	0.497814	0.497298	0.548976	0.544676	0.479157	0.482389	0.485105	0.498298		18	18	0	78.7	78.7	0	30.2	0	323.31	358890000000	231830000000	127060000000	tr|E9PZF0|E9PZF0_MOUSE;tr|Q5NC80|Q5NC80_MOUSE;tr|Q5NC79|Q5NC79_MOUSE	tr|E9PZF0|E9PZF0_MOUSE	E9PZF0	Gm20390
0.442104	0.433903	0.409938	0.382712	0.381633	0.49496	0.41623	0.406978	0.430562	0.403213	0.420389	0.435785		3	3	3	27.1	27.1	27.1	14.307	0	62.714	4787700000	3221600000	1566200000	tr|E9PZI9|E9PZI9_MOUSE;tr|Q05D16|Q05D16_MOUSE;tr|E9QMY1|E9QMY1_MOUSE;tr|Q80VX2|Q80VX2_MOUSE;sp|O54901|OX2G_MOUSE	tr|E9PZI9|E9PZI9_MOUSE;tr|Q05D16|Q05D16_MOUSE;tr|E9QMY1|E9QMY1_MOUSE;tr|Q80VX2|Q80VX2_MOUSE;sp|O54901|OX2G_MOUSE	E9PZI9	Cd200
NaN	NaN	NaN	NaN	NaN	NaN	NaN	NaN	NaN	NaN	0.311666	NaN		7	7	7	4.4	4.4	4.4	250.55	0.0012456	6.4092	124870000	83594000	41274000	sp|E9PZJ8|ASCC3_MOUSE;sp|E9PZJ8-2|ASCC3_MOUSE	sp|E9PZJ8|ASCC3_MOUSE	E9PZJ8	Ascc3
0.655317	0.679663	NaN	NaN	0.540926	0.624247	0.562008	0.656823	NaN	NaN	NaN	0.505135		4	4	4	3.3	3.3	3.3	162.1	0.00046041	9.9468	252410000	141580000	110840000	tr|E9PZM7|E9PZM7_MOUSE;tr|A0A2I3BQU5|A0A2I3BQU5_MOUSE;tr|A0A2I3BRQ7|A0A2I3BRQ7_MOUSE	tr|E9PZM7|E9PZM7_MOUSE;tr|A0A2I3BQU5|A0A2I3BQU5_MOUSE;tr|A0A2I3BRQ7|A0A2I3BRQ7_MOUSE	E9PZM7	Scaf11
0.177236	0.177055	0.21045	0.21136	0.224165	0.223058	0.178425	0.180404	0.176693	0.175818	0.164191	0.169457		44	44	8	52.8	52.8	10.7	107.8	0	323.31	581150000000	478820000000	102330000000	tr|E9Q035|E9Q035_MOUSE;sp|P47758|SRPRB_MOUSE;tr|A0A1W2P830|A0A1W2P830_MOUSE	tr|E9Q035|E9Q035_MOUSE	E9Q035	Gm20425
NaN	0.628636	0.567327	0.597946	NaN	NaN	NaN	NaN	NaN	NaN	0.594034	0.545107		5	5	5	9.1	9.1	9.1	79.601	0.0002751	19.157	638880000	380680000	258190000	tr|E9Q066|E9Q066_MOUSE;tr|G3X9Q6|G3X9Q6_MOUSE;sp|Q8BWW4|LARP4_MOUSE;tr|A0A2R8W6Y5|A0A2R8W6Y5_MOUSE;tr|A0A2R8VKL5|A0A2R8VKL5_MOUSE;tr|A0A2R8VHW8|A0A2R8VHW8_MOUSE	tr|E9Q066|E9Q066_MOUSE;tr|G3X9Q6|G3X9Q6_MOUSE;sp|Q8BWW4|LARP4_MOUSE;tr|A0A2R8W6Y5|A0A2R8W6Y5_MOUSE;tr|A0A2R8VKL5|A0A2R8VKL5_MOUSE	E9Q066	Larp4
NaN	NaN	NaN	NaN	0.378325	NaN	NaN	NaN	NaN	NaN	NaN	NaN		7	6	6	5.7	5.3	5.3	205.02	0.0016474	6.1833	48370000	33013000	15356000	tr|E9Q0D4|E9Q0D4_MOUSE;sp|E9PXF8-2|MTMRD_MOUSE;sp|E9PXF8|MTMRD_MOUSE;tr|F7BBM8|F7BBM8_MOUSE;tr|F6ZDC5|F6ZDC5_MOUSE;tr|F6QG63|F6QG63_MOUSE	tr|E9Q0D4|E9Q0D4_MOUSE;sp|E9PXF8-2|MTMRD_MOUSE;sp|E9PXF8|MTMRD_MOUSE	E9Q0D4	Sbf2
0.482274	0.483782	0.640526	0.616023	0.63359	0.617835	0.622513	0.602147	0.578261	0.589248	0.487781	0.487516		26	26	26	45.7	45.7	45.7	91.677	0	323.31	15333000000	9830200000	5503000000	tr|E9Q0U7|E9Q0U7_MOUSE;sp|Q61699|HS105_MOUSE;sp|Q61699-2|HS105_MOUSE;tr|D3Z027|D3Z027_MOUSE;tr|D3Z3I9|D3Z3I9_MOUSE	tr|E9Q0U7|E9Q0U7_MOUSE;sp|Q61699|HS105_MOUSE;sp|Q61699-2|HS105_MOUSE	E9Q0U7	Hsph1
NaN	NaN	NaN	NaN	0.456049	NaN	NaN	NaN	NaN	NaN	NaN	0.566434		3	3	3	5.6	5.6	5.6	76.323	0.0019881	5.2052	257880000	164880000	93000000	tr|E9Q150|E9Q150_MOUSE;sp|Q61062|DVL3_MOUSE;tr|E9Q967|E9Q967_MOUSE	tr|E9Q150|E9Q150_MOUSE;sp|Q61062|DVL3_MOUSE;tr|E9Q967|E9Q967_MOUSE	E9Q150	Dvl3
0.575623	0.532107	0.536902	0.482269	0.606364	0.526576	0.543295	NaN	0.565858	0.561295	0.557387	0.477129		15	15	15	14.5	14.5	14.5	144.77	0	51.69	1161400000	713900000	447460000	tr|E9Q175|E9Q175_MOUSE;tr|E9PVU0|E9PVU0_MOUSE;tr|E9Q3L1|E9Q3L1_MOUSE;tr|E9Q174|E9Q174_MOUSE;tr|V9GXM4|V9GXM4_MOUSE;tr|V9GX76|V9GX76_MOUSE;sp|Q64331|MYO6_MOUSE	tr|E9Q175|E9Q175_MOUSE;tr|E9PVU0|E9PVU0_MOUSE;tr|E9Q3L1|E9Q3L1_MOUSE;tr|E9Q174|E9Q174_MOUSE;tr|V9GXM4|V9GXM4_MOUSE;tr|V9GX76|V9GX76_MOUSE;sp|Q64331|MYO6_MOUSE	E9Q175	Myo6
0.50496	0.498381	NaN	NaN	0.653057	0.490246	0.563942	NaN	0.426272	NaN	NaN	0.4931		15	15	14	8	8	7.7	272.42	0.00029568	23.774	314280000	195550000	118730000	tr|E9Q1A0|E9Q1A0_MOUSE;tr|G3X9L9|G3X9L9_MOUSE;sp|Q80YT7|MYOME_MOUSE;tr|Q3UR03|Q3UR03_MOUSE;sp|Q80YT7-2|MYOME_MOUSE;tr|A0A0G2JEX6|A0A0G2JEX6_MOUSE	tr|E9Q1A0|E9Q1A0_MOUSE;tr|G3X9L9|G3X9L9_MOUSE;sp|Q80YT7|MYOME_MOUSE	E9Q1A0	Pde4dip
0.38899	0.377812	0.389523	0.405691	0.366879	0.43525	0.310765	NaN	0.392259	0.410687	0.381695	0.407385		8	8	8	27.1	27.1	27.1	47.542	0	91.513	2998400000	2043600000	954800000	tr|E9Q1L7|E9Q1L7_MOUSE;sp|Q8VCE1|DJC28_MOUSE;tr|D3Z032|D3Z032_MOUSE	tr|E9Q1L7|E9Q1L7_MOUSE;sp|Q8VCE1|DJC28_MOUSE	E9Q1L7	Dnajc28
0.628372	0.617049	NaN	NaN	NaN	0.585161	NaN	NaN	NaN	NaN	0.812945	NaN		7	7	7	3.6	3.6	3.6	296.72	0.00064767	7.6084	228300000	143340000	84964000	tr|E9Q1M1|E9Q1M1_MOUSE;tr|A0A087WRL4|A0A087WRL4_MOUSE	tr|E9Q1M1|E9Q1M1_MOUSE	E9Q1M1	Pdzd2
0.375522	0.518148	NaN	NaN	NaN	NaN	NaN	0.525971	NaN	NaN	NaN	NaN		12	9	9	7.6	5.6	5.6	263.4	0.00046696	10.538	304310000	196260000	108050000	tr|E9Q1M6|E9Q1M6_MOUSE;tr|E9PUR0|E9PUR0_MOUSE;tr|F7DE17|F7DE17_MOUSE;tr|F7DD37|F7DD37_MOUSE;tr|F6YYD3|F6YYD3_MOUSE;tr|F6RUI8|F6RUI8_MOUSE	tr|E9Q1M6|E9Q1M6_MOUSE;tr|E9PUR0|E9PUR0_MOUSE;tr|F7DE17|F7DE17_MOUSE	E9Q1M6	Ankhd1
NaN	NaN	0.819817	0.667339	NaN	0.664439	NaN	NaN	NaN	NaN	NaN	NaN		4	4	4	12.6	12.6	12.6	59.291	0.00047248	11.062	151180000	85274000	65904000	sp|E9Q1P8|I2BP2_MOUSE	sp|E9Q1P8|I2BP2_MOUSE	E9Q1P8	Irf2bp2
0.750791	0.72283	0.438788	NaN	0.651359	0.487141	0.572124	0.607717	0.490391	0.507385	0.512544	0.658936		9	9	7	14.9	14.9	12.4	82.955	0	60.933	2188600000	1310400000	878250000	tr|E9Q1S3|E9Q1S3_MOUSE;sp|Q01405|SC23A_MOUSE	tr|E9Q1S3|E9Q1S3_MOUSE;sp|Q01405|SC23A_MOUSE	E9Q1S3	Sec23a
0.408663	0.429216	NaN	NaN	0.37488	0.37814	NaN	NaN	NaN	NaN	NaN	NaN	+	1	1	1	0.6	0.6	0.6	152.31	1	-2	6288500000	4320600000	1967800000	sp|E9Q1U1|CC171_MOUSE;sp|E9Q1U1-2|CC171_MOUSE	sp|E9Q1U1|CC171_MOUSE;sp|E9Q1U1-2|CC171_MOUSE	E9Q1U1	Ccdc171
0.189731	0.208391	0.252688	0.212694	0.35755	0.306516	0.33041	0.306061	0.237307	0.256561	0.208119	0.182488		45	45	44	12.1	12.1	11.8	503.9	0	126.74	2793600000	1904400000	889260000	tr|E9Q1Y3|E9Q1Y3_MOUSE;sp|E9Q414|APOB_MOUSE;tr|F7A3M3|F7A3M3_MOUSE;tr|E9Q4G4|E9Q4G4_MOUSE	tr|E9Q1Y3|E9Q1Y3_MOUSE;sp|E9Q414|APOB_MOUSE	E9Q1Y3	Apob
0.499457	0.502607	0.496695	0.500049	0.5137	0.509997	0.530353	0.534741	0.497467	0.49895	0.506208	0.538645		9	9	9	27.3	27.3	27.3	53.13	0	323.31	27130000000	17188000000	9941600000	tr|E9Q242|E9Q242_MOUSE;sp|P54822|PUR8_MOUSE;tr|E9Q3T7|E9Q3T7_MOUSE;tr|A0A140LHU1|A0A140LHU1_MOUSE;tr|A0A0G2JFI8|A0A0G2JFI8_MOUSE;tr|E9Q0A0|E9Q0A0_MOUSE	tr|E9Q242|E9Q242_MOUSE;sp|P54822|PUR8_MOUSE;tr|E9Q3T7|E9Q3T7_MOUSE	E9Q242	Adsl
NaN	0.214584	NaN	NaN	NaN	NaN	NaN	NaN	NaN	NaN	NaN	NaN	+	5	2	2	2.3	1.4	1.4	221.84	1	-2	244640000	115350000	129290000	tr|E9Q264|E9Q264_MOUSE	tr|E9Q264|E9Q264_MOUSE	E9Q264	Myh15
0.538382	0.538922	NaN	NaN	NaN	NaN	NaN	NaN	0.445059	NaN	NaN	NaN		10	10	10	3.3	3.3	3.3	484.12	0.00047893	11.624	467950000	283840000	184100000	tr|E9Q2E4|E9Q2E4_MOUSE;tr|Q6GQX8|Q6GQX8_MOUSE;tr|A0A0J9YUS1|A0A0J9YUS1_MOUSE	tr|E9Q2E4|E9Q2E4_MOUSE;tr|Q6GQX8|Q6GQX8_MOUSE	E9Q2E4	Hectd4
0.608268	0.577825	0.569567	0.544199	0.693222	0.640661	0.622401	0.622361	0.52147	0.552216	NaN	NaN		7	7	7	8.7	8.7	8.7	135.87	0.00027972	20.187	359020000	205790000	153240000	tr|E9Q2S0|E9Q2S0_MOUSE;tr|A0A0A6YY83|A0A0A6YY83_MOUSE;tr|A0A0A6YY48|A0A0A6YY48_MOUSE;tr|A2RS43|A2RS43_MOUSE;tr|A0A0A6YW34|A0A0A6YW34_MOUSE;tr|A0A0G2JG16|A0A0G2JG16_MOUSE	tr|E9Q2S0|E9Q2S0_MOUSE;tr|A0A0A6YY83|A0A0A6YY83_MOUSE;tr|A0A0A6YY48|A0A0A6YY48_MOUSE;tr|A2RS43|A2RS43_MOUSE	E9Q2S0	Pcdh7
0.373978	0.366677	NaN	0.559015	0.37207	0.510579	0.385092	0.409195	0.480316	0.408224	0.362245	0.380138		5	5	5	38.8	38.8	38.8	22.59	0	76.152	1189700000	827140000	362600000	tr|E9Q2W8|E9Q2W8_MOUSE;sp|Q9D920|BORC5_MOUSE	tr|E9Q2W8|E9Q2W8_MOUSE;sp|Q9D920|BORC5_MOUSE	E9Q2W8	Borcs5
NaN	NaN	NaN	NaN	NaN	1.02162	NaN	NaN	NaN	NaN	1.15068	NaN		15	1	1	37.3	3.1	3.1	59.897	0.00025265	14.377	450040000	222540000	227500000	tr|E9Q2W9|E9Q2W9_MOUSE	tr|E9Q2W9|E9Q2W9_MOUSE	E9Q2W9	Actn4
0.588688	0.681272	0.637047	0.888691	0.772605	0.720201	0.424119	0.456134	0.664392	0.633604	0.584265	0.597617		22	20	20	14.3	13.3	13.3	233.32	0	87.927	956030000	568190000	387840000	tr|E9Q390|E9Q390_MOUSE;sp|Q69ZN7|MYOF_MOUSE;tr|A0A286YDF5|A0A286YDF5_MOUSE;sp|Q69ZN7-4|MYOF_MOUSE;sp|Q69ZN7-2|MYOF_MOUSE;tr|A0A286YCZ3|A0A286YCZ3_MOUSE;sp|Q69ZN7-3|MYOF_MOUSE;tr|A0A286YDV5|A0A286YDV5_MOUSE	tr|E9Q390|E9Q390_MOUSE;sp|Q69ZN7|MYOF_MOUSE;tr|A0A286YDF5|A0A286YDF5_MOUSE;sp|Q69ZN7-4|MYOF_MOUSE;sp|Q69ZN7-2|MYOF_MOUSE;tr|A0A286YCZ3|A0A286YCZ3_MOUSE	E9Q390	Myof
NaN	NaN	0.479867	0.355393	0.35793	NaN	NaN	NaN	0.611545	NaN	NaN	NaN		2	2	2	25.4	25.4	25.4	12.386	0.0024823	4.3612	354890000	228380000	126520000	tr|E9Q391|E9Q391_MOUSE;tr|Q5SUC6|Q5SUC6_MOUSE;tr|F6YBT6|F6YBT6_MOUSE;tr|E9Q5K7|E9Q5K7_MOUSE;sp|P52624|UPP1_MOUSE	tr|E9Q391|E9Q391_MOUSE;tr|Q5SUC6|Q5SUC6_MOUSE;tr|F6YBT6|F6YBT6_MOUSE;tr|E9Q5K7|E9Q5K7_MOUSE;sp|P52624|UPP1_MOUSE	E9Q391	Upp1
0.687494	0.712466	0.642409	0.649153	0.652891	0.627332	0.599212	0.576424	0.650335	0.657228	0.653014	0.591698		27	27	27	15.6	15.6	15.6	301.5	0	71.416	1033900000	602900000	430990000	sp|E9Q394-2|AKP13_MOUSE;sp|E9Q394|AKP13_MOUSE;tr|A0A140LJJ5|A0A140LJJ5_MOUSE;tr|A0A140LHG3|A0A140LHG3_MOUSE;tr|A0A140LIX0|A0A140LIX0_MOUSE;tr|A0A140LID7|A0A140LID7_MOUSE;tr|A0A140LHQ3|A0A140LHQ3_MOUSE	sp|E9Q394-2|AKP13_MOUSE;sp|E9Q394|AKP13_MOUSE;tr|A0A140LJJ5|A0A140LJJ5_MOUSE	E9Q394-2	Akap13
0.449263	NaN	NaN	NaN	NaN	NaN	NaN	NaN	NaN	NaN	NaN	NaN		5	5	5	11.4	11.4	11.4	76.535	0	24.667	75463000	46978000	28485000	sp|E9Q3C1|C2CD2_MOUSE;tr|A0A338P6Y2|A0A338P6Y2_MOUSE;tr|A0A338P7E6|A0A338P7E6_MOUSE	sp|E9Q3C1|C2CD2_MOUSE	E9Q3C1	C2cd2
0.50613	0.509968	0.5703	0.51783	0.428199	0.487384	NaN	0.414755	0.496336	0.510538	0.508333	0.550848		13	13	12	13.8	13.8	13.1	130.68	0	104.94	1208000000	777100000	430910000	tr|E9Q3G7|E9Q3G7_MOUSE;sp|P98197|AT11A_MOUSE;tr|F6Z4J2|F6Z4J2_MOUSE;tr|D6RII8|D6RII8_MOUSE;tr|A0A0G2JE89|A0A0G2JE89_MOUSE	tr|E9Q3G7|E9Q3G7_MOUSE;sp|P98197|AT11A_MOUSE;tr|F6Z4J2|F6Z4J2_MOUSE	E9Q3G7	Atp11a
0.538317	NaN	0.618911	0.495434	0.644636	0.512665	0.519073	0.534589	0.584346	0.602618	0.471135	0.605469		19	19	19	18.5	18.5	18.5	152.01	0	64.66	1202500000	755440000	447090000	tr|E9Q3G8|E9Q3G8_MOUSE;tr|A0A286YE24|A0A286YE24_MOUSE;tr|A0A286YCY7|A0A286YCY7_MOUSE;tr|A0A286YCP2|A0A286YCP2_MOUSE	tr|E9Q3G8|E9Q3G8_MOUSE	E9Q3G8	Nup153
0.497604	0.503172	0.502304	0.494188	0.504996	0.503808	0.52288	0.524168	0.493065	0.493371	0.505716	0.51275		97	97	90	24.8	24.8	23.2	564.81	0	323.31	456880000000	286920000000	169960000000	sp|E9Q401|RYR2_MOUSE;tr|F6U7V1|F6U7V1_MOUSE;tr|A0A1Y7VJP1|A0A1Y7VJP1_MOUSE;tr|Q80ZZ5|Q80ZZ5_MOUSE;tr|A0A1Y7VK09|A0A1Y7VK09_MOUSE;tr|K3W4M2|K3W4M2_MOUSE;sp|E9PZQ0|RYR1_MOUSE;tr|A0A1L1SQG7|A0A1L1SQG7_MOUSE	sp|E9Q401|RYR2_MOUSE;tr|F6U7V1|F6U7V1_MOUSE	E9Q401	Ryr2
0.385658	0.443965	0.502502	0.537083	0.542273	0.543359	NaN	NaN	0.466912	0.506172	0.535467	NaN		14	14	14	7.1	7.1	7.1	265.77	0	32.595	916100000	602570000	313540000	tr|E9Q411|E9Q411_MOUSE	tr|E9Q411|E9Q411_MOUSE	E9Q411	Nbas
0.345291	0.288597	0.445943	0.408646	NaN	0.432553	NaN	NaN	0.445816	0.413868	0.262986	0.428091		14	14	14	15.8	15.8	15.8	140.21	0	51.709	703670000	504530000	199140000	tr|E9Q467|E9Q467_MOUSE;tr|E9Q236|E9Q236_MOUSE	tr|E9Q467|E9Q467_MOUSE;tr|E9Q236|E9Q236_MOUSE	E9Q467	Abcc4
0.526	0.589243	0.500956	0.540958	0.527381	0.484318	0.53731	0.567067	0.541378	0.531718	0.495012	0.626353		4	4	1	14.9	14.9	6.2	38.767	0.00027762	19.704	3714200000	2336900000	1377300000	tr|E9Q4G7|E9Q4G7_MOUSE;sp|Q8BK63|KC1A_MOUSE;tr|E9Q3W1|E9Q3W1_MOUSE;tr|E9PWB2|E9PWB2_MOUSE;tr|H7BXB1|H7BXB1_MOUSE;tr|F6YBC9|F6YBC9_MOUSE	tr|E9Q4G7|E9Q4G7_MOUSE;sp|Q8BK63|KC1A_MOUSE;tr|E9Q3W1|E9Q3W1_MOUSE;tr|E9PWB2|E9PWB2_MOUSE;tr|H7BXB1|H7BXB1_MOUSE;tr|F6YBC9|F6YBC9_MOUSE	E9Q4G7	Csnk1a1
0.395644	0.417478	0.432544	0.407628	0.425067	0.420136	0.438701	0.433693	0.434638	0.431129	0.433621	0.430301		4	4	4	21.2	21.2	21.2	26.388	0	318.04	10429000000	7246300000	3182800000	tr|E9Q4M4|E9Q4M4_MOUSE;sp|Q91VN4|MIC25_MOUSE	tr|E9Q4M4|E9Q4M4_MOUSE;sp|Q91VN4|MIC25_MOUSE	E9Q4M4	Chchd6
NaN	NaN	NaN	NaN	NaN	NaN	0.782083	0.517434	NaN	NaN	NaN	NaN		5	5	5	3.6	3.6	3.6	191.23	0.0019604	4.8277	148810000	37523000	111290000	tr|E9Q4N6|E9Q4N6_MOUSE;tr|E9Q6R4|E9Q6R4_MOUSE;sp|E9Q4N7|ARI1B_MOUSE;tr|A0A338P6U8|A0A338P6U8_MOUSE	tr|E9Q4N6|E9Q4N6_MOUSE;tr|E9Q6R4|E9Q6R4_MOUSE;sp|E9Q4N7|ARI1B_MOUSE;tr|A0A338P6U8|A0A338P6U8_MOUSE	E9Q4N6	Arid1b
NaN	0.37577	0.399899	0.394167	0.405775	0.41123	NaN	0.467669	0.416729	0.384413	0.407688	0.411656		5	5	5	17.3	17.3	17.3	46.217	0	54.771	2340700000	1616600000	724040000	sp|E9Q4P1|WDFY1_MOUSE;tr|D3YWG9|D3YWG9_MOUSE;tr|A0A087WPX9|A0A087WPX9_MOUSE;tr|D3Z057|D3Z057_MOUSE;tr|Q9DAD3|Q9DAD3_MOUSE	sp|E9Q4P1|WDFY1_MOUSE	E9Q4P1	Wdfy1
0.543352	0.619759	0.584641	0.638153	0.569039	0.402421	0.63596	0.602289	0.609629	0.571157	0.594939	0.595052		6	6	6	11.9	11.9	11.9	59.698	0	71.508	2445000000	1472000000	972960000	tr|E9Q4Q2|E9Q4Q2_MOUSE;sp|Q64213-2|SF01_MOUSE;tr|D3YZC9|D3YZC9_MOUSE;tr|D3YZD0|D3YZD0_MOUSE;sp|Q64213-3|SF01_MOUSE;sp|Q64213|SF01_MOUSE;tr|F8WHF9|F8WHF9_MOUSE;tr|D3YVH4|D3YVH4_MOUSE	tr|E9Q4Q2|E9Q4Q2_MOUSE;sp|Q64213-2|SF01_MOUSE;tr|D3YZC9|D3YZC9_MOUSE;tr|D3YZD0|D3YZD0_MOUSE;sp|Q64213-3|SF01_MOUSE;sp|Q64213|SF01_MOUSE;tr|F8WHF9|F8WHF9_MOUSE	E9Q4Q2	Sf1
0.557148	0.486926	0.408947	0.540869	0.408673	0.449947	NaN	NaN	0.461622	0.403176	0.502607	0.501238		13	13	13	17.4	17.4	17.4	125.41	0	65.471	4248900000	2875300000	1373600000	tr|E9Q4U7|E9Q4U7_MOUSE;tr|Q6W4W7|Q6W4W7_MOUSE;sp|O70566|DIAP2_MOUSE	tr|E9Q4U7|E9Q4U7_MOUSE;tr|Q6W4W7|Q6W4W7_MOUSE;sp|O70566|DIAP2_MOUSE	E9Q4U7	Diaph2
0.437124	0.434346	0.446349	0.435223	0.452175	0.436608	0.476198	0.472044	0.434983	0.433266	0.451212	0.447495		35	35	30	19.4	19.4	16.9	275.75	0	323.31	20395000000	13500000000	6895700000	sp|E9Q4Z2|ACACB_MOUSE;tr|D3Z0B3|D3Z0B3_MOUSE	sp|E9Q4Z2|ACACB_MOUSE	E9Q4Z2	Acacb
NaN	NaN	0.124714	0.119058	NaN	NaN	NaN	NaN	0.18189	NaN	NaN	NaN		3	3	3	9.4	9.4	9.4	58.82	0.00027632	19.462	211850000	189550000	22295000	tr|E9Q509|E9Q509_MOUSE;tr|G3X925|G3X925_MOUSE;sp|P53657|KPYR_MOUSE	tr|E9Q509|E9Q509_MOUSE;tr|G3X925|G3X925_MOUSE;sp|P53657|KPYR_MOUSE	E9Q509	Pklr
0.416806	0.473042	0.593451	0.48977	0.465602	0.465624	0.520339	0.486658	0.517292	0.473003	0.49696	0.428357		39	39	39	23.9	23.9	23.9	226.45	0	130.81	2422900000	1579900000	843020000	tr|E9Q512|E9Q512_MOUSE;tr|H3BJG4|H3BJG4_MOUSE;tr|Q8BVJ9|Q8BVJ9_MOUSE;tr|H3BJU5|H3BJU5_MOUSE;tr|H3BJH8|H3BJH8_MOUSE	tr|E9Q512|E9Q512_MOUSE;tr|H3BJG4|H3BJG4_MOUSE	E9Q512	Trip11
0.681308	0.767362	0.548636	0.764474	0.844874	0.834169	0.694278	0.594764	0.742803	0.674376	0.533086	0.64992		27	27	27	6.6	6.6	6.6	584.78	0	42.28	51555000000	32431000000	19123000000	sp|E9Q555|RN213_MOUSE;tr|A0A171EBL2|A0A171EBL2_MOUSE	sp|E9Q555|RN213_MOUSE;tr|A0A171EBL2|A0A171EBL2_MOUSE	E9Q555	Rnf213
0.425519	0.427597	0.403635	0.404287	0.406331	0.400966	0.418256	0.418776	0.40556	0.411424	0.411446	0.410689		110	110	110	50.6	50.6	50.6	332.91	0	323.31	533920000000	363290000000	170620000000	sp|E9Q557|DESP_MOUSE;tr|E9PZW0|E9PZW0_MOUSE	sp|E9Q557|DESP_MOUSE;tr|E9PZW0|E9PZW0_MOUSE	E9Q557	Dsp
0.501994	0.482078	0.486467	0.502421	0.488368	0.480069	0.488522	0.493453	0.4864	0.478144	0.483029	0.489815		28	28	28	35.3	35.3	35.3	136.85	0	323.31	25866000000	16745000000	9121300000	tr|E9Q586|E9Q586_MOUSE;tr|E9Q3M3|E9Q3M3_MOUSE;sp|O08788-2|DCTN1_MOUSE;sp|O08788|DCTN1_MOUSE;tr|D3YX34|D3YX34_MOUSE;tr|D3Z2M9|D3Z2M9_MOUSE;tr|D3YYG9|D3YYG9_MOUSE	tr|E9Q586|E9Q586_MOUSE;tr|E9Q3M3|E9Q3M3_MOUSE;sp|O08788-2|DCTN1_MOUSE;sp|O08788|DCTN1_MOUSE;tr|D3YX34|D3YX34_MOUSE	E9Q586	Dctn1
0.334397	0.334871	0.337185	0.336704	0.338853	0.334931	0.355311	0.349759	0.330504	0.334347	0.336813	0.34865		23	23	22	32.5	32.5	31.6	99.213	0	323.31	188780000000	135960000000	52815000000	tr|E9Q5B5|E9Q5B5_MOUSE;sp|O08528|HXK2_MOUSE;tr|E9Q9M6|E9Q9M6_MOUSE;sp|Q91W97|HKDC1_MOUSE	tr|E9Q5B5|E9Q5B5_MOUSE;sp|O08528|HXK2_MOUSE	E9Q5B5	Hk2
NaN	NaN	0.583967	NaN	NaN	NaN	NaN	NaN	NaN	NaN	NaN	NaN		3	3	2	10.1	10.1	7.9	54.11	0.0002611	15.974	270070000	155590000	114480000	tr|E9Q5E0|E9Q5E0_MOUSE;tr|Q921S6|Q921S6_MOUSE;sp|Q63943|MEF2D_MOUSE;tr|E9QKT0|E9QKT0_MOUSE;sp|Q63943-2|MEF2D_MOUSE	tr|E9Q5E0|E9Q5E0_MOUSE;tr|Q921S6|Q921S6_MOUSE;sp|Q63943|MEF2D_MOUSE;tr|E9QKT0|E9QKT0_MOUSE;sp|Q63943-2|MEF2D_MOUSE	E9Q5E0	Mef2d
0.605816	0.620136	0.473157	0.476428	0.492964	0.484299	0.556601	0.564889	0.535322	0.464569	0.519185	0.533565		2	2	2	23.4	23.4	23.4	12.078	0	90.538	3282000000	1967900000	1314100000	tr|E9Q5H2|E9Q5H2_MOUSE;tr|E9PZF5|E9PZF5_MOUSE;sp|P97822-2|AN32E_MOUSE;sp|P97822|AN32E_MOUSE	tr|E9Q5H2|E9Q5H2_MOUSE;tr|E9PZF5|E9PZF5_MOUSE;sp|P97822-2|AN32E_MOUSE;sp|P97822|AN32E_MOUSE	E9Q5H2	Anp32e
0.206231	0.208249	0.3034	0.293364	0.268038	0.27166	0.219639	0.249025	0.243093	0.236716	0.219039	0.211707		15	15	15	21	21	21	102.82	0	273.87	15978000000	12094000000	3884300000	tr|E9Q5L2|E9Q5L2_MOUSE;tr|E9PVD2|E9PVD2_MOUSE;sp|A6X935|ITIH4_MOUSE;tr|A0A2K6EDJ7|A0A2K6EDJ7_MOUSE;sp|A6X935-2|ITIH4_MOUSE;CON__Q3T052	tr|E9Q5L2|E9Q5L2_MOUSE;tr|E9PVD2|E9PVD2_MOUSE;sp|A6X935|ITIH4_MOUSE;tr|A0A2K6EDJ7|A0A2K6EDJ7_MOUSE;sp|A6X935-2|ITIH4_MOUSE	E9Q5L2	Itih4
0.557943	0.583511	0.557179	0.5866	0.59523	0.584317	0.574575	0.6088	0.587477	0.602618	0.560584	0.553255		15	14	14	21	20	20	92.071	0	89.347	5185500000	3140000000	2045500000	tr|E9Q5Q0|E9Q5Q0_MOUSE;tr|Q3TGG2|Q3TGG2_MOUSE;sp|Q7TQH0-3|ATX2L_MOUSE;sp|Q7TQH0|ATX2L_MOUSE;sp|Q7TQH0-2|ATX2L_MOUSE;tr|A0A0U1RPL0|A0A0U1RPL0_MOUSE;tr|J3QP59|J3QP59_MOUSE	tr|E9Q5Q0|E9Q5Q0_MOUSE;tr|Q3TGG2|Q3TGG2_MOUSE;sp|Q7TQH0-3|ATX2L_MOUSE;sp|Q7TQH0|ATX2L_MOUSE;sp|Q7TQH0-2|ATX2L_MOUSE;tr|A0A0U1RPL0|A0A0U1RPL0_MOUSE	E9Q5Q0	Atxn2l
0.730416	0.705473	0.830699	0.996462	0.852759	0.635791	NaN	NaN	NaN	NaN	0.661603	NaN		3	3	3	18.8	18.8	18.8	21.348	0.00066123	8.244	969310000	532000000	437310000	tr|E9Q5Y2|E9Q5Y2_MOUSE;tr|E9Q809|E9Q809_MOUSE;sp|Q8BGJ9-4|U2AF4_MOUSE;tr|F8WH71|F8WH71_MOUSE;tr|E9PUZ3|E9PUZ3_MOUSE;sp|Q8BGJ9-2|U2AF4_MOUSE;tr|E9Q1I7|E9Q1I7_MOUSE;tr|E9Q5J3|E9Q5J3_MOUSE;sp|Q8BGJ9|U2AF4_MOUSE;tr|G3UW94|G3UW94_MOUSE;sp|Q9D883|U2AF1_MOUSE;sp|Q8BGJ9-3|U2AF4_MOUSE;tr|E9PWX6|E9PWX6_MOUSE;tr|E9PWM2|E9PWM2_MOUSE;tr|F7D8X7|F7D8X7_MOUSE	tr|E9Q5Y2|E9Q5Y2_MOUSE;tr|E9Q809|E9Q809_MOUSE;sp|Q8BGJ9-4|U2AF4_MOUSE;tr|F8WH71|F8WH71_MOUSE;tr|E9PUZ3|E9PUZ3_MOUSE;sp|Q8BGJ9-2|U2AF4_MOUSE;tr|E9Q1I7|E9Q1I7_MOUSE;tr|E9Q5J3|E9Q5J3_MOUSE;sp|Q8BGJ9|U2AF4_MOUSE;tr|G3UW94|G3UW94_MOUSE;sp|Q9D883|U2AF1_MOUSE;sp|Q8BGJ9-3|U2AF4_MOUSE	E9Q5Y2	U2af1l4
0.455852	NaN	NaN	NaN	NaN	NaN	0.496755	0.532007	NaN	NaN	NaN	NaN		7	7	6	10.8	10.8	9.7	82.225	0.00065775	8.0843	2757200000	1821600000	935630000	tr|E9Q605|E9Q605_MOUSE;tr|E9QNL4|E9QNL4_MOUSE;sp|Q60680|IKKA_MOUSE;sp|Q60680-3|IKKA_MOUSE;sp|Q60680-2|IKKA_MOUSE	tr|E9Q605|E9Q605_MOUSE;tr|E9QNL4|E9QNL4_MOUSE;sp|Q60680|IKKA_MOUSE;sp|Q60680-3|IKKA_MOUSE;sp|Q60680-2|IKKA_MOUSE	E9Q605	Chuk
0.555744	0.563207	0.547595	0.549625	0.539589	0.532251	0.51085	0.512077	0.54207	0.541039	0.530754	0.531069		203	203	203	68.7	68.7	68.7	604.25	0	323.31	750730000000	455690000000	295040000000	tr|E9Q616|E9Q616_MOUSE	tr|E9Q616|E9Q616_MOUSE	E9Q616	Ahnak
0.54412	0.556468	NaN	1.06061	0.65658	0.575518	0.523751	0.57449	NaN	0.450825	NaN	NaN		11	11	9	11.1	11.1	8.9	126.82	0	47.225	470060000	290550000	179510000	sp|E9Q634|MYO1E_MOUSE;tr|A0A1L1STM1|A0A1L1STM1_MOUSE;tr|G3V011|G3V011_MOUSE;tr|Q8CG29|Q8CG29_MOUSE	sp|E9Q634|MYO1E_MOUSE	E9Q634	Myo1e
NaN	NaN	NaN	NaN	NaN	NaN	NaN	NaN	NaN	0.763946	NaN	NaN		3	3	2	16.1	16.1	12	29.88	0.00047203	11.025	84935000	59168000	25767000	tr|E9Q688|E9Q688_MOUSE;sp|O88346-3|TNNT1_MOUSE;tr|J3QPC8|J3QPC8_MOUSE;sp|O88346-2|TNNT1_MOUSE;sp|O88346|TNNT1_MOUSE;tr|E9PVN9|E9PVN9_MOUSE;tr|E9PZB4|E9PZB4_MOUSE;tr|E9Q0G9|E9Q0G9_MOUSE;tr|E9QA86|E9QA86_MOUSE	tr|E9Q688|E9Q688_MOUSE;sp|O88346-3|TNNT1_MOUSE;tr|J3QPC8|J3QPC8_MOUSE;sp|O88346-2|TNNT1_MOUSE;sp|O88346|TNNT1_MOUSE;tr|E9PVN9|E9PVN9_MOUSE;tr|E9PZB4|E9PZB4_MOUSE;tr|E9Q0G9|E9Q0G9_MOUSE;tr|E9QA86|E9QA86_MOUSE	E9Q688	Tnnt1
0.399762	0.411482	0.38538	0.438791	0.438162	0.407379	0.431724	0.430604	NaN	NaN	NaN	0.417605		18	2	2	39.5	3.9	3.9	79.51	0	42.457	1196000000	816260000	379780000	tr|E9Q6A3|E9Q6A3_MOUSE;tr|A0A286YCQ0|A0A286YCQ0_MOUSE;tr|A0A286YDN0|A0A286YDN0_MOUSE;sp|Q62417-4|SRBS1_MOUSE;sp|Q62417-5|SRBS1_MOUSE;sp|Q62417-6|SRBS1_MOUSE;tr|A0A286YDJ3|A0A286YDJ3_MOUSE	tr|E9Q6A3|E9Q6A3_MOUSE;tr|A0A286YCQ0|A0A286YCQ0_MOUSE;tr|A0A286YDN0|A0A286YDN0_MOUSE;sp|Q62417-4|SRBS1_MOUSE;sp|Q62417-5|SRBS1_MOUSE;sp|Q62417-6|SRBS1_MOUSE	E9Q6A3	Sorbs1
0.453419	0.429611	0.456141	0.421119	0.471282	0.476548	0.460371	0.450949	0.479521	0.494537	0.442643	0.459165		11	10	10	25.2	23.6	23.6	66.562	0	323.31	14198000000	9566100000	4632000000	tr|E9Q6A9|E9Q6A9_MOUSE;sp|Q02248|CTNB1_MOUSE;tr|D3YUH4|D3YUH4_MOUSE;tr|D3Z5Q1|D3Z5Q1_MOUSE;tr|E9PW26|E9PW26_MOUSE;tr|F6QZ47|F6QZ47_MOUSE;tr|D3Z7S6|D3Z7S6_MOUSE;tr|F7BAC9|F7BAC9_MOUSE	tr|E9Q6A9|E9Q6A9_MOUSE;sp|Q02248|CTNB1_MOUSE	E9Q6A9	Ctnnb1
0.0280441	0.0238879	0.271439	0.142808	0.138244	0.104491	NaN	NaN	0.0734064	0.0679629	0.0771949	0.031215		12	12	12	16.2	16.2	16.2	104.62	0	53.651	1356700000	1274600000	82131000	tr|E9Q6D8|E9Q6D8_MOUSE;tr|Q91X70|Q91X70_MOUSE	tr|E9Q6D8|E9Q6D8_MOUSE;tr|Q91X70|Q91X70_MOUSE	E9Q6D8	C6
0.815735	NaN	NaN	NaN	0.715568	0.53067	NaN	NaN	NaN	NaN	0.746606	0.640163		7	7	7	3.6	3.6	3.6	322.3	0.00050378	14.156	208520000	124950000	83576000	sp|E9Q6J5-2|BD1L1_MOUSE;sp|E9Q6J5|BD1L1_MOUSE;sp|E9Q6J5-3|BD1L1_MOUSE	sp|E9Q6J5-2|BD1L1_MOUSE;sp|E9Q6J5|BD1L1_MOUSE;sp|E9Q6J5-3|BD1L1_MOUSE	E9Q6J5-2	Bod1l
0.539917	0.535599	0.523433	0.525243	0.5464	0.53845	0.581187	0.587199	0.546071	0.526484	0.547883	0.551321		29	29	24	30.7	30.7	26.7	160.23	0	323.31	11776000000	6091900000	5684300000	tr|E9Q6L0|E9Q6L0_MOUSE;tr|J3QP81|J3QP81_MOUSE;tr|A0A087WS18|A0A087WS18_MOUSE;tr|A0A087WQF1|A0A087WQF1_MOUSE;tr|A0A087WNW8|A0A087WNW8_MOUSE;tr|A0A087WQ31|A0A087WQ31_MOUSE;tr|A0A087WP42|A0A087WP42_MOUSE;tr|E9QKH0|E9QKH0_MOUSE;sp|Q80TV8|CLAP1_MOUSE;tr|E9QNY9|E9QNY9_MOUSE;tr|A0A087WRE8|A0A087WRE8_MOUSE;sp|Q80TV8-2|CLAP1_MOUSE;tr|A0A087WQ95|A0A087WQ95_MOUSE;tr|A0A087WRK0|A0A087WRK0_MOUSE;tr|A0A0A6YXZ1…	tr|E9Q6L0|E9Q6L0_MOUSE;tr|J3QP81|J3QP81_MOUSE;tr|A0A087WS18|A0A087WS18_MOUSE;tr|A0A087WQF1|A0A087WQF1_MOUSE;tr|A0A087WNW8|A0A087WNW8_MOUSE;tr|A0A087WQ31|A0A087WQ31_MOUSE;tr|A0A087WP42|A0A087WP42_MOUSE;tr|E9QKH0|E9QKH0_MOUSE;sp|Q80TV8|CLAP1_MOUSE;tr|E9QNY9|E9QNY9_MOUSE;tr|A0A087WRE8|A0A087WRE8_MOUSE;sp|Q80TV8-2|CLAP1_MOUSE;tr|A0A087WQ95|A0A087WQ95_MOUSE;tr|A0A087WRK0|A0A087WRK0_MOUSE;tr|A0A0A6YXZ1…	E9Q6L0	Clasp1
0.473569	0.491943	0.444685	0.425577	0.473809	0.446949	0.467429	NaN	0.435339	NaN	0.448202	0.433546		10	8	8	6.3	5.1	5.1	211.11	0	48.781	787910000	526660000	261250000	tr|E9Q6Q2|E9Q6Q2_MOUSE;sp|Q3UH66-6|WNK2_MOUSE;tr|E9QMI9|E9QMI9_MOUSE;sp|Q3UH66-7|WNK2_MOUSE;tr|E9QJQ9|E9QJQ9_MOUSE;sp|Q3UH66-4|WNK2_MOUSE;tr|E0CYT1|E0CYT1_MOUSE;tr|E9QMI8|E9QMI8_MOUSE;sp|Q3UH66-3|WNK2_MOUSE;sp|Q3UH66|WNK2_MOUSE;tr|E9QM73|E9QM73_MOUSE;sp|Q3UH66-5|WNK2_MOUSE;tr|E0CZE3|E0CZE3_MOUSE;sp|Q3UH66-2|WNK2_MOUSE;tr|F6SRP4|F6SRP4_MOUSE;tr|A0A0R4J1Z1|A0A0R4J1Z1_MOUSE	tr|E9Q6Q2|E9Q6Q2_MOUSE;sp|Q3UH66-6|WNK2_MOUSE;tr|E9QMI9|E9QMI9_MOUSE;sp|Q3UH66-7|WNK2_MOUSE;tr|E9QJQ9|E9QJQ9_MOUSE;sp|Q3UH66-4|WNK2_MOUSE;tr|E0CYT1|E0CYT1_MOUSE;tr|E9QMI8|E9QMI8_MOUSE;sp|Q3UH66-3|WNK2_MOUSE;sp|Q3UH66|WNK2_MOUSE;tr|E9QM73|E9QM73_MOUSE;sp|Q3UH66-5|WNK2_MOUSE;tr|E0CZE3|E0CZE3_MOUSE;sp|Q3UH66-2|WNK2_MOUSE;tr|F6SRP4|F6SRP4_MOUSE;tr|A0A0R4J1Z1|A0A0R4J1Z1_MOUSE	E9Q6Q2	Wnk2
0.535462	0.567283	0.50382	0.553233	0.548537	0.561869	0.559163	0.566874	0.542799	0.540936	0.539324	0.577276		10	10	10	22.8	22.8	22.8	60.792	0	182.34	3572500000	2244500000	1327900000	tr|E9Q6Q4|E9Q6Q4_MOUSE;tr|Q3TU36|Q3TU36_MOUSE;tr|E9Q912|E9Q912_MOUSE;tr|A0A0G2JGC8|A0A0G2JGC8_MOUSE;tr|A0A0G2JF70|A0A0G2JF70_MOUSE	tr|E9Q6Q4|E9Q6Q4_MOUSE;tr|Q3TU36|Q3TU36_MOUSE;tr|E9Q912|E9Q912_MOUSE;tr|A0A0G2JGC8|A0A0G2JGC8_MOUSE	E9Q6Q4	Rap1gds1
0.465895	0.467159	0.437668	0.449643	0.444456	0.426888	0.433891	0.449643	0.461771	0.459082	0.428869	0.440155		19	19	19	21.1	21.1	21.1	140.33	0	243.27	5060500000	3374900000	1685600000	tr|E9Q6Q8|E9Q6Q8_MOUSE;tr|E0CX53|E0CX53_MOUSE;sp|Q8BYJ6|TBCD4_MOUSE;tr|F6SUV7|F6SUV7_MOUSE;sp|Q8BYJ6-5|TBCD4_MOUSE;sp|Q8BYJ6-2|TBCD4_MOUSE;sp|Q8BYJ6-3|TBCD4_MOUSE;tr|H7BX82|H7BX82_MOUSE;sp|Q8BYJ6-4|TBCD4_MOUSE;tr|F6S7E8|F6S7E8_MOUSE	tr|E9Q6Q8|E9Q6Q8_MOUSE;tr|E0CX53|E0CX53_MOUSE;sp|Q8BYJ6|TBCD4_MOUSE;tr|F6SUV7|F6SUV7_MOUSE;sp|Q8BYJ6-5|TBCD4_MOUSE	E9Q6Q8	Tbc1d4
0.560611	0.569457	0.522363	0.50597	0.516599	0.517709	0.515529	0.521302	0.531826	0.533108	0.501899	0.536051		66	65	65	27.6	27.2	27.2	392.7	0	323.31	16122000000	10020000000	6101800000	tr|E9Q6R7|E9Q6R7_MOUSE;tr|A0A1W2P8G5|A0A1W2P8G5_MOUSE;tr|A0A1W2P8A5|A0A1W2P8A5_MOUSE;tr|A0A1W2P7C0|A0A1W2P7C0_MOUSE;tr|Q61636|Q61636_MOUSE;tr|A0A1W2P6L4|A0A1W2P6L4_MOUSE	tr|E9Q6R7|E9Q6R7_MOUSE	E9Q6R7	Utrn
0.511896	0.4851	0.681556	0.596651	NaN	0.512539	NaN	NaN	0.597357	0.570074	0.925377	0.599274		3	3	3	52.2	52.2	52.2	9.8222	0	45.449	3488000000	2226900000	1261200000	tr|E9Q6W2|E9Q6W2_MOUSE;sp|Q9D2R6|COA3_MOUSE	tr|E9Q6W2|E9Q6W2_MOUSE;sp|Q9D2R6|COA3_MOUSE	E9Q6W2	Coa3
0.380697	0.381493	0.378155	0.397992	0.419466	0.411094	0.39298	0.380131	0.395194	0.412133	0.418736	0.452644		4	4	4	60	60	60	10.829	0	106.53	13633000000	9549700000	4083600000	tr|E9Q705|E9Q705_MOUSE;sp|Q8CEI1|BOLA3_MOUSE;tr|E9PX89|E9PX89_MOUSE	tr|E9Q705|E9Q705_MOUSE;sp|Q8CEI1|BOLA3_MOUSE;tr|E9PX89|E9PX89_MOUSE	E9Q705	Bola3
0.436058	0.436878	0.510243	NaN	NaN	NaN	NaN	NaN	0.381847	NaN	NaN	NaN		7	7	7	7.2	7.2	7.2	124.39	0.00025727	15.323	287520000	193270000	94254000	tr|E9Q706|E9Q706_MOUSE;sp|P51830|ADCY9_MOUSE	tr|E9Q706|E9Q706_MOUSE;sp|P51830|ADCY9_MOUSE	E9Q706	Adcy9
NaN	NaN	NaN	NaN	NaN	NaN	NaN	NaN	0.796211	NaN	NaN	NaN		3	3	3	2.5	2.5	2.5	195.99	0.0020479	6.0365	20418000	12981000	7437000	sp|E9Q7E2|ARID2_MOUSE	sp|E9Q7E2|ARID2_MOUSE	E9Q7E2	Arid2
0.644067	0.659096	0.608594	0.601544	0.619401	0.602487	0.634553	0.627384	0.602703	0.622482	0.603213	0.60835		41	41	31	32	32	24.4	235.63	0	323.31	12293000000	7274000000	5018700000	sp|E9Q7G0|NUMA1_MOUSE;tr|A0A1B0GSW3|A0A1B0GSW3_MOUSE;tr|A0A1B0GT61|A0A1B0GT61_MOUSE;tr|A0A1B0GT38|A0A1B0GT38_MOUSE;tr|A0A1B0GSH2|A0A1B0GSH2_MOUSE	sp|E9Q7G0|NUMA1_MOUSE;tr|A0A1B0GSW3|A0A1B0GSW3_MOUSE	E9Q7G0	Numa1
0.51315	0.475866	NaN	0.610054	0.631804	0.477857	NaN	NaN	0.53807	0.523899	0.552172	0.560417		2	2	2	13.3	13.3	13.3	21.276	0	34.906	1468300000	908170000	560080000	tr|E9Q7G1|E9Q7G1_MOUSE;tr|D3YZZ5|D3YZZ5_MOUSE	tr|E9Q7G1|E9Q7G1_MOUSE;tr|D3YZZ5|D3YZZ5_MOUSE	E9Q7G1	Tmed7
0.538935	0.647188	0.540152	0.482971	0.63155	0.567486	0.550981	0.612821	0.596357	0.573377	0.629599	0.577966		5	5	4	18.6	18.6	16.6	37.583	0	41.57	703530000	415840000	287690000	tr|E9Q7G6|E9Q7G6_MOUSE;sp|Q8VC70|RBMS2_MOUSE	tr|E9Q7G6|E9Q7G6_MOUSE;sp|Q8VC70|RBMS2_MOUSE	E9Q7G6	Rbms2
NaN	NaN	0.40086	0.390678	0.411854	0.384057	0.446478	0.425297	0.425552	0.426371	0.408917	1.29435		4	4	4	6.4	6.4	6.4	72.561	0	60.98	1933800000	1189300000	744500000	tr|E9Q7H6|E9Q7H6_MOUSE;sp|Q3UQ84|SYTM_MOUSE;tr|Q3TP97|Q3TP97_MOUSE;tr|Q922A3|Q922A3_MOUSE;tr|A0A0G2JF63|A0A0G2JF63_MOUSE;tr|A0A0G2JGW2|A0A0G2JGW2_MOUSE;tr|A0A0G2JFT3|A0A0G2JFT3_MOUSE;tr|A0A0G2JGZ2|A0A0G2JGZ2_MOUSE;tr|A0A0G2JFR0|A0A0G2JFR0_MOUSE;tr|A0A0G2JFW1|A0A0G2JFW1_MOUSE	tr|E9Q7H6|E9Q7H6_MOUSE;sp|Q3UQ84|SYTM_MOUSE;tr|Q3TP97|Q3TP97_MOUSE;tr|Q922A3|Q922A3_MOUSE;tr|A0A0G2JF63|A0A0G2JF63_MOUSE;tr|A0A0G2JGW2|A0A0G2JGW2_MOUSE	E9Q7H6	Tars2
0.612002	NaN	NaN	NaN	NaN	NaN	NaN	NaN	NaN	NaN	NaN	NaN		6	6	6	4.2	4.2	4.2	182.12	0.0004662	10.477	322430000	195970000	126460000	tr|E9Q7L3|E9Q7L3_MOUSE;tr|D3Z1W6|D3Z1W6_MOUSE;tr|E9Q7L2|E9Q7L2_MOUSE;sp|Q8BSQ9-2|PB1_MOUSE;sp|Q8BSQ9|PB1_MOUSE;tr|D3Z1N4|D3Z1N4_MOUSE;tr|E9Q4Y5|E9Q4Y5_MOUSE;tr|F8VQD1|F8VQD1_MOUSE;tr|D3YYF2|D3YYF2_MOUSE;tr|D6RIL0|D6RIL0_MOUSE;tr|D6RI94|D6RI94_MOUSE;tr|D3Z3R4|D3Z3R4_MOUSE;tr|F6THL5|F6THL5_MOUSE	tr|E9Q7L3|E9Q7L3_MOUSE;tr|D3Z1W6|D3Z1W6_MOUSE;tr|E9Q7L2|E9Q7L2_MOUSE;sp|Q8BSQ9-2|PB1_MOUSE;sp|Q8BSQ9|PB1_MOUSE;tr|D3Z1N4|D3Z1N4_MOUSE;tr|E9Q4Y5|E9Q4Y5_MOUSE;tr|F8VQD1|F8VQD1_MOUSE;tr|D3YYF2|D3YYF2_MOUSE;tr|D6RIL0|D6RIL0_MOUSE;tr|D6RI94|D6RI94_MOUSE;tr|D3Z3R4|D3Z3R4_MOUSE;tr|F6THL5|F6THL5_MOUSE	E9Q7L3	Pbrm1
0.394849	0.433235	0.399661	0.390698	0.372334	0.379663	0.427096	0.393752	0.395091	0.387184	0.404431	0.416204		10	10	10	20.8	20.8	20.8	82.025	0	136.14	6890500000	4583500000	2307000000	tr|E9Q7N5|E9Q7N5_MOUSE;sp|Q8R2Q4-2|RRF2M_MOUSE;sp|Q8R2Q4|RRF2M_MOUSE;tr|Q8C1C2|Q8C1C2_MOUSE;sp|Q8R2Q4-3|RRF2M_MOUSE;tr|E0CY79|E0CY79_MOUSE;tr|E0CXH2|E0CXH2_MOUSE	tr|E9Q7N5|E9Q7N5_MOUSE;sp|Q8R2Q4-2|RRF2M_MOUSE;sp|Q8R2Q4|RRF2M_MOUSE;tr|Q8C1C2|Q8C1C2_MOUSE;sp|Q8R2Q4-3|RRF2M_MOUSE	E9Q7N5	Gfm2
0.618638	0.640976	0.481076	0.490265	0.446691	0.453915	0.640082	0.566682	0.549062	0.51679	0.537425	0.544485		7	7	7	17.4	17.4	17.4	70.569	0	28.421	1741700000	1072400000	669340000	tr|E9Q7V6|E9Q7V6_MOUSE;sp|Q64338-2|PDE1C_MOUSE;sp|Q64338-1|PDE1C_MOUSE;sp|Q64338|PDE1C_MOUSE;tr|Q8CDV2|Q8CDV2_MOUSE;tr|Q9D5W0|Q9D5W0_MOUSE;tr|A0A0N4SWG4|A0A0N4SWG4_MOUSE	tr|E9Q7V6|E9Q7V6_MOUSE;sp|Q64338-2|PDE1C_MOUSE;sp|Q64338-1|PDE1C_MOUSE;sp|Q64338|PDE1C_MOUSE;tr|Q8CDV2|Q8CDV2_MOUSE;tr|Q9D5W0|Q9D5W0_MOUSE;tr|A0A0N4SWG4|A0A0N4SWG4_MOUSE	E9Q7V6	Pde1c
0.383739	0.383554	0.373259	0.351796	0.362087	0.389014	0.406833	0.396506	0.384987	0.340785	0.374483	0.382861		38	2	2	60.4	1.9	1.9	75.6	0	35.312	63331000000	44606000000	18725000000	tr|E9Q800|E9Q800_MOUSE;tr|E9QAY6|E9QAY6_MOUSE	tr|E9Q800|E9Q800_MOUSE;tr|E9QAY6|E9QAY6_MOUSE	E9Q800	Immt
0.622878	0.582061	0.602826	0.614284	0.865503	0.718571	0.53328	0.593964	0.547071	0.636739	0.492297	0.569315		13	13	10	6.8	6.8	4.9	274.14	0	85.889	1445400000	845550000	599840000	tr|E9Q804|E9Q804_MOUSE;sp|Q99NH0|ANR17_MOUSE;tr|E9QKG6|E9QKG6_MOUSE;tr|A0A0G2JDZ9|A0A0G2JDZ9_MOUSE;sp|Q99NH0-2|ANR17_MOUSE;sp|Q99NH0-3|ANR17_MOUSE;tr|A0A1W2P6X1|A0A1W2P6X1_MOUSE	tr|E9Q804|E9Q804_MOUSE;sp|Q99NH0|ANR17_MOUSE;tr|E9QKG6|E9QKG6_MOUSE;tr|A0A0G2JDZ9|A0A0G2JDZ9_MOUSE;sp|Q99NH0-2|ANR17_MOUSE;sp|Q99NH0-3|ANR17_MOUSE;tr|A0A1W2P6X1|A0A1W2P6X1_MOUSE	E9Q804	Ankrd17
0.568089	0.566662	0.518756	0.542144	0.525176	0.545037	0.518111	0.555714	0.535817	0.51943	0.525235	0.550779		29	29	29	23	23	23	204.52	0	256.6	10379000000	6600500000	3778200000	tr|E9Q852|E9Q852_MOUSE;sp|Q9QZQ1-2|AFAD_MOUSE;sp|Q9QZQ1|AFAD_MOUSE;tr|E9Q9C3|E9Q9C3_MOUSE;tr|E9PYX7|E9PYX7_MOUSE;tr|F7C3I9|F7C3I9_MOUSE;tr|D3YUD2|D3YUD2_MOUSE;tr|D3Z7L2|D3Z7L2_MOUSE	tr|E9Q852|E9Q852_MOUSE;sp|Q9QZQ1-2|AFAD_MOUSE;sp|Q9QZQ1|AFAD_MOUSE;tr|E9Q9C3|E9Q9C3_MOUSE;tr|E9PYX7|E9PYX7_MOUSE	E9Q852	Afdn
0.598357	0.51828	0.525624	0.563966	0.554314	0.510725	NaN	NaN	0.680469	NaN	0.588761	0.587722		14	14	14	7.1	7.1	7.1	339.09	0	71.061	749980000	456000000	293990000	sp|E9Q8I9|FRY_MOUSE;sp|E9Q8I9-2|FRY_MOUSE;sp|E9Q8I9-3|FRY_MOUSE;tr|A0A0J9YVH0|A0A0J9YVH0_MOUSE;tr|A0A0J9YUS4|A0A0J9YUS4_MOUSE;tr|A0A0J9YTT8|A0A0J9YTT8_MOUSE;tr|A0A0J9YVI5|A0A0J9YVI5_MOUSE;tr|A0A0J9YUP4|A0A0J9YUP4_MOUSE	sp|E9Q8I9|FRY_MOUSE;sp|E9Q8I9-2|FRY_MOUSE	E9Q8I9	Fry
0.551541	0.578023	0.633906	0.63159	0.641299	0.655029	0.557441	0.45103	0.571915	0.572584	0.596769	0.58865		1294	1	0	50.5	0	0	3716	0.0020263	5.7046	6485400000	3896100000	2589300000	tr|E9Q8K5|E9Q8K5_MOUSE;tr|E9Q8N1|E9Q8N1_MOUSE;tr|A2AT65|A2AT65_MOUSE;tr|A2AT64|A2AT64_MOUSE;tr|F6RSJ3|F6RSJ3_MOUSE	tr|E9Q8K5|E9Q8K5_MOUSE;tr|E9Q8N1|E9Q8N1_MOUSE	E9Q8K5	Ttn
0.418181	0.480798	0.522056	0.443328	0.465368	0.497201	0.578534	0.480217	0.4874	0.559289	0.491519	0.543499		21	16	7	23.4	18.9	8	140.72	0	115.48	2366800000	1500500000	866230000	tr|E9Q8N5|E9Q8N5_MOUSE;sp|Q8BRT1|CLAP2_MOUSE;tr|Q08EB6|Q08EB6_MOUSE;tr|Q08EB5|Q08EB5_MOUSE;tr|F7DCH5|F7DCH5_MOUSE;sp|Q8BRT1-6|CLAP2_MOUSE;tr|A0A1L1SRY3|A0A1L1SRY3_MOUSE	tr|E9Q8N5|E9Q8N5_MOUSE;sp|Q8BRT1|CLAP2_MOUSE;tr|Q08EB6|Q08EB6_MOUSE;tr|Q08EB5|Q08EB5_MOUSE;tr|F7DCH5|F7DCH5_MOUSE	E9Q8N5	Clasp2
0.470275	0.485834	0.501898	0.511317	0.499883	0.489848	0.522617	0.519064	0.521657	0.517182	0.53161	0.531059		65	65	2	35.2	35.2	0.7	305.23	0	323.31	35482000000	22495000000	12987000000	tr|E9Q8T1|E9Q8T1_MOUSE;tr|E9Q9Z4|E9Q9Z4_MOUSE;tr|E9QL08|E9QL08_MOUSE;sp|Q9JJG0|TACC2_MOUSE;tr|A0A140LJ29|A0A140LJ29_MOUSE;sp|Q9JJG0-2|TACC2_MOUSE;tr|A0A140LIJ2|A0A140LIJ2_MOUSE;tr|A0A140LI86|A0A140LI86_MOUSE;tr|A0A140LJA0|A0A140LJA0_MOUSE	tr|E9Q8T1|E9Q8T1_MOUSE;tr|E9Q9Z4|E9Q9Z4_MOUSE;tr|E9QL08|E9QL08_MOUSE	E9Q8T1	Tacc2
NaN	0.353734	NaN	NaN	NaN	NaN	NaN	NaN	NaN	NaN	NaN	NaN		1	1	1	38.6	38.6	38.6	9.9543	0.00027263	18.622	322720000	221620000	101110000	sp|E9Q942|SIM13_MOUSE	sp|E9Q942|SIM13_MOUSE	E9Q942	Smim13
0.365741	NaN	NaN	NaN	NaN	NaN	NaN	NaN	NaN	NaN	NaN	NaN		7	7	7	8	8	8	105.49	0.00067873	9.2301	742210000	542620000	199590000	tr|E9Q9A0|E9Q9A0_MOUSE;tr|F6V2U0|F6V2U0_MOUSE;sp|Q9EPW0|INP4A_MOUSE;tr|D3YUL8|D3YUL8_MOUSE;tr|D3Z230|D3Z230_MOUSE;tr|Q3UEQ1|Q3UEQ1_MOUSE;tr|D3YUD3|D3YUD3_MOUSE;tr|F6R4N2|F6R4N2_MOUSE;tr|A0A0R4J0Q2|A0A0R4J0Q2_MOUSE;sp|Q9EPW0-2|INP4A_MOUSE;tr|E9QAD0|E9QAD0_MOUSE;tr|A0A0A6YXS5|A0A0A6YXS5_MOUSE	tr|E9Q9A0|E9Q9A0_MOUSE;tr|F6V2U0|F6V2U0_MOUSE;sp|Q9EPW0|INP4A_MOUSE;tr|D3YUL8|D3YUL8_MOUSE;tr|D3Z230|D3Z230_MOUSE;tr|Q3UEQ1|Q3UEQ1_MOUSE;tr|D3YUD3|D3YUD3_MOUSE;tr|F6R4N2|F6R4N2_MOUSE;tr|A0A0R4J0Q2|A0A0R4J0Q2_MOUSE;sp|Q9EPW0-2|INP4A_MOUSE;tr|E9QAD0|E9QAD0_MOUSE	E9Q9A0	Inpp4a
0.68799	0.675305	0.388096	0.230475	NaN	0.741718	NaN	NaN	0.747626	0.699717	NaN	0.687238		8	8	8	11.3	11.3	11.3	86.055	0	28.247	1029400000	667430000	361940000	tr|E9Q9A3|E9Q9A3_MOUSE;tr|Q3TWS4|Q3TWS4_MOUSE;tr|E9QQ05|E9QQ05_MOUSE;sp|Q61548-3|AP180_MOUSE;sp|Q61548-2|AP180_MOUSE;tr|E9QLK9|E9QLK9_MOUSE;sp|Q61548|AP180_MOUSE;tr|A0A087WSI9|A0A087WSI9_MOUSE	tr|E9Q9A3|E9Q9A3_MOUSE;tr|Q3TWS4|Q3TWS4_MOUSE;tr|E9QQ05|E9QQ05_MOUSE;sp|Q61548-3|AP180_MOUSE;sp|Q61548-2|AP180_MOUSE;tr|E9QLK9|E9QLK9_MOUSE;sp|Q61548|AP180_MOUSE	E9Q9A3	Snap91
0.514937	0.468251	0.498211	0.472445	0.481498	0.543223	NaN	0.520968	0.438872	0.453727	0.477687	0.545708		10	8	8	10.6	8.9	8.9	123.76	0	35.867	2184200000	1383600000	800610000	tr|E9Q9B0|E9Q9B0_MOUSE;sp|O35071|KIF1C_MOUSE;tr|Q3V3Y9|Q3V3Y9_MOUSE	tr|E9Q9B0|E9Q9B0_MOUSE;sp|O35071|KIF1C_MOUSE	E9Q9B0	Kif1c
0.419155	0.424057	0.414299	0.415288	0.414177	0.417419	0.419633	0.431353	0.421823	0.410342	0.410157	0.417042		21	21	12	36.4	36.4	23.1	83.741	0	323.31	97927000000	67289000000	30639000000	tr|E9Q9C1|E9Q9C1_MOUSE;tr|E9Q9C7|E9Q9C7_MOUSE;sp|Q8K4G5-2|ABLM1_MOUSE;tr|E9Q9C0|E9Q9C0_MOUSE;tr|E9QK41|E9QK41_MOUSE;sp|Q8K4G5|ABLM1_MOUSE;tr|E9Q9C4|E9Q9C4_MOUSE;tr|E9Q9C2|E9Q9C2_MOUSE;sp|Q8K4G5-4|ABLM1_MOUSE;tr|E9Q030|E9Q030_MOUSE;sp|Q8K4G5-3|ABLM1_MOUSE;tr|E9Q9D2|E9Q9D2_MOUSE;tr|E9Q9Q7|E9Q9Q7_MOUSE;tr|E9Q9D1|E9Q9D1_MOUSE	tr|E9Q9C1|E9Q9C1_MOUSE;tr|E9Q9C7|E9Q9C7_MOUSE;sp|Q8K4G5-2|ABLM1_MOUSE;tr|E9Q9C0|E9Q9C0_MOUSE;tr|E9QK41|E9QK41_MOUSE;sp|Q8K4G5|ABLM1_MOUSE;tr|E9Q9C4|E9Q9C4_MOUSE;tr|E9Q9C2|E9Q9C2_MOUSE;sp|Q8K4G5-4|ABLM1_MOUSE	E9Q9C1	Ablim1
NaN	NaN	0.593134	NaN	NaN	NaN	NaN	NaN	NaN	NaN	NaN	NaN		5	5	5	24.4	24.4	24.4	37.273	0.0042569	3.7317	628570000	412620000	215950000	tr|E9Q9E8|E9Q9E8_MOUSE;sp|Q18PI6-3|SLAF5_MOUSE;tr|A0A0R4J0K5|A0A0R4J0K5_MOUSE;sp|Q18PI6|SLAF5_MOUSE;tr|A0A0R4J1S4|A0A0R4J1S4_MOUSE;sp|Q18PI6-2|SLAF5_MOUSE	tr|E9Q9E8|E9Q9E8_MOUSE;sp|Q18PI6-3|SLAF5_MOUSE;tr|A0A0R4J0K5|A0A0R4J0K5_MOUSE;sp|Q18PI6|SLAF5_MOUSE;tr|A0A0R4J1S4|A0A0R4J1S4_MOUSE;sp|Q18PI6-2|SLAF5_MOUSE	E9Q9E8	Cd84
NaN	NaN	0.491878	0.532171	NaN	NaN	NaN	NaN	0.5103	0.412376	NaN	NaN		9	9	9	18.6	18.6	18.6	63.44	0.00049419	13.28	265750000	179620000	86128000	tr|E9Q9H2|E9Q9H2_MOUSE;sp|P54103|DNJC2_MOUSE;tr|E9Q9H3|E9Q9H3_MOUSE;tr|Q3TRX6|Q3TRX6_MOUSE	tr|E9Q9H2|E9Q9H2_MOUSE;sp|P54103|DNJC2_MOUSE;tr|E9Q9H3|E9Q9H3_MOUSE	E9Q9H2	Dnajc2
0.540217	0.517753	0.438332	0.432594	0.506431	0.449326	0.560196	0.548848	0.486531	0.474477	0.510183	0.520198		29	29	1	33.3	33.3	1.4	140.37	0	187.17	6320400000	3986500000	2333900000	tr|E9Q9J4|E9Q9J4_MOUSE	tr|E9Q9J4|E9Q9J4_MOUSE	E9Q9J4	Ppip5k2
0.388091	0.392835	0.388799	0.380073	0.400564	0.387637	0.418195	0.43031	0.375519	0.381259	0.393314	0.409585		9	9	9	13.3	13.3	13.3	77.843	0	323.31	39338000000	23629000000	15709000000	sp|E9Q9K5|TRDN_MOUSE;sp|E9Q9K5-2|TRDN_MOUSE;tr|A0A1W2P8G7|A0A1W2P8G7_MOUSE;sp|E9Q9K5-3|TRDN_MOUSE;sp|E9Q9K5-4|TRDN_MOUSE;tr|A0A1W2P7C3|A0A1W2P7C3_MOUSE;tr|A0A1W2P6F3|A0A1W2P6F3_MOUSE	sp|E9Q9K5|TRDN_MOUSE;sp|E9Q9K5-2|TRDN_MOUSE;tr|A0A1W2P8G7|A0A1W2P8G7_MOUSE;sp|E9Q9K5-3|TRDN_MOUSE;sp|E9Q9K5-4|TRDN_MOUSE	E9Q9K5	Trdn
0.489284	0.521028	0.453297	0.456265	0.436035	0.416653	0.528652	0.519348	0.479895	0.508047	0.485853	0.485415		29	29	29	18	18	18	254.32	0	112.71	3993000000	2540800000	1452200000	tr|E9Q9K8|E9Q9K8_MOUSE;tr|Q6PGB9|Q6PGB9_MOUSE	tr|E9Q9K8|E9Q9K8_MOUSE	E9Q9K8	Akap6
0.503061	0.527815	0.541401	0.489158	0.511329	0.4982	0.501099	NaN	0.541369	0.634975	0.467209	0.517397		14	14	14	17.6	17.6	17.6	143.45	0	60.205	1607600000	1012600000	595070000	tr|E9Q9M5|E9Q9M5_MOUSE;tr|A0A0A6YWX1|A0A0A6YWX1_MOUSE;sp|Q3UJD6-2|UBP19_MOUSE;tr|J3KMM1|J3KMM1_MOUSE;sp|Q3UJD6|UBP19_MOUSE;tr|A0A0A6YWN9|A0A0A6YWN9_MOUSE;tr|A0A0A6YXT9|A0A0A6YXT9_MOUSE	tr|E9Q9M5|E9Q9M5_MOUSE;tr|A0A0A6YWX1|A0A0A6YWX1_MOUSE;sp|Q3UJD6-2|UBP19_MOUSE;tr|J3KMM1|J3KMM1_MOUSE;sp|Q3UJD6|UBP19_MOUSE;tr|A0A0A6YWN9|A0A0A6YWN9_MOUSE	E9Q9M5	Usp19
NaN	NaN	NaN	NaN	NaN	NaN	NaN	NaN	NaN	NaN	NaN	0.401407		2	2	2	3.1	3.1	3.1	124.39	0.0019798	5.1232	15269000	11006000	4262300	tr|E9Q9Q2|E9Q9Q2_MOUSE;tr|Q3URW7|Q3URW7_MOUSE;tr|A0A087WQF6|A0A087WQF6_MOUSE;tr|A0A087WPF0|A0A087WPF0_MOUSE;tr|Q80ZH9|Q80ZH9_MOUSE	tr|E9Q9Q2|E9Q9Q2_MOUSE;tr|Q3URW7|Q3URW7_MOUSE;tr|A0A087WQF6|A0A087WQF6_MOUSE;tr|A0A087WPF0|A0A087WPF0_MOUSE;tr|Q80ZH9|Q80ZH9_MOUSE	E9Q9Q2	R3hdm1
0.61729	0.67971	0.335292	NaN	0.422842	NaN	NaN	NaN	NaN	NaN	NaN	0.364907		2	2	2	2.3	2.3	2.3	122.09	0.0097936	2.8587	309270000	187300000	121970000	tr|E9Q9X4|E9Q9X4_MOUSE;sp|P70313|NOS3_MOUSE	tr|E9Q9X4|E9Q9X4_MOUSE;sp|P70313|NOS3_MOUSE	E9Q9X4	Nos3
0.490519	0.500612	0.47727	0.47874	0.496653	0.494233	0.462619	0.469806	0.528293	0.535879	0.493133	0.503033		22	22	0	40	40	0	89.272	0	323.31	32261000000	21220000000	11041000000	tr|E9QA15|E9QA15_MOUSE	tr|E9QA15|E9QA15_MOUSE	E9QA15	Cald1
0.427653	0.454884	0.420324	0.420892	0.384092	0.374017	0.467338	0.447749	0.452471	0.423255	0.437557	0.440136		9	9	9	18.2	18.2	18.2	65.688	0	79.419	2102800000	1398600000	704260000	sp|E9QA62|LMOD3_MOUSE	sp|E9QA62|LMOD3_MOUSE	E9QA62	Lmod3
0.563943	0.578258	0.570964	0.582439	0.570249	0.573365	0.560702	0.549932	0.5644	0.562274	0.558852	0.580048		169	167	0	31.4	31.1	0	831.93	0	323.31	30062000000	16450000000	13612000000	tr|E9QA63|E9QA63_MOUSE;tr|B1ARU4|B1ARU4_MOUSE;tr|E9PVY8|E9PVY8_MOUSE;sp|Q9QXZ0|MACF1_MOUSE;tr|A0A0A0MQA6|A0A0A0MQA6_MOUSE;tr|E9QNP1|E9QNP1_MOUSE	tr|E9QA63|E9QA63_MOUSE;tr|B1ARU4|B1ARU4_MOUSE;tr|E9PVY8|E9PVY8_MOUSE;sp|Q9QXZ0|MACF1_MOUSE;tr|A0A0A0MQA6|A0A0A0MQA6_MOUSE;tr|E9QNP1|E9QNP1_MOUSE	E9QA63	Macf1
0.441027	0.424302	NaN	NaN	NaN	NaN	0.688242	0.541638	0.3277	NaN	0.495405	0.371704		40	2	0	33.9	3.3	0	186.53	0	41.101	588950000	362290000	226660000	tr|E9QA74|E9QA74_MOUSE	tr|E9QA74|E9QA74_MOUSE	E9QA74	Myo18a
0.232887	0.234172	NaN	NaN	0.260602	0.266315	NaN	NaN	NaN	NaN	NaN	0.287114		8	8	8	16.7	16.7	16.7	71.547	0.00025361	14.517	689580000	514830000	174750000	tr|E9QA93|E9QA93_MOUSE;tr|E9Q6H6|E9Q6H6_MOUSE;sp|P48999|LOX5_MOUSE;tr|A0A0N4SW45|A0A0N4SW45_MOUSE	tr|E9QA93|E9QA93_MOUSE;tr|E9Q6H6|E9Q6H6_MOUSE;sp|P48999|LOX5_MOUSE;tr|A0A0N4SW45|A0A0N4SW45_MOUSE	E9QA93	Alox5
NaN	NaN	0.522234	NaN	0.528045	0.310319	NaN	NaN	NaN	NaN	NaN	NaN		5	5	5	15.6	15.6	15.6	48.29	0.000259	15.619	199370000	127950000	71420000	tr|E9QAB6|E9QAB6_MOUSE	tr|E9QAB6|E9QAB6_MOUSE	E9QAB6	Ptar1
0.51519	NaN	NaN	NaN	NaN	NaN	NaN	0.572373	NaN	NaN	NaN	NaN		4	4	4	2.8	2.8	2.8	207.05	0.0019932	5.2624	92313000	52163000	40151000	tr|E9QAE3|E9QAE3_MOUSE	tr|E9QAE3|E9QAE3_MOUSE	E9QAE3	Btaf1
NaN	NaN	NaN	NaN	NaN	NaN	NaN	0.579482	NaN	NaN	NaN	NaN		5	5	2	9.4	9.4	4.1	95.302	0.0020292	5.7481	68639000	39057000	29582000	tr|E9QAN9|E9QAN9_MOUSE;tr|E9PUG6|E9PUG6_MOUSE;tr|A0A0R4J0H6|A0A0R4J0H6_MOUSE	tr|E9QAN9|E9QAN9_MOUSE;tr|E9PUG6|E9PUG6_MOUSE;tr|A0A0R4J0H6|A0A0R4J0H6_MOUSE	E9QAN9	Ifi203
NaN	NaN	NaN	NaN	NaN	NaN	NaN	0.472652	NaN	NaN	NaN	NaN		5	5	4	6.6	6.6	5.7	85.951	0.0012521	6.4987	121170000	84889000	36280000	tr|E9QAQ3|E9QAQ3_MOUSE;sp|Q6ZQ82|RHG26_MOUSE;tr|F6XTB7|F6XTB7_MOUSE;tr|F7D661|F7D661_MOUSE;tr|F6Q7M1|F6Q7M1_MOUSE;tr|D3Z1X5|D3Z1X5_MOUSE;tr|Q3U860|Q3U860_MOUSE	tr|E9QAQ3|E9QAQ3_MOUSE;sp|Q6ZQ82|RHG26_MOUSE	E9QAQ3	Arhgap26
0.680671	0.639611	0.665728	0.598579	0.599758	0.622811	0.587699	0.613115	0.593384	0.604755	0.561322	0.589567		19	19	16	15.6	15.6	13.8	216.37	0	127.38	3211100000	1962700000	1248400000	tr|E9QAS4|E9QAS4_MOUSE;sp|Q6PDQ2|CHD4_MOUSE;tr|E9QAS5|E9QAS5_MOUSE;tr|F6WR45|F6WR45_MOUSE;tr|F7C528|F7C528_MOUSE;tr|E9Q614|E9Q614_MOUSE;tr|B1AR17|B1AR17_MOUSE	tr|E9QAS4|E9QAS4_MOUSE;sp|Q6PDQ2|CHD4_MOUSE;tr|E9QAS5|E9QAS5_MOUSE	E9QAS4	Chd4
0.429862	0.475517	0.468063	0.539426	0.473789	0.463732	0.452736	0.444276	0.465519	0.425251	0.467189	0.479476		12	12	12	6.3	6.3	6.3	256.47	0	44.208	14499000000	9658700000	4840100000	sp|E9QAT4-2|SC16A_MOUSE;sp|E9QAT4|SC16A_MOUSE;tr|F7BPW6|F7BPW6_MOUSE	sp|E9QAT4-2|SC16A_MOUSE;sp|E9QAT4|SC16A_MOUSE;tr|F7BPW6|F7BPW6_MOUSE	E9QAT4-2	Sec16a
0.556062	0.530356	0.561371	0.54078	0.591961	0.553807	0.58942	0.573518	0.534135	0.533472	0.580457	0.54045		6	6	6	38.8	38.8	38.8	18.698	0	75.255	9105200000	5671900000	3433400000	tr|E9QJS0|E9QJS0_MOUSE;sp|Q80ZK0|RT10_MOUSE;tr|G5E8U8|G5E8U8_MOUSE;tr|G5E8U5|G5E8U5_MOUSE;tr|D3Z6K5|D3Z6K5_MOUSE	tr|E9QJS0|E9QJS0_MOUSE;sp|Q80ZK0|RT10_MOUSE;tr|G5E8U8|G5E8U8_MOUSE;tr|G5E8U5|G5E8U5_MOUSE	E9QJS0	Mrps10
NaN	NaN	NaN	NaN	NaN	NaN	NaN	NaN	NaN	NaN	0.456859	NaN		2	2	2	12.3	12.3	12.3	21.949	0.0019853	5.1903	159330000	106590000	52745000	tr|E9QJT3|E9QJT3_MOUSE;sp|Q9CSV6|SFT2C_MOUSE	tr|E9QJT3|E9QJT3_MOUSE;sp|Q9CSV6|SFT2C_MOUSE	E9QJT3	Sft2d3
0.620463	0.639658	0.609209	0.543705	NaN	NaN	0.582403	NaN	0.576887	0.589089	0.587383	0.582494		7	7	7	11.7	11.7	11.7	101.16	0	69.659	1381400000	823120000	558240000	tr|E9QKA4|E9QKA4_MOUSE;tr|A2A8V8|A2A8V8_MOUSE;tr|A2A8V9|A2A8V9_MOUSE;tr|E9PUK6|E9PUK6_MOUSE;sp|Q52KI8|SRRM1_MOUSE;sp|Q52KI8-2|SRRM1_MOUSE;tr|A2A983|A2A983_MOUSE;tr|F6T4M4|F6T4M4_MOUSE;tr|F7BWM1|F7BWM1_MOUSE;tr|F6UK16|F6UK16_MOUSE	tr|E9QKA4|E9QKA4_MOUSE;tr|A2A8V8|A2A8V8_MOUSE;tr|A2A8V9|A2A8V9_MOUSE;tr|E9PUK6|E9PUK6_MOUSE;sp|Q52KI8|SRRM1_MOUSE;sp|Q52KI8-2|SRRM1_MOUSE	E9QKA4	Srrm1
0.566816	0.576997	NaN	NaN	NaN	0.383281	NaN	NaN	NaN	NaN	NaN	NaN		5	5	5	16.7	16.7	16.7	45.965	0.00067935	9.2377	325370000	209210000	116160000	tr|E9QKB2|E9QKB2_MOUSE;sp|Q9JKS5|HABP4_MOUSE;tr|A0A1Y7VNT1|A0A1Y7VNT1_MOUSE	tr|E9QKB2|E9QKB2_MOUSE;sp|Q9JKS5|HABP4_MOUSE;tr|A0A1Y7VNT1|A0A1Y7VNT1_MOUSE	E9QKB2	Habp4
NaN	0.519532	NaN	NaN	0.614815	0.7027	NaN	NaN	NaN	NaN	NaN	NaN		7	4	4	12.6	7.3	7.3	69.437	0.0010546	6.8194	175850000	108950000	66892000	tr|E9QKL6|E9QKL6_MOUSE;sp|P0DOV2|IFI4_MOUSE	tr|E9QKL6|E9QKL6_MOUSE;sp|P0DOV2|IFI4_MOUSE	E9QKL6	Ifi204
NaN	0.539647	0.438778	0.458183	0.428443	0.45506	NaN	NaN	0.480185	0.445078	0.477766	0.488098		4	4	3	2	2	1.4	222.44	0.00026983	17.881	5147700000	3638200000	1509500000	tr|E9QKV6|E9QKV6_MOUSE;sp|Q9QY06-3|MYO9B_MOUSE;tr|A0A1D5RLD1|A0A1D5RLD1_MOUSE;tr|E9PWZ6|E9PWZ6_MOUSE;sp|Q9QY06|MYO9B_MOUSE;tr|E9PZW8|E9PZW8_MOUSE;sp|Q9QY06-2|MYO9B_MOUSE;tr|A0A1D5RLW4|A0A1D5RLW4_MOUSE	tr|E9QKV6|E9QKV6_MOUSE;sp|Q9QY06-3|MYO9B_MOUSE;tr|A0A1D5RLD1|A0A1D5RLD1_MOUSE;tr|E9PWZ6|E9PWZ6_MOUSE;sp|Q9QY06|MYO9B_MOUSE;tr|E9PZW8|E9PZW8_MOUSE;sp|Q9QY06-2|MYO9B_MOUSE;tr|A0A1D5RLW4|A0A1D5RLW4_MOUSE	E9QKV6	Myo9b
0.396271	NaN	NaN	NaN	NaN	NaN	NaN	0.44143	NaN	NaN	NaN	NaN		6	6	6	5.8	5.8	5.8	166.85	0.00029377	23.356	173980000	115450000	58526000	tr|E9QKY4|E9QKY4_MOUSE;sp|Q80UZ0|FGD5_MOUSE;tr|E9QLU9|E9QLU9_MOUSE;sp|Q80UZ0-2|FGD5_MOUSE	tr|E9QKY4|E9QKY4_MOUSE;sp|Q80UZ0|FGD5_MOUSE;tr|E9QLU9|E9QLU9_MOUSE	E9QKY4	Fgd5
0.636589	0.700776	0.55922	0.613256	0.607399	0.713992	0.610716	0.597975	0.587944	0.608169	0.572774	0.553817		8	8	8	9.4	9.4	9.4	115.95	0	158.95	5257100000	4609600000	647450000	tr|E9QKZ2|E9QKZ2_MOUSE;sp|Q91YE6|IPO9_MOUSE;tr|E0CXB2|E0CXB2_MOUSE;tr|F6TLX3|F6TLX3_MOUSE;tr|E0CY46|E0CY46_MOUSE	tr|E9QKZ2|E9QKZ2_MOUSE;sp|Q91YE6|IPO9_MOUSE;tr|E0CXB2|E0CXB2_MOUSE	E9QKZ2	Ipo9
0.644217	0.734031	0.669673	0.575016	0.66345	0.605669	NaN	NaN	0.66944	NaN	NaN	NaN		4	4	4	4.9	4.9	4.9	62.674	0.00064963	7.7429	872360000	513660000	358700000	tr|E9QL13|E9QL13_MOUSE;sp|Q8C2Q3-2|RBM14_MOUSE;sp|Q8C2Q3|RBM14_MOUSE	tr|E9QL13|E9QL13_MOUSE;sp|Q8C2Q3-2|RBM14_MOUSE;sp|Q8C2Q3|RBM14_MOUSE	E9QL13	Rbm14
0.615933	0.632533	0.668959	0.646979	0.723619	0.749983	0.57656	0.57925	0.689152	0.670962	0.61618	0.629421		13	13	13	25.5	25.5	25.5	79.992	0	88.071	1851300000	1110600000	740660000	tr|E9QL31|E9QL31_MOUSE;sp|P98078-2|DAB2_MOUSE;tr|A0A0R4J104|A0A0R4J104_MOUSE;sp|P98078|DAB2_MOUSE;tr|E9PX84|E9PX84_MOUSE;tr|Q3TRE6|Q3TRE6_MOUSE;sp|P98078-3|DAB2_MOUSE;tr|F6TQN9|F6TQN9_MOUSE;tr|Q9DCE6|Q9DCE6_MOUSE;tr|E0CXT5|E0CXT5_MOUSE;tr|E0CZ53|E0CZ53_MOUSE;tr|E0CYJ2|E0CYJ2_MOUSE	tr|E9QL31|E9QL31_MOUSE;sp|P98078-2|DAB2_MOUSE;tr|A0A0R4J104|A0A0R4J104_MOUSE;sp|P98078|DAB2_MOUSE;tr|E9PX84|E9PX84_MOUSE;tr|Q3TRE6|Q3TRE6_MOUSE;sp|P98078-3|DAB2_MOUSE;tr|F6TQN9|F6TQN9_MOUSE	E9QL31	Dab2
0.537643	0.407124	0.645204	0.410198	0.371543	NaN	NaN	NaN	1.56363	1.22505	0.424855	0.443194		13	13	13	22.5	22.5	22.5	94.144	0	50.16	958290000	496370000	461920000	tr|E9QL65|E9QL65_MOUSE;tr|A0A2I3BQD7|A0A2I3BQD7_MOUSE;sp|Q8CI04|COG3_MOUSE	tr|E9QL65|E9QL65_MOUSE;tr|A0A2I3BQD7|A0A2I3BQD7_MOUSE;sp|Q8CI04|COG3_MOUSE	E9QL65	Cog3
0.664396	NaN	NaN	NaN	NaN	NaN	NaN	NaN	NaN	NaN	NaN	NaN		3	3	3	5.3	5.3	5.3	63.237	0.0019577	4.8107	187960000	32741000	155220000	tr|E9QL72|E9QL72_MOUSE;tr|A0A0R4J1X6|A0A0R4J1X6_MOUSE;sp|Q6NSR3|ADCK2_MOUSE;tr|A0A0J9YUQ2|A0A0J9YUQ2_MOUSE	tr|E9QL72|E9QL72_MOUSE;tr|A0A0R4J1X6|A0A0R4J1X6_MOUSE;sp|Q6NSR3|ADCK2_MOUSE	E9QL72	Adck2
0.465174	0.477437	NaN	0.59335	NaN	NaN	NaN	NaN	0.619041	0.633389	NaN	NaN		4	4	4	13.9	13.9	13.9	47	0.0020137	5.5259	414010000	262080000	151930000	tr|E9QL80|E9QL80_MOUSE;sp|Q91YX5|LGAT1_MOUSE;tr|D3YVK0|D3YVK0_MOUSE	tr|E9QL80|E9QL80_MOUSE;sp|Q91YX5|LGAT1_MOUSE	E9QL80	Lpgat1
0.372854	0.373878	0.369147	0.37352	0.349685	0.352917	0.363381	0.36815	0.368724	0.364138	0.367813	0.364		103	103	103	43.1	43.1	43.1	405.57	0	323.31	73360000000	51277000000	22084000000	tr|E9QLJ0|E9QLJ0_MOUSE;sp|Q70KF4|CMYA5_MOUSE	tr|E9QLJ0|E9QLJ0_MOUSE;sp|Q70KF4|CMYA5_MOUSE	E9QLJ0	Cmya5
NaN	NaN	NaN	NaN	NaN	NaN	0.525321	0.50435	NaN	NaN	NaN	NaN		3	3	3	21.1	21.1	21.1	23.061	0.0079421	3.0066	74494000	46834000	27659000	tr|E9QLQ7|E9QLQ7_MOUSE;tr|M0QW55|M0QW55_MOUSE;sp|Q91YQ1|RAB7L_MOUSE	tr|E9QLQ7|E9QLQ7_MOUSE;tr|M0QW55|M0QW55_MOUSE;sp|Q91YQ1|RAB7L_MOUSE	E9QLQ7	Rab29
NaN	NaN	NaN	NaN	NaN	NaN	0.596387	0.58887	NaN	NaN	NaN	0.594016		2	2	2	7.1	7.1	7.1	39.759	0.00047835	11.599	451930000	284540000	167390000	tr|E9QMB7|E9QMB7_MOUSE;sp|Q8CES0|NAA30_MOUSE;sp|Q8CES0-2|NAA30_MOUSE	tr|E9QMB7|E9QMB7_MOUSE;sp|Q8CES0|NAA30_MOUSE;sp|Q8CES0-2|NAA30_MOUSE	E9QMB7	Naa30
NaN	0.678015	NaN	NaN	NaN	NaN	NaN	NaN	NaN	NaN	NaN	NaN		5	5	2	16.4	16.4	7.5	42.497	0.00046849	10.71	249860000	133480000	116380000	tr|E9QMH7|E9QMH7_MOUSE;sp|Q9DBZ1|IKIP_MOUSE	tr|E9QMH7|E9QMH7_MOUSE;sp|Q9DBZ1|IKIP_MOUSE	E9QMH7	Ikbip
0.414147	0.418476	0.447103	0.453369	0.487744	0.492001	0.493575	NaN	0.467249	0.47931	0.589174	0.452102		5	5	5	11.1	11.1	11.1	81.973	0.00029709	24.001	1136400000	737830000	398590000	tr|E9QMU3|E9QMU3_MOUSE;sp|O88735|MAP7_MOUSE;tr|D3YWN7|D3YWN7_MOUSE;sp|O88735-2|MAP7_MOUSE;tr|A0A1L1SVB6|A0A1L1SVB6_MOUSE	tr|E9QMU3|E9QMU3_MOUSE;sp|O88735|MAP7_MOUSE;tr|D3YWN7|D3YWN7_MOUSE;sp|O88735-2|MAP7_MOUSE	E9QMU3	Map7
0.50394	0.695825	NaN	NaN	0.655741	0.573403	NaN	NaN	NaN	NaN	NaN	NaN		6	6	6	14.2	14.2	14.2	86.906	0.00029002	22.492	353830000	223420000	130410000	tr|E9QN31|E9QN31_MOUSE;sp|Q922K7|NOP2_MOUSE;tr|A0A0N4SW16|A0A0N4SW16_MOUSE	tr|E9QN31|E9QN31_MOUSE;sp|Q922K7|NOP2_MOUSE	E9QN31	Nop2
0.515359	0.557164	0.492741	0.533841	0.539062	NaN	NaN	NaN	NaN	0.478265	0.541311	NaN		16	14	14	12.5	11.3	11.3	188.78	0	32.211	610990000	392650000	218340000	tr|E9QNG1|E9QNG1_MOUSE;sp|Q9Z0R6|ITSN2_MOUSE;tr|B2RR82|B2RR82_MOUSE;sp|Q9Z0R6-2|ITSN2_MOUSE;tr|A0A1W2P775|A0A1W2P775_MOUSE	tr|E9QNG1|E9QNG1_MOUSE;sp|Q9Z0R6|ITSN2_MOUSE;tr|B2RR82|B2RR82_MOUSE;sp|Q9Z0R6-2|ITSN2_MOUSE;tr|A0A1W2P775|A0A1W2P775_MOUSE	E9QNG1	Itsn2
0.529332	0.553239	0.487746	0.457422	0.54358	0.529486	0.504167	0.506243	0.524423	0.534946	0.536224	0.55728		24	23	23	28.5	27.4	27.4	125.03	0	223.78	4528500000	2854500000	1673900000	tr|E9QNH6|E9QNH6_MOUSE;sp|P46735-2|MYO1B_MOUSE;tr|E9Q580|E9Q580_MOUSE;sp|P46735|MYO1B_MOUSE;tr|Q7TQD7|Q7TQD7_MOUSE;tr|D3YV80|D3YV80_MOUSE;sp|O88329|MYO1A_MOUSE	tr|E9QNH6|E9QNH6_MOUSE;sp|P46735-2|MYO1B_MOUSE;tr|E9Q580|E9Q580_MOUSE;sp|P46735|MYO1B_MOUSE;tr|Q7TQD7|Q7TQD7_MOUSE	E9QNH6	Myo1b
0.638686	0.669911	0.649941	0.64003	0.635307	0.69783	0.602442	0.641227	0.635165	0.628901	0.614675	0.63533		15	15	1	16.6	16.6	2	149.69	0	210.53	9316400000	5527400000	3789000000	tr|E9QNN1|E9QNN1_MOUSE;sp|O70133-2|DHX9_MOUSE;tr|Q3UR42|Q3UR42_MOUSE	tr|E9QNN1|E9QNN1_MOUSE;sp|O70133-2|DHX9_MOUSE;tr|Q3UR42|Q3UR42_MOUSE	E9QNN1	Dhx9
0.472605	0.482652	0.473722	0.461602	0.483382	0.469718	0.476512	0.465229	0.474857	0.472555	0.488548	0.485089		5	5	1	27.6	27.6	3.4	26.856	0	323.31	461210000000	298730000000	162480000000	tr|E9QNP0|E9QNP0_MOUSE;sp|P62984|RL40_MOUSE;tr|E9Q4P0|E9Q4P0_MOUSE;tr|D3Z2M8|D3Z2M8_MOUSE;tr|D3YWA5|D3YWA5_MOUSE;sp|Q80XH1|KXDL1_MOUSE;tr|G3X9Z9|G3X9Z9_MOUSE	tr|E9QNP0|E9QNP0_MOUSE;sp|P62984|RL40_MOUSE;tr|E9Q4P0|E9Q4P0_MOUSE	E9QNP0	Kxd1
0.0850055	0.0887912	0.0802642	0.0819585	0.123685	0.12204	0.0669478	0.0841855	0.104685	0.103322	0.0912439	0.0906078		22	21	0	19.3	18.7	0	204.19	0	323.31	9075300000	7108500000	1966900000	tr|E9QNT8|E9QNT8_MOUSE;sp|Q02357|ANK1_MOUSE;tr|A0A0R4J1N7|A0A0R4J1N7_MOUSE;sp|Q02357-6|ANK1_MOUSE;sp|Q02357-5|ANK1_MOUSE;tr|G5E8J2|G5E8J2_MOUSE;sp|Q02357-2|ANK1_MOUSE;tr|B7ZW98|B7ZW98_MOUSE;tr|G8JL84|G8JL84_MOUSE;sp|Q02357-3|ANK1_MOUSE;tr|D3YTV8|D3YTV8_MOUSE;tr|D3Z5M4|D3Z5M4_MOUSE;tr|F7D1P5|F7D1P5_MOUSE;tr|G3UY11|G3UY11_MOUSE;tr|D6RJ51|D6RJ51_MOUSE	tr|E9QNT8|E9QNT8_MOUSE;sp|Q02357|ANK1_MOUSE;tr|A0A0R4J1N7|A0A0R4J1N7_MOUSE;sp|Q02357-6|ANK1_MOUSE;sp|Q02357-5|ANK1_MOUSE;tr|G5E8J2|G5E8J2_MOUSE;sp|Q02357-2|ANK1_MOUSE;tr|B7ZW98|B7ZW98_MOUSE;tr|G8JL84|G8JL84_MOUSE;sp|Q02357-3|ANK1_MOUSE;tr|D3YTV8|D3YTV8_MOUSE;tr|D3Z5M4|D3Z5M4_MOUSE;tr|F7D1P5|F7D1P5_MOUSE;tr|G3UY11|G3UY11_MOUSE	E9QNT8	Ank1
0.531793	0.569636	0.538805	0.415654	0.57427	0.485667	0.592357	0.53941	0.467903	0.572612	0.451793	0.45589		53	52	52	10.2	10.1	10.1	782.13	0	84.088	1540800000	1008600000	532200000	tr|E9QP46|E9QP46_MOUSE;sp|Q6ZWQ0|SYNE2_MOUSE;tr|Q6DFZ2|Q6DFZ2_MOUSE;sp|Q6ZWQ0-3|SYNE2_MOUSE;tr|F6W8R9|F6W8R9_MOUSE;tr|Q6ZWN0|Q6ZWN0_MOUSE;tr|F7BX34|F7BX34_MOUSE;sp|Q6ZWQ0-2|SYNE2_MOUSE;tr|D3YVK9|D3YVK9_MOUSE	tr|E9QP46|E9QP46_MOUSE;sp|Q6ZWQ0|SYNE2_MOUSE	E9QP46	Syne2
0.500992	0.49839	0.49283	0.473443	0.45966	0.469233	0.586261	0.564191	0.500047	0.481839	0.500295	0.495911		28	28	5	24.6	24.6	5.2	184.8	0	323.31	14386000000	8954900000	5431400000	tr|E9QP49|E9QP49_MOUSE	tr|E9QP49|E9QP49_MOUSE	E9QP49	Ehbp1l1
0.487075	NaN	NaN	0.445838	0.734645	1.06004	NaN	NaN	NaN	NaN	NaN	0.659222		4	4	4	6.1	6.1	6.1	100.16	0.0010517	6.7579	154610000	97830000	56784000	tr|E9QP59|E9QP59_MOUSE;sp|Q9WU40|MAN1_MOUSE;tr|D3YU56|D3YU56_MOUSE;sp|Q9WU40-2|MAN1_MOUSE	tr|E9QP59|E9QP59_MOUSE;sp|Q9WU40|MAN1_MOUSE;tr|D3YU56|D3YU56_MOUSE;sp|Q9WU40-2|MAN1_MOUSE	E9QP59	Lemd3
0.513786	0.566426	0.581767	0.595317	0.527255	0.617437	0.45707	0.464297	0.521358	0.529236	0.53284	0.514013		11	11	0	31.8	31.8	0	44.34	0	171.64	18103000000	11638000000	6465700000	tr|E9QP62|E9QP62_MOUSE	tr|E9QP62|E9QP62_MOUSE	E9QP62	Lims1
0.572235	0.551827	0.489054	0.462116	NaN	NaN	0.499701	0.500248	NaN	NaN	0.60707	0.524864		8	8	8	4.3	4.3	4.3	233.26	0.00049493	13.318	585990000	372090000	213890000	tr|E9QPN7|E9QPN7_MOUSE;sp|Q8VDR9|DOCK6_MOUSE;tr|A0A1L1SQR4|A0A1L1SQR4_MOUSE;sp|Q8VDR9-2|DOCK6_MOUSE;tr|A0A1L1STJ1|A0A1L1STJ1_MOUSE;tr|A0A1L1ST98|A0A1L1ST98_MOUSE	tr|E9QPN7|E9QPN7_MOUSE;sp|Q8VDR9|DOCK6_MOUSE;tr|A0A1L1SQR4|A0A1L1SQR4_MOUSE	E9QPN7	Dock6
NaN	0.5061	NaN	NaN	NaN	0.497832	0.398115	NaN	0.419851	NaN	NaN	0.408361		9	9	9	3.9	3.9	3.9	309.15	0	39.813	1606600000	1039700000	566870000	tr|E9QPU1|E9QPU1_MOUSE;sp|Q8CIZ8|VWF_MOUSE;tr|S4R195|S4R195_MOUSE;sp|Q8CIZ8-2|VWF_MOUSE;tr|Q3TPE1|Q3TPE1_MOUSE;tr|Q3TD35|Q3TD35_MOUSE	tr|E9QPU1|E9QPU1_MOUSE;sp|Q8CIZ8|VWF_MOUSE	E9QPU1	Vwf
0.510454	0.520144	0.569468	0.529839	0.566414	0.594736	0.522992	0.556059	0.517572	0.538669	0.530292	0.539888		64	64	64	23	23	23	434.13	0	197.71	3380800000	2137700000	1243100000	tr|E9QQ10|E9QQ10_MOUSE;sp|Q70FJ1-3|AKAP9_MOUSE;sp|Q70FJ1-2|AKAP9_MOUSE;sp|Q70FJ1|AKAP9_MOUSE;tr|A0A140T8S1|A0A140T8S1_MOUSE;tr|H3BLL7|H3BLL7_MOUSE	tr|E9QQ10|E9QQ10_MOUSE;sp|Q70FJ1-3|AKAP9_MOUSE;sp|Q70FJ1-2|AKAP9_MOUSE;sp|Q70FJ1|AKAP9_MOUSE	E9QQ10	Akap9
0.421494	0.415322	NaN	NaN	0.411542	0.414519	NaN	NaN	0.361713	0.472219	0.416936	0.434503		119	3	3	33.5	0.9	0.9	815.63	0	156.65	9969000000	6699300000	3269800000	tr|E9QQ96|E9QQ96_MOUSE;tr|Z4YJE4|Z4YJE4_MOUSE	tr|E9QQ96|E9QQ96_MOUSE;tr|Z4YJE4|Z4YJE4_MOUSE	E9QQ96	Obscn
0.43602	0.392458	0.445408	0.453923	0.435928	0.50275	0.513433	0.481604	0.455827	0.417488	0.371493	0.457695		13	13	7	14.7	14.7	9.7	136.74	0	60.711	1879800000	1244000000	635830000	tr|F2Z3U3|F2Z3U3_MOUSE;tr|S4R2K5|S4R2K5_MOUSE	tr|F2Z3U3|F2Z3U3_MOUSE	F2Z3U3	Raph1
0.601997	0.590429	0.581519	NaN	NaN	0.546046	NaN	NaN	NaN	NaN	NaN	0.63164		6	6	6	15.6	15.6	15.6	60.935	0.00067735	9.1789	737690000	456650000	281040000	tr|F2Z3X6|F2Z3X6_MOUSE;sp|Q9Z2A0|PDPK1_MOUSE;tr|F2Z3Z9|F2Z3Z9_MOUSE;tr|Q3TRL2|Q3TRL2_MOUSE;tr|F2Z400|F2Z400_MOUSE	tr|F2Z3X6|F2Z3X6_MOUSE;sp|Q9Z2A0|PDPK1_MOUSE;tr|F2Z3Z9|F2Z3Z9_MOUSE;tr|Q3TRL2|Q3TRL2_MOUSE;tr|F2Z400|F2Z400_MOUSE	F2Z3X6	Pdpk1
NaN	NaN	0.490897	0.518789	0.368713	0.511753	NaN	NaN	0.531994	0.567387	NaN	NaN		3	3	3	9.4	9.4	9.4	46.079	0	34.955	792350000	525390000	266960000	tr|F2Z490|F2Z490_MOUSE;sp|Q9R1C6|DGKE_MOUSE	tr|F2Z490|F2Z490_MOUSE;sp|Q9R1C6|DGKE_MOUSE	F2Z490	Dgke
0.65148	0.698997	0.597386	0.597867	0.706405	0.645066	0.597319	0.61276	0.592403	0.668331	0.581933	0.521707		17	17	8	12.2	12.2	5.6	180.72	0	40.748	6278800000	4171400000	2107300000	tr|F2Z4A9|F2Z4A9_MOUSE;sp|Q6DIC0|SMCA2_MOUSE;tr|H3BJK2|H3BJK2_MOUSE;tr|H3BLH0|H3BLH0_MOUSE;tr|E9QAB8|E9QAB8_MOUSE;tr|A0A140LID0|A0A140LID0_MOUSE;tr|A0A140LHP6|A0A140LHP6_MOUSE;tr|H3BK47|H3BK47_MOUSE;tr|A0A140LIM0|A0A140LIM0_MOUSE;tr|A0A140LIQ9|A0A140LIQ9_MOUSE;tr|A0A140LHE2|A0A140LHE2_MOUSE;tr|H3BLI4|H3BLI4_MOUSE;tr|A0A140LHZ8|A0A140LHZ8_MOUSE;tr|A0A140LI14|A0A140LI14_MOUSE;tr|A0A140LHF4|A0A140LH…	tr|F2Z4A9|F2Z4A9_MOUSE;sp|Q6DIC0|SMCA2_MOUSE;tr|H3BJK2|H3BJK2_MOUSE;tr|H3BLH0|H3BLH0_MOUSE;tr|E9QAB8|E9QAB8_MOUSE	F2Z4A9	Smarca2
NaN	NaN	0.592589	NaN	NaN	NaN	NaN	NaN	0.513039	0.453204	0.331254	NaN		7	1	1	14.3	4.5	4.5	72.793	0	81.54	274900000	164020000	110880000	tr|F2Z4B7|F2Z4B7_MOUSE;tr|G5E867|G5E867_MOUSE	tr|F2Z4B7|F2Z4B7_MOUSE;tr|G5E867|G5E867_MOUSE	F2Z4B7	Raph1
0.685735	0.66961	0.918982	0.946965	0.616366	0.649654	0.689954	0.684308	0.715744	0.693569	0.658612	0.605568		5	5	5	30.8	30.8	30.8	32.318	0	171.59	2889800000	1640600000	1249300000	tr|F6QA74|F6QA74_MOUSE;sp|P28352|APEX1_MOUSE;tr|D3Z124|D3Z124_MOUSE;tr|D3Z6R9|D3Z6R9_MOUSE	tr|F6QA74|F6QA74_MOUSE;sp|P28352|APEX1_MOUSE;tr|D3Z124|D3Z124_MOUSE;tr|D3Z6R9|D3Z6R9_MOUSE	F6QA74	Apex1
NaN	0.555611	NaN	NaN	NaN	NaN	NaN	NaN	NaN	NaN	NaN	NaN		4	2	2	12.3	5.2	5.2	33.603	0.00066622	8.4748	426900000	234920000	191980000	tr|F6QCI0|F6QCI0_MOUSE;tr|Q8BQ46|Q8BQ46_MOUSE	tr|F6QCI0|F6QCI0_MOUSE;tr|Q8BQ46|Q8BQ46_MOUSE	F6QCI0	Taf15
0.490323	0.439692	0.486457	0.467562	0.466256	0.437986	NaN	NaN	0.530181	0.507823	0.455383	0.461749		4	2	2	31.5	11.5	11.5	18.756	0	34.646	1635000000	1088400000	546580000	tr|F6QKK2|F6QKK2_MOUSE;sp|Q8VEH3|ARL8A_MOUSE	tr|F6QKK2|F6QKK2_MOUSE;sp|Q8VEH3|ARL8A_MOUSE	F6QKK2	Arl8a
0.547086	0.538574	0.547665	0.535522	0.543014	0.528788	0.54931	0.552139	0.553791	0.544668	0.573069	0.551262		3	3	3	19.5	19.5	19.5	16.966	0	34.065	19063000000	11929000000	7133500000	tr|F6QL70|F6QL70_MOUSE;tr|Q5M8M8|Q5M8M8_MOUSE;sp|P47915|RL29_MOUSE;tr|A0A1L1SUN1|A0A1L1SUN1_MOUSE;tr|A0A1L1SS27|A0A1L1SS27_MOUSE;tr|W4VSN7|W4VSN7_MOUSE	tr|F6QL70|F6QL70_MOUSE;tr|Q5M8M8|Q5M8M8_MOUSE;sp|P47915|RL29_MOUSE;tr|A0A1L1SUN1|A0A1L1SUN1_MOUSE;tr|A0A1L1SS27|A0A1L1SS27_MOUSE	F6QL70	Gm17669
0.382317	0.384006	0.369147	0.368104	0.379301	0.367158	0.397325	0.402441	0.368247	0.367805	0.3844	0.387922		12	12	12	36.6	36.6	36.6	48.435	0	323.31	588860000000	409130000000	179740000000	tr|F6QYE1|F6QYE1_MOUSE;sp|O09161|CASQ2_MOUSE;tr|E9PZ67|E9PZ67_MOUSE	tr|F6QYE1|F6QYE1_MOUSE;sp|O09161|CASQ2_MOUSE;tr|E9PZ67|E9PZ67_MOUSE	F6QYE1	Casq2
0.441196	0.41777	0.526833	0.57812	NaN	0.519058	NaN	NaN	0.481297	0.579162	NaN	NaN		3	3	3	44.1	44.1	44.1	7.9339	0.00028425	21.251	770220000	485220000	285000000	tr|F6R1Y3|F6R1Y3_MOUSE;sp|Q9EPC5|RET7_MOUSE	tr|F6R1Y3|F6R1Y3_MOUSE;sp|Q9EPC5|RET7_MOUSE	F6R1Y3	Rbp7
0.457921	0.449472	0.501521	0.49579	0.484104	0.515265	0.517108	0.504177	0.471174	0.483686	0.484308	0.552554		7	7	2	34.2	34.2	11	34.755	0	323.31	22445000000	14438000000	8007300000	tr|F6RER8|F6RER8_MOUSE;sp|Q8R2G4|NAR3_MOUSE;sp|Q8R2G4-7|NAR3_MOUSE;tr|F6Z2C7|F6Z2C7_MOUSE;tr|E9Q1U7|E9Q1U7_MOUSE;tr|A0A0R4J1M9|A0A0R4J1M9_MOUSE;tr|A0A0R4J1Q4|A0A0R4J1Q4_MOUSE;tr|A0A0R4J1N4|A0A0R4J1N4_MOUSE;tr|E9Q630|E9Q630_MOUSE;tr|E9Q984|E9Q984_MOUSE;tr|E9Q9Q8|E9Q9Q8_MOUSE;tr|E9Q8Z0|E9Q8Z0_MOUSE;tr|E9Q7Z7|E9Q7Z7_MOUSE	tr|F6RER8|F6RER8_MOUSE;sp|Q8R2G4|NAR3_MOUSE;sp|Q8R2G4-7|NAR3_MOUSE;tr|F6Z2C7|F6Z2C7_MOUSE	F6RER8	Art3
0.478483	0.447288	0.42968	0.440886	0.440329	0.443059	0.47791	0.447861	0.433591	0.444406	0.438609	0.438626		7	7	7	17.5	17.5	17.5	49.742	0	47.012	3717400000	2461100000	1256300000	tr|F6RJV6|F6RJV6_MOUSE;sp|Q9JJK2|LANC2_MOUSE	tr|F6RJV6|F6RJV6_MOUSE;sp|Q9JJK2|LANC2_MOUSE	F6RJV6	Lancl2
0.52644	0.502174	0.487389	0.482249	0.479498	0.501353	0.52688	0.52751	0.492177	0.491076	0.505362	0.51279		21	21	21	27	27	27	114.15	0	192.37	11046000000	7064800000	3980800000	tr|F6RPJ9|F6RPJ9_MOUSE;sp|Q9JHR7|IDE_MOUSE	tr|F6RPJ9|F6RPJ9_MOUSE;sp|Q9JHR7|IDE_MOUSE	F6RPJ9	Ide
NaN	NaN	NaN	NaN	0.489686	0.43818	NaN	0.318315	0.479745	NaN	NaN	NaN		8	8	8	2.3	2.3	2.3	509.35	0.00047962	11.72	271730000	172720000	99010000	tr|F6SMY7|F6SMY7_MOUSE;sp|Q7TPH6-2|MYCB2_MOUSE;sp|Q7TPH6|MYCB2_MOUSE;tr|F6T4V9|F6T4V9_MOUSE	tr|F6SMY7|F6SMY7_MOUSE;sp|Q7TPH6-2|MYCB2_MOUSE;sp|Q7TPH6|MYCB2_MOUSE;tr|F6T4V9|F6T4V9_MOUSE	F6SMY7	Mycbp2
0.476536	0.491208	NaN	NaN	NaN	NaN	NaN	NaN	NaN	NaN	NaN	NaN		2	2	2	9.9	9.9	9.9	32.545	0.0002633	16.505	2396300000	1570500000	825860000	tr|F6SQH7|F6SQH7_MOUSE;sp|Q91VA6|PDIP2_MOUSE	tr|F6SQH7|F6SQH7_MOUSE;sp|Q91VA6|PDIP2_MOUSE	F6SQH7	Poldip2
NaN	NaN	0.394676	0.531598	NaN	NaN	NaN	NaN	NaN	NaN	NaN	NaN		5	5	4	12.8	12.8	10.1	46.937	0.00065232	7.826	191630000	118870000	72762000	tr|F6T0J8|F6T0J8_MOUSE;sp|Q7TN99-6|CPEB3_MOUSE;tr|D3Z1R6|D3Z1R6_MOUSE;sp|Q7TN99-4|CPEB3_MOUSE;sp|Q7TN99-3|CPEB3_MOUSE;tr|D3Z5R9|D3Z5R9_MOUSE;sp|Q7TN99-2|CPEB3_MOUSE;tr|A0A0R4J102|A0A0R4J102_MOUSE;sp|Q7TN99|CPEB3_MOUSE;sp|Q7TN99-5|CPEB3_MOUSE	tr|F6T0J8|F6T0J8_MOUSE;sp|Q7TN99-6|CPEB3_MOUSE;tr|D3Z1R6|D3Z1R6_MOUSE;sp|Q7TN99-4|CPEB3_MOUSE;sp|Q7TN99-3|CPEB3_MOUSE;tr|D3Z5R9|D3Z5R9_MOUSE;sp|Q7TN99-2|CPEB3_MOUSE;tr|A0A0R4J102|A0A0R4J102_MOUSE;sp|Q7TN99|CPEB3_MOUSE;sp|Q7TN99-5|CPEB3_MOUSE	F6T0J8	Cpeb3
0.525364	NaN	NaN	NaN	NaN	NaN	NaN	NaN	NaN	NaN	NaN	NaN		4	4	4	35.5	35.5	35.5	15.148	0.00065388	7.904	87989000	58672000	29318000	tr|F6T4Z4|F6T4Z4_MOUSE;sp|Q33DR3|DLP1_MOUSE;tr|E0CYM9|E0CYM9_MOUSE;sp|Q33DR3-2|DLP1_MOUSE	tr|F6T4Z4|F6T4Z4_MOUSE;sp|Q33DR3|DLP1_MOUSE;tr|E0CYM9|E0CYM9_MOUSE;sp|Q33DR3-2|DLP1_MOUSE	F6T4Z4	Pdss2
NaN	0.780229	0.593441	0.607276	NaN	NaN	0.582322	0.666353	0.599189	0.612265	NaN	0.592418		2	2	2	17.6	17.6	17.6	19.971	0.0002649	16.805	707080000	404600000	302480000	tr|F6T9K1|F6T9K1_MOUSE;sp|Q9D6N5|NC2A_MOUSE;tr|D3YY09|D3YY09_MOUSE;tr|D3YYC2|D3YYC2_MOUSE;tr|G3UXH5|G3UXH5_MOUSE	tr|F6T9K1|F6T9K1_MOUSE;sp|Q9D6N5|NC2A_MOUSE;tr|D3YY09|D3YY09_MOUSE;tr|D3YYC2|D3YYC2_MOUSE;tr|G3UXH5|G3UXH5_MOUSE	F6T9K1	Drap1
0.483322	0.476327	0.426459	0.422987	0.414811	0.421639	0.493382	0.522001	0.446667	0.436625	0.458128	0.444328		7	7	7	19.4	19.4	19.4	39.696	0	27.732	3027000000	1949900000	1077200000	tr|F6TCF9|F6TCF9_MOUSE;tr|A0A1L1SRT0|A0A1L1SRT0_MOUSE;sp|Q60739|BAG1_MOUSE;sp|Q60739-2|BAG1_MOUSE	tr|F6TCF9|F6TCF9_MOUSE;tr|A0A1L1SRT0|A0A1L1SRT0_MOUSE;sp|Q60739|BAG1_MOUSE;sp|Q60739-2|BAG1_MOUSE	F6TCF9	Bag1
NaN	NaN	0.415151	NaN	NaN	NaN	NaN	NaN	0.467473	0.404212	NaN	NaN		1	1	1	8.2	8.2	8.2	31.847	0.00027375	18.832	684460000	455940000	228510000	tr|F6TCV0|F6TCV0_MOUSE;sp|Q9JIY5|HTRA2_MOUSE	tr|F6TCV0|F6TCV0_MOUSE;sp|Q9JIY5|HTRA2_MOUSE	F6TCV0	Htra2
0.403937	0.401005	0.373309	0.370397	0.376452	0.37262	0.426671	0.420902	0.373219	0.362916	0.407363	0.382674		1	1	1	26.1	26.1	26.1	4.9766	0.0094753	2.9054	23530000000	16354000000	7176400000	tr|F6TYD6|F6TYD6_MOUSE;tr|D3YXG1|D3YXG1_MOUSE	tr|F6TYD6|F6TYD6_MOUSE;tr|D3YXG1|D3YXG1_MOUSE	F6TYD6	Selenov
NaN	0.600275	0.525505	NaN	0.564199	0.493534	0.522111	0.559725	0.588318	NaN	0.520582	0.529086		3	3	3	10.9	10.9	10.9	59.728	0	37.858	390120000	247070000	143050000	tr|F6U5V1|F6U5V1_MOUSE;tr|Q3TQS1|Q3TQS1_MOUSE;tr|A0A0A6YWC2|A0A0A6YWC2_MOUSE;tr|A0A0A6YXJ7|A0A0A6YXJ7_MOUSE	tr|F6U5V1|F6U5V1_MOUSE;tr|Q3TQS1|Q3TQS1_MOUSE;tr|A0A0A6YWC2|A0A0A6YWC2_MOUSE;tr|A0A0A6YXJ7|A0A0A6YXJ7_MOUSE	F6U5V1	Larp1b
0.497155	0.582598	0.417044	0.511692	0.510392	0.506737	NaN	NaN	0.570728	0.527482	0.521103	0.559075		6	6	6	9.8	9.8	9.8	81.508	0.00064739	7.601	541100000	332240000	208850000	tr|F6U6X3|F6U6X3_MOUSE;sp|Q61214|DYR1A_MOUSE;tr|A9C478|A9C478_MOUSE;sp|Q9Z188-2|DYR1B_MOUSE;sp|Q9Z188|DYR1B_MOUSE;sp|Q9Z188-3|DYR1B_MOUSE;tr|A9C477|A9C477_MOUSE;sp|Q5U4C9|DYRK2_MOUSE	tr|F6U6X3|F6U6X3_MOUSE;sp|Q61214|DYR1A_MOUSE;tr|A9C478|A9C478_MOUSE;sp|Q9Z188-2|DYR1B_MOUSE;sp|Q9Z188|DYR1B_MOUSE;sp|Q9Z188-3|DYR1B_MOUSE	F6U6X3	Dyrk1a
0.537549	0.54536	0.52376	0.527526	0.539511	0.527682	0.536774	0.523682	0.560726	0.542896	0.506051	0.486757		7	7	7	12.1	12.1	12.1	81.09	0	53.65	1454900000	924650000	530240000	tr|F6UHR6|F6UHR6_MOUSE;tr|E9PXZ2|E9PXZ2_MOUSE;sp|A2A8Z1|OSBL9_MOUSE;tr|A0A0A6YXH3|A0A0A6YXH3_MOUSE;tr|Q5FWX7|Q5FWX7_MOUSE;sp|A2A8Z1-2|OSBL9_MOUSE;tr|E9Q6C1|E9Q6C1_MOUSE;tr|F8VQE8|F8VQE8_MOUSE	tr|F6UHR6|F6UHR6_MOUSE;tr|E9PXZ2|E9PXZ2_MOUSE;sp|A2A8Z1|OSBL9_MOUSE;tr|A0A0A6YXH3|A0A0A6YXH3_MOUSE;tr|Q5FWX7|Q5FWX7_MOUSE;sp|A2A8Z1-2|OSBL9_MOUSE;tr|E9Q6C1|E9Q6C1_MOUSE	F6UHR6	Osbpl9
0.397554	0.616267	0.496725	0.66046	NaN	NaN	NaN	NaN	0.566905	0.505286	NaN	0.54488		6	6	6	39.4	39.4	39.4	27.889	0.00026048	15.856	674280000	422670000	251610000	tr|F6UIS1|F6UIS1_MOUSE;sp|Q9CQE7|ERGI3_MOUSE;sp|Q9CQE7-2|ERGI3_MOUSE;tr|F6RK81|F6RK81_MOUSE	tr|F6UIS1|F6UIS1_MOUSE;sp|Q9CQE7|ERGI3_MOUSE;sp|Q9CQE7-2|ERGI3_MOUSE;tr|F6RK81|F6RK81_MOUSE	F6UIS1	Ergic3
0.613584	0.662607	NaN	NaN	NaN	NaN	NaN	NaN	0.679179	0.602403	0.583999	NaN		4	4	4	19.1	19.1	19.1	29.684	0.00048591	12.402	355640000	199520000	156120000	tr|F6UK66|F6UK66_MOUSE;sp|Q810U5-3|CCD50_MOUSE;sp|Q810U5-2|CCD50_MOUSE;sp|Q810U5|CCD50_MOUSE	tr|F6UK66|F6UK66_MOUSE;sp|Q810U5-3|CCD50_MOUSE;sp|Q810U5-2|CCD50_MOUSE;sp|Q810U5|CCD50_MOUSE	F6UK66	Ccdc50
0.557335	NaN	NaN	0.449851	0.501893	0.492069	NaN	NaN	0.506636	0.525	NaN	0.491847		4	4	2	27.8	27.8	13.6	19.914	0	84.915	2088900000	1332300000	756640000	tr|F6V6T4|F6V6T4_MOUSE;sp|Q9R0Q3|TMED2_MOUSE	tr|F6V6T4|F6V6T4_MOUSE;sp|Q9R0Q3|TMED2_MOUSE	F6V6T4	Tmed2
0.486897	0.486869	0.447747	0.44908	0.43744	0.427829	0.529776	0.503215	0.451565	0.447	0.447857	0.442395		40	40	40	32.3	32.3	32.3	181.91	0	323.31	56446000000	36587000000	19859000000	tr|F6VG99|F6VG99_MOUSE;tr|E9PYF4|E9PYF4_MOUSE;tr|E9PYI7|E9PYI7_MOUSE;tr|F6TFN2|F6TFN2_MOUSE;tr|Q3UPW3|Q3UPW3_MOUSE;tr|E0CZD8|E0CZD8_MOUSE	tr|F6VG99|F6VG99_MOUSE;tr|E9PYF4|E9PYF4_MOUSE;tr|E9PYI7|E9PYI7_MOUSE;tr|F6TFN2|F6TFN2_MOUSE	F6VG99	Lmo7
0.512448	NaN	0.592302	0.482555	0.590839	0.504157	0.436392	0.477766	0.547893	0.487773	0.541242	0.528455		5	5	5	31	31	31	21.442	0.00027863	19.939	16928000000	10165000000	6762700000	tr|F6VVY4|F6VVY4_MOUSE;sp|Q8JZU2|TXTP_MOUSE	tr|F6VVY4|F6VVY4_MOUSE;sp|Q8JZU2|TXTP_MOUSE	F6VVY4	Slc25a1
0.0862728	0.0894972	0.0848716	0.0819674	0.113624	0.112533	0.0710824	0.069482	0.104666	0.105683	0.0936346	0.0940131	+	2	2	1	6	6	3	29.234	1	-2	316550000000	289000000000	27553000000	tr|F6X0P2|F6X0P2_MOUSE;sp|Q6GQS1|SCMC3_MOUSE;tr|F7BBH5|F7BBH5_MOUSE;tr|Z4YLR9|Z4YLR9_MOUSE;sp|A2ASZ8-4|SCMC2_MOUSE;sp|A2ASZ8-5|SCMC2_MOUSE;sp|A2ASZ8-2|SCMC2_MOUSE;sp|A2ASZ8-3|SCMC2_MOUSE	tr|F6X0P2|F6X0P2_MOUSE;sp|Q6GQS1|SCMC3_MOUSE;tr|F7BBH5|F7BBH5_MOUSE;tr|Z4YLR9|Z4YLR9_MOUSE;sp|A2ASZ8-4|SCMC2_MOUSE;sp|A2ASZ8-5|SCMC2_MOUSE;sp|A2ASZ8-2|SCMC2_MOUSE;sp|A2ASZ8-3|SCMC2_MOUSE	F6X0P2	Slc25a23
0.602007	0.613481	0.550925	0.508045	0.549903	0.505049	0.616498	NaN	0.605012	0.655343	0.61191	0.588886		6	6	1	22.6	22.6	3.5	31.292	0	59.176	1091800000	640120000	451710000	tr|F6X2V9|F6X2V9_MOUSE;tr|A2BH69|A2BH69_MOUSE	tr|F6X2V9|F6X2V9_MOUSE;tr|A2BH69|A2BH69_MOUSE	F6X2V9	Lsm14a
NaN	NaN	NaN	0.565666	NaN	NaN	NaN	NaN	NaN	NaN	NaN	NaN		4	4	4	8.8	8.8	8.8	102	0.0012446	6.3906	185470000	110730000	74740000	tr|F6XVP7|F6XVP7_MOUSE;sp|Q924T7-2|RNF31_MOUSE;sp|Q924T7|RNF31_MOUSE;tr|A0A2I3BRY4|A0A2I3BRY4_MOUSE	tr|F6XVP7|F6XVP7_MOUSE;sp|Q924T7-2|RNF31_MOUSE;sp|Q924T7|RNF31_MOUSE	F6XVP7	Rnf31
0.450817	0.509535	0.434923	0.449139	0.448213	0.411434	0.454872	0.475163	0.448405	0.479422	0.43976	0.422152		7	7	7	12.2	12.2	12.2	76.641	0	46.916	3047900000	1919100000	1128700000	tr|F6XWD4|F6XWD4_MOUSE;sp|Q3UMT1|PP12C_MOUSE	tr|F6XWD4|F6XWD4_MOUSE;sp|Q3UMT1|PP12C_MOUSE	F6XWD4	Ppp1r12c
0.547152	0.560139	0.573709	0.557483	0.56334	0.544659	0.554778	0.561416	0.569793	0.567154	0.571554	0.572116		7	7	7	51.3	51.3	51.3	17.671	0	305.2	37558000000	23399000000	14159000000	tr|F6YVP7|F6YVP7_MOUSE;sp|P62270|RS18_MOUSE;tr|A0A1Y7VKY1|A0A1Y7VKY1_MOUSE;tr|S4R1N6|S4R1N6_MOUSE	tr|F6YVP7|F6YVP7_MOUSE;sp|P62270|RS18_MOUSE;tr|A0A1Y7VKY1|A0A1Y7VKY1_MOUSE;tr|S4R1N6|S4R1N6_MOUSE	F6YVP7	Gm10260
0.376299	0.380815	0.395518	0.400275	0.396388	0.390499	0.401861	0.402613	0.405541	0.403036	0.393816	0.393475		5	5	5	32.3	32.3	32.3	14.309	0	153.4	283390000000	198130000000	85254000000	tr|F6ZFT1|F6ZFT1_MOUSE;tr|F8WJ64|F8WJ64_MOUSE;sp|Q9CR21|ACPM_MOUSE	tr|F6ZFT1|F6ZFT1_MOUSE;tr|F8WJ64|F8WJ64_MOUSE;sp|Q9CR21|ACPM_MOUSE	F6ZFT1	Ndufab1
0.597907	0.486013	0.562293	0.564747	0.553894	0.560947	NaN	NaN	0.551211	0.523657	0.599721	0.586134		5	4	4	13	9.2	9.2	54.258	0.00027996	20.222	1343800000	834110000	509660000	tr|F6ZGN3|F6ZGN3_MOUSE	tr|F6ZGN3|F6ZGN3_MOUSE	F6ZGN3	Myo18a
0.517717	NaN	NaN	NaN	NaN	NaN	NaN	NaN	NaN	NaN	NaN	NaN		11	1	1	23.8	2.3	2.3	82.882	0	128.54	289720000	166490000	123230000	tr|F6ZQA3|F6ZQA3_MOUSE	tr|F6ZQA3|F6ZQA3_MOUSE	F6ZQA3	Numa1
0.584907	0.58432	0.558536	0.576064	0.582047	0.586044	0.57337	0.574925	0.563979	0.589938	0.592883	0.598929		24	24	23	33.9	33.9	32.5	125.98	0	323.31	16984000000	10435000000	6549000000	tr|F7AA26|F7AA26_MOUSE;tr|A2API8|A2API8_MOUSE;sp|O54931-2|AKAP2_MOUSE;sp|O54931|AKAP2_MOUSE;sp|O54931-5|AKAP2_MOUSE;sp|O54931-4|AKAP2_MOUSE;sp|O54931-3|AKAP2_MOUSE;tr|A2API9|A2API9_MOUSE;tr|A2APJ1|A2APJ1_MOUSE	tr|F7AA26|F7AA26_MOUSE;tr|A2API8|A2API8_MOUSE;sp|O54931-2|AKAP2_MOUSE;sp|O54931|AKAP2_MOUSE;sp|O54931-5|AKAP2_MOUSE;sp|O54931-4|AKAP2_MOUSE;sp|O54931-3|AKAP2_MOUSE	F7AA26	Pakap
0.4724	NaN	NaN	NaN	NaN	NaN	NaN	NaN	NaN	NaN	NaN	NaN		5	5	5	12.8	12.8	12.8	51.81	0.001996	5.2942	131950000	83142000	48805000	tr|F7B209|F7B209_MOUSE;sp|Q80UP5|AN13A_MOUSE	tr|F7B209|F7B209_MOUSE;sp|Q80UP5|AN13A_MOUSE	F7B209	Ankrd13a
NaN	NaN	NaN	NaN	NaN	NaN	0.506739	NaN	NaN	NaN	NaN	NaN		3	3	3	8.3	8.3	8.3	47.008	0.000254	14.621	258730000	168610000	90127000	tr|F7BBA2|F7BBA2_MOUSE;sp|Q8R1R3|STAR7_MOUSE;tr|Q8BXP7|Q8BXP7_MOUSE	tr|F7BBA2|F7BBA2_MOUSE;sp|Q8R1R3|STAR7_MOUSE	F7BBA2	Stard7
NaN	NaN	0.442098	0.43206	0.433683	0.416342	NaN	NaN	0.43045	0.455929	0.480747	0.465123		1	1	1	9.5	9.5	9.5	15.721	0.0018458	6.0782	2309500000	1516200000	793320000	tr|F7BC60|F7BC60_MOUSE;sp|Q6PCP5-4|MFF_MOUSE;tr|F7CTF8|F7CTF8_MOUSE;sp|Q6PCP5-3|MFF_MOUSE;sp|Q6PCP5-2|MFF_MOUSE;tr|E0CYI3|E0CYI3_MOUSE;sp|Q6PCP5|MFF_MOUSE;tr|E0CYB9|E0CYB9_MOUSE	tr|F7BC60|F7BC60_MOUSE;sp|Q6PCP5-4|MFF_MOUSE;tr|F7CTF8|F7CTF8_MOUSE;sp|Q6PCP5-3|MFF_MOUSE;sp|Q6PCP5-2|MFF_MOUSE;tr|E0CYI3|E0CYI3_MOUSE;sp|Q6PCP5|MFF_MOUSE;tr|E0CYB9|E0CYB9_MOUSE	F7BC60	Mff
NaN	0.596378	NaN	NaN	NaN	NaN	NaN	NaN	NaN	NaN	NaN	NaN		3	3	3	3.5	3.5	3.5	150.86	0.0040938	3.8068	73889000	43151000	30738000	tr|F7BE84|F7BE84_MOUSE;tr|A6H6J9|A6H6J9_MOUSE	tr|F7BE84|F7BE84_MOUSE;tr|A6H6J9|A6H6J9_MOUSE	F7BE84	Ankrd50
NaN	0.452597	NaN	NaN	NaN	NaN	NaN	NaN	NaN	NaN	NaN	NaN		3	3	3	3.5	3.5	3.5	150.33	0.0058013	3.3699	32483000	19209000	13274000	tr|F7C134|F7C134_MOUSE;tr|E9Q9Y2|E9Q9Y2_MOUSE;tr|Q8CHB6|Q8CHB6_MOUSE;tr|E9Q2B2|E9Q2B2_MOUSE;sp|Q60974-2|NCOR1_MOUSE;sp|Q60974|NCOR1_MOUSE;tr|Q5RIM6|Q5RIM6_MOUSE	tr|F7C134|F7C134_MOUSE;tr|E9Q9Y2|E9Q9Y2_MOUSE;tr|Q8CHB6|Q8CHB6_MOUSE;tr|E9Q2B2|E9Q2B2_MOUSE;sp|Q60974-2|NCOR1_MOUSE;sp|Q60974|NCOR1_MOUSE;tr|Q5RIM6|Q5RIM6_MOUSE	F7C134	Ncor1
0.36517	0.416301	0.401831	0.425399	0.392826	0.3739	NaN	NaN	0.418355	0.401422	NaN	0.39899		6	6	6	18.9	18.9	18.9	40.675	0.00067099	8.7766	1716700000	1192200000	524550000	tr|F7C386|F7C386_MOUSE;tr|E9PX91|E9PX91_MOUSE;sp|Q8BSF4|PISD_MOUSE;tr|F6TVX7|F6TVX7_MOUSE;tr|D3YY63|D3YY63_MOUSE	tr|F7C386|F7C386_MOUSE;tr|E9PX91|E9PX91_MOUSE;sp|Q8BSF4|PISD_MOUSE;tr|F6TVX7|F6TVX7_MOUSE;tr|D3YY63|D3YY63_MOUSE	F7C386	Pisd
NaN	NaN	NaN	NaN	NaN	0.461491	NaN	NaN	NaN	NaN	NaN	NaN	+	20	2	2	19.1	2.1	2.1	135.88	1	-2	4258000000	2805000000	1453000000	tr|F7CB97|F7CB97_MOUSE	tr|F7CB97|F7CB97_MOUSE	F7CB97	Clip1
0.460167	NaN	NaN	NaN	NaN	NaN	NaN	NaN	NaN	NaN	NaN	NaN		4	4	4	36.2	36.2	36.2	13.067	0.0044053	3.5908	129150000	78290000	50865000	tr|F7CGC9|F7CGC9_MOUSE;tr|A2A4A1|A2A4A1_MOUSE;sp|Q91ZF0|DJC24_MOUSE	tr|F7CGC9|F7CGC9_MOUSE;tr|A2A4A1|A2A4A1_MOUSE;sp|Q91ZF0|DJC24_MOUSE	F7CGC9	Dnajc24
NaN	NaN	0.710247	0.692631	NaN	NaN	NaN	NaN	NaN	NaN	0.433739	NaN		12	2	1	48.2	3	2.1	115.14	0	26.642	283370000	169430000	113940000	tr|F7CVJ5|F7CVJ5_MOUSE	tr|F7CVJ5|F7CVJ5_MOUSE	F7CVJ5	Ahnak2
0.373762	0.436633	NaN	NaN	0.386122	NaN	0.349772	0.34261	0.432619	0.38766	NaN	NaN		2	2	2	37.5	37.5	37.5	7.9221	0	68.257	1662200000	1163600000	498550000	tr|F7D1I5|F7D1I5_MOUSE;tr|G3UXY6|G3UXY6_MOUSE;sp|Q78HU7|GLPC_MOUSE	tr|F7D1I5|F7D1I5_MOUSE;tr|G3UXY6|G3UXY6_MOUSE;sp|Q78HU7|GLPC_MOUSE	F7D1I5	Gypc
NaN	NaN	NaN	NaN	NaN	NaN	0.453232	0.493119	0.653569	0.731123	NaN	0.524953		12	3	3	19.6	2.8	2.8	166.49	0.00068571	9.6766	207000000	126650000	80347000	tr|F7DBB3|F7DBB3_MOUSE;tr|Q3URZ6|Q3URZ6_MOUSE	tr|F7DBB3|F7DBB3_MOUSE	F7DBB3	Ahnak2
0.531578	0.562548	0.627355	0.595554	0.567166	0.597142	0.550404	0.540149	0.57255	0.582502	0.519165	0.530842		16	16	16	13.7	13.7	13.7	173.94	0	53.387	1532300000	946750000	585520000	tr|F8VPK0|F8VPK0_MOUSE;tr|A0A286YDT1|A0A286YDT1_MOUSE;tr|A0A286YCU6|A0A286YCU6_MOUSE	tr|F8VPK0|F8VPK0_MOUSE	F8VPK0	Ttc37
0.561696	0.561155	0.611022	0.612337	0.609584	0.630233	0.524794	0.527054	0.599422	0.589957	0.587688	0.553857		42	39	39	36.2	33.9	33.9	160.61	0	323.31	15952000000	9528200000	6423700000	tr|F8VPK5|F8VPK5_MOUSE;tr|A0A1Y7VMN0|A0A1Y7VMN0_MOUSE;sp|P70336|ROCK2_MOUSE;sp|P70336-2|ROCK2_MOUSE;tr|A0A1Y7VLD1|A0A1Y7VLD1_MOUSE	tr|F8VPK5|F8VPK5_MOUSE;tr|A0A1Y7VMN0|A0A1Y7VMN0_MOUSE;sp|P70336|ROCK2_MOUSE;sp|P70336-2|ROCK2_MOUSE	F8VPK5	Rock2
0.444705	0.444116	0.444675	0.450473	0.445627	0.445194	0.458467	0.451061	0.445265	0.44713	0.454646	0.452753		27	27	11	24.5	24.5	11.8	174.29	0	323.31	71638000000	47371000000	24267000000	tr|F8VPN4|F8VPN4_MOUSE;tr|A0A0G2JGI9|A0A0G2JGI9_MOUSE;tr|E0CYU6|E0CYU6_MOUSE;tr|E0CX86|E0CX86_MOUSE	tr|F8VPN4|F8VPN4_MOUSE;tr|A0A0G2JGI9|A0A0G2JGI9_MOUSE	F8VPN4	Agl
0.530081	0.533547	0.492661	0.473907	0.495648	0.558716	0.530434	0.446534	0.533125	0.524254	0.494107	0.525969		26	26	2	14.6	14.6	1.3	241.39	0	149.04	1838300000	1126300000	712010000	tr|F8VPN7|F8VPN7_MOUSE;tr|A0A1D5RMM1|A0A1D5RMM1_MOUSE;tr|A0A1D5RLE0|A0A1D5RLE0_MOUSE;sp|Q8BIK4-2|DOCK9_MOUSE;sp|Q8BIK4|DOCK9_MOUSE;sp|Q8BIK4-3|DOCK9_MOUSE;tr|A0A1D5RLB8|A0A1D5RLB8_MOUSE	tr|F8VPN7|F8VPN7_MOUSE;tr|A0A1D5RMM1|A0A1D5RMM1_MOUSE;tr|A0A1D5RLE0|A0A1D5RLE0_MOUSE;sp|Q8BIK4-2|DOCK9_MOUSE;sp|Q8BIK4|DOCK9_MOUSE	F8VPN7	Dock9
0.65352	0.486427	0.900062	NaN	0.487568	0.532009	NaN	NaN	NaN	NaN	0.697601	NaN		9	9	9	11.4	11.4	11.4	110.29	0	38.601	2035600000	1334300000	701250000	tr|F8VPP8|F8VPP8_MOUSE;tr|A0A2R8VHI0|A0A2R8VHI0_MOUSE	tr|F8VPP8|F8VPP8_MOUSE	F8VPP8	Zc3h7b
0.607809	NaN	NaN	NaN	NaN	0.50764	NaN	NaN	NaN	NaN	NaN	NaN		7	7	7	13.1	13.1	13.1	66.267	0.00066065	8.2193	286030000	181050000	104990000	tr|F8VPR1|F8VPR1_MOUSE;sp|Q8BVA4|LMOD1_MOUSE	tr|F8VPR1|F8VPR1_MOUSE;sp|Q8BVA4|LMOD1_MOUSE	F8VPR1	Lmod1
NaN	NaN	0.444447	NaN	NaN	NaN	NaN	NaN	NaN	NaN	NaN	NaN		6	6	6	7.7	7.7	7.7	118.87	0.00065905	8.1632	135580000	78317000	57259000	sp|F8VPU2|FARP1_MOUSE;tr|E9Q805|E9Q805_MOUSE	sp|F8VPU2|FARP1_MOUSE	F8VPU2	Farp1
0.524914	0.494061	0.51382	0.519461	0.387791	NaN	NaN	NaN	0.521993	0.517825	0.367203	NaN		7	6	6	27.6	23.7	23.7	40.194	0	193.76	1726400000	1116400000	609980000	tr|F8VPZ1|F8VPZ1_MOUSE;tr|A2A9L4|A2A9L4_MOUSE;sp|Q38HM4|TRI63_MOUSE	tr|F8VPZ1|F8VPZ1_MOUSE;tr|A2A9L4|A2A9L4_MOUSE;sp|Q38HM4|TRI63_MOUSE	F8VPZ1	Trim63
0.508947	0.478784	0.495892	NaN	0.615664	NaN	0.611303	NaN	NaN	NaN	0.454439	NaN		13	13	13	5.4	5.4	5.4	337.82	0	24.902	221540000	140440000	81105000	tr|F8VQ05|F8VQ05_MOUSE;tr|A0A0J9YUH4|A0A0J9YUH4_MOUSE;tr|A0A0J9YTS1|A0A0J9YTS1_MOUSE;tr|A0A0J9YUJ6|A0A0J9YUJ6_MOUSE;tr|A0A0J9YU33|A0A0J9YU33_MOUSE	tr|F8VQ05|F8VQ05_MOUSE;tr|A0A0J9YUH4|A0A0J9YUH4_MOUSE	F8VQ05	Fryl
NaN	NaN	NaN	NaN	NaN	NaN	NaN	NaN	0.707752	NaN	NaN	NaN		5	4	4	3.8	3.2	3.2	185.35	0.004242	3.6687	231670000	97282000	134390000	tr|F8VQ29|F8VQ29_MOUSE;tr|Q3UQP1|Q3UQP1_MOUSE;tr|A0A0A6YXJ2|A0A0A6YXJ2_MOUSE	tr|F8VQ29|F8VQ29_MOUSE	F8VQ29	Iqgap3
0.59875	0.638039	0.615343	0.58405	0.613966	0.592262	0.660284	0.576171	0.581299	0.5796	0.617872	0.569305		23	23	2	18.9	18.9	2.6	195.7	0	260	2642500000	1527900000	1114600000	tr|F8VQ75|F8VQ75_MOUSE;tr|A0A286YDX6|A0A286YDX6_MOUSE;tr|A0A286YEC5|A0A286YEC5_MOUSE	tr|F8VQ75|F8VQ75_MOUSE;tr|A0A286YDX6|A0A286YDX6_MOUSE	F8VQ75	Kif13a
0.556876	0.548655	0.568278	0.552867	0.568668	0.588848	0.563152	0.570257	0.583411	0.581019	0.565001	0.558029		19	19	19	37.4	37.4	37.4	74.656	0	323.31	8272300000	5009000000	3263300000	tr|F8VQC1|F8VQC1_MOUSE;tr|E9Q740|E9Q740_MOUSE	tr|F8VQC1|F8VQC1_MOUSE;tr|E9Q740|E9Q740_MOUSE	F8VQC1	Srp72
0.500187	0.502541	0.555167	0.55095	0.551865	0.551576	0.506071	0.510021	0.55038	0.549548	0.5359	0.521727		64	64	0	58.9	58.9	0	152.54	0	323.31	159060000000	105420000000	53645000000	tr|F8VQC7|F8VQC7_MOUSE;tr|A0A087WPX0|A0A087WPX0_MOUSE;tr|A0A087WRS1|A0A087WRS1_MOUSE;tr|A0A087WP14|A0A087WP14_MOUSE;sp|Q61595|KTN1_MOUSE;tr|A0A087WPW5|A0A087WPW5_MOUSE;sp|Q61595-11|KTN1_MOUSE;sp|Q61595-15|KTN1_MOUSE;sp|Q61595-7|KTN1_MOUSE;sp|Q61595-8|KTN1_MOUSE	tr|F8VQC7|F8VQC7_MOUSE;tr|A0A087WPX0|A0A087WPX0_MOUSE;tr|A0A087WRS1|A0A087WRS1_MOUSE;tr|A0A087WP14|A0A087WP14_MOUSE;sp|Q61595|KTN1_MOUSE;tr|A0A087WPW5|A0A087WPW5_MOUSE;sp|Q61595-11|KTN1_MOUSE;sp|Q61595-15|KTN1_MOUSE;sp|Q61595-7|KTN1_MOUSE;sp|Q61595-8|KTN1_MOUSE	F8VQC7	Ktn1
NaN	0.259418	0.510629	NaN	NaN	NaN	NaN	NaN	NaN	NaN	NaN	NaN		3	3	2	3.3	3.3	2.2	97.694	0.005814	3.4028	491930000	359920000	132000000	tr|F8VQE9|F8VQE9_MOUSE;sp|Q8VHH5|AGAP3_MOUSE;sp|Q8VHH5-2|AGAP3_MOUSE;tr|A0A1D5RMG4|A0A1D5RMG4_MOUSE;tr|A0A0G2JDW1|A0A0G2JDW1_MOUSE	tr|F8VQE9|F8VQE9_MOUSE;sp|Q8VHH5|AGAP3_MOUSE;sp|Q8VHH5-2|AGAP3_MOUSE;tr|A0A1D5RMG4|A0A1D5RMG4_MOUSE;tr|A0A0G2JDW1|A0A0G2JDW1_MOUSE	F8VQE9	Agap3
0.396112	0.435117	0.376074	0.565815	0.431039	0.423667	NaN	NaN	0.424235	0.418972	0.417969	0.478796		11	11	11	13	13	13	141.49	0	44.402	593100000	405030000	188080000	tr|F8VQF9|F8VQF9_MOUSE;sp|Q3TLI0|TPC10_MOUSE	tr|F8VQF9|F8VQF9_MOUSE;sp|Q3TLI0|TPC10_MOUSE	F8VQF9	Trappc10
0.426782	0.435324	0.393655	0.389798	0.394163	0.389606	0.426043	0.429348	0.39239	0.387464	0.400535	0.411281		29	29	29	25.8	25.8	25.8	177.19	0	323.31	268000000000	182780000000	85215000000	tr|F8VQJ3|F8VQJ3_MOUSE;sp|P02468|LAMC1_MOUSE;tr|F6SFQ3|F6SFQ3_MOUSE;tr|F6TLW1|F6TLW1_MOUSE;tr|A2ATM9|A2ATM9_MOUSE;sp|Q9R0B6|LAMC3_MOUSE	tr|F8VQJ3|F8VQJ3_MOUSE;sp|P02468|LAMC1_MOUSE	F8VQJ3	Lamc1
0.489564	NaN	NaN	NaN	0.418324	NaN	NaN	NaN	NaN	NaN	0.419366	NaN		6	6	6	10.8	10.8	10.8	81.83	0	26.529	207030000	136710000	70323000	tr|F8VQK3|F8VQK3_MOUSE	tr|F8VQK3|F8VQK3_MOUSE	F8VQK3	Gucy1a2
0.54733	0.515145	0.56696	0.563739	0.556851	0.538538	NaN	0.572404	0.562586	0.515502	0.556964	0.534275		25	25	25	25.5	25.5	25.5	172.47	0	193.48	4136900000	2628800000	1508100000	tr|F8VQN6|F8VQN6_MOUSE;sp|Q8R4H2|ARHGC_MOUSE;tr|A0A1L1SUP5|A0A1L1SUP5_MOUSE	tr|F8VQN6|F8VQN6_MOUSE;sp|Q8R4H2|ARHGC_MOUSE	F8VQN6	Arhgef12
0.527469	NaN	0.589041	0.588507	NaN	NaN	NaN	NaN	NaN	0.514597	0.496006	0.477326		3	3	3	14.1	14.1	14.1	33.845	0	70.144	736450000	463700000	272750000	tr|F8WGD9|F8WGD9_MOUSE;sp|Q9D1E8|PLCE_MOUSE	tr|F8WGD9|F8WGD9_MOUSE;sp|Q9D1E8|PLCE_MOUSE	F8WGD9	Agpat5
0.360669	0.362121	0.3821	0.366137	0.383068	0.336871	0.405669	0.386085	0.364929	0.337314	0.359342	0.380188		10	10	10	14.6	14.6	14.6	89.004	0.00028977	22.399	3149100000	2044700000	1104400000	tr|F8WGI9|F8WGI9_MOUSE;tr|Q91YY0|Q91YY0_MOUSE;sp|P98156|VLDLR_MOUSE;tr|F6RKS4|F6RKS4_MOUSE;tr|F8WIN7|F8WIN7_MOUSE;tr|E9Q643|E9Q643_MOUSE	tr|F8WGI9|F8WGI9_MOUSE;tr|Q91YY0|Q91YY0_MOUSE;sp|P98156|VLDLR_MOUSE;tr|F6RKS4|F6RKS4_MOUSE;tr|F8WIN7|F8WIN7_MOUSE	F8WGI9	Vldlr
NaN	NaN	NaN	NaN	NaN	NaN	NaN	NaN	NaN	NaN	0.504565	NaN		5	5	5	9.4	9.4	9.4	85.244	0.00065189	7.8203	85427000	53298000	32129000	tr|F8WGX0|F8WGX0_MOUSE;sp|Q91ZT5|FGD4_MOUSE;sp|Q91ZT5-4|FGD4_MOUSE;sp|Q91ZT5-3|FGD4_MOUSE;sp|Q91ZT5-2|FGD4_MOUSE;tr|E0CZ69|E0CZ69_MOUSE	tr|F8WGX0|F8WGX0_MOUSE;sp|Q91ZT5|FGD4_MOUSE;sp|Q91ZT5-4|FGD4_MOUSE;sp|Q91ZT5-3|FGD4_MOUSE;sp|Q91ZT5-2|FGD4_MOUSE	F8WGX0	Fgd4
0.612807	0.682157	0.783525	0.881447	NaN	NaN	NaN	NaN	NaN	NaN	NaN	0.753657		5	5	5	9.8	9.8	9.8	93.02	0.00027724	19.635	122610000	71239000	51374000	tr|F8WH20|F8WH20_MOUSE;tr|D3Z194|D3Z194_MOUSE;sp|Q9DBS9|OSBL3_MOUSE;tr|D3YTT6|D3YTT6_MOUSE;tr|D3YVF7|D3YVF7_MOUSE;tr|A0A0N4SVU7|A0A0N4SVU7_MOUSE;tr|A0A0N4SV33|A0A0N4SV33_MOUSE	tr|F8WH20|F8WH20_MOUSE;tr|D3Z194|D3Z194_MOUSE;sp|Q9DBS9|OSBL3_MOUSE;tr|D3YTT6|D3YTT6_MOUSE	F8WH20	Osbpl3
0.528153	0.529726	0.540935	0.547036	0.555797	0.59135	0.546586	0.578601	0.551464	0.535366	0.532161	0.562478		23	23	23	24.4	24.4	24.4	139.41	0	262.78	13632000000	5304000000	8328300000	tr|F8WHL2|F8WHL2_MOUSE;sp|Q8CIE6|COPA_MOUSE;tr|F6XJN3|F6XJN3_MOUSE	tr|F8WHL2|F8WHL2_MOUSE;sp|Q8CIE6|COPA_MOUSE	F8WHL2	Copa
0.52776	0.54649	0.493543	0.503064	0.491169	0.4229	0.478294	0.51318	0.457388	0.459829	0.509435	0.477306		15	15	15	11.7	11.7	11.7	132.35	0	70.731	6682300000	3868100000	2814200000	tr|F8WHM5|F8WHM5_MOUSE;sp|Q61543|GSLG1_MOUSE;tr|F6RSH1|F6RSH1_MOUSE;tr|E9PWD8|E9PWD8_MOUSE	tr|F8WHM5|F8WHM5_MOUSE;sp|Q61543|GSLG1_MOUSE	F8WHM5	Glg1
0.446428	NaN	0.552471	NaN	NaN	NaN	NaN	NaN	NaN	NaN	NaN	NaN		4	4	4	2.7	2.7	2.7	243.12	0.0020416	5.9811	157890000	99920000	57965000	tr|F8WHT3|F8WHT3_MOUSE;sp|Q7TPM1|PRC2B_MOUSE;sp|Q7TPM1-2|PRC2B_MOUSE;tr|F7AYW2|F7AYW2_MOUSE	tr|F8WHT3|F8WHT3_MOUSE;sp|Q7TPM1|PRC2B_MOUSE	F8WHT3	Prrc2b
NaN	NaN	NaN	NaN	0.619596	NaN	NaN	NaN	0.68832	NaN	0.70071	0.613578		9	5	5	8.4	4.7	4.7	140.13	0.00026738	17.32	139510000	79246000	60264000	tr|F8WHU7|F8WHU7_MOUSE;sp|Q9D3E6|STAG1_MOUSE;tr|F6XQW1|F6XQW1_MOUSE;tr|F6TNY1|F6TNY1_MOUSE;tr|D6REF2|D6REF2_MOUSE;tr|D6RHQ7|D6RHQ7_MOUSE	tr|F8WHU7|F8WHU7_MOUSE;sp|Q9D3E6|STAG1_MOUSE;tr|F6XQW1|F6XQW1_MOUSE	F8WHU7	Stag1
0.598441	0.738559	0.508687	0.587153	NaN	0.585336	0.537361	0.594025	NaN	NaN	0.619604	0.43326		6	6	6	11.3	11.3	11.3	79.189	0.00028098	20.496	419360000	248510000	170840000	tr|F8WHY8|F8WHY8_MOUSE;tr|E9PX23|E9PX23_MOUSE;sp|Q8K4B0|MTA1_MOUSE	tr|F8WHY8|F8WHY8_MOUSE;tr|E9PX23|E9PX23_MOUSE;sp|Q8K4B0|MTA1_MOUSE	F8WHY8	Mta1
0.817026	NaN	0.669693	0.693056	NaN	NaN	NaN	NaN	NaN	NaN	0.627858	NaN		4	4	4	18.3	18.3	18.3	42.438	0.0010549	6.8203	100810000	54722000	46091000	tr|F8WI31|F8WI31_MOUSE;sp|Q922V4|PLRG1_MOUSE;tr|D3Z4V1|D3Z4V1_MOUSE	tr|F8WI31|F8WI31_MOUSE;sp|Q922V4|PLRG1_MOUSE;tr|D3Z4V1|D3Z4V1_MOUSE	F8WI31	Plrg1
0.671396	0.672537	0.60136	0.609846	0.60653	0.611665	0.595496	0.599828	0.615677	0.621306	0.615491	0.619664		3	3	3	20.7	20.7	20.7	15.199	0	29.157	242710000000	142250000000	100460000000	tr|F8WI35|F8WI35_MOUSE;sp|P84244|H33_MOUSE;sp|P84228|H32_MOUSE;sp|P68433|H31_MOUSE;sp|P02301|H3C_MOUSE;tr|A0A1W2P768|A0A1W2P768_MOUSE;tr|E0CZ27|E0CZ27_MOUSE	tr|F8WI35|F8WI35_MOUSE;sp|P84244|H33_MOUSE;sp|P84228|H32_MOUSE;sp|P68433|H31_MOUSE;sp|P02301|H3C_MOUSE;tr|A0A1W2P768|A0A1W2P768_MOUSE	F8WI35	H3f3a
0.43149	0.429752	0.384795	0.377473	0.374685	0.373949	0.469859	0.468449	0.409523	0.421902	0.423714	0.421393		65	65	1	58.3	58.3	0.9	161.23	0	323.31	66081000000	44026000000	22056000000	tr|F8WIA1|F8WIA1_MOUSE;tr|D3Z2Z1|D3Z2Z1_MOUSE;tr|D3Z3M7|D3Z3M7_MOUSE;tr|F6RCU2|F6RCU2_MOUSE	tr|F8WIA1|F8WIA1_MOUSE;tr|D3Z2Z1|D3Z2Z1_MOUSE;tr|D3Z3M7|D3Z3M7_MOUSE;tr|F6RCU2|F6RCU2_MOUSE	F8WIA1	Clip1
0.466241	0.483499	0.421633	0.477722	NaN	NaN	NaN	NaN	0.480811	0.476493	NaN	NaN		3	3	3	32.6	32.6	32.6	15.65	0.00028121	20.542	886100000	584510000	301590000	tr|F8WIB1|F8WIB1_MOUSE;sp|P61211|ARL1_MOUSE	tr|F8WIB1|F8WIB1_MOUSE;sp|P61211|ARL1_MOUSE	F8WIB1	Arl1
0.419014	0.415369	0.416697	0.41764	0.428726	0.425403	0.432777	0.434432	0.432422	0.430094	0.440341	0.443786		28	28	1	77	77	3.1	37.412	0	323.31	2965100000000	2005100000000	960040000000	tr|F8WID5|F8WID5_MOUSE;tr|B7ZNL3|B7ZNL3_MOUSE	tr|F8WID5|F8WID5_MOUSE;tr|B7ZNL3|B7ZNL3_MOUSE	F8WID5	Tpm1
0.481768	0.49358	0.561093	0.564134	0.51858	0.473404	0.507093	0.504623	0.494083	0.503727	0.424098	0.505805		26	26	26	16.5	16.5	16.5	289.23	0	323.31	4188200000	2646300000	1541900000	tr|F8WIE5|F8WIE5_MOUSE;sp|Q69ZR2|HECD1_MOUSE	tr|F8WIE5|F8WIE5_MOUSE;sp|Q69ZR2|HECD1_MOUSE	F8WIE5	Hectd1
0.474889	0.480007	0.546178	0.535937	0.537403	0.521153	NaN	0.513342	0.539275	0.528947	0.52496	0.539543		10	10	8	11.3	11.3	9.6	120.81	0	68.04	1561600000	973610000	587960000	tr|F8WIJ0|F8WIJ0_MOUSE;sp|Q9JIS8|S12A4_MOUSE;tr|F6TQE2|F6TQE2_MOUSE	tr|F8WIJ0|F8WIJ0_MOUSE;sp|Q9JIS8|S12A4_MOUSE	F8WIJ0	Slc12a4
0.4553	0.480694	0.564255	0.551652	0.546254	0.547637	0.508339	0.513758	0.533022	0.521417	0.524173	0.514555		8	8	8	27.8	27.8	27.8	33.429	0	123.22	10548000000	6797700000	3750100000	tr|F8WIK0|F8WIK0_MOUSE;sp|Q8WTY4|CPIN1_MOUSE;tr|F7BWP1|F7BWP1_MOUSE;tr|E0CYY1|E0CYY1_MOUSE;tr|A0A1D5RLF8|A0A1D5RLF8_MOUSE	tr|F8WIK0|F8WIK0_MOUSE;sp|Q8WTY4|CPIN1_MOUSE;tr|F7BWP1|F7BWP1_MOUSE	F8WIK0	Ciapin1
0.369841	0.341111	0.303886	0.305264	0.29419	0.302422	0.301702	0.30278	0.307698	0.307635	0.296938	0.299632		10	10	10	32.7	32.7	32.7	44.215	0	323.31	85753000000	65014000000	20739000000	tr|F8WIR1|F8WIR1_MOUSE;sp|P18242|CATD_MOUSE;tr|F6Y6L6|F6Y6L6_MOUSE;tr|A0A1B0GT66|A0A1B0GT66_MOUSE	tr|F8WIR1|F8WIR1_MOUSE;sp|P18242|CATD_MOUSE;tr|F6Y6L6|F6Y6L6_MOUSE;tr|A0A1B0GT66|A0A1B0GT66_MOUSE	F8WIR1	Ctsd
0.415954	0.368851	NaN	0.293157	0.297039	NaN	NaN	NaN	0.347581	0.298566	NaN	NaN		5	2	1	17	8.8	4.9	55.347	0	105.03	784820000	556430000	228390000	tr|F8WIS9|F8WIS9_MOUSE;sp|P11798-2|KCC2A_MOUSE	tr|F8WIS9|F8WIS9_MOUSE	F8WIS9	Camk2a
0.473298	0.485617	0.494515	0.494366	0.507728	0.508096	0.4868	0.485017	0.486989	0.492289	0.490555	0.499669		23	23	23	42.7	42.7	42.7	75.288	0	323.31	214510000000	138490000000	76017000000	tr|F8WIT2|F8WIT2_MOUSE;sp|P14824|ANXA6_MOUSE	tr|F8WIT2|F8WIT2_MOUSE;sp|P14824|ANXA6_MOUSE	F8WIT2	Anxa6
0.365657	NaN	NaN	NaN	0.406878	0.406302	NaN	NaN	0.348656	NaN	0.373441	0.491679		5	5	5	6.1	6.1	6.1	94.205	0.0020251	5.6984	215280000	139320000	75961000	tr|F8WIU7|F8WIU7_MOUSE;sp|Q3U3W5|ANM9_MOUSE;sp|Q3U3W5-2|ANM9_MOUSE;tr|A0A1B0GT44|A0A1B0GT44_MOUSE	tr|F8WIU7|F8WIU7_MOUSE;sp|Q3U3W5|ANM9_MOUSE;sp|Q3U3W5-2|ANM9_MOUSE;tr|A0A1B0GT44|A0A1B0GT44_MOUSE	F8WIU7	Prmt9
0.568903	0.57614	0.596404	0.585987	0.567048	0.614905	NaN	NaN	0.571989	0.581578	0.591486	0.591205		4	4	4	48.1	48.1	48.1	12.31	0	106.44	15321000000	9331400000	5989800000	tr|F8WJ41|F8WJ41_MOUSE;sp|P62245|RS15A_MOUSE;tr|D3YVB4|D3YVB4_MOUSE;tr|D3Z712|D3Z712_MOUSE	tr|F8WJ41|F8WJ41_MOUSE;sp|P62245|RS15A_MOUSE;tr|D3YVB4|D3YVB4_MOUSE;tr|D3Z712|D3Z712_MOUSE	F8WJ41	Rps15a
NaN	0.578108	NaN	0.511485	NaN	NaN	NaN	NaN	0.458397	NaN	NaN	NaN		8	8	8	18	18	18	60.887	0.00046501	10.375	174230000	101500000	72731000	tr|F8WJ43|F8WJ43_MOUSE;sp|P46662-2|MERL_MOUSE;sp|P46662|MERL_MOUSE;tr|F6X089|F6X089_MOUSE	tr|F8WJ43|F8WJ43_MOUSE;sp|P46662-2|MERL_MOUSE;sp|P46662|MERL_MOUSE	F8WJ43	Nf2
0.348848	0.375092	0.367293	0.417027	0.365796	0.408514	NaN	NaN	0.659065	0.440366	0.363553	0.422211		9	9	2	14.8	14.8	3.8	91.615	0	44.194	4053200000	2854900000	1198300000	tr|F8WJC1|F8WJC1_MOUSE;sp|Q6P1Y8|INP4B_MOUSE;tr|E9PVM1|E9PVM1_MOUSE;tr|E9PVM3|E9PVM3_MOUSE	tr|F8WJC1|F8WJC1_MOUSE;sp|Q6P1Y8|INP4B_MOUSE;tr|E9PVM1|E9PVM1_MOUSE;tr|E9PVM3|E9PVM3_MOUSE	F8WJC1	Inpp4b
0.522238	0.527984	0.554295	0.547402	0.557154	0.553012	0.532926	0.524371	0.563717	0.528126	0.540612	0.537747		10	10	10	33.7	33.7	33.7	40.538	0	242.8	31614000000	19901000000	11712000000	tr|F8WJK8|F8WJK8_MOUSE;sp|Q99L47|F10A1_MOUSE;tr|E9Q1V0|E9Q1V0_MOUSE;tr|E9Q1X9|E9Q1X9_MOUSE	tr|F8WJK8|F8WJK8_MOUSE;sp|Q99L47|F10A1_MOUSE;tr|E9Q1V0|E9Q1V0_MOUSE	F8WJK8	St13
0.463995	NaN	NaN	NaN	0.888922	NaN	NaN	NaN	NaN	NaN	0.638493	0.603772		5	5	5	13.4	13.4	13.4	51.278	0.00048193	11.951	656920000	384470000	272460000	tr|G3UVU2|G3UVU2_MOUSE;sp|Q62203|SF3A2_MOUSE;tr|D3YW09|D3YW09_MOUSE;tr|D3Z5A6|D3Z5A6_MOUSE	tr|G3UVU2|G3UVU2_MOUSE;sp|Q62203|SF3A2_MOUSE;tr|D3YW09|D3YW09_MOUSE	G3UVU2	Sf3a2
0.730753	0.72074	0.782108	0.783698	0.849753	0.810363	0.640416	0.634442	0.762029	0.752983	0.779731	0.769125		22	21	21	34	33.2	33.2	101.87	0	323.31	123270000000	69507000000	53760000000	tr|G3UVV4|G3UVV4_MOUSE;sp|P17710-3|HXK1_MOUSE;sp|P17710-4|HXK1_MOUSE;sp|P17710|HXK1_MOUSE;sp|P17710-2|HXK1_MOUSE;tr|D3YYR4|D3YYR4_MOUSE;tr|D3Z365|D3Z365_MOUSE;tr|D3Z105|D3Z105_MOUSE	tr|G3UVV4|G3UVV4_MOUSE;sp|P17710-3|HXK1_MOUSE;sp|P17710-4|HXK1_MOUSE;sp|P17710|HXK1_MOUSE;sp|P17710-2|HXK1_MOUSE	G3UVV4	Hk1
0.432903	0.428434	0.461988	0.448981	0.511241	0.469126	0.422144	0.480115	0.454799	0.493399	0.449461	0.484715		8	8	8	17	17	17	75.649	0	279.43	10636000000	7193500000	3442800000	tr|G3UW30|G3UW30_MOUSE;sp|Q9D6Y9|GLGB_MOUSE;tr|F6ZHD8|F6ZHD8_MOUSE	tr|G3UW30|G3UW30_MOUSE;sp|Q9D6Y9|GLGB_MOUSE;tr|F6ZHD8|F6ZHD8_MOUSE	G3UW30	Gbe1
0.515724	0.437781	NaN	NaN	NaN	NaN	NaN	NaN	NaN	NaN	NaN	NaN		6	6	6	11.4	11.4	11.4	92.813	0.0056456	3.4304	153130000	101760000	51369000	tr|G3UW40|G3UW40_MOUSE;tr|E9PWI3|E9PWI3_MOUSE	tr|G3UW40|G3UW40_MOUSE;tr|E9PWI3|E9PWI3_MOUSE	G3UW40	Mcc
NaN	NaN	NaN	NaN	NaN	NaN	NaN	0.440377	0.335729	0.354855	NaN	NaN		48	4	4	18.7	2.9	2.9	223.22	0.0021409	4.6961	435390000	305460000	129930000	tr|G3UW82|G3UW82_MOUSE	tr|G3UW82|G3UW82_MOUSE	G3UW82	Myh2
0.612611	0.638529	0.556891	0.566467	0.568044	0.543456	0.529513	0.494405	0.555903	0.534097	0.585681	0.571623		6	6	6	10.9	10.9	10.9	87.198	0	46.477	2174200000	1313800000	860410000	tr|G3UWC2|G3UWC2_MOUSE;sp|Q9CZR2|NALD2_MOUSE;tr|E9PV01|E9PV01_MOUSE	tr|G3UWC2|G3UWC2_MOUSE;sp|Q9CZR2|NALD2_MOUSE	G3UWC2	Naalad2
0.563184	0.557032	0.540212	0.511623	0.536281	0.502886	0.544318	0.534569	0.506496	0.507655	0.528255	0.535291		4	4	4	17.7	17.7	17.7	34.244	0	37.443	8123000000	4944700000	3178300000	tr|G3UWE1|G3UWE1_MOUSE;sp|Q9CY27|TECR_MOUSE;tr|Q52L67|Q52L67_MOUSE;tr|A0A1D5RLH3|A0A1D5RLH3_MOUSE	tr|G3UWE1|G3UWE1_MOUSE;sp|Q9CY27|TECR_MOUSE;tr|Q52L67|Q52L67_MOUSE	G3UWE1	Tecr
0.428898	0.454075	0.46737	0.454031	0.396661	0.384261	0.426762	0.380141	0.472558	0.437922	0.424186	0.440471		9	9	9	14.5	14.5	14.5	86.212	0	50.902	1595000000	1054600000	540450000	tr|G3UWH9|G3UWH9_MOUSE;sp|Q8R1U1|COG4_MOUSE;tr|Q7TSQ9|Q7TSQ9_MOUSE;tr|G3UWX2|G3UWX2_MOUSE;tr|G3UWY4|G3UWY4_MOUSE;tr|G3UYW8|G3UYW8_MOUSE;tr|G3XA67|G3XA67_MOUSE	tr|G3UWH9|G3UWH9_MOUSE;sp|Q8R1U1|COG4_MOUSE;tr|Q7TSQ9|Q7TSQ9_MOUSE	G3UWH9	Cog4
NaN	NaN	NaN	NaN	0.680448	NaN	NaN	NaN	NaN	NaN	0.55658	0.588946		3	3	3	6	6	6	71.21	0.00085233	7.1987	127030000	74616000	52417000	tr|G3UX23|G3UX23_MOUSE;sp|Q91WG8|GLCNE_MOUSE;tr|Q3UW64|Q3UW64_MOUSE;tr|G3UYD5|G3UYD5_MOUSE;tr|G3UZ98|G3UZ98_MOUSE	tr|G3UX23|G3UX23_MOUSE;sp|Q91WG8|GLCNE_MOUSE;tr|Q3UW64|Q3UW64_MOUSE;tr|G3UYD5|G3UYD5_MOUSE	G3UX23	Gne
0.479194	0.47563	0.476824	0.471763	0.494975	0.479371	0.488066	0.480845	0.472249	0.478135	0.48783	0.490821		13	13	1	53.4	53.4	3.9	30.446	0	323.31	718750000000	469860000000	248890000000	tr|G3UX26|G3UX26_MOUSE	tr|G3UX26|G3UX26_MOUSE	G3UX26	Vdac2
0.317915	0.379516	0.344023	0.316699	NaN	NaN	0.394651	0.365487	NaN	NaN	NaN	NaN		1	1	1	5.6	5.6	5.6	23.985	0	64.904	5656100000	4069400000	1586700000	tr|G3UX44|G3UX44_MOUSE;sp|P50171|DHB8_MOUSE;sp|P50171-2|DHB8_MOUSE	tr|G3UX44|G3UX44_MOUSE;sp|P50171|DHB8_MOUSE;sp|P50171-2|DHB8_MOUSE	G3UX44	H2-Ke6
0.763229	NaN	0.437995	0.482763	0.472521	0.44922	NaN	NaN	0.642941	NaN	NaN	NaN		6	6	6	8	8	8	106.48	0.00068089	9.3621	242690000	154810000	87879000	tr|G3UXB6|G3UXB6_MOUSE;sp|Q8BHY8|SNX14_MOUSE;tr|G3UX33|G3UX33_MOUSE;tr|G3UX13|G3UX13_MOUSE	tr|G3UXB6|G3UXB6_MOUSE;sp|Q8BHY8|SNX14_MOUSE;tr|G3UX33|G3UX33_MOUSE;tr|G3UX13|G3UX13_MOUSE	G3UXB6	Snx14
0.555772	0.550217	0.554324	0.50852	0.530289	0.512597	0.536642	0.539308	0.698583	0.736516	0.588879	0.525347		11	11	10	12.7	12.7	11.9	105.79	0	29.566	753130000	456950000	296180000	tr|G3UXH4|G3UXH4_MOUSE;sp|Q8BWW9|PKN2_MOUSE;tr|G3UZM9|G3UZM9_MOUSE;sp|Q8BWW9-2|PKN2_MOUSE;sp|Q8BWW9-3|PKN2_MOUSE;tr|G3UYD6|G3UYD6_MOUSE;sp|Q8K045|PKN3_MOUSE	tr|G3UXH4|G3UXH4_MOUSE;sp|Q8BWW9|PKN2_MOUSE;tr|G3UZM9|G3UZM9_MOUSE;sp|Q8BWW9-2|PKN2_MOUSE;sp|Q8BWW9-3|PKN2_MOUSE	G3UXH4	Pkn2
0.523267	0.490427	0.422158	0.430093	0.406136	0.403197	NaN	NaN	0.502271	0.500182	0.428043	0.460339		5	5	1	24.2	24.2	3.5	34.824	0	118.43	3267600000	2095000000	1172700000	tr|G3UXL2|G3UXL2_MOUSE;sp|Q9D7G0|PRPS1_MOUSE	tr|G3UXL2|G3UXL2_MOUSE;sp|Q9D7G0|PRPS1_MOUSE	G3UXL2	Prps1l3
0.506327	0.525537	0.514088	0.557028	0.565907	0.576527	NaN	NaN	0.595385	0.540376	NaN	0.582001		4	4	4	12.8	12.8	12.8	64.375	0	57.647	1935700000	1206400000	729290000	tr|G3UXN4|G3UXN4_MOUSE;sp|Q9Z1P7|KANK3_MOUSE	tr|G3UXN4|G3UXN4_MOUSE;sp|Q9Z1P7|KANK3_MOUSE	G3UXN4	Kank3
0.435552	0.563857	0.407917	0.484374	NaN	NaN	NaN	NaN	0.520357	0.418981	NaN	0.483718		4	4	4	39.4	39.4	39.4	11.256	0.00046404	10.319	707920000	451550000	256370000	tr|G3UXR7|G3UXR7_MOUSE;tr|G3X927|G3X927_MOUSE;tr|D3YW42|D3YW42_MOUSE;sp|Q8VC31|CCDC9_MOUSE;tr|D3Z1Q6|D3Z1Q6_MOUSE;tr|D6RFU6|D6RFU6_MOUSE	tr|G3UXR7|G3UXR7_MOUSE;tr|G3X927|G3X927_MOUSE;tr|D3YW42|D3YW42_MOUSE;sp|Q8VC31|CCDC9_MOUSE;tr|D3Z1Q6|D3Z1Q6_MOUSE	G3UXR7	Ccdc9
0.703732	0.676123	0.59686	0.613879	0.595523	0.559948	0.629783	0.608861	0.601292	0.615587	0.638454	0.610372		5	5	3	52.3	52.3	34.6	13.897	0	44.431	19312000000	11365000000	7947400000	tr|G3UXT7|G3UXT7_MOUSE;tr|Q8CFQ9|Q8CFQ9_MOUSE;sp|P56959|FUS_MOUSE;tr|G3UZD2|G3UZD2_MOUSE;tr|Q91VQ2|Q91VQ2_MOUSE	tr|G3UXT7|G3UXT7_MOUSE;tr|Q8CFQ9|Q8CFQ9_MOUSE;sp|P56959|FUS_MOUSE	G3UXT7	Fus
0.548883	0.543327	0.499103	0.502263	0.504303	0.511549	0.496937	0.507266	0.519937	0.51302	0.505037	0.519991		11	11	10	55.3	55.3	50.4	26.092	0	323.31	74890000000	47341000000	27549000000	tr|G3UXY0|G3UXY0_MOUSE;tr|G3UXZ5|G3UXZ5_MOUSE;sp|P97371|PSME1_MOUSE;tr|G3UWN9|G3UWN9_MOUSE;tr|G3X9K9|G3X9K9_MOUSE;tr|G3UXR1|G3UXR1_MOUSE	tr|G3UXY0|G3UXY0_MOUSE;tr|G3UXZ5|G3UXZ5_MOUSE;sp|P97371|PSME1_MOUSE;tr|G3UWN9|G3UWN9_MOUSE;tr|G3X9K9|G3X9K9_MOUSE	G3UXY0	Psme1
NaN	NaN	NaN	NaN	0.128301	0.143082	NaN	NaN	NaN	NaN	0.147043	NaN		6	6	6	20.8	20.8	20.8	39.881	0.0005015	13.924	1113900000	951030000	162830000	tr|G3UY13|G3UY13_MOUSE;sp|Q61730-2|IL1AP_MOUSE;sp|Q61730|IL1AP_MOUSE;tr|E9Q6I2|E9Q6I2_MOUSE;sp|Q61730-3|IL1AP_MOUSE	tr|G3UY13|G3UY13_MOUSE;sp|Q61730-2|IL1AP_MOUSE;sp|Q61730|IL1AP_MOUSE;tr|E9Q6I2|E9Q6I2_MOUSE;sp|Q61730-3|IL1AP_MOUSE	G3UY13	Il1rap
0.421392	0.460306	NaN	NaN	0.483401	0.775516	NaN	NaN	NaN	NaN	0.467229	0.478589		6	6	6	10.8	10.8	10.8	69.489	0	32.565	320960000	201440000	119520000	tr|G3UY33|G3UY33_MOUSE;sp|Q8C754-2|VPS52_MOUSE;sp|Q8C754|VPS52_MOUSE	tr|G3UY33|G3UY33_MOUSE;sp|Q8C754-2|VPS52_MOUSE;sp|Q8C754|VPS52_MOUSE	G3UY33	Vps52
1.02194	0.985805	NaN	NaN	NaN	NaN	NaN	NaN	NaN	NaN	1.00478	0.975999		2	2	2	7.4	7.4	7.4	31.538	0.00067385	8.9334	534270000	269650000	264630000	tr|G3UY87|G3UY87_MOUSE;sp|Q9JMD3|STA10_MOUSE;tr|E9PVP0|E9PVP0_MOUSE;tr|G3UW37|G3UW37_MOUSE	tr|G3UY87|G3UY87_MOUSE;sp|Q9JMD3|STA10_MOUSE;tr|E9PVP0|E9PVP0_MOUSE;tr|G3UW37|G3UW37_MOUSE	G3UY87	Stard10
NaN	NaN	0.410761	0.423096	NaN	NaN	NaN	NaN	NaN	NaN	0.50793	NaN		2	2	2	13.3	13.3	13.3	37.806	0.0010511	6.7489	548710000	350870000	197840000	tr|G3UYA6|G3UYA6_MOUSE;tr|G3UY62|G3UY62_MOUSE;tr|G3UYV4|G3UYV4_MOUSE;sp|P46938-2|YAP1_MOUSE;sp|P46938|YAP1_MOUSE;tr|G3UYW7|G3UYW7_MOUSE	tr|G3UYA6|G3UYA6_MOUSE;tr|G3UY62|G3UY62_MOUSE;tr|G3UYV4|G3UYV4_MOUSE;sp|P46938-2|YAP1_MOUSE;sp|P46938|YAP1_MOUSE;tr|G3UYW7|G3UYW7_MOUSE	G3UYA6	Yap1
0.568678	0.544127	0.54813	0.547481	0.549503	0.550683	0.567578	0.565548	0.556502	0.546357	0.564805	0.572215		5	5	5	55.4	55.4	55.4	11.409	0	121.14	8005200000	4938000000	3067100000	tr|G3UYF9|G3UYF9_MOUSE;sp|Q03958|PFD6_MOUSE	tr|G3UYF9|G3UYF9_MOUSE;sp|Q03958|PFD6_MOUSE	G3UYF9	Pfdn6
0.492784	0.488752	0.536486	NaN	0.575772	0.49594	NaN	NaN	NaN	NaN	NaN	NaN		6	6	6	7.5	7.5	7.5	148.58	0	42.866	457120000	294610000	162510000	tr|G3UYG6|G3UYG6_MOUSE;sp|Q6Y7W8|GGYF2_MOUSE;tr|G3UWR2|G3UWR2_MOUSE;tr|G3UYR9|G3UYR9_MOUSE;tr|E9Q2M5|E9Q2M5_MOUSE;tr|G3UZW5|G3UZW5_MOUSE;sp|Q6Y7W8-2|GGYF2_MOUSE;tr|G3UZX7|G3UZX7_MOUSE	tr|G3UYG6|G3UYG6_MOUSE;sp|Q6Y7W8|GGYF2_MOUSE;tr|G3UWR2|G3UWR2_MOUSE;tr|G3UYR9|G3UYR9_MOUSE;tr|E9Q2M5|E9Q2M5_MOUSE	G3UYG6	Gigyf2
NaN	NaN	NaN	NaN	NaN	0.651459	NaN	NaN	NaN	NaN	0.689455	NaN		3	3	3	25	25	25	14.433	0.00050063	13.828	290000000	169910000	120090000	tr|G3UYJ2|G3UYJ2_MOUSE;sp|O70200|AIF1_MOUSE	tr|G3UYJ2|G3UYJ2_MOUSE;sp|O70200|AIF1_MOUSE	G3UYJ2	Aif1
0.521788	0.51475	0.510203	0.561841	0.551396	0.57157	NaN	NaN	0.524685	0.501731	0.481642	0.498762		9	9	8	36	36	33.9	43.26	0	37.203	4284600000	2781300000	1503300000	tr|G3UYK8|G3UYK8_MOUSE;sp|O89053|COR1A_MOUSE;tr|A0A0U1RPY8|A0A0U1RPY8_MOUSE;tr|D3YW57|D3YW57_MOUSE;tr|G3UX53|G3UX53_MOUSE;tr|D3YXM2|D3YXM2_MOUSE	tr|G3UYK8|G3UYK8_MOUSE;sp|O89053|COR1A_MOUSE	G3UYK8	Coro1a
NaN	NaN	0.472226	0.507877	NaN	NaN	NaN	NaN	NaN	NaN	0.542816	0.437482		2	1	1	28	12	12	8.6017	0.0023081	4.4667	1537900000	994920000	543010000	tr|G3UZ60|G3UZ60_MOUSE;tr|G3UWI9|G3UWI9_MOUSE;tr|G3UWX9|G3UWX9_MOUSE;sp|Q9Z172-2|SUMO3_MOUSE;sp|Q9Z172|SUMO3_MOUSE;tr|G3UZA7|G3UZA7_MOUSE	tr|G3UZ60|G3UZ60_MOUSE;tr|G3UWI9|G3UWI9_MOUSE;tr|G3UWX9|G3UWX9_MOUSE;sp|Q9Z172-2|SUMO3_MOUSE;sp|Q9Z172|SUMO3_MOUSE;tr|G3UZA7|G3UZA7_MOUSE	G3UZ60	Gm49325
NaN	NaN	NaN	NaN	NaN	NaN	NaN	NaN	NaN	NaN	0.346956	0.427637		6	6	6	21.5	21.5	21.5	61.479	0.00027457	19.048	193020000	124370000	68649000	tr|G3UZ63|G3UZ63_MOUSE;tr|G3X961|G3X961_MOUSE;sp|Q921I2|KLDC4_MOUSE;tr|G3UZG5|G3UZG5_MOUSE	tr|G3UZ63|G3UZ63_MOUSE;tr|G3X961|G3X961_MOUSE;sp|Q921I2|KLDC4_MOUSE;tr|G3UZG5|G3UZG5_MOUSE	G3UZ63	Klhdc4
0.579863	0.572178	0.57585	0.55267	0.588819	0.542612	0.567932	0.576768	0.575251	0.553439	0.579473	0.580728		15	15	12	36.8	36.8	29.2	58.751	0	323.31	18174000000	11121000000	7053300000	tr|G3UZI2|G3UZI2_MOUSE;tr|A0A0R4J259|A0A0R4J259_MOUSE;sp|Q7TMK9-2|HNRPQ_MOUSE;tr|G3V018|G3V018_MOUSE;sp|Q7TMK9|HNRPQ_MOUSE;tr|G3UZ48|G3UZ48_MOUSE;tr|G3UXJ6|G3UXJ6_MOUSE;tr|G3UWM1|G3UWM1_MOUSE;tr|G3XA76|G3XA76_MOUSE;tr|G3UY67|G3UY67_MOUSE;tr|G3UYK7|G3UYK7_MOUSE	tr|G3UZI2|G3UZI2_MOUSE;tr|A0A0R4J259|A0A0R4J259_MOUSE;sp|Q7TMK9-2|HNRPQ_MOUSE;tr|G3V018|G3V018_MOUSE;sp|Q7TMK9|HNRPQ_MOUSE;tr|G3UZ48|G3UZ48_MOUSE;tr|G3UXJ6|G3UXJ6_MOUSE	G3UZI2	Syncrip
0.401316	0.395678	0.398155	0.38029	0.401384	0.39661	NaN	NaN	0.390586	0.389899	0.38932	0.41723		3	3	3	17.7	17.7	17.7	14.099	0	63.77	9977200000	6921800000	3055400000	tr|G3UZY2|G3UZY2_MOUSE;sp|P97493|THIOM_MOUSE;tr|G3UX99|G3UX99_MOUSE;tr|A2A439|A2A439_MOUSE	tr|G3UZY2|G3UZY2_MOUSE;sp|P97493|THIOM_MOUSE	G3UZY2	Txn2
0.312525	0.313071	0.354836	0.39647	0.293136	NaN	0.363199	0.340625	NaN	0.439358	0.287838	0.322055		7	7	7	5.2	5.2	5.2	146.65	0.00026364	16.563	472830000	336780000	136040000	tr|G3X8P9|G3X8P9_MOUSE;sp|O54754|AOXA_MOUSE	tr|G3X8P9|G3X8P9_MOUSE;sp|O54754|AOXA_MOUSE	G3X8P9	Aox1
0.418883	0.424199	0.482404	0.45333	0.467281	0.490488	0.427805	0.425834	0.482933	0.46399	0.499557	0.457419		8	8	8	28.6	28.6	28.6	21.447	0	97.196	175050000000	117220000000	57830000000	tr|G3X8R0|G3X8R0_MOUSE;sp|Q60870|REEP5_MOUSE	tr|G3X8R0|G3X8R0_MOUSE	G3X8R0	Reep5
NaN	0.717869	NaN	NaN	NaN	NaN	NaN	NaN	NaN	NaN	NaN	NaN		5	5	5	7.5	7.5	7.5	86.528	0.0023002	4.4264	228870000	118740000	110130000	tr|G3X8R5|G3X8R5_MOUSE;sp|Q3UA37|QRIC1_MOUSE;tr|Q8BUN3|Q8BUN3_MOUSE;tr|A0A0A6YVQ2|A0A0A6YVQ2_MOUSE;tr|A0A0A6YXK0|A0A0A6YXK0_MOUSE;tr|A0A0A6YXK2|A0A0A6YXK2_MOUSE;tr|A0A0A6YWT7|A0A0A6YWT7_MOUSE;tr|A0A0A6YY13|A0A0A6YY13_MOUSE;tr|A0A0A6YWV5|A0A0A6YWV5_MOUSE;tr|A0A0A6YXZ6|A0A0A6YXZ6_MOUSE	tr|G3X8R5|G3X8R5_MOUSE;sp|Q3UA37|QRIC1_MOUSE	G3X8R5	Qrich1
0.18245	0.173384	0.292489	0.277382	0.255021	0.239394	0.333549	0.334923	0.256075	0.234356	0.216333	0.227748		13	13	12	36.8	36.8	34	46.766	0	191.78	5739200000	4638200000	1101000000	tr|G3X8T9|G3X8T9_MOUSE;sp|Q91WP6|SPA3N_MOUSE;sp|Q6P4P1|SPA3A_MOUSE;tr|F2Z405|F2Z405_MOUSE;tr|H7BWY0|H7BWY0_MOUSE;sp|Q5I2A0|SPA3G_MOUSE	tr|G3X8T9|G3X8T9_MOUSE;sp|Q91WP6|SPA3N_MOUSE	G3X8T9	Serpina3n
0.423572	0.604633	0.452098	0.426516	NaN	0.443185	0.428453	NaN	NaN	NaN	0.419543	0.409831		4	4	4	12.7	12.7	12.7	38.615	0	47.581	1883500000	1260900000	622560000	tr|G3X8U3|G3X8U3_MOUSE	tr|G3X8U3|G3X8U3_MOUSE	G3X8U3	2210016F16Rik
0.430929	0.456033	0.48949	0.465496	0.493735	0.510637	NaN	NaN	0.490289	0.450405	NaN	0.448669		5	5	5	8.1	8.1	8.1	94.825	0.000258	15.448	686500000	455670000	230820000	tr|G3X8X7|G3X8X7_MOUSE;sp|Q920Q4|VPS16_MOUSE;sp|Q920Q4-2|VPS16_MOUSE;tr|A2BI90|A2BI90_MOUSE	tr|G3X8X7|G3X8X7_MOUSE;sp|Q920Q4|VPS16_MOUSE;sp|Q920Q4-2|VPS16_MOUSE	G3X8X7	Vps16
0.630356	0.612775	0.59362	0.611289	0.585892	0.697713	0.681053	0.674697	0.622733	0.603728	0.608073	0.604512		9	8	8	25.3	22.8	22.8	60.137	0	60.123	6415800000	3767500000	2648300000	tr|G3X8Y1|G3X8Y1_MOUSE	tr|G3X8Y1|G3X8Y1_MOUSE	G3X8Y1	Trim55
0.492297	0.495642	0.546654	0.492429	0.510607	0.524781	0.529685	0.542752	0.542042	0.509484	0.499774	0.495151		23	23	20	29.9	29.9	26.8	101.09	0	123.1	9959000000	6032300000	3926700000	tr|G3X8Y3|G3X8Y3_MOUSE;sp|Q80UM3|NAA15_MOUSE;tr|A0A0A6YW80|A0A0A6YW80_MOUSE;tr|A0A0A6YXF4|A0A0A6YXF4_MOUSE;tr|A0A0A6YX86|A0A0A6YX86_MOUSE	tr|G3X8Y3|G3X8Y3_MOUSE;sp|Q80UM3|NAA15_MOUSE;tr|A0A0A6YW80|A0A0A6YW80_MOUSE	G3X8Y3	Naa15
0.652622	0.592895	0.52934	0.634891	0.605408	0.544455	0.529918	NaN	0.574326	0.514	0.659104	0.61491		9	9	9	18.9	18.9	18.9	75.401	0	43.231	892800000	553510000	339290000	tr|G3X920|G3X920_MOUSE;sp|Q9DBR3|ARMC8_MOUSE;sp|Q9DBR3-2|ARMC8_MOUSE;sp|Q9DBR3-3|ARMC8_MOUSE	tr|G3X920|G3X920_MOUSE;sp|Q9DBR3|ARMC8_MOUSE;sp|Q9DBR3-2|ARMC8_MOUSE;sp|Q9DBR3-3|ARMC8_MOUSE	G3X920	Armc8
0.515939	0.516632	0.469649	0.535472	0.547669	0.520203	0.522921	0.521221	0.48783	0.544314	0.515653	0.42889		22	22	22	11.4	11.4	11.4	254.44	0	176.97	2509000000	1575500000	933520000	tr|G3X922|G3X922_MOUSE;tr|D4AFX7|D4AFX7_MOUSE;tr|A0A1L1STR9|A0A1L1STR9_MOUSE;tr|A0A087WS25|A0A087WS25_MOUSE	tr|G3X922|G3X922_MOUSE;tr|D4AFX7|D4AFX7_MOUSE	G3X922	Dnajc13
0.48933	0.489448	0.476983	0.489128	0.525381	0.434513	0.385082	0.519236	0.497495	0.487801	0.493379	0.451421		10	10	10	13.2	13.2	13.2	110.76	0	45.356	4162700000	2768300000	1394300000	tr|G3X928|G3X928_MOUSE;sp|Q6NZC7|S23IP_MOUSE	tr|G3X928|G3X928_MOUSE;sp|Q6NZC7|S23IP_MOUSE	G3X928	Sec23ip
0.747028	0.643724	0.652914	0.614936	NaN	0.585355	NaN	NaN	0.584897	0.638978	0.675544	0.643577		16	16	16	19.3	19.3	19.3	119.84	0	67.607	1505600000	855950000	649620000	tr|G3X956|G3X956_MOUSE;sp|Q920B9|SP16H_MOUSE	tr|G3X956|G3X956_MOUSE;sp|Q920B9|SP16H_MOUSE	G3X956	Supt16
0.336204	0.388562	NaN	NaN	NaN	NaN	0.361832	NaN	0.329785	NaN	NaN	NaN		4	4	4	9.4	9.4	9.4	58.582	0	29.205	678760000	465820000	212930000	tr|G3X983|G3X983_MOUSE;sp|Q66JZ4|TCAIM_MOUSE;tr|D6RHM0|D6RHM0_MOUSE	tr|G3X983|G3X983_MOUSE;sp|Q66JZ4|TCAIM_MOUSE	G3X983	Tcaim
NaN	NaN	0.531491	NaN	NaN	NaN	NaN	NaN	NaN	NaN	NaN	NaN		7	7	7	4	4	4	242.07	0.00046328	10.226	53608000	33344000	20263000	tr|G3X9B1|G3X9B1_MOUSE;tr|A0A1Y7VNI1|A0A1Y7VNI1_MOUSE	tr|G3X9B1|G3X9B1_MOUSE	G3X9B1	Heatr1
NaN	0.0376843	NaN	NaN	NaN	NaN	NaN	NaN	NaN	NaN	NaN	NaN		1	1	1	4.4	4.4	4.4	27.964	0.0039289	3.9317	78444000	72982000	5462200	tr|G3X9D6|G3X9D6_MOUSE	tr|G3X9D6|G3X9D6_MOUSE	G3X9D6	Apon
NaN	NaN	0.380098	0.418322	0.407258	0.378072	NaN	NaN	0.39411	NaN	0.401145	0.394738		9	1	1	18.7	2.5	2.5	61.105	0.00048984	12.721	1818300000	1171100000	647200000	tr|G3X9E8|G3X9E8_MOUSE	tr|G3X9E8|G3X9E8_MOUSE	G3X9E8	Ppp2r3a
0.438285	NaN	NaN	NaN	0.554743	0.404206	0.491175	0.528857	0.412233	NaN	NaN	NaN		8	8	8	4	4	4	344.78	0.00028539	21.485	417000000	274200000	142800000	tr|G3X9H5|G3X9H5_MOUSE;sp|P42859-2|HD_MOUSE;sp|P42859|HD_MOUSE	tr|G3X9H5|G3X9H5_MOUSE;sp|P42859-2|HD_MOUSE;sp|P42859|HD_MOUSE	G3X9H5	Htt
0.502321	0.436181	NaN	NaN	NaN	NaN	NaN	NaN	0.45835	0.372788	0.338525	NaN		3	3	3	16.8	16.8	16.8	21.486	0.00066386	8.3903	352340000	232570000	119760000	tr|G3X9I1|G3X9I1_MOUSE;sp|Q91VU0|FAM3C_MOUSE;tr|G5E911|G5E911_MOUSE;tr|E9Q6F0|E9Q6F0_MOUSE;tr|E9Q8C5|E9Q8C5_MOUSE	tr|G3X9I1|G3X9I1_MOUSE;sp|Q91VU0|FAM3C_MOUSE;tr|G5E911|G5E911_MOUSE;tr|E9Q6F0|E9Q6F0_MOUSE	G3X9I1	Fam3c
0.568023	0.561776	0.614858	0.609302	0.592478	0.576944	0.614685	0.623748	0.590477	0.581616	0.603833	0.553176		12	12	12	20.7	20.7	20.7	108.04	0	323.31	25828000000	16046000000	9782100000	tr|G3X9J1|G3X9J1_MOUSE;tr|G5E8Y0|G5E8Y0_MOUSE;sp|P70414|NAC1_MOUSE;tr|Q68FL0|Q68FL0_MOUSE	tr|G3X9J1|G3X9J1_MOUSE;tr|G5E8Y0|G5E8Y0_MOUSE;sp|P70414|NAC1_MOUSE;tr|Q68FL0|Q68FL0_MOUSE	G3X9J1	Slc8a1
0.439174	0.454423	0.473385	0.420091	0.454683	0.405991	0.430134	0.428163	0.457584	0.445106	0.425721	0.521757		11	11	11	12.9	12.9	12.9	134.58	0	65.807	1021900000	680140000	341730000	tr|G3X9J4|G3X9J4_MOUSE;tr|E9QM90|E9QM90_MOUSE;sp|Q148V7|RELCH_MOUSE;sp|Q148V7-3|RELCH_MOUSE;tr|A0A087WSS1|A0A087WSS1_MOUSE;sp|Q148V7-2|RELCH_MOUSE;tr|A0A087WRM8|A0A087WRM8_MOUSE	tr|G3X9J4|G3X9J4_MOUSE;tr|E9QM90|E9QM90_MOUSE;sp|Q148V7|RELCH_MOUSE;sp|Q148V7-3|RELCH_MOUSE;tr|A0A087WSS1|A0A087WSS1_MOUSE;sp|Q148V7-2|RELCH_MOUSE	G3X9J4	Relch
0.487636	0.470519	0.475219	0.407045	0.62228	0.582183	0.454356	0.513241	0.714501	0.884287	0.47448	0.372424		21	14	14	13.2	9.4	9.4	208.5	0	37.655	927400000	579790000	347610000	sp|G3X9K3|BIG1_MOUSE;tr|D3YYK9|D3YYK9_MOUSE	sp|G3X9K3|BIG1_MOUSE;tr|D3YYK9|D3YYK9_MOUSE	G3X9K3	Arfgef1
0.43529	0.424104	0.397857	0.38963	0.409161	0.411463	0.428331	0.419322	0.411756	0.371052	0.423458	0.414892		13	13	1	19.5	19.5	1.7	124.61	0	201.66	10142000000	6926900000	3214700000	tr|G3X9Q1|G3X9Q1_MOUSE;sp|Q61738-5|ITA7_MOUSE;sp|Q61738-4|ITA7_MOUSE	tr|G3X9Q1|G3X9Q1_MOUSE;sp|Q61738-5|ITA7_MOUSE;sp|Q61738-4|ITA7_MOUSE	G3X9Q1	Itga7
0.1785	0.187014	0.217308	0.227253	0.217081	0.216548	0.231639	0.218948	0.195648	0.186856	0.185008	0.177792		24	24	22	35	35	32.5	121.08	0	323.31	16751000000	12896000000	3855400000	tr|G3X9T8|G3X9T8_MOUSE;tr|G3X8Q5|G3X8Q5_MOUSE;sp|Q61147|CERU_MOUSE;tr|E9PZD8|E9PZD8_MOUSE;tr|G3UXG1|G3UXG1_MOUSE;tr|G3UWP5|G3UWP5_MOUSE	tr|G3X9T8|G3X9T8_MOUSE;tr|G3X8Q5|G3X8Q5_MOUSE;sp|Q61147|CERU_MOUSE;tr|E9PZD8|E9PZD8_MOUSE	G3X9T8	Cp
0.56675	0.405495	0.641725	0.673032	NaN	NaN	NaN	NaN	NaN	NaN	NaN	NaN		6	6	6	12.9	12.9	12.9	76.412	0	27.292	436880000	263480000	173400000	tr|G3X9X5|G3X9X5_MOUSE;sp|Q3UPF5-2|ZCCHV_MOUSE;sp|Q3UPF5|ZCCHV_MOUSE;tr|D3Z5I1|D3Z5I1_MOUSE	tr|G3X9X5|G3X9X5_MOUSE;sp|Q3UPF5-2|ZCCHV_MOUSE;sp|Q3UPF5|ZCCHV_MOUSE;tr|D3Z5I1|D3Z5I1_MOUSE	G3X9X5	Zc3hav1
NaN	NaN	NaN	NaN	NaN	NaN	NaN	NaN	NaN	NaN	0.598284	0.527981		5	5	5	6.1	6.1	6.1	124.46	0	54.054	397380000	260150000	137230000	tr|G3X9Y5|G3X9Y5_MOUSE;sp|E9Q735|UBE4A_MOUSE;tr|E9Q442|E9Q442_MOUSE;tr|Q8VDS1|Q8VDS1_MOUSE	tr|G3X9Y5|G3X9Y5_MOUSE;sp|E9Q735|UBE4A_MOUSE;tr|E9Q442|E9Q442_MOUSE	G3X9Y5	Ube4a
0.512233	0.491689	0.523592	0.513382	0.516482	0.507028	0.521189	0.507985	0.506748	0.527286	0.504211	0.517327		25	25	25	34.4	34.4	34.4	102.1	0	323.31	14860000000	9509100000	5350700000	tr|G3XA17|G3XA17_MOUSE;sp|Q62448|IF4G2_MOUSE;tr|F7CBP1|F7CBP1_MOUSE;sp|Q62448-2|IF4G2_MOUSE;tr|F6TW20|F6TW20_MOUSE;tr|F7DAB1|F7DAB1_MOUSE;tr|F6UU81|F6UU81_MOUSE	tr|G3XA17|G3XA17_MOUSE;sp|Q62448|IF4G2_MOUSE;tr|F7CBP1|F7CBP1_MOUSE;sp|Q62448-2|IF4G2_MOUSE	G3XA17	Eif4g2
0.446072	0.489326	0.450888	0.439819	0.44994	NaN	0.35286	NaN	0.439526	0.489667	0.441797	0.387182		5	5	5	16.2	16.2	16.2	38.147	0.00047529	11.281	1166100000	769110000	396980000	tr|G3XA25|G3XA25_MOUSE;tr|Q80X81|Q80X81_MOUSE;sp|Q8CAY6|THIC_MOUSE;tr|A0A3B2WAL8|A0A3B2WAL8_MOUSE	tr|G3XA25|G3XA25_MOUSE;tr|Q80X81|Q80X81_MOUSE;sp|Q8CAY6|THIC_MOUSE	G3XA25	Acat2
0.523801	NaN	NaN	NaN	0.47216	0.493592	NaN	NaN	NaN	NaN	NaN	NaN		6	6	6	3.5	3.5	3.5	262.71	0.00026042	15.83	447430000	264200000	183240000	tr|G3XA35|G3XA35_MOUSE;sp|Q62059-2|CSPG2_MOUSE;tr|E9PYH0|E9PYH0_MOUSE;sp|Q62059|CSPG2_MOUSE;tr|Q8BS97|Q8BS97_MOUSE;sp|Q62059-4|CSPG2_MOUSE;tr|E9QMK3|E9QMK3_MOUSE;sp|Q62059-3|CSPG2_MOUSE;tr|E9QMK2|E9QMK2_MOUSE;tr|E0CZC0|E0CZC0_MOUSE	tr|G3XA35|G3XA35_MOUSE;sp|Q62059-2|CSPG2_MOUSE;tr|E9PYH0|E9PYH0_MOUSE;sp|Q62059|CSPG2_MOUSE	G3XA35	Vcan
0.397741	0.391696	0.43849	0.438435	0.393704	0.366915	0.389213	0.388111	0.414112	0.406619	0.416867	0.406605		6	6	6	24.5	24.5	24.5	33.48	0	131.25	8003300000	5576100000	2427300000	tr|G3XA66|G3XA66_MOUSE;tr|D3YVW0|D3YVW0_MOUSE;tr|F7C846|F7C846_MOUSE;tr|G3UXX9|G3UXX9_MOUSE;sp|P47802|MTX1_MOUSE;tr|D3Z3F4|D3Z3F4_MOUSE;tr|G3XA75|G3XA75_MOUSE;tr|G3UYJ5|G3UYJ5_MOUSE;tr|G3UXB5|G3UXB5_MOUSE	tr|G3XA66|G3XA66_MOUSE;tr|D3YVW0|D3YVW0_MOUSE;tr|F7C846|F7C846_MOUSE;tr|G3UXX9|G3UXX9_MOUSE;sp|P47802|MTX1_MOUSE;tr|D3Z3F4|D3Z3F4_MOUSE;tr|G3XA75|G3XA75_MOUSE	G3XA66	Mtx1
0.553207	0.532936	0.475486	0.500158	0.471623	0.444747	NaN	0.554124	0.512964	0.467638	0.468281	0.524085		8	8	8	12.5	12.5	12.5	88.845	0	54.766	1893400000	1186500000	706840000	tr|G5DDB7|G5DDB7_MOUSE;sp|Q8R3B1|PLCD1_MOUSE;tr|Q05DG3|Q05DG3_MOUSE	tr|G5DDB7|G5DDB7_MOUSE;sp|Q8R3B1|PLCD1_MOUSE;tr|Q05DG3|Q05DG3_MOUSE	G5DDB7	Plcd1
0.542397	0.57422	0.589943	0.578772	0.623363	0.611257	0.545735	0.555512	0.567045	0.571754	0.562522	0.558986		26	26	13	28.6	28.6	15.8	134.75	0	323.31	10974000000	6710800000	4262800000	sp|G5E829|AT2B1_MOUSE;tr|A0A1W2P7C7|A0A1W2P7C7_MOUSE;tr|S4R1C4|S4R1C4_MOUSE;tr|Q3UHH0|Q3UHH0_MOUSE;sp|Q9R0K7|AT2B2_MOUSE;tr|A0A1W2P867|A0A1W2P867_MOUSE;tr|A0A1W2P7R3|A0A1W2P7R3_MOUSE;tr|A0A1W2P772|A0A1W2P772_MOUSE	sp|G5E829|AT2B1_MOUSE	G5E829	Atp2b1
0.635447	0.48381	0.445239	0.436073	NaN	NaN	NaN	NaN	0.566568	0.556154	0.437852	0.426759		10	8	8	30.7	26.1	26.1	54.297	0	63.831	1943100000	1232200000	710880000	tr|G5E846|G5E846_MOUSE;sp|P15331|PERI_MOUSE;sp|P15331-3|PERI_MOUSE;tr|G3X981|G3X981_MOUSE;sp|P15331-2|PERI_MOUSE;tr|A0A2R8W6R6|A0A2R8W6R6_MOUSE	tr|G5E846|G5E846_MOUSE;sp|P15331|PERI_MOUSE;sp|P15331-3|PERI_MOUSE;tr|G3X981|G3X981_MOUSE;sp|P15331-2|PERI_MOUSE;tr|A0A2R8W6R6|A0A2R8W6R6_MOUSE	G5E846	Prph
0.333227	0.334024	0.325213	0.316936	0.336453	0.337502	0.325772	0.292187	0.33557	0.32664	0.324722	0.344477		4	4	4	71.4	71.4	71.4	11.142	0	323.31	22445000000	16282000000	6163000000	tr|G5E850|G5E850_MOUSE;sp|P56395|CYB5_MOUSE;tr|E0CY88|E0CY88_MOUSE	tr|G5E850|G5E850_MOUSE;sp|P56395|CYB5_MOUSE	G5E850	Cyb5a
NaN	0.394812	NaN	NaN	0.355901	0.38395	NaN	NaN	0.572541	0.462488	NaN	0.35449		5	5	5	16.9	16.9	16.9	37.896	0.00049346	13.196	480720000	316270000	164450000	tr|G5E881|G5E881_MOUSE;sp|Q3TUH1|TAM41_MOUSE;tr|G3UYJ1|G3UYJ1_MOUSE;tr|G3UWL8|G3UWL8_MOUSE;sp|Q3TUH1-2|TAM41_MOUSE	tr|G5E881|G5E881_MOUSE;sp|Q3TUH1|TAM41_MOUSE;tr|G3UYJ1|G3UYJ1_MOUSE	G5E881	Tamm41
0.459362	0.463572	0.461849	0.498399	0.596538	0.469126	0.507812	0.515044	0.449518	0.454352	0.520277	0.498417		13	13	6	45.9	45.9	24.7	35.848	0	323.31	54902000000	35107000000	19795000000	tr|G5E895|G5E895_MOUSE;tr|D3Z494|D3Z494_MOUSE;tr|S4R2G9|S4R2G9_MOUSE	tr|G5E895|G5E895_MOUSE;tr|D3Z494|D3Z494_MOUSE	G5E895	Akr1b10
0.58969	NaN	NaN	NaN	NaN	NaN	0.374591	0.315965	0.442106	0.480159	0.431703	0.600566		12	12	12	9	9	9	203.78	0	32.33	153320000	101680000	51636000	tr|G5E898|G5E898_MOUSE;sp|Q9R269|PEPL_MOUSE	tr|G5E898|G5E898_MOUSE;sp|Q9R269|PEPL_MOUSE	G5E898	Ppl
0.666155	NaN	0.641071	0.446807	NaN	0.456602	NaN	NaN	NaN	0.569916	NaN	NaN		5	5	5	6.7	6.7	6.7	104.21	0.00025323	14.456	367340000	231660000	135680000	tr|G5E8C4|G5E8C4_MOUSE;sp|Q8BRH0|TMTC3_MOUSE;tr|A0A0R4J173|A0A0R4J173_MOUSE;sp|Q8BRH0-2|TMTC3_MOUSE	tr|G5E8C4|G5E8C4_MOUSE;sp|Q8BRH0|TMTC3_MOUSE	G5E8C4	Tmtc3
0.333096	NaN	NaN	NaN	0.422539	0.429264	NaN	NaN	0.446209	0.298165	NaN	0.425773		5	5	5	3.8	3.8	3.8	210.54	0.00067249	8.8718	10221000000	6920000000	3301100000	tr|G5E8G6|G5E8G6_MOUSE;sp|P21271|MYO5B_MOUSE;tr|G3X9Y9|G3X9Y9_MOUSE;sp|P21271-3|MYO5B_MOUSE;tr|D3Z135|D3Z135_MOUSE	tr|G5E8G6|G5E8G6_MOUSE;sp|P21271|MYO5B_MOUSE;tr|G3X9Y9|G3X9Y9_MOUSE;sp|P21271-3|MYO5B_MOUSE	G5E8G6	Myo5b
NaN	NaN	0.623639	0.504339	0.482299	NaN	NaN	NaN	NaN	NaN	NaN	NaN		7	7	7	6.9	6.9	6.9	135.97	0.0006686	8.6406	62364000	37357000	25007000	tr|G5E8J3|G5E8J3_MOUSE;sp|Q8K1X1|WDR11_MOUSE;tr|A0A0U1RQ34|A0A0U1RQ34_MOUSE;tr|A0A0U1RQ40|A0A0U1RQ40_MOUSE	tr|G5E8J3|G5E8J3_MOUSE;sp|Q8K1X1|WDR11_MOUSE	G5E8J3	Wdr11
0.32983	0.344397	0.373785	0.375289	0.398466	0.385095	0.416473	0.415819	0.359928	0.366256	0.394376	0.390664		6	6	6	10	10	10	85.171	0	161.07	6177600000	4396300000	1781300000	tr|G5E8J6|G5E8J6_MOUSE;REV__tr|G5E8J6|G5E8J6_MOUSE	tr|G5E8J6|G5E8J6_MOUSE	G5E8J6	Hrc
0.492887	0.526619	0.445933	0.865415	NaN	NaN	NaN	NaN	0.527358	NaN	0.574987	0.503546		9	9	9	14.2	14.2	14.2	103.19	0	37.722	696640000	407080000	289560000	tr|G5E8J9|G5E8J9_MOUSE;sp|Q8CFE4|SCYL2_MOUSE;sp|Q8CFE4-2|SCYL2_MOUSE;tr|Q80UY7|Q80UY7_MOUSE	tr|G5E8J9|G5E8J9_MOUSE;sp|Q8CFE4|SCYL2_MOUSE	G5E8J9	Scyl2
0.432183	0.475433	0.524751	0.538566	0.515106	0.512869	0.535255	0.507945	0.50601	0.494714	0.533125	0.507354		33	31	1	24.2	22.8	0.4	211.8	0	323.31	12411000000	7810000000	4601200000	tr|G5E8K2|G5E8K2_MOUSE;sp|G5E8K5|ANK3_MOUSE;sp|G5E8K5-3|ANK3_MOUSE;tr|G5E8K3|G5E8K3_MOUSE;tr|S4R2S8|S4R2S8_MOUSE;sp|G5E8K5-2|ANK3_MOUSE;tr|A0A1W2P812|A0A1W2P812_MOUSE;tr|S4R1S2|S4R1S2_MOUSE;tr|S4R236|S4R236_MOUSE;tr|S4R229|S4R229_MOUSE;tr|W4VSQ0|W4VSQ0_MOUSE;tr|Q3UVY0|Q3UVY0_MOUSE	tr|G5E8K2|G5E8K2_MOUSE;sp|G5E8K5|ANK3_MOUSE;sp|G5E8K5-3|ANK3_MOUSE;tr|G5E8K3|G5E8K3_MOUSE;tr|S4R2S8|S4R2S8_MOUSE;sp|G5E8K5-2|ANK3_MOUSE;tr|A0A1W2P812|A0A1W2P812_MOUSE;tr|S4R1S2|S4R1S2_MOUSE;tr|S4R236|S4R236_MOUSE	G5E8K2	Ank3
0.432922	0.460523	0.422059	0.424826	0.524747	0.540759	NaN	NaN	0.414981	0.382024	0.440026	0.436732		6	5	5	37.7	32.4	32.4	23.99	0	117.71	4938400000	3322600000	1615800000	tr|G5E8Q6|G5E8Q6_MOUSE;tr|A0A0N4SW97|A0A0N4SW97_MOUSE;sp|Q8BZJ7-2|DCNL2_MOUSE;sp|Q8BZJ7|DCNL2_MOUSE;tr|G5E8Q5|G5E8Q5_MOUSE;sp|Q8BZJ7-4|DCNL2_MOUSE;tr|A0A0N4SW71|A0A0N4SW71_MOUSE	tr|G5E8Q6|G5E8Q6_MOUSE;tr|A0A0N4SW97|A0A0N4SW97_MOUSE;sp|Q8BZJ7-2|DCNL2_MOUSE;sp|Q8BZJ7|DCNL2_MOUSE;tr|G5E8Q5|G5E8Q5_MOUSE;sp|Q8BZJ7-4|DCNL2_MOUSE	G5E8Q6	Dcun1d2
NaN	NaN	0.419195	0.442418	NaN	NaN	NaN	NaN	NaN	0.566473	NaN	NaN		16	2	0	63.7	15.7	0	28.556	0	35.68	2520000000	1666400000	853600000	tr|G5E8R1|G5E8R1_MOUSE;tr|G5E8R0|G5E8R0_MOUSE;tr|E9Q455|E9Q455_MOUSE	tr|G5E8R1|G5E8R1_MOUSE;tr|G5E8R0|G5E8R0_MOUSE;tr|E9Q455|E9Q455_MOUSE	G5E8R1	Tpm1
0.261807	0.249685	0.226148	0.256953	0.254367	0.241179	0.262858	NaN	0.242644	0.245328	0.242838	0.257105		10	10	10	15.5	15.5	15.5	129.7	0	170.26	7251900000	5569100000	1682800000	tr|G5E8R3|G5E8R3_MOUSE;sp|Q05920|PYC_MOUSE;tr|E9QPD7|E9QPD7_MOUSE;tr|A0A286YCC5|A0A286YCC5_MOUSE	tr|G5E8R3|G5E8R3_MOUSE;sp|Q05920|PYC_MOUSE;tr|E9QPD7|E9QPD7_MOUSE	G5E8R3	Pcx
0.563961	NaN	0.54821	0.568869	0.367415	0.358747	NaN	NaN	0.541808	0.739053	0.612727	NaN		5	5	5	14.5	14.5	14.5	54.812	0	65.482	617160000	368130000	249030000	tr|G5E8R8|G5E8R8_MOUSE;sp|Q6P5G6|UBXN7_MOUSE	tr|G5E8R8|G5E8R8_MOUSE;sp|Q6P5G6|UBXN7_MOUSE	G5E8R8	Ubxn7
0.660231	0.713078	0.868884	0.794234	0.827592	0.805541	NaN	NaN	0.902026	0.967074	0.817254	0.798927		14	14	14	30.9	30.9	30.9	65.54	0	79.902	2034000000	1120700000	913270000	tr|G5E8S8|G5E8S8_MOUSE;sp|Q8BVD5|MPP7_MOUSE;sp|Q8BVD5-5|MPP7_MOUSE;sp|Q8BVD5-4|MPP7_MOUSE;sp|Q8BVD5-3|MPP7_MOUSE;sp|Q8BVD5-2|MPP7_MOUSE	tr|G5E8S8|G5E8S8_MOUSE;sp|Q8BVD5|MPP7_MOUSE;sp|Q8BVD5-5|MPP7_MOUSE;sp|Q8BVD5-4|MPP7_MOUSE;sp|Q8BVD5-3|MPP7_MOUSE;sp|Q8BVD5-2|MPP7_MOUSE	G5E8S8	Mpp7
NaN	NaN	0.624084	0.572694	NaN	0.630184	NaN	NaN	0.623584	0.602086	0.569635	0.561305		3	3	3	35	35	35	13.621	0	27.834	1030300000	626100000	404210000	tr|G5E8T3|G5E8T3_MOUSE;tr|Q9D104|Q9D104_MOUSE;sp|Q9D7A6|SRP19_MOUSE;tr|D6RHP8|D6RHP8_MOUSE	tr|G5E8T3|G5E8T3_MOUSE;tr|Q9D104|Q9D104_MOUSE;sp|Q9D7A6|SRP19_MOUSE	G5E8T3	Srp19
0.440934	0.464702	0.539469	0.526567	0.497717	0.510919	0.505068	0.481959	0.512057	0.493791	0.493861	0.489894		12	12	12	64.1	64.1	64.1	34.103	0	323.31	30567000000	20178000000	10388000000	tr|G5E8T9|G5E8T9_MOUSE;sp|Q99KB8|GLO2_MOUSE;tr|E9PYA3|E9PYA3_MOUSE;tr|A0A0R4J052|A0A0R4J052_MOUSE;sp|Q99KB8-2|GLO2_MOUSE;tr|E9Q2H8|E9Q2H8_MOUSE;tr|D3YWI0|D3YWI0_MOUSE;tr|D3YUX8|D3YUX8_MOUSE;tr|D3YV58|D3YV58_MOUSE	tr|G5E8T9|G5E8T9_MOUSE;sp|Q99KB8|GLO2_MOUSE;tr|E9PYA3|E9PYA3_MOUSE;tr|A0A0R4J052|A0A0R4J052_MOUSE;sp|Q99KB8-2|GLO2_MOUSE;tr|E9Q2H8|E9Q2H8_MOUSE;tr|D3YWI0|D3YWI0_MOUSE	G5E8T9	Hagh
0.551878	0.523579	0.533413	0.567772	0.579451	0.599723	0.582463	0.5291	0.582056	0.550434	0.56567	0.648736		12	12	1	47.5	47.5	5.4	41.518	0	159.1	2371300000	1470500000	900820000	tr|G5E8V9|G5E8V9_MOUSE	tr|G5E8V9|G5E8V9_MOUSE	G5E8V9	Arfip1
NaN	NaN	NaN	NaN	NaN	NaN	NaN	0.643597	NaN	NaN	NaN	NaN		3	3	3	4.5	4.5	4.5	75.422	0.0033956	4.099	150570000	90283000	60289000	tr|G8JL40|G8JL40_MOUSE;sp|Q6ZQ88|KDM1A_MOUSE;tr|A3KG93|A3KG93_MOUSE;tr|F6Z4I3|F6Z4I3_MOUSE;tr|F6ZC60|F6ZC60_MOUSE	tr|G8JL40|G8JL40_MOUSE;sp|Q6ZQ88|KDM1A_MOUSE;tr|A3KG93|A3KG93_MOUSE;tr|F6Z4I3|F6Z4I3_MOUSE	G8JL40	Kdm1a
NaN	NaN	NaN	0.667625	NaN	NaN	NaN	NaN	0.429815	0.513254	NaN	NaN		4	4	4	2.3	2.3	2.3	275.37	0.0066427	3.2184	845010000	538840000	306180000	tr|G8JL63|G8JL63_MOUSE;tr|J3QNP0|J3QNP0_MOUSE;sp|Q0KK59|UNC79_MOUSE;tr|E5CYJ9|E5CYJ9_MOUSE	tr|G8JL63|G8JL63_MOUSE;tr|J3QNP0|J3QNP0_MOUSE;sp|Q0KK59|UNC79_MOUSE;tr|E5CYJ9|E5CYJ9_MOUSE	G8JL63	Unc79
NaN	0.777688	0.713477	0.87352	NaN	0.97273	NaN	NaN	0.652372	0.820571	NaN	0.778665		7	7	7	14.3	14.3	14.3	57.033	0.00025504	14.776	522190000	288520000	233670000	tr|G8JL68|G8JL68_MOUSE;tr|A2ATP5|A2ATP5_MOUSE;tr|A2ATP6|A2ATP6_MOUSE;sp|Q8C854-3|MYEF2_MOUSE;sp|Q8C854|MYEF2_MOUSE;tr|F6XJA1|F6XJA1_MOUSE;sp|Q8C854-1|MYEF2_MOUSE;sp|Q8C854-2|MYEF2_MOUSE	tr|G8JL68|G8JL68_MOUSE;tr|A2ATP5|A2ATP5_MOUSE;tr|A2ATP6|A2ATP6_MOUSE;sp|Q8C854-3|MYEF2_MOUSE;sp|Q8C854|MYEF2_MOUSE;tr|F6XJA1|F6XJA1_MOUSE;sp|Q8C854-1|MYEF2_MOUSE;sp|Q8C854-2|MYEF2_MOUSE	G8JL68	Myef2
0.561041	0.57888	NaN	NaN	0.432756	0.431437	NaN	NaN	0.411242	0.451338	0.361418	0.48215		1	1	1	3.7	3.7	3.7	49.276	0.00049554	13.362	2016500000	1314400000	702090000	tr|H3BJ97|H3BJ97_MOUSE;sp|Q99JR5|TINAL_MOUSE	tr|H3BJ97|H3BJ97_MOUSE;sp|Q99JR5|TINAL_MOUSE	H3BJ97	Tinagl1
0.43734	0.459205	0.527794	0.518561	0.514266	0.449045	0.461313	0.465624	0.485484	0.486709	0.471253	0.464087		9	9	9	57.9	57.9	57.9	27.131	0	323.31	70867000000	46965000000	23902000000	tr|H3BJP2|H3BJP2_MOUSE;tr|H3BLJ9|H3BLJ9_MOUSE;tr|H3BJL6|H3BJL6_MOUSE;sp|Q9R0P3|ESTD_MOUSE;tr|H3BKH6|H3BKH6_MOUSE;tr|H3BK43|H3BK43_MOUSE;tr|H3BJC6|H3BJC6_MOUSE;tr|H3BL99|H3BL99_MOUSE	tr|H3BJP2|H3BJP2_MOUSE;tr|H3BLJ9|H3BLJ9_MOUSE;tr|H3BJL6|H3BJL6_MOUSE;sp|Q9R0P3|ESTD_MOUSE;tr|H3BKH6|H3BKH6_MOUSE;tr|H3BK43|H3BK43_MOUSE	H3BJP2	Esd
0.575885	0.737749	0.579081	0.627261	0.568015	0.577662	0.527376	0.580526	0.61977	0.677633	0.542157	0.546202		16	16	16	13.6	13.6	13.6	165.77	0	47.978	1313200000	737380000	575800000	tr|H3BJQ9|H3BJQ9_MOUSE;tr|H3BK24|H3BK24_MOUSE;sp|P53564|CUX1_MOUSE;tr|H3BLS0|H3BLS0_MOUSE;sp|P53564-3|CUX1_MOUSE;sp|P53564-2|CUX1_MOUSE;tr|E9QKE9|E9QKE9_MOUSE;tr|H3BJ26|H3BJ26_MOUSE;tr|H3BKT0|H3BKT0_MOUSE;tr|H3BJN3|H3BJN3_MOUSE;sp|P70403|CASP_MOUSE;tr|H3BKF6|H3BKF6_MOUSE;tr|H3BL09|H3BL09_MOUSE;sp|P53564-4|CUX1_MOUSE;tr|H3BJL7|H3BJL7_MOUSE;tr|H3BLJ7|H3BLJ7_MOUSE;sp|P53564-5|CUX1_MOUSE	tr|H3BJQ9|H3BJQ9_MOUSE;tr|H3BK24|H3BK24_MOUSE;sp|P53564|CUX1_MOUSE;tr|H3BLS0|H3BLS0_MOUSE;sp|P53564-3|CUX1_MOUSE;sp|P53564-2|CUX1_MOUSE;tr|E9QKE9|E9QKE9_MOUSE;tr|H3BJ26|H3BJ26_MOUSE;tr|H3BKT0|H3BKT0_MOUSE;tr|H3BJN3|H3BJN3_MOUSE;sp|P70403|CASP_MOUSE;tr|H3BKF6|H3BKF6_MOUSE;tr|H3BL09|H3BL09_MOUSE	H3BJQ9	Cux1
0.475076	NaN	NaN	NaN	0.48628	NaN	NaN	NaN	NaN	NaN	0.48418	NaN		2	2	2	13	13	13	20.466	0.0012579	6.6375	469510000	305680000	163830000	tr|H3BJS1|H3BJS1_MOUSE;sp|Q8CBE3|WDR37_MOUSE;tr|H3BJR4|H3BJR4_MOUSE;tr|H3BJR7|H3BJR7_MOUSE;tr|H3BJB3|H3BJB3_MOUSE	tr|H3BJS1|H3BJS1_MOUSE;sp|Q8CBE3|WDR37_MOUSE;tr|H3BJR4|H3BJR4_MOUSE;tr|H3BJR7|H3BJR7_MOUSE;tr|H3BJB3|H3BJB3_MOUSE	H3BJS1	Wdr37
0.604758	0.570681	0.583303	0.604598	0.664289	0.608832	NaN	NaN	0.408924	0.52431	0.611576	0.597459		7	7	7	9.1	9.1	9.1	108.59	0.00026021	15.805	893150000	553570000	339580000	tr|H3BJU7|H3BJU7_MOUSE;sp|Q60875-5|ARHG2_MOUSE;sp|Q60875-4|ARHG2_MOUSE;tr|H3BJX8|H3BJX8_MOUSE;tr|H3BJ45|H3BJ45_MOUSE;tr|H3BJ40|H3BJ40_MOUSE;tr|H3BKH9|H3BKH9_MOUSE;sp|Q60875|ARHG2_MOUSE;sp|Q60875-2|ARHG2_MOUSE;sp|Q60875-3|ARHG2_MOUSE	tr|H3BJU7|H3BJU7_MOUSE;sp|Q60875-5|ARHG2_MOUSE;sp|Q60875-4|ARHG2_MOUSE;tr|H3BJX8|H3BJX8_MOUSE;tr|H3BJ45|H3BJ45_MOUSE;tr|H3BJ40|H3BJ40_MOUSE;tr|H3BKH9|H3BKH9_MOUSE;sp|Q60875|ARHG2_MOUSE;sp|Q60875-2|ARHG2_MOUSE;sp|Q60875-3|ARHG2_MOUSE	H3BJU7	Arhgef2
0.352573	NaN	NaN	NaN	NaN	NaN	NaN	NaN	NaN	NaN	NaN	NaN		4	1	1	29.2	10.8	10.8	21.012	0.00065474	7.9635	88540000	59555000	28985000	tr|H3BJY7|H3BJY7_MOUSE	tr|H3BJY7|H3BJY7_MOUSE	H3BJY7	Mia2
NaN	NaN	0.564919	NaN	0.362722	0.477867	0.438954	0.422371	0.436694	0.544789	NaN	NaN		9	7	7	9.6	7.8	7.8	120.1	0.00027878	19.956	258890000	172140000	86759000	tr|H3BKD4|H3BKD4_MOUSE;tr|H3BKE6|H3BKE6_MOUSE;tr|E9QMI7|E9QMI7_MOUSE;sp|Q9QWY8-2|ASAP1_MOUSE;tr|E9QMJ1|E9QMJ1_MOUSE;tr|H3BL41|H3BL41_MOUSE;sp|Q9QWY8-4|ASAP1_MOUSE;sp|Q9QWY8-3|ASAP1_MOUSE;tr|H3BJY2|H3BJY2_MOUSE;tr|E9QN63|E9QN63_MOUSE;sp|Q9QWY8|ASAP1_MOUSE;tr|H3BK40|H3BK40_MOUSE	tr|H3BKD4|H3BKD4_MOUSE;tr|H3BKE6|H3BKE6_MOUSE;tr|E9QMI7|E9QMI7_MOUSE;sp|Q9QWY8-2|ASAP1_MOUSE;tr|E9QMJ1|E9QMJ1_MOUSE;tr|H3BL41|H3BL41_MOUSE;sp|Q9QWY8-4|ASAP1_MOUSE;sp|Q9QWY8-3|ASAP1_MOUSE;tr|H3BJY2|H3BJY2_MOUSE;tr|E9QN63|E9QN63_MOUSE;sp|Q9QWY8|ASAP1_MOUSE	H3BKD4	Asap1
NaN	NaN	NaN	NaN	NaN	NaN	0.434883	0.459649	NaN	NaN	NaN	NaN		1	1	1	18.4	18.4	18.4	11.171	0.00046062	9.9618	171100000	114010000	57089000	tr|H3BKE2|H3BKE2_MOUSE;sp|Q9WVH4|FOXO3_MOUSE	tr|H3BKE2|H3BKE2_MOUSE;sp|Q9WVH4|FOXO3_MOUSE	H3BKE2	Foxo3
NaN	NaN	NaN	NaN	NaN	NaN	NaN	NaN	0.924702	NaN	NaN	NaN		6	1	1	39.3	14.6	14.6	19.786	0.0042412	3.6672	45607000	24930000	20677000	tr|H3BKI8|H3BKI8_MOUSE	tr|H3BKI8|H3BKI8_MOUSE	H3BKI8	Hnrnpk
0.554658	0.570455	0.496893	0.47198	NaN	NaN	0.56377	NaN	0.571158	0.544444	0.50912	0.488		6	6	1	25.6	25.6	5.1	25.91	0	38.331	900350000	529860000	370490000	tr|H3BKJ7|H3BKJ7_MOUSE;tr|H3BJE3|H3BJE3_MOUSE;sp|Q8K1E0|STX5_MOUSE;tr|I1E4X1|I1E4X1_MOUSE;tr|H3BJ02|H3BJ02_MOUSE;tr|H3BKP0|H3BKP0_MOUSE;tr|H3BKD6|H3BKD6_MOUSE;tr|H3BL25|H3BL25_MOUSE	tr|H3BKJ7|H3BKJ7_MOUSE;tr|H3BJE3|H3BJE3_MOUSE;sp|Q8K1E0|STX5_MOUSE;tr|I1E4X1|I1E4X1_MOUSE;tr|H3BJ02|H3BJ02_MOUSE	H3BKJ7	Stx5a
0.438276	0.424067	0.468272	0.491629	0.495697	0.48881	0.492167	0.495539	0.487513	0.463542	0.473092	0.475925		16	16	1	28	28	1.6	79.394	0	217.58	3242800000	2136900000	1105900000	tr|H3BKL6|H3BKL6_MOUSE;tr|H3BK44|H3BK44_MOUSE;tr|E9PY90|E9PY90_MOUSE	tr|H3BKL6|H3BKL6_MOUSE;tr|H3BK44|H3BK44_MOUSE;tr|E9PY90|E9PY90_MOUSE	H3BKL6	Mia2
0.452511	NaN	0.402842	0.400018	0.372909	NaN	0.524561	NaN	0.451284	NaN	0.517974	0.507167		9	9	9	13.8	13.8	13.8	96.804	0	33.862	428590000	275490000	153100000	tr|H3BL44|H3BL44_MOUSE;sp|Q80XR2|AT2C1_MOUSE;tr|H3BIX7|H3BIX7_MOUSE;tr|Q3UZR5|Q3UZR5_MOUSE;tr|Q8BMS7|Q8BMS7_MOUSE;tr|H3BLI6|H3BLI6_MOUSE;tr|H3BLC2|H3BLC2_MOUSE;tr|H3BJJ5|H3BJJ5_MOUSE;tr|H3BKB1|H3BKB1_MOUSE;tr|H3BJY0|H3BJY0_MOUSE	tr|H3BL44|H3BL44_MOUSE;sp|Q80XR2|AT2C1_MOUSE;tr|H3BIX7|H3BIX7_MOUSE;tr|Q3UZR5|Q3UZR5_MOUSE;tr|Q8BMS7|Q8BMS7_MOUSE;tr|H3BLI6|H3BLI6_MOUSE	H3BL44	Atp2c1
NaN	NaN	NaN	NaN	NaN	NaN	NaN	NaN	NaN	0.415333	NaN	NaN		1	1	1	4.2	4.2	4.2	33.363	0.00067039	8.7458	99936000	59904000	40032000	tr|H3BL89|H3BL89_MOUSE;sp|Q66JW3|TOX_MOUSE;sp|Q80W03|TOX3_MOUSE;sp|Q8BU11|TOX4_MOUSE	tr|H3BL89|H3BL89_MOUSE;sp|Q66JW3|TOX_MOUSE;sp|Q80W03|TOX3_MOUSE;sp|Q8BU11|TOX4_MOUSE	H3BL89	Tox3
0.486438	0.471922	0.362289	NaN	NaN	NaN	NaN	NaN	0.433329	0.380112	NaN	NaN		2	1	1	23.8	10.7	10.7	13.608	0.0042648	3.7722	699470000	414190000	285280000	tr|H3BLR8|H3BLR8_MOUSE;tr|I1E4X7|I1E4X7_MOUSE;sp|Q9JI46|NUDT3_MOUSE;tr|A0A338P7L3|A0A338P7L3_MOUSE	tr|H3BLR8|H3BLR8_MOUSE;tr|I1E4X7|I1E4X7_MOUSE;sp|Q9JI46|NUDT3_MOUSE;tr|A0A338P7L3|A0A338P7L3_MOUSE	H3BLR8	Nudt3
0.545692	0.554717	0.555256	0.56704	0.565975	0.530437	0.558413	0.562033	0.542042	0.496963	0.568317	0.573231		2	2	1	41.5	41.5	18.9	6.0139	0	134.21	24783000000	15446000000	9336300000	tr|H7BWX9|H7BWX9_MOUSE;tr|D3Z794|D3Z794_MOUSE;sp|P61957|SUMO2_MOUSE;tr|G3UZX6|G3UZX6_MOUSE	tr|H7BWX9|H7BWX9_MOUSE;tr|D3Z794|D3Z794_MOUSE;sp|P61957|SUMO2_MOUSE;tr|G3UZX6|G3UZX6_MOUSE	H7BWX9	Sumo2
0.505466	0.607984	0.558269	0.498152	0.452546	0.568145	NaN	NaN	0.442732	0.582465	0.539274	0.500173		7	7	5	29.7	29.7	24.2	41.023	0	109.8	1606800000	1007600000	599190000	tr|H7BWY2|H7BWY2_MOUSE;sp|Q9JKC8|AP3M1_MOUSE;tr|A0A286YDZ6|A0A286YDZ6_MOUSE;tr|D6RI63|D6RI63_MOUSE;tr|D3YWU3|D3YWU3_MOUSE;tr|D3YXV9|D3YXV9_MOUSE	tr|H7BWY2|H7BWY2_MOUSE;sp|Q9JKC8|AP3M1_MOUSE;tr|A0A286YDZ6|A0A286YDZ6_MOUSE	H7BWY2	Ap3m1
0.5314	0.576573	NaN	NaN	0.419192	NaN	0.428149	NaN	NaN	NaN	0.459624	0.548234		7	7	7	6.5	6.5	6.5	173.94	0	31.466	482050000	294970000	187080000	tr|H7BX26|H7BX26_MOUSE;sp|Q6A065|CE170_MOUSE;tr|A0A0A6YXT4|A0A0A6YXT4_MOUSE;tr|A0A0A6YXK7|A0A0A6YXK7_MOUSE;sp|Q6A065-2|CE170_MOUSE;tr|A0A0A6YVZ3|A0A0A6YVZ3_MOUSE;sp|Q6A065-3|CE170_MOUSE;tr|A0A0A6YX99|A0A0A6YX99_MOUSE	tr|H7BX26|H7BX26_MOUSE;sp|Q6A065|CE170_MOUSE	H7BX26	Cep170
0.480776	0.628447	0.500173	NaN	NaN	0.501945	NaN	NaN	0.46752	NaN	0.483885	0.4785		16	14	14	12	10.4	10.4	185.78	0.00027241	18.566	874420000	571260000	303150000	tr|H7BX44|H7BX44_MOUSE;tr|D3YYN8|D3YYN8_MOUSE;sp|Q3UU96|MRCKA_MOUSE;tr|E9PVY0|E9PVY0_MOUSE;tr|A0A1D5RLQ9|A0A1D5RLQ9_MOUSE;sp|Q3UU96-2|MRCKA_MOUSE;tr|F6Q5A5|F6Q5A5_MOUSE;tr|F6S5Z6|F6S5Z6_MOUSE;tr|F6YZJ7|F6YZJ7_MOUSE	tr|H7BX44|H7BX44_MOUSE;tr|D3YYN8|D3YYN8_MOUSE;sp|Q3UU96|MRCKA_MOUSE;tr|E9PVY0|E9PVY0_MOUSE;tr|A0A1D5RLQ9|A0A1D5RLQ9_MOUSE;sp|Q3UU96-2|MRCKA_MOUSE;tr|F6Q5A5|F6Q5A5_MOUSE	H7BX44	Cdc42bpa
0.398171	0.397871	0.387828	0.390747	0.392065	0.392041	0.450751	0.444387	0.389913	0.387016	0.396639	0.404001		19	19	19	43.6	43.6	43.6	68.644	0	323.31	390370000000	269630000000	120730000000	tr|H7BX88|H7BX88_MOUSE;sp|P47934|CACP_MOUSE;tr|B7ZDD7|B7ZDD7_MOUSE;tr|F7BF80|F7BF80_MOUSE;tr|A2AWJ5|A2AWJ5_MOUSE	tr|H7BX88|H7BX88_MOUSE;sp|P47934|CACP_MOUSE	H7BX88	Crat
0.140398	0.133342	0.181233	0.17657	0.16667	0.174348	NaN	NaN	0.173234	0.143909	0.156891	0.12616		7	7	7	14.9	14.9	14.9	70.211	0	26.974	2705700000	2291800000	413940000	tr|H7BX99|H7BX99_MOUSE;sp|P19221|THRB_MOUSE;CON__P00735	tr|H7BX99|H7BX99_MOUSE;sp|P19221|THRB_MOUSE	H7BX99	F2
NaN	0.418993	NaN	NaN	NaN	NaN	0.878667	0.986602	NaN	NaN	NaN	NaN		5	5	5	10.2	10.2	10.2	76.619	0.00026781	17.377	204240000	133760000	70482000	tr|H7BXB6|H7BXB6_MOUSE;sp|Q80U30-4|CL16A_MOUSE;sp|Q80U30-3|CL16A_MOUSE;sp|Q80U30-2|CL16A_MOUSE;tr|Z4YLG3|Z4YLG3_MOUSE;sp|Q80U30|CL16A_MOUSE;sp|Q80U30-5|CL16A_MOUSE	tr|H7BXB6|H7BXB6_MOUSE;sp|Q80U30-4|CL16A_MOUSE;sp|Q80U30-3|CL16A_MOUSE;sp|Q80U30-2|CL16A_MOUSE;tr|Z4YLG3|Z4YLG3_MOUSE;sp|Q80U30|CL16A_MOUSE	H7BXB6	Clec16a
NaN	NaN	0.497686	0.48644	0.45722	NaN	NaN	NaN	NaN	0.672231	0.572567	0.477642		2	2	2	19.1	19.1	19.1	15.773	0.00047619	11.333	834520000	492680000	341840000	tr|H7BXB9|H7BXB9_MOUSE;sp|Q9D1K7|CT027_MOUSE;tr|F8WIU1|F8WIU1_MOUSE	tr|H7BXB9|H7BXB9_MOUSE;sp|Q9D1K7|CT027_MOUSE;tr|F8WIU1|F8WIU1_MOUSE	H7BXB9	1700037H04Rik
0.0890862	0.0985617	0.158548	0.147997	0.100539	0.111272	0.0990512	0.106689	0.226409	0.140737	0.0935491	0.0905525		14	14	14	24.8	24.8	24.8	71.382	0	146.06	2334500000	2004700000	329870000	tr|H9H9R5|H9H9R5_MOUSE;sp|P26262|KLKB1_MOUSE	tr|H9H9R5|H9H9R5_MOUSE;sp|P26262|KLKB1_MOUSE	H9H9R5	Klkb1
0.403937	0.3825	0.35433	0.366038	0.346318	0.380526	0.389679	0.376424	0.363144	NaN	0.322321	0.33697		4	4	4	32.6	32.6	32.6	20.092	0	183.33	3902200000	2577500000	1324700000	tr|I7HJQ8|I7HJQ8_MOUSE;sp|Q8BIF0-2|C99L2_MOUSE;tr|A2AP74|A2AP74_MOUSE;sp|Q8BIF0|C99L2_MOUSE	tr|I7HJQ8|I7HJQ8_MOUSE;sp|Q8BIF0-2|C99L2_MOUSE;tr|A2AP74|A2AP74_MOUSE;sp|Q8BIF0|C99L2_MOUSE	I7HJQ8	Cd99l2
0.390918	0.408922	0.423853	0.411246	0.433342	0.428993	0.448776	0.445643	0.417645	0.422695	0.445742	0.440284		2	2	2	29.7	29.7	29.7	4.4852	0	30.633	72401000000	49158000000	23243000000	tr|I7HPX6|I7HPX6_MOUSE;sp|Q9CQ69|QCR8_MOUSE	tr|I7HPX6|I7HPX6_MOUSE;sp|Q9CQ69|QCR8_MOUSE	I7HPX6	Uqcrq
NaN	NaN	0.49506	NaN	NaN	NaN	NaN	NaN	NaN	NaN	NaN	NaN		4	4	4	6	6	6	82.965	0.001845	6.067	92845000	60983000	31862000	tr|J3QM81|J3QM81_MOUSE;sp|Q80UU1|ANKZ1_MOUSE	tr|J3QM81|J3QM81_MOUSE;sp|Q80UU1|ANKZ1_MOUSE	J3QM81	Ankzf1
0.359124	0.36646	0.383616	0.378294	0.394153	0.402451	0.415866	0.400709	0.382688	0.391746	0.389821	0.404534		15	15	15	45	45	45	53.051	0	323.31	35610000000	24525000000	11086000000	tr|J3QMN4|J3QMN4_MOUSE;tr|J3QMQ8|J3QMQ8_MOUSE;sp|Q9JLT4-2|TRXR2_MOUSE;sp|Q9JLT4-4|TRXR2_MOUSE;tr|A0A0U1RPV8|A0A0U1RPV8_MOUSE;tr|A0A0U1RQA4|A0A0U1RQA4_MOUSE;sp|Q9JLT4|TRXR2_MOUSE;tr|A0A0M3HEQ0|A0A0M3HEQ0_MOUSE;tr|D3Z0K8|D3Z0K8_MOUSE;sp|Q9JLT4-3|TRXR2_MOUSE;tr|A0A0M3HEP9|A0A0M3HEP9_MOUSE;tr|A0A0U1RPC6|A0A0U1RPC6_MOUSE;tr|Q9D8I4|Q9D8I4_MOUSE;tr|A0A0U1RPS1|A0A0U1RPS1_MOUSE;tr|A0A0U1RPY5|A0A0U1RPY5_MO…	tr|J3QMN4|J3QMN4_MOUSE;tr|J3QMQ8|J3QMQ8_MOUSE;sp|Q9JLT4-2|TRXR2_MOUSE;sp|Q9JLT4-4|TRXR2_MOUSE;tr|A0A0U1RPV8|A0A0U1RPV8_MOUSE;tr|A0A0U1RQA4|A0A0U1RQA4_MOUSE;sp|Q9JLT4|TRXR2_MOUSE;tr|A0A0M3HEQ0|A0A0M3HEQ0_MOUSE;tr|D3Z0K8|D3Z0K8_MOUSE;sp|Q9JLT4-3|TRXR2_MOUSE;tr|A0A0M3HEP9|A0A0M3HEP9_MOUSE	J3QMN4	Txnrd2
0.613369	0.626405	0.604997	0.594013	0.570366	0.633056	0.605116	0.595504	0.614676	0.599091	0.553186	0.60033		7	7	7	51.9	51.9	51.9	23.308	0	298.23	6031900000	3667700000	2364200000	tr|J3QMT0|J3QMT0_MOUSE;tr|J3QM80|J3QM80_MOUSE;sp|Q9Z2X1|HNRPF_MOUSE;sp|Q9Z2X1-2|HNRPF_MOUSE;tr|J3QNH2|J3QNH2_MOUSE;tr|J3QMV8|J3QMV8_MOUSE;tr|J3QP45|J3QP45_MOUSE	tr|J3QMT0|J3QMT0_MOUSE;tr|J3QM80|J3QM80_MOUSE;sp|Q9Z2X1|HNRPF_MOUSE;sp|Q9Z2X1-2|HNRPF_MOUSE	J3QMT0	Hnrnpf
0.418556	0.412988	0.514345	0.459922	0.479332	0.464101	0.379442	0.416234	0.420075	0.388042	0.37224	0.450839		4	4	4	30.5	30.5	30.5	29.133	0	323.31	12655000000	8580500000	4075000000	tr|J3QN06|J3QN06_MOUSE;sp|Q9CZ42-2|NNRD_MOUSE;tr|J3QMM7|J3QMM7_MOUSE;sp|Q9CZ42-3|NNRD_MOUSE;sp|Q9CZ42|NNRD_MOUSE;tr|K3W4M4|K3W4M4_MOUSE;tr|J3QPU6|J3QPU6_MOUSE	tr|J3QN06|J3QN06_MOUSE;sp|Q9CZ42-2|NNRD_MOUSE;tr|J3QMM7|J3QMM7_MOUSE;sp|Q9CZ42-3|NNRD_MOUSE;sp|Q9CZ42|NNRD_MOUSE;tr|K3W4M4|K3W4M4_MOUSE	J3QN06	Naxd
0.559506	0.522233	0.728839	0.608126	NaN	NaN	NaN	NaN	NaN	0.539555	NaN	NaN		5	5	5	14	14	14	46.966	0.00047393	11.165	347910000	204950000	142960000	tr|J3QN89|J3QN89_MOUSE;tr|Q3TJ22|Q3TJ22_MOUSE;tr|A0A087WNM5|A0A087WNM5_MOUSE	tr|J3QN89|J3QN89_MOUSE;tr|Q3TJ22|Q3TJ22_MOUSE	J3QN89	Aamp
0.533852	0.484224	0.868151	0.516921	0.492828	0.430914	NaN	NaN	0.613527	0.64508	0.497629	0.514102		7	7	7	22.6	22.6	22.6	58.221	0	74.763	1558100000	972300000	585830000	tr|J3QNU1|J3QNU1_MOUSE;sp|Q9Z2A5-2|ATE1_MOUSE;tr|A0A1L1SQ41|A0A1L1SQ41_MOUSE;tr|Q4FCQ7|Q4FCQ7_MOUSE;sp|Q9Z2A5|ATE1_MOUSE;tr|A0A140LJ98|A0A140LJ98_MOUSE	tr|J3QNU1|J3QNU1_MOUSE;sp|Q9Z2A5-2|ATE1_MOUSE;tr|A0A1L1SQ41|A0A1L1SQ41_MOUSE;tr|Q4FCQ7|Q4FCQ7_MOUSE;sp|Q9Z2A5|ATE1_MOUSE	J3QNU1	Ate1
0.532149	0.54681	0.52044	0.512621	0.508226	0.541293	0.534333	0.528067	0.558801	0.525047	0.549388	0.557901		13	13	13	54.2	54.2	54.2	31.837	0	323.31	7861100000	4933700000	2927300000	tr|J3QQ30|J3QQ30_MOUSE;sp|P53810|PIPNA_MOUSE;tr|J3QPW1|J3QPW1_MOUSE;tr|F8WGG5|F8WGG5_MOUSE	tr|J3QQ30|J3QQ30_MOUSE;sp|P53810|PIPNA_MOUSE;tr|J3QPW1|J3QPW1_MOUSE	J3QQ30	Pitpna
0.379902	0.386754	0.376976	0.394552	0.464285	0.415848	0.313064	0.290162	0.478568	0.391075	0.358978	0.414566		7	7	7	18.3	18.3	18.3	44.887	0	55.345	2560200000	1776100000	784070000	tr|J7NUP1|J7NUP1_MOUSE;sp|Q60766-2|IRGM1_MOUSE;sp|Q60766|IRGM1_MOUSE	tr|J7NUP1|J7NUP1_MOUSE;sp|Q60766-2|IRGM1_MOUSE;sp|Q60766|IRGM1_MOUSE	J7NUP1	Irgm1
0.700672	0.632373	NaN	0.439305	0.418461	0.409338	0.441789	0.430665	0.408476	0.41788	0.429666	0.424579		30	2	2	55.1	4	4	93.961	0	51.591	2135100000	1420400000	714670000	tr|J9JIB2|J9JIB2_MOUSE	tr|J9JIB2|J9JIB2_MOUSE	J9JIB2	Obscn
0.520852	0.413411	0.545673	0.364111	0.476824	0.474559	0.466183	0.369791	0.450508	0.440301	0.467288	0.489282		11	11	9	6.9	6.9	5.7	227.7	0	36.833	1104600000	761250000	343380000	tr|K3W4N7|K3W4N7_MOUSE;sp|Q9JJV9|SCN5A_MOUSE;sp|Q9JJV9-2|SCN5A_MOUSE;tr|A0A0R4J1M7|A0A0R4J1M7_MOUSE;tr|E9PW82|E9PW82_MOUSE;sp|Q62205|SCN9A_MOUSE;tr|B1AYL0|B1AYL0_MOUSE;tr|F8VPQ7|F8VPQ7_MOUSE;sp|Q9ER60|SCN4A_MOUSE;tr|G3X8T7|G3X8T7_MOUSE;tr|A2APX9|A2APX9_MOUSE;sp|A2APX8-3|SCN1A_MOUSE;sp|A2APX8-2|SCN1A_MOUSE;tr|B1AWN6|B1AWN6_MOUSE;tr|A0A0J9YTW6|A0A0J9YTW6_MOUSE;sp|A2APX8|SCN1A_MOUSE;tr|F7AMU5|F7AMU5…	tr|K3W4N7|K3W4N7_MOUSE;sp|Q9JJV9|SCN5A_MOUSE;sp|Q9JJV9-2|SCN5A_MOUSE;tr|A0A0R4J1M7|A0A0R4J1M7_MOUSE	K3W4N7	Scn5a
0.425631	0.424952	0.423407	0.411868	0.438923	0.44013	0.438063	0.444488	0.43375	0.418589	0.418982	0.439573		8	8	8	47.2	47.2	47.2	24.116	0	323.31	109260000000	74684000000	34574000000	tr|K3W4Q8|K3W4Q8_MOUSE;sp|P18572-2|BASI_MOUSE;sp|P18572|BASI_MOUSE;tr|J3QP71|J3QP71_MOUSE	tr|K3W4Q8|K3W4Q8_MOUSE;sp|P18572-2|BASI_MOUSE;sp|P18572|BASI_MOUSE;tr|J3QP71|J3QP71_MOUSE	K3W4Q8	Bsg
NaN	NaN	NaN	NaN	NaN	NaN	0.644892	NaN	NaN	NaN	NaN	NaN		6	6	6	31.5	31.5	31.5	23.183	0.00106	6.9915	245470000	146180000	99289000	tr|L7N466|L7N466_MOUSE;sp|Q9D110|MTHFS_MOUSE;tr|Q8R1G5|Q8R1G5_MOUSE;tr|B2KF83|B2KF83_MOUSE	tr|L7N466|L7N466_MOUSE;sp|Q9D110|MTHFS_MOUSE;tr|Q8R1G5|Q8R1G5_MOUSE	L7N466	Mthfsl
0.579806	0.562049	0.544027	0.547481	0.608306	0.609472	0.497301	0.526508	0.653204	0.61262	0.561056	0.586608		9	9	9	6.5	6.5	6.5	216.65	0	144.93	4740800000	2941400000	1799300000	tr|M0QWP1|M0QWP1_MOUSE;sp|A2ASQ1-3|AGRIN_MOUSE;tr|Z4YK85|Z4YK85_MOUSE;sp|A2ASQ1-2|AGRIN_MOUSE;sp|A2ASQ1|AGRIN_MOUSE;tr|Z4YJS5|Z4YJS5_MOUSE	tr|M0QWP1|M0QWP1_MOUSE;sp|A2ASQ1-3|AGRIN_MOUSE;tr|Z4YK85|Z4YK85_MOUSE;sp|A2ASQ1-2|AGRIN_MOUSE;sp|A2ASQ1|AGRIN_MOUSE	M0QWP1	Agrn
0.45341	0.453331	0.451325	0.43552	0.538652	0.478536	0.444341	0.439263	0.461192	0.437604	0.450287	0.464048		14	14	14	26.9	26.9	26.9	79.871	0	323.31	20891000000	14022000000	6868800000	sp|O08529|CAN2_MOUSE	sp|O08529|CAN2_MOUSE	O08529	Capn2
0.394727	0.394595	0.373963	0.366364	0.394407	0.387443	0.469272	0.467183	0.38194	0.389059	0.406664	0.393199		19	19	1	25.1	25.1	1.6	122.7	0	286.27	15468000000	10344000000	5123300000	sp|O08532-4|CA2D1_MOUSE;sp|O08532-3|CA2D1_MOUSE	sp|O08532-4|CA2D1_MOUSE;sp|O08532-3|CA2D1_MOUSE	O08532-4	Cacna2d1
NaN	NaN	NaN	0.371603	NaN	NaN	NaN	NaN	NaN	NaN	NaN	NaN		3	3	3	5	5	5	57.518	0.0014502	6.3407	3102400000	2176100000	926250000	sp|O08538|ANGP1_MOUSE	sp|O08538|ANGP1_MOUSE	O08538	Angpt1
0.650778	0.6688	0.567416	0.635652	0.69611	0.578914	0.590635	0.598856	0.472146	0.629358	0.55168	0.548668		9	9	9	27.4	27.4	27.4	48.013	0	54.646	770490000	458640000	311850000	sp|O08539-2|BIN1_MOUSE;tr|Q6P1B9|Q6P1B9_MOUSE;sp|O08539|BIN1_MOUSE	sp|O08539-2|BIN1_MOUSE;tr|Q6P1B9|Q6P1B9_MOUSE;sp|O08539|BIN1_MOUSE	O08539-2	Bin1
NaN	NaN	0.505476	0.530599	NaN	NaN	0.562909	0.502506	0.519778	0.485263	0.52434	NaN		2	2	2	13	13	13	24.74	0	33.081	1414600000	903970000	510670000	sp|O08547|SC22B_MOUSE;tr|E9Q6R3|E9Q6R3_MOUSE	sp|O08547|SC22B_MOUSE;tr|E9Q6R3|E9Q6R3_MOUSE	O08547	Sec22b
0.579114	0.594194	0.583848	0.600743	0.60452	0.62608	0.548297	0.529637	0.605601	0.634303	0.565651	0.577295		15	14	12	38.6	35.8	31.3	62.277	0	250.82	35970000000	21857000000	14113000000	sp|O08553|DPYL2_MOUSE;tr|Q71H75|Q71H75_MOUSE	sp|O08553|DPYL2_MOUSE	O08553	Dpysl2
NaN	NaN	NaN	NaN	NaN	NaN	NaN	0.616092	NaN	0.608767	NaN	NaN		3	3	3	9.2	9.2	9.2	45.464	0	29.431	323180000	192230000	130950000	sp|O08580|ERR1_MOUSE;tr|G3UY24|G3UY24_MOUSE;tr|G3UZQ2|G3UZQ2_MOUSE	sp|O08580|ERR1_MOUSE;tr|G3UY24|G3UY24_MOUSE	O08580	Esrra
0.493215	0.457369	0.527834	0.730159	0.493325	0.578254	0.557624	0.504066	0.504926	0.578593	NaN	NaN		7	7	7	22	22	22	72.3	0	112.36	7949600000	7409700000	539920000	sp|O08582|GTPB1_MOUSE;tr|A0A2R8VKJ2|A0A2R8VKJ2_MOUSE;tr|A0A2R8W6Z1|A0A2R8W6Z1_MOUSE;tr|A0A2R8VI47|A0A2R8VI47_MOUSE;tr|A0A2R8W725|A0A2R8W725_MOUSE;tr|A0A2R8VHC2|A0A2R8VHC2_MOUSE	sp|O08582|GTPB1_MOUSE	O08582	Gtpbp1
0.721431	0.79321	0.772108	0.722361	0.779884	NaN	NaN	NaN	0.683413	0.701518	0.675505	0.692959		3	3	3	20.8	20.8	20.8	26.94	0	62.434	1962700000	1112100000	850600000	sp|O08583|THOC4_MOUSE;sp|O08583-2|THOC4_MOUSE;sp|Q9JJW6-2|ALRF2_MOUSE;tr|G3X9I4|G3X9I4_MOUSE;sp|Q9JJW6|ALRF2_MOUSE	sp|O08583|THOC4_MOUSE;sp|O08583-2|THOC4_MOUSE;sp|Q9JJW6-2|ALRF2_MOUSE	O08583	Alyref
0.570812	0.406578	0.644282	0.621924	0.600324	0.61764	NaN	NaN	0.571354	0.662126	0.572941	0.409387		4	4	1	24.7	24.7	5.1	25.604	0	34.41	1950900000	1076100000	874780000	sp|O08585|CLCA_MOUSE;tr|B1AWD8|B1AWD8_MOUSE;tr|B1AWD9|B1AWD9_MOUSE;tr|B1AWE1|B1AWE1_MOUSE	sp|O08585|CLCA_MOUSE;tr|B1AWD8|B1AWD8_MOUSE;tr|B1AWD9|B1AWD9_MOUSE;tr|B1AWE1|B1AWE1_MOUSE	O08585	Clta
0.579853	0.596952	0.618872	0.631402	0.607613	0.579622	NaN	NaN	0.601282	0.605529	0.574308	0.557802		10	10	10	22.7	22.7	22.7	68.735	0	155.6	1784700000	1093000000	691650000	sp|O08599-2|STXB1_MOUSE;sp|O08599|STXB1_MOUSE;tr|A0A140LHJ4|A0A140LHJ4_MOUSE	sp|O08599-2|STXB1_MOUSE;sp|O08599|STXB1_MOUSE	O08599-2	Stxbp1
NaN	NaN	0.496041	0.486697	0.522483	0.515265	NaN	NaN	0.475876	0.611024	0.500797	0.486352		1	1	1	3.7	3.7	3.7	32.19	0.00049714	13.53	1965300000	1252900000	712400000	sp|O08600|NUCG_MOUSE	sp|O08600|NUCG_MOUSE	O08600	Endog
0.354323	NaN	NaN	NaN	NaN	NaN	NaN	NaN	NaN	NaN	0.395803	NaN		8	8	8	11.5	11.5	11.5	99.098	0.00050125	13.89	230690000	162810000	67872000	sp|O08601|MTP_MOUSE;sp|O08601-2|MTP_MOUSE	sp|O08601|MTP_MOUSE;sp|O08601-2|MTP_MOUSE	O08601	Mttp
0.466475	0.504198	0.454427	0.70117	NaN	NaN	NaN	NaN	NaN	0.449286	NaN	NaN		6	6	6	5.1	5.1	5.1	179.83	0.00049603	13.392	145560000	89490000	56070000	sp|O08648|M3K4_MOUSE;sp|O08648-2|M3K4_MOUSE;tr|A0A3B2W3Y3|A0A3B2W3Y3_MOUSE	sp|O08648|M3K4_MOUSE;sp|O08648-2|M3K4_MOUSE	O08648	Map3k4
0.530464	0.537378	0.513354	0.511475	0.515847	0.496687	0.526222	0.512512	0.521236	0.519943	0.531758	0.535893		15	15	8	53.3	53.3	24.7	52.921	0	323.31	19839000000	12681000000	7158100000	sp|O08663|MAP2_MOUSE;tr|Q3UI33|Q3UI33_MOUSE;tr|Q3TMN1|Q3TMN1_MOUSE;tr|M0QWM9|M0QWM9_MOUSE;tr|M0QW69|M0QW69_MOUSE;tr|M0QWX0|M0QWX0_MOUSE	sp|O08663|MAP2_MOUSE;tr|Q3UI33|Q3UI33_MOUSE;tr|Q3TMN1|Q3TMN1_MOUSE	O08663	Metap2
0.163591	0.154587	0.158756	0.163721	0.153975	0.17039	NaN	0.127996	0.176786	0.139953	0.118374	0.15535		15	2	0	51.9	4.2	0	47.898	0	39.376	5983700000	5054000000	929760000	sp|O08677-2|KNG1_MOUSE;tr|D3Z2B2|D3Z2B2_MOUSE	sp|O08677-2|KNG1_MOUSE	O08677-2	Kng1
0.415055	0.425149	0.428421	0.426526	0.421769	0.440139	0.471115	0.449623	0.420776	0.432006	0.446263	0.43618		20	20	20	34.5	34.5	34.5	92.194	0	323.31	19187000000	12799000000	6387300000	sp|O08715|AKAP1_MOUSE;sp|O08715-4|AKAP1_MOUSE;sp|O08715-6|AKAP1_MOUSE;sp|O08715-2|AKAP1_MOUSE;sp|O08715-5|AKAP1_MOUSE;sp|O08715-3|AKAP1_MOUSE	sp|O08715|AKAP1_MOUSE;sp|O08715-4|AKAP1_MOUSE;sp|O08715-6|AKAP1_MOUSE;sp|O08715-2|AKAP1_MOUSE;sp|O08715-5|AKAP1_MOUSE;sp|O08715-3|AKAP1_MOUSE	O08715	Akap1
0.574846	NaN	NaN	NaN	NaN	NaN	NaN	NaN	NaN	NaN	NaN	0.661974		2	2	2	8.1	8.1	8.1	23.294	0.0056384	3.4185	813640000	468930000	344710000	sp|O08734|BAK_MOUSE;tr|Q91WX5|Q91WX5_MOUSE	sp|O08734|BAK_MOUSE;tr|Q91WX5|Q91WX5_MOUSE	O08734	Bak1
NaN	NaN	1.00314	NaN	NaN	NaN	NaN	NaN	NaN	0.576661	NaN	NaN		4	4	4	17	17	17	31.595	0.00049371	13.248	288840000	186740000	102100000	sp|O08738|CASP6_MOUSE	sp|O08738|CASP6_MOUSE	O08738	Casp6
NaN	NaN	NaN	NaN	0.480406	0.616544	NaN	NaN	NaN	NaN	NaN	NaN		2	2	2	2.9	2.9	2.9	104.66	0.0037622	4.0389	71697000	43675000	28022000	sp|O08746-2|MATN2_MOUSE;sp|O08746|MATN2_MOUSE;tr|A0A0A0MQM7|A0A0A0MQM7_MOUSE;tr|A0A2I3BRF3|A0A2I3BRF3_MOUSE	sp|O08746-2|MATN2_MOUSE;sp|O08746|MATN2_MOUSE;tr|A0A0A0MQM7|A0A0A0MQM7_MOUSE;tr|A0A2I3BRF3|A0A2I3BRF3_MOUSE	O08746-2	Matn2
0.382551	0.377812	0.391852	0.38963	0.39183	0.383077	0.404393	0.404669	0.381632	0.382482	0.385788	0.392972		17	17	17	34.6	34.6	34.6	54.272	0	323.31	867990000000	605360000000	262640000000	sp|O08749|DLDH_MOUSE	sp|O08749|DLDH_MOUSE	O08749	Dld
0.505887	0.491284	0.497924	0.476586	0.46853	0.459784	0.506749	0.504704	0.518582	0.493753	0.484849	0.482308		15	15	15	27	27	27	99.818	0	225.74	13012000000	4708100000	8303700000	sp|O08759|UBE3A_MOUSE;sp|O08759-2|UBE3A_MOUSE;sp|O08759-3|UBE3A_MOUSE;tr|A0A0J9YUK0|A0A0J9YUK0_MOUSE;tr|A0A0J9YVG1|A0A0J9YVG1_MOUSE;tr|A0A0J9YUY4|A0A0J9YUY4_MOUSE;tr|A0A140LHS2|A0A140LHS2_MOUSE;tr|A0A0J9YUF2|A0A0J9YUF2_MOUSE;tr|A0A140LI50|A0A140LI50_MOUSE	sp|O08759|UBE3A_MOUSE;sp|O08759-2|UBE3A_MOUSE;sp|O08759-3|UBE3A_MOUSE	O08759	Ube3a
0.634465	0.607683	0.586851	0.575046	0.624349	0.560938	0.625854	0.631242	0.593048	0.625477	0.555832	0.562143		25	25	25	24.2	24.2	24.2	135	0	71.707	3104800000	1846000000	1258800000	sp|O08784|TCOF_MOUSE;tr|H3BL37|H3BL37_MOUSE;tr|H3BIX0|H3BIX0_MOUSE;tr|F6R3V4|F6R3V4_MOUSE;tr|H3BK88|H3BK88_MOUSE	sp|O08784|TCOF_MOUSE;tr|H3BL37|H3BL37_MOUSE;tr|H3BIX0|H3BIX0_MOUSE;tr|F6R3V4|F6R3V4_MOUSE	O08784	Tcof1
0.615456	0.65037	0.695212	0.665757	0.702961	0.695084	0.618645	0.643152	0.673748	0.675328	0.63806	0.633071		11	11	11	34.7	34.7	34.7	59.559	0	133.58	8575700000	5044600000	3531200000	sp|O08795-2|GLU2B_MOUSE;sp|O08795|GLU2B_MOUSE;tr|A0A1L1ST83|A0A1L1ST83_MOUSE	sp|O08795-2|GLU2B_MOUSE;sp|O08795|GLU2B_MOUSE	O08795-2	Prkcsh
0.528836	0.54377	0.485129	0.52716	0.495072	0.516827	0.461495	0.475325	0.559941	0.571437	0.489424	0.499847		10	10	7	30.7	30.7	23.5	42.259	0	224.9	7796400000	4486100000	3310300000	tr|O08797|O08797_MOUSE;tr|Q8VHQ1|Q8VHQ1_MOUSE;tr|Q8BMT0|Q8BMT0_MOUSE;tr|Q80UK5|Q80UK5_MOUSE;tr|O08806|O08806_MOUSE	tr|O08797|O08797_MOUSE	O08797	Serpinb9
0.431621	0.429357	0.361952	0.374607	0.385624	0.398124	0.4651	0.473776	0.381202	0.386708	0.401155	0.397737		12	11	7	37.1	34.7	27.1	42.535	0	323.31	17542000000	11989000000	5553200000	tr|O08804|O08804_MOUSE;tr|F7B9A0|F7B9A0_MOUSE;tr|A0A1Y7VLD5|A0A1Y7VLD5_MOUSE;tr|A0A1Y7VLW2|A0A1Y7VLW2_MOUSE	tr|O08804|O08804_MOUSE;tr|F7B9A0|F7B9A0_MOUSE;tr|A0A1Y7VLD5|A0A1Y7VLD5_MOUSE	O08804	Serpinb6b
NaN	NaN	NaN	NaN	0.638625	0.592243	NaN	NaN	NaN	NaN	NaN	NaN		2	1	1	8.4	4.7	4.7	31.052	0	74.739	1215200000	767470000	447750000	sp|O08807|PRDX4_MOUSE	sp|O08807|PRDX4_MOUSE	O08807	Prdx4
0.668457	0.632363	0.623133	0.628042	0.651018	0.642155	0.646644	0.646777	0.617107	0.615363	0.626225	0.661077		18	18	18	23.6	23.6	23.6	109.36	0	108.34	6174600000	3764400000	2410200000	sp|O08810|U5S1_MOUSE;tr|A2AH85|A2AH85_MOUSE;tr|G3UZ34|G3UZ34_MOUSE;tr|G3UZ25|G3UZ25_MOUSE	sp|O08810|U5S1_MOUSE;tr|A2AH85|A2AH85_MOUSE;tr|G3UZ34|G3UZ34_MOUSE	O08810	Eftud2
NaN	NaN	0.573551	0.638074	NaN	NaN	NaN	NaN	0.668168	NaN	NaN	NaN		5	5	5	10.6	10.6	10.6	60.123	0.00026309	16.431	606970000	371390000	235580000	sp|O08848|RO60_MOUSE	sp|O08848|RO60_MOUSE	O08848	RO60
0.439389	0.429018	0.474793	0.421426	0.347196	0.395776	0.356759	0.412031	0.360601	0.366872	0.397839	0.370027		8	8	8	25.9	25.9	25.9	42.043	0	66.639	1505100000	1049700000	455450000	sp|O08911|MK12_MOUSE;tr|A0A3B2WBB9|A0A3B2WBB9_MOUSE;tr|D6RG58|D6RG58_MOUSE;tr|A0A3B2WAS4|A0A3B2WAS4_MOUSE;tr|A0A3F2YNL4|A0A3F2YNL4_MOUSE;sp|Q9Z1B7|MK13_MOUSE	sp|O08911|MK12_MOUSE	O08911	Mapk12
NaN	NaN	0.501987	0.460219	NaN	NaN	NaN	NaN	NaN	NaN	NaN	NaN		4	4	4	9.8	9.8	9.8	64.254	0.00048228	11.996	69831000	43662000	26169000	sp|O08912|GALT1_MOUSE;tr|E9Q0U0|E9Q0U0_MOUSE	sp|O08912|GALT1_MOUSE	O08912	Galnt1
0.515583	0.567255	0.472711	0.486321	0.483801	0.474772	NaN	NaN	0.531069	0.481363	0.523228	0.503191		9	9	9	40.6	40.6	40.6	37.605	0	93.385	1383200000	879860000	503330000	sp|O08915|AIP_MOUSE;tr|D3YW40|D3YW40_MOUSE	sp|O08915|AIP_MOUSE	O08915	Aip
0.498952	0.502909	0.406826	0.406679	0.395626	0.360561	0.498486	0.475933	0.431656	0.420353	0.421658	0.433684		11	11	11	38.1	38.1	38.1	47.513	0	317.93	9916800000	6467900000	3448900000	sp|O08917|FLOT1_MOUSE;tr|G3UYU4|G3UYU4_MOUSE;tr|G3UZZ5|G3UZZ5_MOUSE;tr|G3UWW8|G3UWW8_MOUSE	sp|O08917|FLOT1_MOUSE;tr|G3UYU4|G3UYU4_MOUSE;tr|G3UZZ5|G3UZZ5_MOUSE;tr|G3UWW8|G3UWW8_MOUSE	O08917	Flot1
0.502798	0.530808	0.530628	0.522604	0.531987	0.534677	0.526131	0.517231	0.550594	0.519467	0.55538	0.53024		5	5	5	91.2	91.2	91.2	7.3384	0	323.31	46105000000	29181000000	16924000000	sp|O08997|ATOX1_MOUSE	sp|O08997|ATOX1_MOUSE	O08997	Atox1
0.520141	0.660997	NaN	0.540592	0.554275	NaN	NaN	NaN	0.594356	0.564737	0.607237	NaN		6	6	6	13.6	13.6	13.6	66.805	0.0002572	15.309	324100000	192980000	131130000	sp|O09012-2|PEX5_MOUSE;tr|D3Z600|D3Z600_MOUSE;sp|O09012|PEX5_MOUSE	sp|O09012-2|PEX5_MOUSE;tr|D3Z600|D3Z600_MOUSE;sp|O09012|PEX5_MOUSE	O09012-2	Pex5
0.479597	0.497892	0.486091	0.426575	0.462958	0.458067	0.465302	0.400952	0.488288	0.464121	0.521024	0.468457		4	4	4	33.8	33.8	33.8	23.261	0	238.8	1561700000	1019900000	541830000	sp|O09044|SNP23_MOUSE;tr|Q9D3L3|Q9D3L3_MOUSE;tr|B0R030|B0R030_MOUSE;tr|B0R029|B0R029_MOUSE;tr|E9Q8A1|E9Q8A1_MOUSE	sp|O09044|SNP23_MOUSE;tr|Q9D3L3|Q9D3L3_MOUSE;tr|B0R030|B0R030_MOUSE	O09044	Snap23
0.493374	0.495614	0.479302	0.476299	0.515984	0.476509	NaN	NaN	0.503178	0.468338	0.533283	0.483541		7	7	7	39.6	39.6	39.6	26.372	0	279.7	15654000000	9751300000	5902500000	sp|O09061|PSB1_MOUSE;tr|A0A338P7C0|A0A338P7C0_MOUSE;tr|A0A338P7F1|A0A338P7F1_MOUSE	sp|O09061|PSB1_MOUSE;tr|A0A338P7C0|A0A338P7C0_MOUSE	O09061	Psmb1
0.645976	0.686798	0.635868	0.608512	NaN	0.600596	NaN	NaN	0.655578	0.651723	0.55659	NaN		7	7	4	20.5	20.5	12	55.074	0	73.412	1346400000	797530000	548860000	sp|O09106|HDAC1_MOUSE	sp|O09106|HDAC1_MOUSE	O09106	Hdac1
NaN	0.209087	0.476091	0.465892	NaN	NaN	0.418772	0.401884	0.472352	0.46385	NaN	NaN		9	6	6	33.1	21.6	21.6	39.296	0	60.292	1584100000	1079200000	504920000	sp|O09110|MP2K3_MOUSE;sp|O09110-2|MP2K3_MOUSE;tr|A0A0R4J1Q6|A0A0R4J1Q6_MOUSE	sp|O09110|MP2K3_MOUSE;sp|O09110-2|MP2K3_MOUSE	O09110	Map2k3
0.357449	0.36854	0.384389	0.366522	0.39105	0.387938	NaN	NaN	0.413084	0.401207	0.390539	0.386748		3	3	3	32.5	32.5	32.5	17.444	0	197.46	34393000000	24121000000	10272000000	sp|O09111|NDUBB_MOUSE	sp|O09111|NDUBB_MOUSE	O09111	Ndufb11
0.424911	0.420509	0.871927	0.871889	0.760144	0.921489	0.488907	0.513029	0.917103	0.951399	0.912971	0.866777		1	1	1	13.5	13.5	13.5	13.941	0	92.335	1562800000	934360000	628480000	sp|O09114-2|PTGDS_MOUSE;sp|O09114|PTGDS_MOUSE	sp|O09114-2|PTGDS_MOUSE;sp|O09114|PTGDS_MOUSE	O09114-2	Ptgds
0.448225	NaN	0.428253	0.397705	0.434191	0.435337	0.345255	0.346681	0.403559	0.385057	0.456594	0.430774		3	3	3	18.5	18.5	18.5	26.751	0	155.75	7290400000	5041600000	2248700000	sp|O09117-2|SYPL1_MOUSE;tr|D6RFU9|D6RFU9_MOUSE;sp|O09117|SYPL1_MOUSE	sp|O09117-2|SYPL1_MOUSE;tr|D6RFU9|D6RFU9_MOUSE;sp|O09117|SYPL1_MOUSE	O09117-2	Sypl1
NaN	NaN	0.316908	NaN	0.390718	0.350957	NaN	NaN	0.473866	NaN	NaN	NaN		2	2	2	5	5	5	67.81	0	45.159	219780000	151510000	68265000	sp|O09118|NET1_MOUSE	sp|O09118|NET1_MOUSE	O09118	Ntn1
0.355596	0.356803	0.31008	0.299759	0.308944	0.305595	0.354885	0.357618	0.331682	0.334235	0.336901	0.331249		13	13	13	46.2	46.2	46.2	27.497	0	323.31	79865000000	57324000000	22540000000	sp|O09131|GSTO1_MOUSE;tr|D3Z1Q9|D3Z1Q9_MOUSE;sp|Q8K2Q2|GSTO2_MOUSE	sp|O09131|GSTO1_MOUSE	O09131	Gsto1
NaN	NaN	NaN	NaN	NaN	NaN	NaN	NaN	NaN	0.350041	NaN	NaN		5	5	5	5.8	5.8	5.8	114.65	0.00047125	10.947	327370000	234300000	93074000	sp|O09159|MA2B1_MOUSE	sp|O09159|MA2B1_MOUSE	O09159	Man2b1
0.497407	0.479527	0.492711	0.498972	0.458791	NaN	NaN	NaN	0.530078	NaN	0.523592	0.479545		1	1	1	3.6	3.6	3.6	27.392	0.0084552	2.9759	1239000000	806880000	432090000	sp|O09164|SODE_MOUSE	sp|O09164|SODE_MOUSE	O09164	Sod3
0.314808	0.372362	0.327483	0.291259	0.359336	0.364131	0.370804	0.323156	0.369387	0.36815	0.369269	0.390615		6	6	6	25.2	25.2	25.2	30.534	0	45.792	6566300000	4657100000	1909200000	sp|O09172|GSH0_MOUSE;tr|H3BJA3|H3BJA3_MOUSE;tr|A0A0G2JDI4|A0A0G2JDI4_MOUSE;tr|F6VNW5|F6VNW5_MOUSE	sp|O09172|GSH0_MOUSE;tr|H3BJA3|H3BJA3_MOUSE	O09172	Gclm
0.351281	0.37352	0.34776	0.342327	0.357589	0.358621	0.419916	0.392212	0.367443	0.367133	0.363937	0.359334		6	6	6	22.8	22.8	22.8	41.704	0	265.47	10066000000	7162400000	2903200000	sp|O09174|AMACR_MOUSE	sp|O09174|AMACR_MOUSE	O09174	Amacr
0.810157	0.84483	0.829638	0.804098	1.09331	0.965823	0.730165	0.729971	1.04339	1.04834	0.794931	0.757189		5	5	5	12.4	12.4	12.4	57.046	0	38.843	1758600000	942770000	815830000	sp|O35074|PTGIS_MOUSE;tr|Q8BXC0|Q8BXC0_MOUSE	sp|O35074|PTGIS_MOUSE;tr|Q8BXC0|Q8BXC0_MOUSE	O35074	Ptgis
0.462769	0.501854	0.514841	0.525925	0.418353	0.533503	NaN	NaN	NaN	NaN	0.707381	0.52811		5	5	5	23.2	23.2	23.2	32.97	0	91.348	953520000	633170000	320350000	sp|O35075|DSCR3_MOUSE;tr|A0A338P6T5|A0A338P6T5_MOUSE	sp|O35075|DSCR3_MOUSE;tr|A0A338P6T5|A0A338P6T5_MOUSE	O35075	Vps26c
0.41089	0.434769	0.413873	0.407974	0.514823	0.402809	0.385203	0.397802	0.420271	0.42875	0.375703	0.405126		5	5	5	12.8	12.8	12.8	54.043	0	67.02	3506200000	2428800000	1077500000	sp|O35114|SCRB2_MOUSE	sp|O35114|SCRB2_MOUSE	O35114	Scarb2
0.522949	0.521508	0.714062	0.622556	0.431644	0.447493	0.505564	0.507023	0.503748	0.451702	0.438747	0.514654		3	3	3	34.9	34.9	34.9	13.194	0	65.6	3390500000	1914100000	1476400000	sp|O35127|C10_MOUSE	sp|O35127|C10_MOUSE	O35127	Grcc10
0.461693	0.475367	0.470749	0.463332	0.464353	0.444835	0.47633	0.482029	0.460584	0.461583	0.485449	0.486688		6	6	6	23.7	23.7	23.7	33.296	0	323.31	191830000000	126730000000	65097000000	sp|O35129|PHB2_MOUSE;tr|F6QPR1|F6QPR1_MOUSE;tr|F6Q8V7|F6Q8V7_MOUSE	sp|O35129|PHB2_MOUSE;tr|F6QPR1|F6QPR1_MOUSE	O35129	Phb2
NaN	NaN	0.427361	0.483317	NaN	NaN	NaN	NaN	0.396175	0.434376	NaN	NaN		3	3	2	48.3	48.3	22	13.077	0	181.24	8501000000	5833400000	2667600000	sp|O35215|DOPD_MOUSE;tr|G3UZN1|G3UZN1_MOUSE	sp|O35215|DOPD_MOUSE;tr|G3UZN1|G3UZN1_MOUSE	O35215	Ddt
NaN	0.70311	NaN	NaN	NaN	NaN	NaN	NaN	NaN	NaN	NaN	NaN		4	4	4	6.4	6.4	6.4	88.382	0.00045966	9.9026	213490000	120830000	92659000	sp|O35218|CPSF2_MOUSE	sp|O35218|CPSF2_MOUSE	O35218	Cpsf2
0.478857	0.489429	0.518944	NaN	0.441109	0.434125	0.527083	NaN	0.475866	0.511415	0.457754	0.418601		3	3	3	16.9	16.9	16.9	27.912	0	288.06	2940300000	1930000000	1010300000	sp|O35226-5|PSMD4_MOUSE;sp|O35226-4|PSMD4_MOUSE;sp|O35226-3|PSMD4_MOUSE;sp|O35226|PSMD4_MOUSE;sp|O35226-2|PSMD4_MOUSE	sp|O35226-5|PSMD4_MOUSE;sp|O35226-4|PSMD4_MOUSE;sp|O35226-3|PSMD4_MOUSE;sp|O35226|PSMD4_MOUSE;sp|O35226-2|PSMD4_MOUSE	O35226-5	Psmd4
NaN	NaN	NaN	NaN	0.594235	NaN	NaN	NaN	NaN	NaN	NaN	NaN		4	4	4	9.9	9.9	9.9	67.969	0.0023068	4.461	188030000	117610000	70418000	sp|O35239|PTN9_MOUSE;tr|A0A1L1STP0|A0A1L1STP0_MOUSE	sp|O35239|PTN9_MOUSE	O35239	Ptpn9
0.574088	0.521706	0.492542	0.509182	0.583784	0.546842	0.533655	0.544149	0.548875	0.549501	0.54985	0.532736		15	15	9	30.3	30.3	16.4	75.158	0	112.2	2156600000	1299600000	856950000	sp|O35250-2|EXOC7_MOUSE;tr|A2AAN0|A2AAN0_MOUSE;sp|O35250|EXOC7_MOUSE;tr|A2AAN4|A2AAN4_MOUSE	sp|O35250-2|EXOC7_MOUSE;tr|A2AAN0|A2AAN0_MOUSE;sp|O35250|EXOC7_MOUSE	O35250-2	Exoc7
0.681027	0.682976	0.638742	0.744915	0.665753	0.557794	0.546819	NaN	0.596833	0.606966	0.637923	0.648252		8	8	8	13.5	13.5	13.5	91.006	0	59.375	1756400000	1014800000	741610000	sp|O35286|DHX15_MOUSE;tr|A0A0G2JG10|A0A0G2JG10_MOUSE;tr|Q497W9|Q497W9_MOUSE;tr|A0A0G2JGQ5|A0A0G2JGQ5_MOUSE	sp|O35286|DHX15_MOUSE;tr|A0A0G2JG10|A0A0G2JG10_MOUSE;tr|Q497W9|Q497W9_MOUSE;tr|A0A0G2JGQ5|A0A0G2JGQ5_MOUSE	O35286	Dhx15
NaN	0.628146	0.654678	0.633053	0.589951	NaN	NaN	0.758651	0.636473	0.68882	0.678869	0.741711		8	6	6	28.4	23.1	23.1	33.901	0	55.545	2267600000	1309100000	958500000	sp|O35295|PURB_MOUSE;sp|Q8R4E6|PURG_MOUSE	sp|O35295|PURB_MOUSE	O35295	Purb
0.735283	0.750071	0.46403	0.442408	0.500088	0.525014	0.508896	0.516786	0.536799	0.564327	0.479389	0.54632		6	6	6	25.8	25.8	25.8	35.235	0	56.575	1011200000	630610000	380590000	sp|O35309|NMI_MOUSE;tr|B7ZD12|B7ZD12_MOUSE;tr|B7ZD13|B7ZD13_MOUSE	sp|O35309|NMI_MOUSE	O35309	Nmi
0.467926	0.456927	0.459124	0.436389	0.482308	0.465352	NaN	NaN	0.463921	0.461322	0.478444	0.473242		9	9	6	25.7	25.7	18.6	57.772	0	323.31	14439000000	9539800000	4898800000	sp|O35344|IMA4_MOUSE	sp|O35344|IMA4_MOUSE	O35344	Kpna3
0.588295	0.544137	0.549538	0.529502	0.813209	0.514314	NaN	NaN	0.470576	0.503317	0.528403	0.564609		6	6	5	16.4	16.4	13.6	59.964	0	191.76	3538600000	2172600000	1366000000	sp|O35345|IMA7_MOUSE;tr|Q4FJZ2|Q4FJZ2_MOUSE;tr|A2ADZ6|A2ADZ6_MOUSE	sp|O35345|IMA7_MOUSE;tr|Q4FJZ2|Q4FJZ2_MOUSE	O35345	Kpna6
0.45851	0.450357	0.411861	0.427247	0.449374	0.490769	0.40013	0.422654	0.448069	0.455742	0.429017	0.454874		12	12	12	20.5	20.5	20.5	82.105	0	218.11	6702800000	4446000000	2256800000	sp|O35350|CAN1_MOUSE	sp|O35350|CAN1_MOUSE	O35350	Capn1
0.486616	0.456202	0.55372	0.452519	NaN	0.525606	NaN	NaN	0.514703	0.501703	0.550854	0.516371		16	16	16	11.3	11.3	11.3	171.18	0	49.814	1568000000	1015800000	552190000	sp|O35379|MRP1_MOUSE;tr|E9Q1I5|E9Q1I5_MOUSE	sp|O35379|MRP1_MOUSE;tr|E9Q1I5|E9Q1I5_MOUSE	O35379	Abcc1
0.655944	0.641494	0.622261	0.591937	0.618513	0.583599	0.626553	0.623627	0.623163	0.614383	0.612815	0.610934		9	9	9	44.1	44.1	44.1	28.537	0	323.31	35578000000	21259000000	14319000000	sp|O35381|AN32A_MOUSE;tr|D3Z7M9|D3Z7M9_MOUSE;tr|D3YYE1|D3YYE1_MOUSE;tr|F6UFG6|F6UFG6_MOUSE;sp|Q64G17|AN32C_MOUSE	sp|O35381|AN32A_MOUSE;tr|D3Z7M9|D3Z7M9_MOUSE;tr|D3YYE1|D3YYE1_MOUSE;tr|F6UFG6|F6UFG6_MOUSE	O35381	Anp32a
0.590626	0.552797	0.602916	0.606535	0.589307	0.546512	0.499641	NaN	0.506945	0.558664	0.541537	0.513993		19	19	19	26.7	26.7	26.7	110.54	0	94.281	5208100000	3377400000	1830700000	sp|O35382|EXOC4_MOUSE;tr|Q8C391|Q8C391_MOUSE;tr|Q9CXE1|Q9CXE1_MOUSE	sp|O35382|EXOC4_MOUSE	O35382	Exoc4
0.3139	0.306896	0.302498	0.275198	NaN	NaN	NaN	NaN	NaN	NaN	0.317372	NaN		5	5	5	17.2	17.2	17.2	38.607	0.00049432	13.282	934360000	679570000	254780000	sp|O35386|PAHX_MOUSE	sp|O35386|PAHX_MOUSE	O35386	Phyh
[truncated: 3,758 more rows]
