# Supplementary material for: Quantitative Analysis of the Cardiac Phosphoproteome in Response to Acute β-Adrenergic Receptor Stimulation In Vivo
Source: Int J Mol Sci. 2021 Nov 22;22(22):12584. doi: 10.3390/ijms222212584 (PMC8618155; doi:10.3390/ijms222212584)
Supplement: Supplementary file 1 [file ijms-22-12584-s001.zip › Supplementary Table S2_Phosphorylation Data.xlsx]

## Sheet: Phospho-events-10164
Supplementary Table 2: Phosphorylation Data - Phospho-Events
log2 (H/L) ratios for ISO and Saline Samples, 3 biological replicates each (BR1-3), 2 technical replicates per biological replicate (R1/R2)
ISO-BR1-R1	ISO-BR1-R2	ISO-BR2-R1	ISO-BR2-R2	ISO-BR3-R1	ISO-BR3-R2	Saline-BR1-R1	Saline-BR1-R2	Saline-BR2-R1	Saline-BR2-R2	Saline-BR3-R1	Saline-BR3-R2	Amino acid	Charge	Localization prob	PEP	Score	Delta score	Score for localization	Mass error [ppm]	Intensity	Intensity L	Intensity H	Position	Proteins	Positions within proteins	Leading proteins	Protein	Protein names	Gene names	Sequence window	Multiplicity	Unique identifier	Number of Phospho (STY)	Protein group IDs
0.33173	0.336443	0.209032	NaN	NaN	NaN	NaN	0.411636	NaN	NaN	0.325164	0.422685	S	2	1	0.00610625	73.655	43.888	64.103	0.61817	52846000	38106000	14740000	12	Q9JK42	12	Q9JK42	Q9JK42	[Pyruvate dehydrogenase (acetyl-transferring)] kinase isozyme 2, mitochondrial	Pdk2	____MRWVRALLKNASLAGAPKYIEHFSKFS	___1	UID14391	1	4762
NaN	NaN	NaN	NaN	0.231903	0.221302	NaN	NaN	0.371154	0.33974	NaN	0.333044	S	2	1	0.00603235	73.781	69.847	73.781	0.17468	27776000	20078000	7697900	133	G3UW30;F6ZHD8;Q9D6Y9	133;133;133	G3UW30	G3UW30	1,4-alpha-glucan-branching enzyme	Gbe1	EYGKWELYIPPKQNKSPLIPHGSKLKVVITS	___1	UID6536	1	1859
0.545636	0.53511	0.480769	NaN	0.677199	0.620085	0.474284	0.5928	0.558567	0.500835	0.540052	0.517288	S	2	1	2.18988e-64	192.4	159.4	187.08	-0.53201	451630000	286320000	165300000	57	Q64433	57	Q64433	Q64433	10 kDa heat shock protein, mitochondrial	Hspe1	LQATVVAVGSGGKGKSGEIEPVSVKVGDKVL	___1	UID10888	1	3398
0.458398	0.409486	0.449342	NaN	0.50403	0.526256	NaN	NaN	0.55051	0.478135	0.477598	0.584881	S	2	1	1.05128e-31	151.8	151.8	98.439	0.17642	129090000	84035000	45056000	51	Q64433	51	Q64433	Q64433	10 kDa heat shock protein, mitochondrial	Hspe1	KSQGKVLQATVVAVGSGGKGKSGEIEPVSVK	___1	UID10889	1	3398
NaN	NaN	0.562937	0.549141	0.612336	0.628059	NaN	NaN	NaN	NaN	0.580634	NaN	S	3	1	0	409.35	397.54	409.35	0.32558	2315100000	1384300000	930840000	19	O08810;G3UZ34;A2AH85	19;19;19	O08810	O08810	116 kDa U5 small nuclear ribonucleoprotein component	Eftud2	DLYDEFGNYIGPELDSDEDDDELGRETKDLD	___1	UID7214	1	2138
NaN	NaN	NaN	0.403892	NaN	NaN	NaN	NaN	NaN	NaN	NaN	NaN	T	3	0.934803	3.64241e-06	69.523	63.803	69.523	0.4648	6883200	5472900	1410200	85	O08810;G3UZ34;A2AH85	85;86;86	O08810	O08810	116 kDa U5 small nuclear ribonucleoprotein component	Eftud2	EVYGPEVETIVQEEDTQPLTEPIIKPVKTKK	___1	UID16860	1	2138
NaN	NaN	0.325421	0.219544	0.223111	0.254392	0.352637	NaN	0.249065	0.252326	NaN	0.246017	S	2	1	1.09105e-80	168.09	162.98	57.499	-0.7726	112380000	85910000	26467000	15	Q9DAK9	15	Q9DAK9	Q9DAK9	14 kDa phosphohistidine phosphatase	Phpt1	_MAADLGQIPDVDIDSDGVFKYVLIRVHLAE	___1	UID13987	1	4620
0.529968	NaN	0.533512	0.505387	0.495775	0.470902	NaN	NaN	0.527321	0.52333	0.51948	0.563376	S	3	0.997281	0	291.7	278.64	226.71	0.074419	7698700000	4959400000	2739300000	210	P62259	210	P62259	P62259	14-3-3 protein epsilon	Ywhae	AKAAFDDAIAELDTLSEESYKDSTLIMQLLR	___1	UID8641	1	2743
NaN	NaN	NaN	1.02888	0.503952	0.517758	NaN	NaN	0.503907	NaN	NaN	0.298369	S	3	0.997902	1.40279e-49	139.04	133.5	88.329	-0.080124	72151000	47935000	24215000	213	P62259	213	P62259	P62259	14-3-3 protein epsilon	Ywhae	AFDDAIAELDTLSEESYKDSTLIMQLLRDNL	___1	UID8642	1	2743
NaN	NaN	NaN	NaN	0.870782	NaN	NaN	NaN	NaN	NaN	NaN	NaN	S	3	0.855188	8.8415e-24	96.887	90.724	84.404	0.50536	15454000	8579300	6874600	46	P61982	46	P61982	P61982	14-3-3 protein gamma;14-3-3 protein gamma, N-terminally processed	Ywhag	TELNEPLSNEERNLLSVAYKNVVGARRSSWR	___1	UID8635	1	2737
NaN	NaN	NaN	NaN	NaN	NaN	NaN	NaN	NaN	NaN	0.308046	NaN	S	3	1	2.844e-298	258.38	248.85	181.75	1.2362	47279000	30899000	16380000	215	P61982	215	P61982	P61982	14-3-3 protein gamma;14-3-3 protein gamma, N-terminally processed	Ywhag	AFDDAIAELDTLNEDSYKDSTLIMQLLRDNL	___1	UID8636	1	2737
NaN	NaN	NaN	0.316808	0.314672	0.298668	NaN	NaN	NaN	NaN	NaN	NaN	T	3	1	2.19379e-06	83.776	74.522	83.776	0.088758	13980000	11455000	2525900	139	P61982	139	P61982	P61982	14-3-3 protein gamma;14-3-3 protein gamma, N-terminally processed	Ywhag	LKMKGDYYRYLAEVATGEKRATVVESSEKAY	___1	UID17260	1	2737
NaN	NaN	NaN	NaN	0.18119	NaN	NaN	NaN	NaN	NaN	NaN	NaN	Y	3	0.796074	1.75221e-09	94.544	88.107	94.544	-0.11726	2439700	2087000	352690	131	P61982	131	P61982	P61982	14-3-3 protein gamma;14-3-3 protein gamma, N-terminally processed	Ywhag	QYESKVFYLKMKGDYYRYLAEVATGEKRATV	___1	UID18893	1	2737
NaN	NaN	NaN	0.19783	NaN	NaN	NaN	NaN	NaN	NaN	NaN	0.19476	Y	3	0.773496	3.14139e-05	73.707	69.605	67.605	-0.024363	9999800	8063000	1936800	133	P61982	133	P61982	P61982	14-3-3 protein gamma;14-3-3 protein gamma, N-terminally processed	Ywhag	ESKVFYLKMKGDYYRYLAEVATGEKRATVVE	___1	UID18894	1	2737
0.420081	0.318285	0.441315	0.418708	NaN	NaN	0.419339	0.426756	NaN	NaN	NaN	0.344497	S	2	0.99452	0.000103622	101.53	83.885	92.19	0.45846	109150000	74952000	34194000	110	P63101;A0A2I3BQ03	110;110	P63101	P63101	14-3-3 protein zeta/delta	Ywhaz	NDVLSLLEKFLIPNASQPESKVFYLKMKGDY	___1	UID8701	1	2782
NaN	NaN	NaN	0.280871	NaN	NaN	NaN	NaN	NaN	0.44727	0.398745	NaN	S	2	0.995992	0.00696018	72.958	64.653	53.252	-0.019348	18917000	13887000	5030100	114	P63101;A0A2I3BQ03	114;114	P63101	P63101	14-3-3 protein zeta/delta	Ywhaz	SLLEKFLIPNASQPESKVFYLKMKGDYYRYL	___1	UID8702	1	2782
0.453709	0.797681	0.519608	0.593953	0.527177	0.538576	NaN	NaN	0.557446	NaN	0.561194	0.564728	S	2	0.998807	0	416.81	401.63	286.28	-0.19879	1840900000	1185600000	655290000	207	P63101	207	P63101	P63101	14-3-3 protein zeta/delta	Ywhaz	AKTAFDEAIAELDTLSEESYKDSTLIMQLLR	___1	UID8703	1	2782
0.770885	0.791619	1.81055	1.78942	1.31677	NaN	NaN	NaN	0.687058	0.724676	0.746783	0.74107	S	3	0.99626	1.3264e-113	190.64	182.25	136.92	0.33467	713900000	396480000	317420000	713	P58871;Z4YJL4	713;51	P58871	P58871	182 kDa tankyrase-1-binding protein	Tnks1bp1	GSARRAAGAELKDRQSPSTCSEGLLGWAQKD	___1	UID8566	1	2707
NaN	NaN	NaN	NaN	0.494262	0.526431	NaN	NaN	0.510123	0.474571	NaN	NaN	S	3	0.98252	4.2548e-127	204.82	204.82	103.31	0.13915	350740000	241780000	108960000	1657	P58871;Z4YJL4	1657;995	P58871	P58871	182 kDa tankyrase-1-binding protein	Tnks1bp1	LSPSALKAKLRSRNRSAEEGEVTESKSSQKE	___1	UID8571	1	2707
NaN	0.427437	0.327255	0.314357	NaN	0.397134	0.546718	NaN	NaN	0.419392	NaN	0.195934	S	3	0.943486	6.5633e-251	241.82	241.82	205.77	0.074108	1263100000	920200000	342870000	911	P58871;Z4YJL4	911;249	P58871	P58871	182 kDa tankyrase-1-binding protein	Tnks1bp1	ENDQELGMKNLSRGYSSQDAEEQDREFEKRD	___1	UID8573	1	2707
0.386781	NaN	NaN	NaN	0.391186	NaN	NaN	NaN	0.39611	0.419392	NaN	NaN	S	3	0.923845	8.8713e-230	238.07	238.07	185.84	-0.088731	509650000	356300000	153350000	912	P58871;Z4YJL4	912;250	P58871	P58871	182 kDa tankyrase-1-binding protein	Tnks1bp1	NDQELGMKNLSRGYSSQDAEEQDREFEKRDS	___1	UID8574	1	2707
0.482479	0.493053	0.50725	0.4873	0.553133	0.532736	0.679554	0.839718	0.58043	0.614701	0.65934	0.85705	S	2	0.999533	0	279.96	266.6	244.95	0.037746	4183600000	2677600000	1506000000	887	P58871;Z4YJL4	887;225	P58871	P58871	182 kDa tankyrase-1-binding protein	Tnks1bp1	TRDASLQDWEFGKRASVSTNQDTDENDQELG	___1	UID8575	1	2707
0.736003	0.62824	0.635521	0.611576	0.708874	NaN	NaN	NaN	NaN	NaN	NaN	NaN	S	3	0.992718	3.69115e-61	138.4	110.76	125.83	-0.25363	175570000	104910000	70665000	866	P58871;Z4YJL4	866;204	P58871	P58871	182 kDa tankyrase-1-binding protein	Tnks1bp1	IHDKELQDQEFGKRDSLGSFSTRDASLQDWE	___1	UID8577	1	2707
0.334378	0.46745	0.366986	0.414794	0.38781	0.324939	NaN	NaN	NaN	NaN	NaN	NaN	S	4	1	1.2954e-104	169.13	161.36	169.13	-0.21871	142460000	93441000	49023000	927	P58871;Z4YJL4	927;265	P58871	P58871	182 kDa tankyrase-1-binding protein	Tnks1bp1	SQDAEEQDREFEKRDSVLDIHGSRATAQQNQ	___1	UID8578	1	2707
0.713054	0.695024	NaN	0.816225	NaN	NaN	0.727492	0.7052	NaN	NaN	NaN	NaN	S	2	1	7.91094e-06	88.552	65.326	88.552	-0.075903	62193000	36049000	26144000	1136	P58871;Z4YJL4	1136;474	P58871	P58871	182 kDa tankyrase-1-binding protein	Tnks1bp1	GNDRVSGAGLSPSRKSGGGHFVPPGETKAGA	___1	UID8579	1	2707
NaN	NaN	NaN	NaN	NaN	NaN	NaN	NaN	0.657812	NaN	NaN	NaN	T	3	0.996194	0.00207535	56.055	52.104	56.055	0.29802	6106800	3559100	2547700	894	P58871;Z4YJL4	894;232	P58871	P58871	182 kDa tankyrase-1-binding protein	Tnks1bp1	DWEFGKRASVSTNQDTDENDQELGMKNLSRG	___1	UID17252	1	2707
NaN	NaN	NaN	NaN	0.487012	0.461715	NaN	NaN	0.578616	0.379375	0.470633	0.386511	S	3	0.787678	2.89231e-98	139.75	128.01	105.66	-0.050191	337030000	215590000	121440000	475	Q9Z1T6	475	Q9Z1T6	Q9Z1T6	1-phosphatidylinositol 3-phosphate 5-kinase	Pikfyve	GHSEPSWFKDIKFDDSDTEQIAEEGDDNLAN	___1	UID14890	1	4935
NaN	0.5032	NaN	0.477416	0.574894	NaN	NaN	NaN	NaN	NaN	NaN	NaN	S	4	0.955326	3.64591e-10	59.187	53.173	58.068	-0.48421	210330000	123340000	86991000	537	P51432	537	P51432	P51432	1-phosphatidylinositol 4,5-bisphosphate phosphodiesterase beta-3	Plcb3	GEEVGLEKTSLEPQKSLGEESLSREPNVPMP	___1	UID8419	1	2633
NaN	NaN	NaN	0.400028	NaN	0.407476	NaN	NaN	0.376706	NaN	0.34611	NaN	T	2	0.933421	1.0428e-31	157.5	77.327	113.99	-0.2522	126760000	90804000	35955000	65	Q9CQ62	65	Q9CQ62	Q9CQ62	2,4-dienoyl-CoA reductase, mitochondrial	Decr1	PMLPPDAFQGKVAFITGGGTGLGKAMTTFLS	___1	UID18383	1	4416
0.415551	0.359419	0.373041	NaN	0.416167	NaN	NaN	NaN	NaN	0.392344	NaN	0.411084	T	2	0.999875	3.13411e-25	151.54	77.149	115.12	-0.10811	125930000	87862000	38071000	69	Q9CQ62	69	Q9CQ62	Q9CQ62	2,4-dienoyl-CoA reductase, mitochondrial	Decr1	PDAFQGKVAFITGGGTGLGKAMTTFLSTLGA	___1	UID18384	1	4416
NaN	NaN	NaN	NaN	NaN	NaN	0.393821	NaN	NaN	0.484059	NaN	NaN	T	2	0.999998	0.0122155	65.395	63.698	56.225	0.002977	12613000	7897300	4715500	434	P62192	434	P62192	P62192	26S protease regulatory subunit 4	Psmc1	FKKSKENVLYKKQEGTPEGLYL_________	___1	UID17261	1	2740
0.451631	0.438186	0.435785	0.524383	0.512481	0.471464	0.509858	0.516664	0.553464	0.49158	0.51034	0.474327	S	3	0.994493	2.64615e-80	167.57	163.97	109.39	-0.50983	912190000	607590000	304600000	12	A2AGN7;B7ZCF1;O88685	12;12;12	A2AGN7	A2AGN7	26S protease regulatory subunit 6A	Psmc3	____MQEMNLLPTPESPVTRQEKMATVWDEA	___1	UID2561	1	836
NaN	NaN	0.484237	0.570312	NaN	NaN	NaN	NaN	NaN	NaN	NaN	NaN	S	3	0.950709	1.62576e-07	77.847	74.458	74.214	-0.043405	59946000	34857000	25090000	918	Q3TXS7;J3QN38	918;63	Q3TXS7	Q3TXS7	26S proteasome non-ATPase regulatory subunit 1	Psmd1;Gm21972	FKPLSIGGIIILKDTSEDVEELVEPVAAHGP	___1	UID9525	1	3021
NaN	0.468749	NaN	NaN	NaN	NaN	0.431045	0.507003	0.438442	0.366312	NaN	0.518393	T	2	1	1.4219e-217	248.94	236.91	221.79	0.07492	2605500000	1704600000	900860000	311	Q3TXS7	311	Q3TXS7	Q3TXS7	26S proteasome non-ATPase regulatory subunit 1	Psmd1	PMETEEKTASAVAGKTPDASPEPKDQTLKMI	___1	UID17490	1;2	3021
0.508302	0.565052	0.437529	0.455376	0.514647	0.515818	0.472816	0.492896	0.500645	0.50091	0.520424	0.504237	S	2	1	1.4219e-217	248.94	236.91	221.79	0.07492	2426000000	1584800000	841180000	315	Q3TXS7	315	Q3TXS7	Q3TXS7	26S proteasome non-ATPase regulatory subunit 1	Psmd1	EEKTASAVAGKTPDASPEPKDQTLKMIKILS	___2	UID28491	2	3021
0.508302	0.565052	0.437529	0.455376	0.514647	0.515818	0.472816	0.492896	0.500645	0.50091	0.520424	0.504237	T	2	1	1.4219e-217	248.94	236.91	221.79	0.07492	2605500000	1704600000	900860000	311	Q3TXS7	311	Q3TXS7	Q3TXS7	26S proteasome non-ATPase regulatory subunit 1	Psmd1	PMETEEKTASAVAGKTPDASPEPKDQTLKMI	___2	UID36455	1;2	3021
0.497014	0.549286	NaN	NaN	NaN	NaN	0.469424	NaN	NaN	NaN	0.5067	NaN	S	3	1	0.000354639	65.107	55.007	54.368	-0.65155	103230000	68429000	34803000	6	Q9D8W5;B1AT36;Q3TRH2	6;6;6	Q9D8W5	Q9D8W5	26S proteasome non-ATPase regulatory subunit 12	Psmd12	__________MADGGSERADGRIVKMEVDYS	___1	UID3639	1	1042
NaN	NaN	0.231083	NaN	NaN	0.138571	NaN	NaN	0.329944	0.300908	NaN	NaN	S	2	0.904523	0.0013185	94.616	59.392	80.763	0.29296	38110000	28663000	9446300	436	Q8VDM4	436	Q8VDM4	Q8VDM4	26S proteasome non-ATPase regulatory subunit 2	Psmd2	DVDGGLTQIDKYLYSSEDYIKSGALLACGIV	___1	UID13049	1	4168
0.491567	0.503022	0.454476	0.43637	0.545346	0.537451	0.499904	0.567289	0.521488	0.508001	0.46835	0.575707	T	3	0.999999	1.0622e-164	186.85	179.32	172.36	0.19021	1291100000	809430000	481670000	9	Q8VDM4;A0A338P6M5;E9Q2S8	9;9;9	Q8VDM4	Q8VDM4	26S proteasome non-ATPase regulatory subunit 2	Psmd2	_______MEEGGRDKTPVQSQQPSATTPSGA	___1	UID18255	1	4168
0.435075	0.441207	NaN	0.451837	0.592703	0.657124	0.50122	NaN	0.491289	0.469094	0.501299	NaN	T	2	0.996756	7.0194e-159	207.56	177.42	207.53	-0.012879	951450000	626720000	324730000	20	Q8VDM4;A0A338P6M5;E9Q2S8	20;20;20	Q8VDM4	Q8VDM4	26S proteasome non-ATPase regulatory subunit 2	Psmd2	GRDKTPVQSQQPSATTPSGADEKSSGKERRD	___1	UID18257	1	4168
0.352498	0.376786	NaN	0.330022	NaN	NaN	NaN	NaN	0.274339	0.217683	NaN	NaN	S	2	0.989972	0.0028627	79.201	49.434	72.434	0.3158	45852000	34771000	11081000	178	Q3UHX2	178	Q3UHX2	Q3UHX2	28 kDa heat- and acid-stable phosphoprotein	Pdap1	AKDDATLSGKRMQSLSLNK____________	___1	UID9751	1	3087
0.519046	0.538047	0.937425	0.895293	1.08013	0.989513	0.558859	0.570024	0.63337	0.562722	0.735823	0.738998	S	2	1	0	378.56	373.67	378.56	0.034368	14377000000	8805000000	5571700000	60	Q3UHX2	60	Q3UHX2	Q3UHX2	28 kDa heat- and acid-stable phosphoprotein	Pdap1	DGASGDPKKEKKSLDSDESEDEDDDYQQKRK	___1	UID9752	1;2	3087
0.549333	0.504866	0.805704	0.62482	0.649983	0.71308	0.674005	0.613986	0.504262	0.56791	0.575302	0.610835	S	2	1	0	365.19	359.49	276.63	0.099727	11025000000	6992400000	4033100000	63	Q3UHX2	63	Q3UHX2	Q3UHX2	28 kDa heat- and acid-stable phosphoprotein	Pdap1	SGDPKKEKKSLDSDESEDEDDDYQQKRKGVE	___1	UID9753	1;2	3087
0.525139	0.488639	0.487577	0.507156	0.513125	0.528274	0.553846	0.509575	0.516077	0.510716	0.469403	0.488424	S	2	1	0	378.56	373.67	378.56	0.034368	14377000000	8805000000	5571700000	60	Q3UHX2	60	Q3UHX2	Q3UHX2	28 kDa heat- and acid-stable phosphoprotein	Pdap1	DGASGDPKKEKKSLDSDESEDEDDDYQQKRK	___2	UID28717	1;2	3087
0.525139	0.488639	0.487577	0.507156	0.513125	0.528274	0.553846	0.509575	0.516077	0.510716	0.469403	0.488424	S	2	1	0	365.19	359.49	276.63	0.099727	11025000000	6992400000	4033100000	63	Q3UHX2	63	Q3UHX2	Q3UHX2	28 kDa heat- and acid-stable phosphoprotein	Pdap1	SGDPKKEKKSLDSDESEDEDDDYQQKRKGVE	___2	UID28718	1;2	3087
0.603336	NaN	0.520777	0.543389	NaN	0.60176	0.698824	NaN	0.584243	0.486877	0.56873	0.619842	S	3	0.883219	1.22379e-54	131.54	113.53	129.23	0.32374	1395900000	840340000	555590000	60	Q9CQX8;Q9D6T9	60;58	Q9CQX8	Q9CQX8	28S ribosomal protein S36, mitochondrial	Mrps36	PSHSSAISQHSKGSTSPDLLMHQGPPDTAEI	___1	UID13709	1	4446
NaN	0.250419	NaN	NaN	NaN	NaN	NaN	NaN	NaN	NaN	NaN	NaN	S	3	0.994535	8.47455e-46	114.79	106.61	82.988	-0.31761	41178000	31263000	9914500	36	Q9CQX8	36	Q9CQX8	Q9CQX8	28S ribosomal protein S36, mitochondrial	Mrps36	LIKFPNRRDKPKLSASEALGSAALPSHSSAI	___1	UID13711	1	4446
0.190442	0.30074	0.384111	0.346044	0.341585	0.285407	NaN	NaN	0.322317	NaN	NaN	NaN	S	3	0.999979	2.81686e-92	152.2	152.2	152.2	-0.10479	107920000	79122000	28795000	41	Q9CQX8	41	Q9CQX8	Q9CQX8	28S ribosomal protein S36, mitochondrial	Mrps36	NRRDKPKLSASEALGSAALPSHSSAISQHSK	___1	UID13712	1	4446
NaN	NaN	NaN	NaN	NaN	NaN	NaN	NaN	NaN	0.197305	NaN	NaN	S	3	0.893419	1.15604e-45	112.99	112.99	112.99	-0.039507	8205800	6345700	1860100	55	Q9CQX8	55	Q9CQX8	Q9CQX8	28S ribosomal protein S36, mitochondrial	Mrps36	GSAALPSHSSAISQHSKGSTSPDLLMHQGPP	___1	UID13717	1	4446
NaN	0.579181	NaN	0.946085	0.850661	NaN	NaN	0.687032	NaN	0.768845	NaN	NaN	S	2	0.937842	4.6459e-142	219.01	187.79	117.18	-0.19926	119940000	69734000	50206000	272	Q9D7N3	272	Q9D7N3	Q9D7N3	28S ribosomal protein S9, mitochondrial	Mrps9	DEQGMAFSTSEGRRKSATAQAVVYEHGSGKI	___1	UID13960	1	4598
NaN	0.398021	NaN	NaN	NaN	NaN	NaN	NaN	NaN	NaN	NaN	NaN	S	3	0.830485	4.27504e-08	78.987	70.995	78.987	0.20908	3514100	2486000	1028100	60	Q9CXI0	60	Q9CXI0	Q9CXI0	2-methoxy-6-polyprenyl-1,4-benzoquinol methylase, mitochondrial	Coq5	QEKRAAETHFGFETVSEGEKGSKVYQVFENV	___1	UID13803	1	4489
0.435533	0.486493	0.89145	0.803386	NaN	NaN	0.445921	0.431647	0.661093	NaN	0.530282	0.637855	S	2	1	1.53322e-13	130.24	123.7	110.44	0.049428	47020000	28760000	18259000	335	Q60597;Z4YJV4;Q60597-2;Q60597-4;Q60597-3	335;331;325;346;350	Q60597	Q60597	2-oxoglutarate dehydrogenase, mitochondrial	Ogdh	NVIRKELEQIFCQFDSKLEAADEGSGDMKYH	___1	UID10434	1	3267
NaN	NaN	NaN	NaN	NaN	NaN	NaN	NaN	0.405737	0.507348	NaN	NaN	S	3	0.999724	1.68751e-12	88.945	88.945	88.945	0.23911	56546000	34850000	21696000	112	Q9CZ83;Q9CZ83-2	112;119	Q9CZ83	Q9CZ83	39S ribosomal protein L55, mitochondrial	Mrpl55	AQLQQKREEEPEVVDSFDTERYKQFWTKTKK	___1	UID13825	1	4503
NaN	NaN	NaN	NaN	NaN	NaN	NaN	NaN	0.450761	0.3052	NaN	0.320042	S	2	0.895759	5.06815e-05	78.285	72.44	78.285	0.14529	18829000	13642000	5187400	233	Q8QZS1;E0CX19	233;233	Q8QZS1	Q8QZS1	3-hydroxyisobutyryl-CoA hydrolase, mitochondrial	Hibch	SEKLRVLEEELLALKSPSAEDVAGVLESYHA	___1	UID12857	1	4084
0.423376	0.503436	0.406688	0.408785	0.431215	0.426626	0.366429	0.394126	0.379744	0.399696	0.496478	0.462687	S	2	1	0.00317777	96.113	67.316	55.401	-0.18	257990000	173270000	84719000	339	Q8BWT1	339	Q8BWT1	Q8BWT1	3-ketoacyl-CoA thiolase, mitochondrial	Acaa2	APQFLSVQKALDLDPSKTNVSGGAIALGHPL	___1	UID12219	1	3848
NaN	NaN	NaN	3.42841	1.84752	2.24843	NaN	NaN	0.338814	NaN	NaN	NaN	S	3	0.999945	0	318.13	305.94	223.07	-0.024956	175570000	100870000	74704000	28	Q8BWT1	28	Q8BWT1	Q8BWT1	3-ketoacyl-CoA thiolase, mitochondrial	Acaa2	KRTPFGAYGGLLKDFSATDLTEFAARAALSA	___1	UID12220	1	3848
NaN	NaN	NaN	NaN	0.465066	0.423647	NaN	NaN	NaN	NaN	NaN	NaN	S	3	0.999948	1.98533e-14	94.542	82.414	94.542	-0.33964	31534000	20396000	11138000	42	Q8BWT1	42	Q8BWT1	Q8BWT1	3-ketoacyl-CoA thiolase, mitochondrial	Acaa2	FSATDLTEFAARAALSAGKVPPETIDSVIVG	___1	UID12221	1	3848
0.800713	NaN	NaN	NaN	NaN	NaN	NaN	NaN	NaN	NaN	NaN	NaN	S	3	0.760446	3.86825e-10	74.274	71.588	74.274	0.29471	3280700	1797600	1483100	251	Q8BWT1	251	Q8BWT1	Q8BWT1	3-ketoacyl-CoA thiolase, mitochondrial	Acaa2	PSVFKKDGTVTAGNASGVSDGAGAVIIASED	___1	UID12222	1	3848
0.532336	0.567396	0.55816	0.577616	0.537354	0.582978	NaN	NaN	0.579233	0.572761	0.500531	0.595091	S	3	1	1.0748e-293	252.75	227.11	198.03	0.0034429	5636900000	3453900000	2183000000	244	F2Z400;Q3TRL2;F2Z3X6;Q9Z2A0	244;244;217;244	F2Z400	F2Z400	3-phosphoinositide-dependent protein kinase 1	Pdpk1	TAKVLSPESKQARANSFVGTAQYVSPELLTE	___1	UID6260	1	1778
NaN	NaN	0.539369	0.508599	0.436494	0.610132	NaN	NaN	0.478082	0.600733	0.538822	0.509692	S	2	0.999989	0	304.09	284.25	304.09	0.073721	1063500000	689120000	374400000	113	P63276	113	P63276	P63276	40S ribosomal protein S17	Rps17	VDPDTKEMLKLLDFGSLSNLQVTQPTVGMNF	___1	UID8717	1	2793
0.71998	0.739321	0.635155	0.658552	0.610307	0.666563	0.665651	0.654474	0.693508	0.691824	0.703298	0.720758	S	2	1	8.15129e-24	146.79	124.47	145.52	0.13386	2043900000	1179900000	863930000	264	P25444;D3Z536	264;263	P25444	P25444	40S ribosomal protein S2	Rps2;Gm8225	SYLTPDLWKETVFTKSPYQEFTDHLVKTHTR	___1	UID7991	1	2443
0.187887	0.172274	0.346243	NaN	NaN	0.331972	NaN	NaN	0.874743	NaN	NaN	0.728522	S	3	0.979725	0.00392544	55.261	32.344	43.382	-0.39237	62920000	46165000	16755000	18	Q9CQR2	18	Q9CQR2	Q9CQR2	40S ribosomal protein S21	Rps21	NDAGEFVDLYVPRKCSASNRIIAAKDHASIQ	___1	UID13697	1	4439
0.600219	0.50369	0.614372	0.540365	0.369796	0.372911	0.783115	0.568991	0.476063	0.425643	0.50302	0.534216	S	2	1	3.38168e-26	155.88	138.26	96.745	-0.071069	218450000	130390000	88067000	9	A0A0G2JDW7;A0A0G2JG29;Q6ZWU9	9;11;11	A0A0G2JDW7	A0A0G2JDW7	40S ribosomal protein S27	Rps27	_______LAKDLLHPSPEEEKRKHKKKRLVQ	___1	UID481	1	125
0.472465	0.485184	0.588109	0.563443	0.542682	0.588702	0.603111	0.568677	0.588328	0.568852	0.572754	0.570567	T	2	0.999347	5.88182e-97	172.33	163.38	156.52	0.20271	10219000000	6448800000	3770700000	221	P62908	221	P62908	P62908	40S ribosomal protein S3	Rps3	DHVSIVEPKDEILPTTPISEQKGGKPEPPAM	___1	UID17271	1	2767
0.513524	0.526441	0.539379	0.519866	0.475039	0.596803	0.426964	0.523905	0.542294	0.521959	0.460775	0.516341	S	2	0.988816	4.5273e-137	230.26	204.92	196.84	-0.069105	1747800000	1107600000	640200000	237	P97351	237	P97351	P97351	40S ribosomal protein S3a	Rps3a	KFELGKLMELHGEGGSSGKAAGDETGAKVER	___1	UID9021	1	2861
0.568631	0.531561	0.463762	0.520676	0.510451	0.480903	0.640456	0.541546	0.5103	0.548568	0.486384	0.525347	S	2	0.891518	1.89494e-56	184.21	164.54	128.76	-0.13646	1226600000	774490000	452150000	238	P97351	238	P97351	P97351	40S ribosomal protein S3a	Rps3a	FELGKLMELHGEGGSSGKAAGDETGAKVERA	___1	UID9022	1	2861
NaN	NaN	NaN	NaN	NaN	0.0405264	NaN	NaN	NaN	NaN	NaN	NaN	S	3	0.763471	0.00105391	68.587	64.235	68.587	-0.11672	86439000	82705000	3734000	240	P62754	240	P62754	P62754	40S ribosomal protein S6	Rps6	QEQIAKRRRLSSLRASTSKSESSQK______	___3	UID46583	3;4	2756
NaN	NaN	NaN	NaN	NaN	0.0405264	NaN	NaN	NaN	NaN	NaN	NaN	S	3	0.763382	0.00930883	68.587	64.235	68.587	-0.11672	75059000	72269000	2789600	247	P62754	247	P62754	P62754	40S ribosomal protein S6	Rps6	RRLSSLRASTSKSESSQK_____________	___3	UID46585	4	2756
0.503238	0.524784	NaN	NaN	0.544751	0.430215	0.434012	0.458717	NaN	NaN	0.489463	0.484113	S	2	0.999442	1.06592e-76	200.44	190.39	192.68	-0.073276	256010000	170220000	85787000	160	P62242	160	P62242	P62242	40S ribosomal protein S8	Rps8	IQKKYDERKKNAKISSLLEEQFQQGKLLACI	___1	UID8640	1	2742
NaN	NaN	0.57697	0.52551	0.61381	NaN	0.580863	0.714203	0.541668	0.439946	0.607148	0.597686	T	2	1	3.84353e-07	115.33	107.72	96.64	0.25933	242350000	144890000	97461000	130	P62242	130	P62242	P62242	40S ribosomal protein S8	Rps8	SHYALPLGRKKGAKLTPEEEEILNKKRSKKI	___1	UID17262	1	2742
0.348548	0.433094	NaN	0.226245	NaN	NaN	NaN	NaN	NaN	NaN	NaN	0.312841	S	4	0.981665	7.53094e-10	71.903	65.028	44.615	0.094295	79648000	53462000	26186000	1382	A0A087WQN7;F8VQ87;P97789-3;P97789-2;P97789	1382;1382;1382;1382;1382	A0A087WQN7	A0A087WQN7	5'-3' exoribonuclease 1	Xrn1	AQLPHHGEPPDEADLSPQSFAMKGTRMLKEI	___1	UID166	1	34
NaN	NaN	NaN	0.404475	NaN	NaN	NaN	NaN	NaN	NaN	0.40451	NaN	S	2	0.999771	0.000600925	55.401	55.401	42.813	-0.36802	109870000	75715000	34154000	1350	A0A087WQN7;F8VQ87;P97789-3;P97789-2;P97789	1350;1350;1350;1350;1350	A0A087WQN7	A0A087WQN7	5'-3' exoribonuclease 1	Xrn1	QKVVTSYPNAVHKPPSGIENFLASLNLSKEN	___1	UID167	1;2	34
NaN	NaN	NaN	0.404475	NaN	NaN	NaN	NaN	NaN	NaN	0.40451	NaN	S	2	0.999322	0.000600925	55.401	55.401	45.723	-0.6787	72055000	49766000	22290000	1358	A0A087WQN7;F8VQ87;P97789-3;P97789-2;P97789	1358;1358;1358;1358;1358	A0A087WQN7	A0A087WQN7	5'-3' exoribonuclease 1	Xrn1	NAVHKPPSGIENFLASLNLSKENEAQLPHHG	___1	UID168	1;2	34
0.217902	0.206894	NaN	NaN	0.308027	0.229499	NaN	NaN	NaN	NaN	NaN	NaN	S	3	1	1.15973e-12	102.98	96.314	74.12	-1.2049	42439000	34290000	8149300	128	D6RGR8;A0A1W2P873;A0A0R4J0X2;Q8VC19	128;129;129;129	D6RGR8	D6RGR8	5-aminolevulinate synthase, nonspecific, mitochondrial	Alas1	AAQLSQTGSSVFRKASLELQEDVQEMHAVRK	___1	UID933	1	286
NaN	NaN	NaN	NaN	NaN	NaN	NaN	0.524644	NaN	NaN	NaN	NaN	S	2	0.99996	0.00138377	53.981	48.597	53.981	-0.16299	2994200	1975300	1018900	148	D6RGR8;A0A1W2P873;A0A0R4J0X2;Q8VC19	148;149;149;149	D6RGR8	D6RGR8	5-aminolevulinate synthase, nonspecific, mitochondrial	Alas1	EDVQEMHAVRKEAAQSPVPPSLVNVKTDGED	___1	UID934	1	286
NaN	0.297925	NaN	NaN	NaN	0.330653	NaN	NaN	NaN	NaN	NaN	NaN	S	3	1	0.000481227	76.301	67.017	45.704	-0.0064251	66060000	47269000	18791000	377	Q8BRK8	377	Q8BRK8	Q8BRK8	5'-AMP-activated protein kinase catalytic subunit alpha-2	Prkaa2	GLKPHPERMPPLIADSPKARCPLDALNTTKP	___1	UID12064	1	3816
0.557091	0.607532	0.724825	0.73088	0.921163	0.836294	0.529533	0.536959	0.624388	0.609019	0.585809	0.562064	S	3	0.982474	1.0849e-241	211.26	206.64	191.18	-0.4463	6468300000	3766800000	2701600000	182	Q9R078	182	Q9R078	Q9R078	5'-AMP-activated protein kinase subunit beta-1	Prkab1	MVDSQKCSDVSELSSSPPGPYHQEPYMSKPE	___1	UID14586	1	4841
NaN	NaN	0.0919556	0.109045	0.191973	NaN	NaN	NaN	NaN	NaN	NaN	NaN	S	2	0.999485	1.06466e-48	175.88	165.46	155.66	-0.1993	69405000	63175000	6229700	96	Q9R078;S4R2R1	96;96	Q9R078	Q9R078	5'-AMP-activated protein kinase subunit beta-1	Prkab1	VFRWTGGGKEVYLSGSFNNWSKLPLTRSQNN	___1	UID14587	1	4841
NaN	NaN	1.00641	NaN	NaN	NaN	NaN	NaN	NaN	NaN	NaN	NaN	S	2	0.998895	0.000540107	129.15	115.43	129.15	0.1783	14755000	8633400	6121600	101	Q9R078;S4R2R1	101;101	Q9R078	Q9R078	5'-AMP-activated protein kinase subunit beta-1	Prkab1	GGGKEVYLSGSFNNWSKLPLTRSQNNFVAIL	___1	UID14588	1	4841
NaN	NaN	NaN	0.174949	0.175511	NaN	NaN	NaN	NaN	NaN	NaN	NaN	S	2	0.976441	0.00010466	146	127.87	103.21	0.23063	20703000	16995000	3708300	94	Q6PAM0;D6RG50	94;94	Q6PAM0	Q6PAM0	5'-AMP-activated protein kinase subunit beta-2	Prkab2	VIRWSEGGKEVFISGSFNNWSTKIPLIKSHN	___1	UID11227	1	3505
0.748666	0.751247	0.593243	0.586125	0.727649	0.691398	0.684607	0.687589	0.681413	0.679601	0.691718	0.676969	S	2	0.975534	1.1667e-280	261.59	261.59	230.82	-0.18833	5409900000	3217500000	2192400000	38	Q6PAM0;D6RG50;D6RH98	38;38;38	Q6PAM0	Q6PAM0	5'-AMP-activated protein kinase subunit beta-2	Prkab2	GGGHGPGKEHKIMVGSTDDPSVFSLPDSKLP	___1	UID11228	1	3505
NaN	NaN	0.635918	0.56958	NaN	NaN	NaN	NaN	NaN	NaN	NaN	NaN	S	4	0.804279	4.2746e-279	207.92	207.92	172.14	0.40646	405680000	241790000	163890000	183	Q6PAM0	183	Q6PAM0	Q6PAM0	5'-AMP-activated protein kinase subunit beta-2	Prkab2	DSMESSETSCRDLSSSPPGPYGQEMYVFRSE	___1	UID11234	1	3505
0.150226	0.140053	0.135883	0.132015	0.145504	0.132701	NaN	NaN	0.186236	NaN	0.22325	0.241065	S	3	1	2.26294e-93	199.61	177.37	164.82	-0.10555	2899900000	2473500000	426340000	107	Q6PAM0;D6RG50	107;107	Q6PAM0	Q6PAM0	5'-AMP-activated protein kinase subunit beta-2	Prkab2	SGSFNNWSTKIPLIKSHNDFVAILDLPEGEH	___1	UID11235	1	3505
NaN	NaN	0.487538	NaN	NaN	0.208681	NaN	NaN	0.273302	0.229579	NaN	NaN	S	2	0.836614	1.06348e-15	108.63	96.421	76.151	0.56001	29482000	23695000	5787400	162	Q91WG5	162	Q91WG5	Q91WG5	5'-AMP-activated protein kinase subunit gamma-2	Prkag2	IRFFSRSRKTSSVSSSPSTPTQVTKQHPFPL	___1	UID13239	1	4226
NaN	NaN	NaN	NaN	NaN	NaN	NaN	NaN	NaN	0.796313	NaN	NaN	S	2	0.999646	0.00856097	74.841	63.677	67.704	0.29622	4600000	2793300	1806700	8	B2KF83;L7N466;Q9D110	8;8;8	B2KF83	B2KF83	5-formyltetrahydrofolate cyclo-ligase	Mthfs;Mthfsl	________MAAVTVNSAKRGLRAELKQRLRA	___1	UID3823	1	1094
0.328548	0.422194	0.637266	0.42194	NaN	0.478362	NaN	NaN	0.473006	0.461004	0.493959	0.425457	S	2	0.979972	8.14241e-27	138.08	120.8	138.08	0.21258	501930000	350800000	151130000	232	P63038	232	P63038	P63038	60 kDa heat shock protein, mitochondrial	Hspd1	MKFDRGYISPYFINTSKGQKCEFQDAYVLLS	___1	UID8696	1	2781
0.288892	0.369529	0.608832	0.26996	NaN	NaN	NaN	NaN	0.460211	NaN	NaN	NaN	S	3	0.997731	1.16988e-05	79.013	79.013	75.97	-0.070374	34104000	23028000	11076000	67	P63038;D3Z2F2;D3Z7J9	67;67;67	P63038	P63038	60 kDa heat shock protein, mitochondrial	Hspd1	AVTMGPKGRTVIIEQSWGSPKVTKDGVTVAK	___1	UID8697	1	2781
0.474299	0.457746	NaN	NaN	NaN	NaN	NaN	NaN	0.460211	NaN	NaN	NaN	S	3	0.951783	0.000416871	58.49	54.021	52.612	0.044863	29922000	20288000	9634000	70	P63038;D3Z2F2;D3Z7J9	70;70;70	P63038	P63038	60 kDa heat shock protein, mitochondrial	Hspd1	MGPKGRTVIIEQSWGSPKVTKDGVTVAKSID	___1	UID8698	1	2781
NaN	NaN	0.275988	0.276127	NaN	0.725953	NaN	NaN	0.386529	0.355265	NaN	0.396238	S	3	0.999288	2.7405e-165	184.49	170.59	184.49	-0.0404	185940000	139040000	46905000	122	P63038;D3Z2F2;D3Z7J9	122;122;122	P63038	P63038	60 kDa heat shock protein, mitochondrial	Hspd1	EEAGDGTTTATVLARSIAKEGFEKISKGANP	___1	UID8699	1	2781
0.511437	0.466613	0.499747	0.509587	0.413767	0.614876	0.562839	0.525515	0.451219	0.563002	0.601442	0.536692	S	2	1	6.00812e-31	155.08	143.04	112.51	-0.064151	776460000	500170000	276290000	488	P63038;P63038-2	488;173	P63038	P63038	60 kDa heat shock protein, mitochondrial	Hspd1	KIPAMTIAKNAGVEGSLIVEKILQSSSEVGY	___1	UID8700	1	2781
1.11525	1.11702	1.3397	1.3071	1.63401	1.67742	NaN	NaN	1.38221	1.34942	1.52483	1.49195	S	2	1	0	287.38	277.32	116.9	-0.024732	114670000000	71956000000	42713000000	304	P14869	304	P14869	P14869	60S acidic ribosomal protein P0	Rplp0	PAAAAAPAKAEAKEESEESDEDMGFGLFD__	___1	UID7774	1;2	2377
1.18507	NaN	1.57379	1.52721	1.56424	1.55053	NaN	NaN	1.53241	1.37648	1.45577	1.45732	S	2	1	8.0439e-160	206.98	199.77	116.9	-0.024732	113720000000	71556000000	42166000000	307	P14869	307	P14869	P14869	60S acidic ribosomal protein P0	Rplp0	AAAPAKAEAKEESEESDEDMGFGLFD_____	___1	UID7775	1;2	2377
0.539711	0.535524	0.532482	0.527358	0.513779	0.525102	0.53886	0.54658	0.540098	0.543119	0.53953	0.54269	S	2	1	0	287.38	277.32	116.9	-0.024732	114670000000	71956000000	42713000000	304	P14869	304	P14869	P14869	60S acidic ribosomal protein P0	Rplp0	PAAAAAPAKAEAKEESEESDEDMGFGLFD__	___2	UID26739	1;2	2377
0.539711	0.535524	0.532482	0.527358	0.513779	0.525102	0.53886	0.54658	0.540098	0.543119	0.53953	0.54269	S	2	1	8.0439e-160	206.98	199.77	116.9	-0.024732	113720000000	71556000000	42166000000	307	P14869	307	P14869	P14869	60S acidic ribosomal protein P0	Rplp0	AAAPAKAEAKEESEESDEDMGFGLFD_____	___2	UID26740	1;2	2377
0.986186	0.967356	1.25804	1.25294	1.45153	1.46467	1.13576	1.08684	1.21359	1.1715	1.2714	1.31793	S	2	1	0	300.54	295.64	40.179	0.054753	126070000000	78394000000	47679000000	101	P47955;E9Q3T0	101;101	P47955	P47955	60S acidic ribosomal protein P1	Rplp1;Gm10073	AAPAEEKKVEAKKEESEESEDDMGFGLFD__	___1	UID8295	1;2	2592
1.05086	1.07109	1.31869	1.38143	1.50686	1.50357	1.11794	1.09555	1.2951	1.2954	1.32659	1.37386	S	2	1	2.4533e-266	265.37	260.09	40.179	0.054753	122390000000	76709000000	45683000000	104	P47955;E9Q3T0	104;104	P47955	P47955	60S acidic ribosomal protein P1	Rplp1;Gm10073	AEEKKVEAKKEESEESEDDMGFGLFD_____	___1	UID8296	1;2	2592
0.538991	0.540249	0.525217	0.531657	0.504528	0.531737	0.542292	0.535855	0.530443	0.516752	0.532761	0.522309	S	2	1	0	300.54	295.64	40.179	0.054753	126070000000	78394000000	47679000000	101	P47955;E9Q3T0	101;101	P47955	P47955	60S acidic ribosomal protein P1	Rplp1;Gm10073	AAPAEEKKVEAKKEESEESEDDMGFGLFD__	___2	UID27260	1;2	2592
0.538991	0.540249	0.525217	0.531657	0.504528	0.531737	0.542292	0.535855	0.530443	0.516752	0.532761	0.522309	S	2	1	2.4533e-266	265.37	260.09	40.179	0.054753	122390000000	76709000000	45683000000	104	P47955;E9Q3T0	104;104	P47955	P47955	60S acidic ribosomal protein P1	Rplp1;Gm10073	AEEKKVEAKKEESEESEDDMGFGLFD_____	___2	UID27261	1;2	2592
1.04871	NaN	1.12365	1.20332	1.43621	1.42926	1.11683	1.09606	1.26304	1.23457	1.35906	1.35295	S	2	1	0	302.62	282.57	134.4	0.11362	167300000000	103070000000	64225000000	102	P99027	102	P99027	P99027	60S acidic ribosomal protein P2	Rplp2	APAAAEEKKDEKKEESEESDDDMGFGLFD__	___1	UID9085	1;2	2894
1.02943	1.05254	1.29917	1.32331	1.47476	1.48068	1.10346	1.1795	1.27369	1.28187	1.29531	1.30817	S	2	1	5.3159e-292	269.87	267.64	134.4	0.11362	171620000000	104870000000	66754000000	105	P99027	105	P99027	P99027	60S acidic ribosomal protein P2	Rplp2	AAEEKKDEKKEESEESDDDMGFGLFD_____	___1	UID9086	1;2	2894
0.466578	0.553041	0.634728	0.662575	0.559388	NaN	NaN	NaN	0.589589	0.532455	0.646226	0.569443	S	4	0.996563	7.50763e-20	79.358	76.516	79.054	-0.11761	1155100000	723790000	431350000	79	P99027	79	P99027	P99027	60S acidic ribosomal protein P2	Rplp2	SVPAGGAVAVSAAPGSAAPAAGSAPAAAEEK	___1	UID9088	1	2894
NaN	0.553992	0.605294	0.594111	0.596235	0.613217	NaN	NaN	0.626481	0.652926	NaN	NaN	S	3	0.999141	6.7669e-09	58.325	58.325	56.743	0.30231	722820000	430730000	292100000	86	P99027	86	P99027	P99027	60S acidic ribosomal protein P2	Rplp2	VAVSAAPGSAAPAAGSAPAAAEEKKDEKKEE	___1	UID9089	1	2894
0.540179	0.52933	0.515218	0.506246	0.505796	0.48426	0.536703	0.545071	0.542136	0.510053	0.527301	0.531099	S	2	1	0	302.62	282.57	134.4	0.11362	167300000000	103070000000	64225000000	102	P99027	102	P99027	P99027	60S acidic ribosomal protein P2	Rplp2	APAAAEEKKDEKKEESEESDDDMGFGLFD__	___2	UID28050	1;2	2894
0.540179	0.52933	0.515218	0.506246	0.505796	0.48426	0.536703	0.545071	0.542136	0.510053	0.527301	0.531099	S	2	1	5.3159e-292	269.87	267.64	134.4	0.11362	171620000000	104870000000	66754000000	105	P99027	105	P99027	P99027	60S acidic ribosomal protein P2	Rplp2	AAEEKKDEKKEESEESDDDMGFGLFD_____	___2	UID28051	1;2	2894
NaN	0.832988	NaN	NaN	NaN	NaN	NaN	NaN	NaN	NaN	NaN	NaN	S	2	0.782151	7.30432e-05	142.1	101.11	83.226	-0.74703	71693000	35251000	36442000	140	P47963	140	P47963	P47963	60S ribosomal protein L13	Rpl13	ILFPRKPSAPKKGDSSAEELKLATQLTGPVM	___1	UID8300	1	2594
NaN	NaN	NaN	0.317648	NaN	NaN	NaN	NaN	0.460622	NaN	NaN	NaN	S	2	0.774062	2.51125e-25	148.96	109.53	145.81	0.043208	23492000	16630000	6861400	106	P47963	106	P47963	P47963	60S ribosomal protein L13	Rpl13	ARTIGISVDPRRRNKSTESLQANVQRLKEYR	___1	UID8301	1	2594
NaN	NaN	0.362844	NaN	NaN	NaN	NaN	NaN	NaN	NaN	NaN	NaN	S	3	0.989923	0.00138882	46.027	43.533	44.816	0.064313	7382800	4982000	2400800	66	P67984	66	P67984	P67984	60S ribosomal protein L22	Rpl22	GKAGNLGGGVVTIERSKSKITVTSEVPFSKR	___1	UID8722	1	2798
NaN	NaN	NaN	NaN	NaN	NaN	NaN	NaN	0.510029	0.688297	NaN	NaN	S	2	1	0.00197458	80.69	55.216	66.023	0.64536	17390000	10240000	7149100	138	F6QL70;Q5M8M8;P47915	138;138;138	F6QL70	F6QL70	60S ribosomal protein L29	Gm17669;Rpl29	VQTKAGAKAPAKAQASAPAQAPKGAQAPVKA	___1	UID6276	1	1784
0.448917	0.436482	0.388839	0.422147	0.421603	0.378566	NaN	NaN	0.428029	0.400965	0.350734	1.03511	S	2	1	5.3351e-160	226.39	214.6	226.39	0.087437	335820000	226030000	109790000	209	P12970	209	P12970	P12970	60S ribosomal protein L7a	Rpl7a	VHRKTCTTVAFTQVNSEDKGALAKLVEAIRT	___1	UID7739	1	2361
0.356691	0.292541	NaN	NaN	NaN	NaN	NaN	NaN	NaN	NaN	NaN	NaN	S	3	0.994693	2.11663e-30	110.16	100.1	110.16	-0.21261	23432000	17096000	6336100	129	Q9DCD0	129	Q9DCD0	Q9DCD0	6-phosphogluconate dehydrogenase, decarboxylating	Pgd	RDLKAKGILFVGSGVSGGEEGARYGPSLMPG	___1	UID14068	1	4662
0.482592	0.486784	0.568209	0.452915	0.638527	0.526877	0.40661	0.470211	0.520498	0.487717	0.464425	0.555839	S	2	0.999322	1.33069e-15	146.36	115.47	145.29	0.11907	695390000	442560000	252840000	89	A2AIX0;Q9JII1	89;89	A2AIX0	A2AIX0	72 kDa inositol polyphosphate 5-phosphatase	Inpp5e	ITPQPPIRPKLERTLSLDDKGWRRRRFRGSQ	___1	UID2600	1	854
NaN	NaN	NaN	NaN	0.358731	0.409028	NaN	NaN	0.260282	0.225175	NaN	0.333241	S	2	1	7.19434e-40	164.68	127.34	137.84	0.34205	37318000	28162000	9156600	633	P20029	633	P20029	P20029	78 kDa glucose-regulated protein	Hspa5	KAKKKELEEIVQPIISKLYGSGGPPPTGEED	___1	UID7915	1	2411
0.335006	0.335436	0.475764	NaN	NaN	NaN	NaN	NaN	NaN	0.38222	NaN	0.366545	S	2	0.955131	0	264.23	254.86	264.23	0.36186	169010000	122390000	46621000	650	P20029	650	P20029	P20029	78 kDa glucose-regulated protein	Hspa5	LYGSGGPPPTGEEDTSEKDEL__________	___1	UID7917	1	2411
0.350289	0.368277	NaN	0.215047	NaN	0.786188	NaN	NaN	NaN	NaN	NaN	NaN	S	2	0.994216	3.53639e-35	148.57	141.6	123.76	0.16464	99038000	68039000	30999000	87	P20029	87	P20029	P20029	78 kDa glucose-regulated protein	Hspa5	EGERLIGDAAKNQLTSNPENTVFDAKRLIGR	___1	UID7918	1	2411
NaN	NaN	0.422158	0.128328	NaN	NaN	NaN	NaN	0.310726	0.249228	0.17941	0.424184	S	2	0.988331	2.50845e-16	100.35	89.074	100.35	0.11947	44696000	35290000	9406100	456	P20029	456	P20029	P20029	78 kDa glucose-regulated protein	Hspa5	NTVVPTKKSQIFSTASDNQPTVTIKVYEGER	___1	UID7920	1	2411
NaN	NaN	NaN	NaN	0.407346	NaN	NaN	NaN	NaN	NaN	NaN	NaN	T	2	0.796359	3.5576e-210	222.3	214.01	61.648	0.016469	46228000	34251000	11977000	649	P20029	649	P20029	P20029	78 kDa glucose-regulated protein	Hspa5	KLYGSGGPPPTGEEDTSEKDEL_________	___1	UID17059	1	2411
NaN	0.21321	0.330605	0.245814	0.317893	0.329867	0.342349	0.346549	NaN	0.332621	0.324387	0.205611	T	2	0.997345	1.10245e-44	159.22	150.47	159.22	0.41403	171610000	122400000	49211000	86	P20029	86	P20029	P20029	78 kDa glucose-regulated protein	Hspa5	PEGERLIGDAAKNQLTSNPENTVFDAKRLIG	___1	UID17060	1	2411
NaN	NaN	1.11285	1.21173	NaN	NaN	NaN	NaN	0.338468	0.355256	NaN	NaN	S	3	1	3.37238e-51	156.05	156.05	156.05	-0.29186	88661000	60811000	27849000	126	Q8K3A9	126	Q8K3A9	Q8K3A9	7SK snRNA methylphosphate capping enzyme	Mepce	QPHRPPGGGGGKRRNSCNVGGGSGGSFKHPA	___1	UID12802	1	4059
0.295032	NaN	0.310754	0.276098	0.368089	0.395349	0.58303	0.550023	0.456631	0.553373	0.589784	0.526235	S	3	0.997966	0	315.57	290.05	283.88	0.12126	1450400000	1019100000	431330000	219	Q4KL52;Q9DAZ9	219;219	Q4KL52	Q4KL52	Abscission/NoCut checkpoint regulator	Zfyve19	QNDLNKGAARSQRTNSQGQASQSLEEEKYKL	___1	UID9982	1	3164
NaN	NaN	0.595235	0.505367	0.607301	0.599975	NaN	NaN	0.567335	0.521716	0.664673	0.542137	S	2	1	0.00227651	100.84	93.547	100.84	0.31398	261590000	158440000	103150000	69	Q4KL52;Q9DAZ9	69;69	Q4KL52	Q4KL52	Abscission/NoCut checkpoint regulator	Zfyve19	HTILTRGSSDNASKWSPPQNYKKRVAALEAK	___1	UID9983	1	3164
NaN	NaN	0.409809	NaN	0.383292	0.411696	NaN	NaN	NaN	NaN	NaN	NaN	S	2	0.99999	4.69135e-06	95.631	89.001	95.631	0.15221	14620000	10270000	4350000	230	Q8QZT1	230	Q8QZT1	Q8QZT1	Acetyl-CoA acetyltransferase, mitochondrial	Acat1	SYTRSKEAWDAGKFASEITPITISVKGKPDV	___1	UID12860	1	4086
0.542248	0.626217	0.515455	0.594803	0.532007	0.530622	NaN	NaN	0.551099	0.476595	0.697749	0.588985	S	2	0.995638	1.3547e-102	210.14	206.26	178.67	0.24737	128400000	79177000	49225000	238	Q8QZT1	238	Q8QZT1	Q8QZT1	Acetyl-CoA acetyltransferase, mitochondrial	Acat1	WDAGKFASEITPITISVKGKPDVVVKEDEEY	___1	UID12861	1	4086
0.0877749	0.0836245	0.147934	0.161557	0.150257	0.133904	0.0845351	0.0983219	0.110751	0.180035	0.101127	0.101992	S	2	0.999954	8.2744e-237	259.58	259.58	219.53	0.14859	1150000000	1028900000	121180000	891	E9Q4Z2	891	E9Q4Z2	E9Q4Z2	Acetyl-CoA carboxylase 2;Biotin carboxylase	Acacb	CVFEKENDPTVLRSPSAGKLMQYTVEDGDHV	___1	UID5354	1	1631
NaN	NaN	0.567059	0.65535	NaN	NaN	NaN	NaN	NaN	NaN	NaN	NaN	S	3	0.971727	4.4342e-153	161.96	161.96	89.145	-0.12745	90881000	53244000	37637000	164	E9Q4Z2	164	E9Q4Z2	E9Q4Z2	Acetyl-CoA carboxylase 2;Biotin carboxylase	Acacb	RQLMTSFILGSLDDNSSDEDPSAGSFQNSSR	___2	UID24321	1;2	1631
NaN	NaN	0.567059	0.65535	NaN	NaN	NaN	NaN	NaN	NaN	NaN	NaN	S	3	0.971759	4.4342e-153	161.96	161.96	89.145	-0.12745	139260000	81749000	57516000	165	E9Q4Z2	165	E9Q4Z2	E9Q4Z2	Acetyl-CoA carboxylase 2;Biotin carboxylase	Acacb	QLMTSFILGSLDDNSSDEDPSAGSFQNSSRK	___2	UID24322	1;2	1631
NaN	0.577383	NaN	0.403279	NaN	NaN	NaN	NaN	NaN	NaN	NaN	NaN	S	4	0.769037	0	231.74	225.14	231.74	-0.50597	103270000	74581000	28686000	185	E9Q4Z2	185	E9Q4Z2	E9Q4Z2	Acetyl-CoA carboxylase 2;Biotin carboxylase	Acacb	SAGSFQNSSRKSSRASLGTLSQEAALNTSDP	___2	UID24324	2	1631
NaN	NaN	0.464852	0.554033	NaN	NaN	NaN	NaN	NaN	NaN	NaN	NaN	S	4	0.815846	3.00311e-91	132.41	121.85	112.71	0.30165	137840000	91798000	46040000	198	E9Q4Z2	198	E9Q4Z2	E9Q4Z2	Acetyl-CoA carboxylase 2;Biotin carboxylase	Acacb	RASLGTLSQEAALNTSDPESHAPTMRPSMSG	___2	UID24325	2	1631
NaN	NaN	NaN	NaN	NaN	NaN	NaN	NaN	NaN	NaN	NaN	0.27349	S	3	0.999957	0.00610252	62.203	54.493	62.203	0.52993	12757000	11079000	1677900	666	E9Q4Z2;Q5SWU9-2;Q5SWU9	666;570;532	E9Q4Z2;Q5SWU9-2	E9Q4Z2	Acetyl-CoA carboxylase 2;Biotin carboxylase;Acetyl-CoA carboxylase 1;Biotin carboxylase	Acacb;Acaca	GFKPSSGTVQELNFRSNKNVWGYFSVAAAGG	___1	UID5355	1	1631;3251
0.547798	0.52774	0.555563	0.555279	0.616386	0.544184	0.625956	NaN	0.508702	0.511266	0.509582	0.53756	S	3	0.999993	4.0857e-251	244.71	244.71	162.03	-0.54879	4949000000	3049900000	1899100000	125	F7CU63;A2AQN5;A2AQN4;Q9QXG4	125;263;263;263	F7CU63	F7CU63	Acetyl-coenzyme A synthetase, cytoplasmic	Acss2	IVVKHLGRAELGMNDSPSQSPPVKRPCPDVQ	___1	UID2755	1;2	901
0.834519	0.495228	NaN	0.552452	0.583081	0.50666	0.63591	NaN	0.578327	0.534732	NaN	NaN	S	3	0.954624	2.5978e-142	193.19	184.54	163.61	-0.12123	569760000	363370000	206390000	127	F7CU63;A2AQN5;A2AQN4;Q9QXG4	127;265;265;265	F7CU63	F7CU63	Acetyl-coenzyme A synthetase, cytoplasmic	Acss2	VKHLGRAELGMNDSPSQSPPVKRPCPDVQIC	___1	UID2756	1;2	901
0.514264	0.511841	0.533076	0.524847	0.483479	0.59622	0.591881	0.605843	0.563054	0.525448	0.546043	0.556767	S	3	1	2.8546e-175	209.16	209.16	209.16	-0.11888	6692900000	4016600000	2676300000	129	F7CU63;A2AQN5;A2AQN4;Q9QXG4	129;267;267;267	F7CU63	F7CU63	Acetyl-coenzyme A synthetase, cytoplasmic	Acss2	HLGRAELGMNDSPSQSPPVKRPCPDVQICWN	___1	UID2757	1;2	901
0.485821	0.51266	0.501085	0.506553	0.558978	0.556145	0.540733	0.690891	0.490513	0.505286	0.53101	0.512237	S	3	0.999993	4.0857e-251	244.71	244.71	162.03	-0.54879	4949000000	3049900000	1899100000	125	F7CU63;A2AQN5;A2AQN4;Q9QXG4	125;263;263;263	F7CU63	F7CU63	Acetyl-coenzyme A synthetase, cytoplasmic	Acss2	IVVKHLGRAELGMNDSPSQSPPVKRPCPDVQ	___2	UID21720	1;2	901
NaN	0.548429	0.419224	0.514193	0.472814	NaN	0.540733	0.690891	NaN	NaN	0.53101	0.53464	S	3	0.954624	2.5978e-142	193.19	184.54	163.61	-0.12123	569760000	363370000	206390000	127	F7CU63;A2AQN5;A2AQN4;Q9QXG4	127;265;265;265	F7CU63	F7CU63	Acetyl-coenzyme A synthetase, cytoplasmic	Acss2	VKHLGRAELGMNDSPSQSPPVKRPCPDVQIC	___2	UID21721	1;2	901
0.485821	0.475	0.535574	0.499654	0.586048	0.556145	NaN	NaN	0.490513	0.505286	0.565149	0.499265	S	3	1	2.8546e-175	209.16	209.16	209.16	-0.11888	6692900000	4016600000	2676300000	129	F7CU63;A2AQN5;A2AQN4;Q9QXG4	129;267;267;267	F7CU63	F7CU63	Acetyl-coenzyme A synthetase, cytoplasmic	Acss2	HLGRAELGMNDSPSQSPPVKRPCPDVQICWN	___2	UID21722	1;2	901
NaN	NaN	1.05537	0.510506	NaN	NaN	NaN	NaN	NaN	NaN	NaN	NaN	T	4	0.995772	0.00230993	56.746	38.15	48.477	0.17086	72500000	46923000	25577000	15	O35381	15	O35381	O35381	Acidic leucine-rich nuclear phosphoprotein 32 family member A	Anp32a	_MEMDKRIYLELRNRTPSDVKELVLDNCKSI	___1	UID16872	1	2164
0.429085	0.539826	0.505694	0.506721	0.600383	0.620037	NaN	NaN	0.626444	0.669655	0.58336	0.63898	T	3	1	8.4897e-117	218.45	217.97	95.067	0.26733	5409900000	3334700000	2075200000	265	Q9EST5	265	Q9EST5	Q9EST5	Acidic leucine-rich nuclear phosphoprotein 32 family member B	Anp32b	EEEEESGKGEKRKRETDDEGEDD________	___1	UID18547	1	4721
NaN	NaN	0.521431	0.465111	NaN	NaN	NaN	NaN	NaN	NaN	NaN	NaN	S	3	0.944195	1.6263e-05	54.324	49.515	54.324	0.34369	10854000	7243300	3610300	631	Q99KI0	631	Q99KI0	Q99KI0	Aconitate hydratase, mitochondrial	Aco2	NLLIGAINIENGKANSVRNAVTQEFGPVPDT	___1	UID13488	1	4341
NaN	0.36422	NaN	NaN	0.420549	0.442497	NaN	NaN	0.395446	0.369195	NaN	NaN	S	3	0.840844	2.83777e-83	151.19	151.19	83.088	0.078652	624910000	432550000	192350000	551	Q99KI0	551	Q99KI0	Q99KI0	Aconitate hydratase, mitochondrial	Aco2	DFDPGQDTYQHPPKDSSGQRVDVSPTSQRLQ	___1	UID13489	1	4341
NaN	NaN	0.435725	0.396993	0.363395	0.4041	NaN	NaN	0.362872	0.384935	0.436642	0.408924	S	4	0.999109	2.83777e-83	151.19	151.19	94.75	-0.046881	800640000	557110000	243530000	552	Q99KI0	552	Q99KI0	Q99KI0	Aconitate hydratase, mitochondrial	Aco2	FDPGQDTYQHPPKDSSGQRVDVSPTSQRLQL	___1	UID13490	1	4341
0.4442	0.482784	0.565652	0.558531	0.621909	0.607755	NaN	NaN	0.535079	0.590097	0.56693	0.564323	S	4	0.992329	1.1192e-117	172.95	172.95	158.77	-0.023634	3511100000	2213900000	1297200000	559	Q99KI0	559	Q99KI0	Q99KI0	Aconitate hydratase, mitochondrial	Aco2	YQHPPKDSSGQRVDVSPTSQRLQLLEPFDKW	___1	UID13491	1	4341
0.397385	0.464561	0.519003	0.418312	NaN	0.458465	NaN	NaN	0.473567	0.453055	0.524025	NaN	S	3	1	1.491e-119	167.88	156.88	149.98	0.28055	1745500000	1122900000	622610000	535	Q99KI0	535	Q99KI0	Q99KI0	Aconitate hydratase, mitochondrial	Aco2	KKFKLEAPDADELPRSDFDPGQDTYQHPPKD	___1	UID13492	1	4341
0.394849	0.387517	0.467726	0.418974	0.390942	0.394156	0.318552	0.34665	0.417374	0.379067	0.436996	0.41573	S	2	0.999216	7.55853e-24	147.18	147.18	104.24	-0.038748	171430000	119440000	51994000	237	Q99KI0;A0A2R8W744	237;105	Q99KI0	Q99KI0	Aconitate hydratase, mitochondrial	Aco2	WELKCPKVIGVKLTGSLSGWTSPKDVILKVA	___1	UID13493	1	4341
0.256566	0.267202	0.228962	0.288353	0.224136	0.263152	NaN	NaN	NaN	NaN	NaN	NaN	S	2	0.999981	3.15607e-27	135.45	129.61	125.89	0.63388	73282000	56717000	16566000	713	Q99KI0	713	Q99KI0	Q99KI0	Aconitate hydratase, mitochondrial	Aco2	NLKKQGLLPLTFADPSDYNKIHPVDKLTIQG	___1	UID13495	1	4341
0.332029	0.342297	0.39751	NaN	0.333769	0.391411	0.300153	0.331946	0.332963	0.35757	0.368276	0.370668	T	2	0.999997	3.15625e-05	118.76	102.13	118.76	0.35188	303520000	224490000	79027000	515	Q99KI0	515	Q99KI0	Q99KI0	Aconitate hydratase, mitochondrial	Aco2	AIAGTLKFNPETDFLTGKDGKKFKLEAPDAD	___1	UID18348	1	4341
0.412818	0.500875	0.51381	0.488743	0.540165	0.558706	NaN	NaN	0.428955	0.501572	0.915283	0.885431	S	2	0.998762	2.23319e-05	132.17	106.13	121.68	-0.020382	226430000	146450000	79985000	399	Q8BZI0	399	Q8BZI0	Q8BZI0	Actin filament-associated protein 1-like 1	Afap1l1	GSMSRAAGRKITRIISFSKKKALSEDLQTFS	___1	UID12266	1	3868
0.483097	NaN	NaN	NaN	0.59482	0.607571	NaN	NaN	NaN	NaN	NaN	NaN	S	2	1	9.94812e-05	147.62	75.38	147.62	-0.23811	50102000	37208000	12894000	378	Q8BZI0	378	Q8BZI0	Q8BZI0	Actin filament-associated protein 1-like 1	Afap1l1	LGRREACEHGKGKKNSLAELKGSMSRAAGRK	___1	UID12267	1	3868
NaN	NaN	1.07569	0.861798	NaN	NaN	NaN	NaN	NaN	0.743597	NaN	NaN	S	4	0.966335	2.78383e-41	111.18	106.33	83.09	-0.41336	234190000	132430000	101760000	349	Q8BZI0	349	Q8BZI0	Q8BZI0	Actin filament-associated protein 1-like 1	Afap1l1	CKADQDKRLSQEKQNSDSDSLGMNDSGSTLG	___1	UID12269	1	3868
0.71881	NaN	0.545167	NaN	0.492955	0.957829	NaN	NaN	NaN	NaN	0.871158	NaN	S	3	0.974094	1.51371e-05	81.807	73.337	68.944	-0.56027	35229000	22600000	12629000	745	Q8BZI0	745	Q8BZI0	Q8BZI0	Actin filament-associated protein 1-like 1	Afap1l1	EQSLPVNCVSELRKRSPSIVTSNQGRVLQKA	___1	UID12271	1	3868
0.407259	0.415492	0.399344	0.410247	0.49517	0.511559	NaN	NaN	0.494242	0.506629	NaN	0.788539	S	3	0.993833	1.2632e-194	234.11	234.11	165.17	-0.097652	954410000	650610000	303800000	747	Q8BZI0	747	Q8BZI0	Q8BZI0	Actin filament-associated protein 1-like 1	Afap1l1	SLPVNCVSELRKRSPSIVTSNQGRVLQKAKE	___1	UID12272	1	3868
2.42115	NaN	NaN	NaN	NaN	NaN	NaN	NaN	NaN	NaN	NaN	NaN	S	4	0.950724	0.00118908	47.429	38.883	47.429	-0.48737	1778000	268030	1510000	329	Q8BZI0;Q8BZI0-2	329;329	Q8BZI0	Q8BZI0	Actin filament-associated protein 1-like 1	Afap1l1	VSRPIVGAEGLEVPRSPVILCKADQDKRLSQ	___1	UID12276	1	3868
0.265532	0.273471	0.291052	0.394463	0.27843	0.32069	0.287252	0.271669	0.285284	0.273776	0.325863	0.320595	S	2	1	2.55507e-08	160.8	134.68	160.8	0.72989	2168100000	1608000000	560080000	370	P62737;P68033;P68134	370;370;370	P62737	P62737	Actin, aortic smooth muscle;Actin, alpha cardiac muscle 1;Actin, alpha skeletal muscle	Acta2;Actc1;Acta1	QQMWISKQEYDEAGPSIVHRKCF________	___1	UID8651	1	2754
NaN	NaN	0.335758	0.350076	0.293624	0.298581	NaN	NaN	0.351217	NaN	NaN	NaN	S	3	0.886918	8.7202e-250	225.9	215.11	132.28	-0.12963	669760000	474400000	195360000	234	P62737;P68033;P68134;P63268;A0A0U1RQ96	234;234;234;233;160	P62737	P62737	Actin, aortic smooth muscle;Actin, alpha cardiac muscle 1;Actin, alpha skeletal muscle;Actin, gamma-enteric smooth muscle	Acta2;Actc1;Acta1;Actg2	CYVALDFENEMATAASSSSLEKSYELPDGQV	___1	UID8647	1	2754
NaN	NaN	0.403308	0.362885	0.56297	0.472512	0.361154	0.3498	0.35447	NaN	0.376264	0.363704	S	2	0.877812	0	373.13	358.9	289.86	-0.017619	2031200000	1351300000	679970000	235	P62737;P68033;P68134;P63268;A0A0U1RQ96	235;235;235;234;161	P62737	P62737	Actin, aortic smooth muscle;Actin, alpha cardiac muscle 1;Actin, alpha skeletal muscle;Actin, gamma-enteric smooth muscle	Acta2;Actc1;Acta1;Actg2	YVALDFENEMATAASSSSLEKSYELPDGQVI	___1	UID8648	1	2754
NaN	NaN	0.343161	0.376574	0.357042	0.327878	NaN	NaN	NaN	NaN	0.376107	0.306774	S	3	0.811456	0	355.31	347.13	134.53	-0.18797	1460600000	1045500000	415090000	236	P62737;P68033;P68134;P63268;A0A0U1RQ96	236;236;236;235;162	P62737	P62737	Actin, aortic smooth muscle;Actin, alpha cardiac muscle 1;Actin, alpha skeletal muscle;Actin, gamma-enteric smooth muscle	Acta2;Actc1;Acta1;Actg2	VALDFENEMATAASSSSLEKSYELPDGQVIT	___1	UID8649	1	2754
NaN	NaN	0.384102	0.366048	0.35756	0.277471	NaN	NaN	NaN	NaN	0.303687	NaN	S	3	0.887736	0	335.36	327.17	112.9	0.2763	838290000	597020000	241270000	237	P62737;P68033;P68134;P63268;A0A0U1RQ96	237;237;237;236;163	P62737	P62737	Actin, aortic smooth muscle;Actin, alpha cardiac muscle 1;Actin, alpha skeletal muscle;Actin, gamma-enteric smooth muscle	Acta2;Actc1;Acta1;Actg2	ALDFENEMATAASSSSLEKSYELPDGQVITI	___1	UID8650	1	2754
0.393931	0.442205	0.385152	0.442142	0.365669	0.408203	0.332446	0.288339	0.418991	0.370343	0.393914	0.438084	S	2	0.997876	0.000280969	108.24	101.36	108.24	0.13675	1335500000	934470000	401050000	54	E9Q606;G3UZ07;P60710;E9Q5F4;P62737;P68033;P68134;P63268;A0A1D5RM20;D3Z2K3;D3YZY0;P63260;G3UYG0	55;109;52;52;54;54;54;53;54;53;53;52;52	E9Q606;P60710;P62737;P63260	P62737	Actin, cytoplasmic 1;Actin, cytoplasmic 1, N-terminally processed;Actin, aortic smooth muscle;Actin, alpha cardiac muscle 1;Actin, alpha skeletal muscle;Actin, gamma-enteric smooth muscle;Actin, cytoplasmic 2;Actin, cytoplasmic 2, N-terminally processed	Actb;Actg1;Acta2;Actc1;Acta1;Actg2	RPRHQGVMVGMGQKDSYVGDEAQSKRGILTL	___1	UID5411	1	1643;2719;2754;2792
0.315398	0.322851	0.324767	0.353614	0.329846	0.32653	0.294158	0.302527	0.351395	0.326034	0.324643	0.350889	S	2	1	7.95665e-65	195.72	181.69	191.48	0.020409	3246900000	2358000000	888880000	62	E9Q606;G3UZ07;P60710;E9Q5F4;P62737;P68033;P68134;P63268;A0A1D5RM20;D3Z2K3;D3YZY0;P63260;G3UYG0	63;117;60;60;62;62;62;61;62;61;61;60;60	E9Q606;P60710;P62737;P63260	P62737	Actin, cytoplasmic 1;Actin, cytoplasmic 1, N-terminally processed;Actin, aortic smooth muscle;Actin, alpha cardiac muscle 1;Actin, alpha skeletal muscle;Actin, gamma-enteric smooth muscle;Actin, cytoplasmic 2;Actin, cytoplasmic 2, N-terminally processed	Actb;Actg1;Acta2;Actc1;Acta1;Actg2	VGMGQKDSYVGDEAQSKRGILTLKYPIEHGI	___1	UID5412	1	1643;2719;2754;2792
0.350635	0.352783	0.347988	0.337682	0.355715	0.359639	0.348313	0.329181	0.348189	0.341905	0.369348	0.361553	S	2	0.935887	1.57759e-37	174.9	132.18	164.11	-0.14368	9269600000	6378500000	2891100000	325	P60710;E9Q1F2;F8WGM8;P62737;P68033;P68134;P63268;P63260;B1ATY1	323;243;78;325;325;325;324;323;101	P60710;P62737;P63260	P62737	Actin, cytoplasmic 1;Actin, cytoplasmic 1, N-terminally processed;Actin, aortic smooth muscle;Actin, alpha cardiac muscle 1;Actin, alpha skeletal muscle;Actin, gamma-enteric smooth muscle;Actin, cytoplasmic 2;Actin, cytoplasmic 2, N-terminally processed	Actb;Actg1;Acta2;Actc1;Acta1;Actg2	GIADRMQKEITALAPSTMKIKIIAPPERKYS	___1	UID8617	1	2719;2754;2792
0.247188	0.310915	0.251321	0.249442	0.15981	0.176337	0.37694	0.297504	0.252271	0.204602	0.183572	0.294996	T	2	1	1.39746e-18	147.26	111.55	147.26	-0.15144	412910000	297690000	115220000	320	P60710;E9Q1F2;F8WGM8;P62737;P68033;P68134;P63268;P63260;B1ATY1	318;238;73;320;320;320;319;318;96	P60710;P62737;P63260	P62737	Actin, cytoplasmic 1;Actin, cytoplasmic 1, N-terminally processed;Actin, aortic smooth muscle;Actin, alpha cardiac muscle 1;Actin, alpha skeletal muscle;Actin, gamma-enteric smooth muscle;Actin, cytoplasmic 2;Actin, cytoplasmic 2, N-terminally processed	Actb;Actg1;Acta2;Actc1;Acta1;Actg2	TTMYPGIADRMQKEITALAPSTMKIKIIAPP	___1	UID17256	1	2719;2754;2792
NaN	0.592057	NaN	0.351104	NaN	0.316838	0.267162	0.28686	NaN	NaN	0.346425	NaN	T	2	0.844662	0.00244943	120.87	71.521	84.479	-0.80708	94649000	69082000	25567000	326	P60710;E9Q1F2;F8WGM8;P62737;P68033;P68134;P63268;P63260;B1ATY1	324;244;79;326;326;326;325;324;102	P60710;P62737;P63260	P62737	Actin, cytoplasmic 1;Actin, cytoplasmic 1, N-terminally processed;Actin, aortic smooth muscle;Actin, alpha cardiac muscle 1;Actin, alpha skeletal muscle;Actin, gamma-enteric smooth muscle;Actin, cytoplasmic 2;Actin, cytoplasmic 2, N-terminally processed	Actb;Actg1;Acta2;Actc1;Acta1;Actg2	IADRMQKEITALAPSTMKIKIIAPPERKYSV	___1	UID17257	1	2719;2754;2792
NaN	NaN	NaN	0.442142	NaN	NaN	NaN	NaN	NaN	NaN	NaN	NaN	Y	2	0.999934	0.000833852	155.42	135.12	155.42	-0.015815	174760000	120570000	54191000	55	E9Q606;G3UZ07;P60710;E9Q5F4;P62737;P68033;P68134;P63268;A0A1D5RM20;D3Z2K3;D3YZY0;P63260;G3UYG0	56;110;53;53;55;55;55;54;55;54;54;53;53	E9Q606;P60710;P62737;P63260	P62737	Actin, cytoplasmic 1;Actin, cytoplasmic 1, N-terminally processed;Actin, aortic smooth muscle;Actin, alpha cardiac muscle 1;Actin, alpha skeletal muscle;Actin, gamma-enteric smooth muscle;Actin, cytoplasmic 2;Actin, cytoplasmic 2, N-terminally processed	Actb;Actg1;Acta2;Actc1;Acta1;Actg2	PRHQGVMVGMGQKDSYVGDEAQSKRGILTLK	___1	UID18832	1	1643;2719;2754;2792
NaN	NaN	0.398521	0.536797	NaN	NaN	NaN	NaN	NaN	NaN	NaN	NaN	S	3	0.777106	4.23591e-07	67.463	63.189	49.486	-0.072319	19113000	13008000	6104600	336	E9Q9C1;E9Q9C4;E9Q9D2;E9Q9Q7;E9Q9C7;E9Q9C0;Q8K4G5-4;Q8K4G5-2;E9Q9C2;E9Q9D1;E9QK41;Q8K4G5;E9Q030;Q8K4G5-3	377;364;124;70;336;349;336;336;412;96;456;456;140;140	E9Q9C1;E9Q9C7;E9QK41	E9Q9C7	Actin-binding LIM protein 1	Ablim1	DIERPDLITYEPFYTSGYEDKQERQSLGESP	___1	UID5768	1	1690;1691;1725
NaN	NaN	NaN	NaN	NaN	NaN	NaN	NaN	NaN	NaN	NaN	0.583135	S	2	1	0.0114817	82.171	65.003	44.299	-0.21089	7363100	5432400	1930700	503	E9Q9C1;E9Q9C4;E9Q9D2;E9Q9Q7;E9Q9C7;E9Q9C0;Q8K4G5-4;Q8K4G5-2;E9Q9C2;E9Q9D1;E9QK41;Q8K4G5;E9Q030;Q8K4G5-3	579;517;289;235;503;549;489;536;612;261;696;696;380;380	E9Q9C1;E9Q9C7;E9QK41	E9Q9C7	Actin-binding LIM protein 1	Ablim1	LRRRQLQEEQLMKLNSGLGQLILKEEMEKES	___1	UID5771	1	1690;1691;1725
0.892752	0.866752	0.748184	0.58148	0.823513	0.773615	0.726834	0.803636	0.810811	0.760877	0.764177	0.756173	S	2	0.999983	0.000640377	101.38	81.619	99.257	-0.20044	3701700000	2045700000	1656000000	545	E9Q9C1;E9Q9C4;E9Q9D2;E9Q9Q7;E9Q9C7;E9Q9C0;Q8K4G5-4;Q8K4G5-2;E9Q9C2;E9Q9D1;E9QK41;Q8K4G5;E9Q030;Q8K4G5-3	621;559;331;277;545;591;531;578;654;303;738;738;422;422	E9Q9C1;E9Q9C7;E9QK41	E9Q9C7	Actin-binding LIM protein 1	Ablim1	SPLHSASHAPSSKTSSLPGYGKNGLHRPVST	___1	UID5775	1	1690;1691;1725
NaN	NaN	0.548319	0.539762	NaN	0.576129	NaN	NaN	NaN	NaN	NaN	NaN	S	4	0.998833	1.2566e-119	151.18	143.3	146.32	0.089273	760870000	477280000	283590000	291	E9Q9C7;E9Q9C0;Q8K4G5-4;Q8K4G5-2;E9Q9C2;E9Q9D1	291;304;291;291;367;51	E9Q9C7	E9Q9C7	Actin-binding LIM protein 1	Ablim1	SSESIYSRPGSSIPGSPGHTIYAKVDNEILD	___2	UID24747	2;3	1691
NaN	NaN	0.672626	0.613552	NaN	NaN	NaN	NaN	NaN	NaN	NaN	NaN	S	4	0.763536	4.25383e-42	114.03	100.49	51.19	0.35599	135590000	81834000	53755000	570	E9QK41;Q8K4G5;E9Q030;Q8K4G5-3	570;570;254;254	E9QK41	E9QK41	Actin-binding LIM protein 1	Ablim1	FRHHFLPHVKGNEPSSGRNSPLPYRPDSRPL	___2	UID24924	2	1725
NaN	0.368456	NaN	NaN	NaN	NaN	NaN	NaN	0.2646	0.773874	NaN	NaN	T	4	0.883524	3.55669e-31	95.817	95.817	52.226	0.067604	429450000	309380000	120070000	586	E9QK41;Q8K4G5;E9Q030;Q8K4G5-3	586;586;270;270	E9QK41	E9QK41	Actin-binding LIM protein 1	Ablim1	GRNSPLPYRPDSRPLTPTYAQAPKHFHVPDQ	___2	UID35523	1;2	1725
0.816933	0.88538	NaN	NaN	NaN	0.695104	NaN	NaN	NaN	NaN	NaN	NaN	S	4	0.998833	1.2566e-119	151.18	143.3	146.32	0.089273	760870000	477280000	283590000	291	E9Q9C7;E9Q9C0;Q8K4G5-4;Q8K4G5-2;E9Q9C2;E9Q9D1	291;304;291;291;367;51	E9Q9C7	E9Q9C7	Actin-binding LIM protein 1	Ablim1	SSESIYSRPGSSIPGSPGHTIYAKVDNEILD	___3	UID43712	2;3	1691
0.667699	NaN	0.522125	NaN	NaN	NaN	NaN	NaN	NaN	NaN	NaN	NaN	S	4	0.930057	1.4546e-134	145.78	140.85	138.02	-0.052722	421060000	249640000	171420000	171	F6VVW4;Q8BL65-2;Q8BL65-3;Q8BL65-4;E9Q0W6	171;477;510;521;511	F6VVW4	F6VVW4	Actin-binding LIM protein 2	Ablim2	TTWLLLKGDADTRTNSPDLDSQSLSLSSGTD	___1	UID6427	1	1824
NaN	0.324752	NaN	NaN	NaN	NaN	NaN	NaN	NaN	NaN	NaN	NaN	S	5	0.999936	2.71351e-05	53.705	47.045	53.705	-0.35223	41315000	32469000	8846500	502	Q69ZX8	502	Q69ZX8	Q69ZX8	Actin-binding LIM protein 3	Ablim3	WTYHGSPKVPRARRFSSGGEEEDFDRSMHKL	___2	UID30010	2	3430
NaN	0.324752	NaN	NaN	NaN	NaN	NaN	NaN	NaN	NaN	NaN	NaN	S	5	0.999893	2.71351e-05	53.705	47.045	53.705	-0.35223	41315000	32469000	8846500	503	Q69ZX8	503	Q69ZX8	Q69ZX8	Actin-binding LIM protein 3	Ablim3	TYHGSPKVPRARRFSSGGEEEDFDRSMHKLQ	___2	UID30011	2	3430
NaN	NaN	0.423902	NaN	NaN	NaN	NaN	NaN	NaN	NaN	NaN	NaN	S	3	0.984156	1.4225e-139	214.98	208.43	214.98	0.04964	69978000	60179000	9798900	182	Q8BUZ1	182	Q8BUZ1	Q8BUZ1	Actin-binding Rho-activating protein	Abra	GWKVMEQEEPTWKSDSVDTEDSGYGGDMEER	___1	UID12187	1	3832
NaN	0.291826	NaN	NaN	NaN	NaN	NaN	NaN	NaN	NaN	NaN	NaN	S	4	0.83877	3.94499e-31	102.91	99.076	102.91	0.47239	12353000	11125000	1228700	77	Q8BUZ1	77	Q8BUZ1	Q8BUZ1	Actin-binding Rho-activating protein	Abra	APKEAGPYQHAPKTLSPKPDRDGEGQHSEEA	___1	UID12189	1	3832
0.5111	0.511098	0.502691	0.416533	0.527362	0.533338	0.707634	0.753537	0.45735	0.473264	0.451586	0.46606	S	3	1	1.83306e-46	170.95	139.88	46.408	-0.074622	636120000	401770000	234350000	181	D3YVN1;A0A0A6YWG8;Q9Z2N8	181;237;233	D3YVN1	D3YVN1	Actin-like protein 6A	Actl6a	IPPYMIASKEAVREGSPANWKRKEKLPQVTR	___1	UID383	1	94
NaN	NaN	NaN	NaN	NaN	NaN	0.46355	0.449329	0.409345	0.426072	0.436268	0.3333	S	2	0.985072	0.0127346	81.163	44.607	81.163	-0.087866	174700000	120120000	54577000	414	Q9QZB7	414	Q9QZB7	Q9QZB7	Actin-related protein 10	Actr10	FDVGKAQPPLMKRAFSTEK____________	___1	UID14568	1	4831
0.392621	0.474284	NaN	NaN	0.525205	0.47193	0.41704	NaN	0.458248	0.451086	0.45863	0.383354	T	2	0.999998	0.00139274	104.7	85.916	84.718	-0.57229	71930000	50599000	21331000	117	P61161	117	P61161	P61161	Actin-related protein 2	Actr2	TRNCKILLTEPPMNPTKNREKIVEVMFETYQ	___1	UID17258	1	2729
0.934813	0.949284	NaN	1.25887	0.950575	0.983692	0.819064	0.784222	0.652475	0.684686	NaN	NaN	S	3	0.93333	3.20034e-68	154.67	154.67	154.67	-0.036527	732580000	390260000	342320000	39	F6THG2;Q91Z25;Q9WV32	39;314;310	F6THG2	F6THG2	Actin-related protein 2/3 complex subunit 1B	Arpc1b	GMTARERFQNLDKKASSEGGAATGAGLDSLH	___1	UID6370	1	1811
NaN	NaN	NaN	NaN	NaN	0.553312	NaN	NaN	NaN	NaN	NaN	NaN	S	2	0.991414	0.00107356	68.034	68.034	67.115	-0.79025	3570300	2227600	1342700	65	F6THG2;Q91Z25;Q9WV32	65;340;336	F6THG2	F6THG2	Actin-related protein 2/3 complex subunit 1B	Arpc1b	LDSLHKNSVSQISVLSGGKAKCSQFCTTGMD	___1	UID6372	1	1811
NaN	NaN	NaN	NaN	NaN	NaN	NaN	NaN	0.368677	0.222105	NaN	NaN	S	3	0.821513	0.00386449	59.57	53.568	54.343	-0.036502	18569000	14041000	4528300	8	Q9CPW4;Q3UA72	8;8	Q9CPW4	Q9CPW4	Actin-related protein 2/3 complex subunit 5	Arpc5	________MSKNTVSSARFRKVDVDEYDENK	___1	UID13665	1	4409
NaN	NaN	NaN	NaN	NaN	NaN	0.630482	0.728665	NaN	NaN	NaN	NaN	S	2	0.750513	3.29539e-06	71.601	64.009	68.41	-0.0099482	7172800	4048000	3124800	17	P11031	17	P11031	P11031	Activated RNA polymerase II transcriptional coactivator p15	Sub1	PKSKELVSSSSSGSDSDSEVEKKLKRKKQAV	___1	UID7698	1	2348
NaN	NaN	NaN	NaN	NaN	NaN	0.522334	NaN	0.39568	0.493268	NaN	NaN	S	2	0.972183	2.32248e-06	82.55	64.137	82.55	0.48407	30554000	16355000	14198000	501	Q7TT18;A0A087WR75;A0A0N4SVP5;A0A087WR39	501;509;144;501	Q7TT18	Q7TT18	Activating transcription factor 7-interacting protein 1	Atf7ip	ELSCFSKASLLPVETSQDLEDKMEGSFGSPS	___1	UID11566	1	3617
NaN	NaN	0.777697	0.735585	0.921027	NaN	NaN	NaN	NaN	NaN	0.618187	0.513944	S	2	1	4.20384e-40	183.6	153.79	183.6	1.4367	494030000	270680000	223340000	533	Q7TT18;A0A087WR75;A0A0N4SVP5;A0A087WR39	533;541;176;533	Q7TT18	Q7TT18	Activating transcription factor 7-interacting protein 1	Atf7ip	QESSENLPKEAFLVLSDEEDLSCGKDESEAV	___1	UID11568	1	3617
NaN	NaN	0.689335	NaN	NaN	0.584676	NaN	NaN	NaN	NaN	0.547076	NaN	S	3	0.997594	3.29029e-83	132.57	132.57	132.57	0.16282	104130000	62457000	41671000	951	Q7TT18	951	Q7TT18	Q7TT18	Activating transcription factor 7-interacting protein 1	Atf7ip	SSRGPIQMKIPISTFSPPSSAEQNSSATPRI	___1	UID11570	1	3617
0.621446	0.66688	NaN	NaN	0.580437	0.674169	0.584641	0.70202	0.572064	0.63198	0.595539	NaN	S	2	0.992623	9.18187e-20	158.42	149.41	125.54	0.22114	256280000	152380000	103900000	514	Q7TT18;A0A087WR75;A0A0N4SVP5;A0A087WR39	514;522;157;514	Q7TT18	Q7TT18	Activating transcription factor 7-interacting protein 1	Atf7ip	ETSQDLEDKMEGSFGSPSKQESSENLPKEAF	___1	UID11571	1	3617
0.6246	0.786432	0.362259	0.791852	0.68562	0.653224	NaN	NaN	0.641362	0.514924	0.5724	0.365272	S	2	1	2.11665e-07	91.207	85.235	91.207	-0.16718	396060000	232690000	163370000	707	Q7TT18;A0A087WR75;A0A087WQB3	707;715;112	Q7TT18	Q7TT18	Activating transcription factor 7-interacting protein 1	Atf7ip	DDLKKRQESPPNPPISPGKPANDTNSNNNMT	___1	UID11572	1	3617
0.685192	0.680463	0.557516	0.703661	0.399432	0.563858	0.785708	0.612649	0.560782	NaN	0.676341	0.542364	S	2	1	1.64292e-48	173.37	157.23	111.86	0.36597	615320000	380920000	234400000	593	Q7TT18;A0A087WR75;A0A0N4SVP5	593;601;239	Q7TT18	Q7TT18	Activating transcription factor 7-interacting protein 1	Atf7ip	QPPVRNEFSRRKRSKSEDMDSVESKRRRYMD	___1	UID11573	1	3617
0.505999	0.488931	NaN	NaN	NaN	NaN	NaN	NaN	NaN	NaN	NaN	NaN	T	2	0.873186	9.79581e-11	98.943	84.382	64.104	0.8183	17272000	10542000	6730200	500	Q7TT18;A0A087WR75;A0A0N4SVP5;A0A087WR39	500;508;143;500	Q7TT18	Q7TT18	Activating transcription factor 7-interacting protein 1	Atf7ip	DELSCFSKASLLPVETSQDLEDKMEGSFGSP	___1	UID17944	1	3617
NaN	1.06139	1.30472	1.07059	NaN	NaN	NaN	NaN	1.09648	1.04162	NaN	NaN	S	2	0.992951	0.00285261	82.261	53.304	64.82	0.3688	66323000	28862000	37461000	586	E9PUE7;Q5SSL4-3;Q5SSL4-4;Q5SSL4;Q5SSL4-2	586;414;595;632;644	E9PUE7	E9PUE7	Active breakpoint cluster region-related protein	Abr	GIKVEFSMKFTSRDMSLKRTPSKKQTGVFGV	___1	UID4746	1	1448
NaN	NaN	NaN	NaN	NaN	NaN	NaN	NaN	NaN	0.622025	NaN	NaN	S	3	1	1.03921e-05	79.237	74.914	45.704	0.12757	12080000	6127800	5951800	959	Q9Z103	959	Q9Z103	Q9Z103	Activity-dependent neuroprotector homeobox protein	Adnp	TIHLTEEPAKLMHDASDSEVDQDDVVEWKDG	___1	UID14866	1;2	4919
0.655017	0.442092	0.741286	NaN	NaN	NaN	0.534039	NaN	0.493009	NaN	NaN	0.537195	S	3	0.879527	8.15252e-05	61.181	52.582	61.181	0.07819	99851000	63213000	36638000	703	Q9Z103	703	Q9Z103	Q9Z103	Activity-dependent neuroprotector homeobox protein	Adnp	GVGKTQNGQDKTNAPSRLNQSPGLAPVKRTY	___1	UID14869	1	4919
NaN	0.619345	NaN	NaN	NaN	NaN	NaN	NaN	NaN	0.453587	0.561027	NaN	S	3	0.956183	1.90921e-05	67.866	60.168	54.658	0.11942	46375000	29412000	16963000	708	Q9Z103	708	Q9Z103	Q9Z103	Activity-dependent neuroprotector homeobox protein	Adnp	QNGQDKTNAPSRLNQSPGLAPVKRTYEQMEF	___1	UID14870	1	4919
NaN	0.172462	NaN	NaN	NaN	NaN	0.0798639	NaN	NaN	NaN	NaN	NaN	S	3	0.89949	1.01113e-06	89.982	70.163	80.603	-0.17292	20230000	16423000	3807100	184	A0A0R4J107;Q8R146-2;Q8R146	184;185;185	A0A0R4J107	A0A0R4J107	Acylamino-acid-releasing enzyme	Apeh	RPKAESFFQTKALDVSASDEEMARPKKPDQA	___1	UID956	1	293
0.415851	0.401467	0.463386	0.525253	0.533695	0.531708	0.41458	0.412426	0.360854	0.426763	0.509464	NaN	S	2	0.999994	6.5881e-88	190.44	160.5	176.23	0.038903	1599700000	1053200000	546460000	186	A0A0R4J107;Q8R146-2;Q8R146	186;187;187	A0A0R4J107	A0A0R4J107	Acylamino-acid-releasing enzyme	Apeh	KAESFFQTKALDVSASDEEMARPKKPDQAIK	___1	UID957	1	293
0.282903	0.22011	0.370851	0.493516	0.312145	0.31255	0.271739	NaN	0.259244	0.307859	0.719255	1.11758	S	2	0.997877	1.13617e-65	190.34	162.68	189.09	0.42508	176810000	121250000	55556000	292	D3Z7X0;D3Z2B3;Q8K370	292;292;801	D3Z7X0	D3Z7X0	Acyl-CoA dehydrogenase family member 10	Acad12;Acad10	GRIHSCFAMTDRKVASSDASNIEASIKEEDN	___1	UID4612	1	1400
0.156262	0.254015	NaN	NaN	NaN	NaN	NaN	NaN	NaN	NaN	NaN	0.657861	S	2	0.986625	1.28306e-07	120.21	72.215	120.21	-1.0116	41985000	35954000	6030600	293	D3Z7X0;D3Z2B3;Q8K370	293;293;802	D3Z7X0	D3Z7X0	Acyl-CoA dehydrogenase family member 10	Acad12;Acad10	RIHSCFAMTDRKVASSDASNIEASIKEEDNS	___1	UID4613	1	1400
0.258138	0.246287	NaN	NaN	NaN	NaN	0.341691	0.364494	0.250093	0.314791	NaN	NaN	S	2	0.999918	5.85036e-09	125.28	104.85	110.77	-0.077755	43159000	31693000	11467000	296	D3Z7X0;D3Z2B3;Q8K370	296;296;805	D3Z7X0	D3Z7X0	Acyl-CoA dehydrogenase family member 10	Acad12;Acad10	SCFAMTDRKVASSDASNIEASIKEEDNSYVI	___1	UID4614	1	1400
NaN	0.260349	0.299773	NaN	NaN	NaN	0.460097	NaN	NaN	NaN	1.22112	NaN	S	2	0.960103	1.087e-51	156.17	156.17	115.82	0.099824	221600000	172790000	48804000	7	A0A087WSI8;A0A0R4J0I6;Q80XL6	7;7;7	A0A087WSI8	A0A087WSI8	Acyl-CoA dehydrogenase family member 11	Acad11	_________METDVTSDTVEVLPQHKFDLRS	___1	UID218	1	55
NaN	0.417045	NaN	NaN	NaN	NaN	NaN	NaN	NaN	NaN	NaN	NaN	T	2	0.755743	7.86901e-09	122.34	114.97	122.34	0.11075	24482000	18549000	5932400	6	A0A087WSI8;A0A0R4J0I6;Q80XL6	6;6;6	A0A087WSI8	A0A087WSI8	Acyl-CoA dehydrogenase family member 11	Acad11	__________METDVTSDTVEVLPQHKFDLR	___1	UID15083	1	55
NaN	NaN	NaN	NaN	0.667743	NaN	NaN	NaN	NaN	NaN	NaN	NaN	T	4	0.824594	7.9302e-100	139.33	139.33	139.33	0.096582	27208000	15131000	12077000	482	Q8JZN5	482	Q8JZN5	Q8JZN5	Acyl-CoA dehydrogenase family member 9, mitochondrial	Acad9	VMETIGRKLRDSLGRTVDLGLTGDLGVVHPS	___1	UID18161	1	4003
NaN	NaN	NaN	0.388266	0.302543	0.273435	NaN	NaN	0.339758	0.23889	NaN	NaN	S	3	0.999979	0.00155219	47.754	46.175	47.754	-0.01911	15578000	11177000	4401800	651	Q80WC9	651	Q80WC9	Q80WC9	Acyl-CoA synthetase family member 4	Aasdh	EDRKANRSYTTKRKFSDADPEEASGKPARLE	___1	UID11693	1	3665
NaN	0.439259	NaN	NaN	NaN	NaN	NaN	NaN	NaN	NaN	NaN	NaN	S	3	1	1.47211e-05	52.707	46.612	52.707	-0.17068	3221800	2212800	1009000	272	E9QL80;Q91YX5	272;233	E9QL80	E9QL80	Acyl-CoA:lysophosphatidylglycerol acyltransferase 1	Lpgat1	TNIILKALVARQENGSPAGGDARGLECKSRG	___1	UID5985	1	1736
NaN	0.622762	NaN	NaN	NaN	NaN	NaN	NaN	NaN	0.411275	0.315316	NaN	S	2	1	4.9457e-250	242.18	232.13	235.72	-0.32554	1536000000	955370000	580640000	166	A0A2I3BRB9;Z4YM84;E9QNH7;A0A2I3BQH8;A0A2I3BQ50;Q5XG73-2;Q5XG73-3;Q5XG73	166;166;191;202;202;155;155;191	A0A2I3BRB9	A0A2I3BRB9	Acyl-CoA-binding domain-containing protein 5	Acbd5	KAVNGKAESSDSGAESEEEEAQEELKGAEQS	___1	UID1961	1;2	645
0.533216	0.574145	0.532155	0.564955	0.524805	0.466779	NaN	0.721576	0.56655	NaN	0.492395	0.527389	S	2	0.990766	4.9457e-250	242.18	232.13	180.62	0.33292	784240000	484090000	300150000	162	A0A2I3BRB9;Z4YM84;E9QNH7;A0A2I3BQH8;A0A2I3BQ50;Q5XG73-2;Q5XG73-3;Q5XG73	162;162;187;198;198;151;151;187	A0A2I3BRB9	A0A2I3BRB9	Acyl-CoA-binding domain-containing protein 5	Acbd5	SSNAKAVNGKAESSDSGAESEEEEAQEELKG	___2	UID20925	1;2	645
0.584308	0.605989	0.518805	0.544585	0.544146	0.476004	0.797029	0.683569	0.561119	0.566062	0.507989	0.522645	S	2	1	4.9457e-250	242.18	232.13	235.72	-0.32554	1536000000	955370000	580640000	166	A0A2I3BRB9;Z4YM84;E9QNH7;A0A2I3BQH8;A0A2I3BQ50;Q5XG73-2;Q5XG73-3;Q5XG73	166;166;191;202;202;155;155;191	A0A2I3BRB9	A0A2I3BRB9	Acyl-CoA-binding domain-containing protein 5	Acbd5	KAVNGKAESSDSGAESEEEEAQEELKGAEQS	___2	UID20926	1;2	645
NaN	NaN	NaN	NaN	NaN	NaN	0.793596	0.870363	NaN	NaN	NaN	NaN	S	2	1	1.37764e-05	111.12	106.67	111.12	0.1411	13581000	6913100	6667600	416	O55137	416	O55137	O55137	Acyl-coenzyme A thioesterase 1	Acot1	QTFFHKQLGSECLHVSPKI____________	___1	UID7404	1	2215
0.441879	0.514731	0.475645	0.465941	0.447091	0.443874	NaN	NaN	0.461313	0.445992	0.467406	0.465094	S	2	1	2.50969e-05	114.72	111.71	42.095	0.058535	398580000	268340000	130230000	232	O55137;Q9QYR9	232;273	O55137;Q9QYR9	O55137	Acyl-coenzyme A thioesterase 1;Acyl-coenzyme A thioesterase 2, mitochondrial	Acot1;Acot2	SHPEVKGPGIGLLGISKGGELGLAMASFLKG	___1	UID7403	1	2215;4827
0.450106	0.440181	0.509539	0.492745	0.456234	0.484813	NaN	NaN	0.472034	0.474813	NaN	NaN	S	2	0.916207	6.091e-200	252.42	237.98	168.59	-0.55248	689970000	457370000	232610000	2	Q9CQR4	2	Q9CQR4	Q9CQR4	Acyl-coenzyme A thioesterase 13;Acyl-coenzyme A thioesterase 13, N-terminally processed	Acot13	______________MSSMTQNLREVMKVMFK	___1	UID13699	1	4440
0.523585	NaN	0.509539	NaN	0.456234	0.484813	NaN	0.539592	0.502898	0.474813	0.606725	0.512494	S	2	0.857504	1.5325e-136	232.5	232.5	147.26	-0.31067	419860000	270850000	149000000	3	Q9CQR4	3	Q9CQR4	Q9CQR4	Acyl-coenzyme A thioesterase 13;Acyl-coenzyme A thioesterase 13, N-terminally processed	Acot13	_____________MSSMTQNLREVMKVMFKV	___1	UID13700	1	4440
NaN	NaN	NaN	NaN	0.611965	NaN	NaN	NaN	NaN	NaN	NaN	NaN	T	2	0.981804	0.000250934	96.464	85.854	96.464	-0.25486	9973100	6614900	3358200	5	Q9CQR4	5	Q9CQR4	Q9CQR4	Acyl-coenzyme A thioesterase 13;Acyl-coenzyme A thioesterase 13, N-terminally processed	Acot13	___________MSSMTQNLREVMKVMFKVPG	___1	UID18391	1	4440
NaN	NaN	0.391614	NaN	NaN	NaN	NaN	NaN	0.376865	NaN	0.3437	NaN	T	2	1	0.000220095	109.44	105.27	88.552	0.1208	28021000	19981000	8040200	112	Q9CQR4	112	Q9CQR4	Q9CQR4	Acyl-coenzyme A thioesterase 13;Acyl-coenzyme A thioesterase 13, N-terminally processed	Acot13	GEEIVITAHILKQGKTLAFASVDLTNKTTGK	___1	UID18392	1	4440
1.85875	1.26744	NaN	NaN	NaN	NaN	NaN	NaN	NaN	NaN	NaN	NaN	S	2	0.999882	9.95855e-05	122.33	104.06	122.33	0.54118	12132000	4551400	7580100	157	Q9R0X4;Q32MW3	157;157	Q9R0X4	Q9R0X4	Acyl-coenzyme A thioesterase 9, mitochondrial;Acyl-coenzyme A thioesterase 10, mitochondrial	Acot9;Acot10	SIVTVLVDKIDMCKHSLSPEQDIKFTGHVSW	___1	UID9399	1	2973
0.474103	NaN	0.443594	NaN	0.401013	0.349599	NaN	NaN	NaN	NaN	NaN	0.519715	T	2	0.980069	0.00510739	77.527	64.9	68.809	-0.020496	73469000	43970000	29499000	273	Q9R0X4;Q32MW3	273;273	Q9R0X4	Q9R0X4	Acyl-coenzyme A thioesterase 9, mitochondrial;Acyl-coenzyme A thioesterase 10, mitochondrial	Acot9;Acot10	RNIIHELFLTTLDPKTISFQSRILPPKAVWM	___1	UID17461	1	2973
NaN	NaN	0.987939	NaN	0.945657	NaN	0.611931	NaN	NaN	NaN	NaN	NaN	S	3	1	7.4925e-118	173.98	173.98	167.03	-0.30489	89703000	49603000	40100000	744	E9QLQ9;B2RUG9;Q61315-4;Q61315-3;Q61315-2;Q61315;E9Q4H1	744;778;643;677;744;778;760	E9QLQ9	E9QLQ9	Adenomatous polyposis coli protein	Apc	DAQHLSETFDNIDNLSPKASHRSKQRHKQNL	___1	UID3887	1	1112
NaN	NaN	NaN	NaN	NaN	NaN	NaN	NaN	0.992074	NaN	NaN	NaN	S	2	0.992254	5.51072e-41	162.88	138.37	144.8	0.15233	52559000	31390000	21169000	2362	E9QLQ9;B2RUG9;Q61315-4;Q61315-3;Q61315-2;Q61315	2362;2396;2261;2295;2362;2396	E9QLQ9	E9QLQ9	Adenomatous polyposis coli protein	Apc	QASLSKNASSIPRSESASKGLNQMSNGNGSN	___1	UID3893	1	1112
0.480523	0.559997	NaN	NaN	NaN	NaN	0.572955	NaN	1.48372	0.867129	NaN	NaN	S	3	0.828924	6.64965e-27	114.39	107.97	85.636	-0.15323	63744000	37795000	25949000	924	E9QLQ9;B2RUG9;Q61315-4;Q61315-3;Q61315-2;Q61315;E9Q4H1	924;958;823;857;924;958;940	E9QLQ9	E9QLQ9	Adenomatous polyposis coli protein	Apc	RTCSMPYAKVEYKRSSNDSLNSVTSSDGYGK	___1	UID3896	1	1112
NaN	NaN	NaN	NaN	NaN	0.818851	NaN	NaN	NaN	NaN	NaN	0.488572	S	3	0.930504	4.95425e-05	62.663	62.663	43.799	-0.2826	8844500	4470300	4374200	2249	E9QLQ9;B2RUG9;Q61315-4;Q61315-3;Q61315-2;Q61315	2249;2283;2148;2182;2249;2283	E9QLQ9	E9QLQ9	Adenomatous polyposis coli protein	Apc	TTSPRGTKPAGKSELSPITRQTSQISGSNKG	___1	UID3898	1	1112
NaN	NaN	NaN	NaN	NaN	NaN	NaN	NaN	0.752299	NaN	NaN	NaN	S	2	0.967541	2.30524e-08	96.414	90.03	82.102	0.07278	5989400	3836300	2153100	2226	E9QLQ9;B2RUG9;Q61315-4;Q61315-3;Q61315-2;Q61315	2226;2260;2125;2159;2226;2260	E9QLQ9	E9QLQ9	Adenomatous polyposis coli protein	Apc	PVSKKGPPLKTPASKSPSEGPGATTSPRGTK	___1	UID3899	1	1112
2.25699	NaN	NaN	NaN	NaN	NaN	NaN	NaN	NaN	NaN	NaN	NaN	S	2	0.844782	0.0029175	55.314	43.148	55.314	0.61621	1146800	385120	761670	1770	E9QLQ9;B2RUG9;Q61315-4;Q61315-3;Q61315-2;Q61315	1770;1804;1669;1703;1770;1804	E9QLQ9	E9QLQ9	Adenomatous polyposis coli protein	Apc	KNTDSKVNVNTEETFSDNKDSKKPSLQTNAK	___1	UID3903	1	1112
NaN	0.627657	0.835446	0.931724	0.939216	0.868162	NaN	NaN	0.956836	0.939456	0.567904	0.590001	T	2	1	4.94044e-15	135.94	135.94	135.94	0.071327	347220000	200990000	146230000	1403	E9QLQ9;B2RUG9;Q61315-4;Q61315-3;Q61315-2;Q61315	1403;1437;1302;1336;1403;1437	E9QLQ9	E9QLQ9	Adenomatous polyposis coli protein	Apc	LPDSPGQTMPPSRSKTPPPPPQTVQAKREVP	___1	UID16086	1	1112
NaN	NaN	NaN	NaN	NaN	NaN	NaN	NaN	0.208388	0.243788	NaN	NaN	S	2	0.975746	0.00251813	82.543	68.19	82.543	-0.4647	30395000	24502000	5893100	607	F8VQ52;A0A2I3BRC5;Q01341	607;605;604	F8VQ52	F8VQ52	Adenylate cyclase type 6	Adcy6	RTKDSKAFRQMGIDDSSKDNRGAQDALNPED	___1	UID1995	1	657
0.530352	0.507737	0.472493	0.466346	0.551377	0.553875	0.478922	NaN	0.424524	0.406899	0.403034	0.451539	S	2	1	3.68804e-61	201.15	176.36	201.15	-0.78718	721700000	474520000	247180000	1332	P51830;E9Q706	1332;1095	P51830	P51830	Adenylate cyclase type 9	Adcy9	KAEERFPFGKAIEKDSCEDIGVEEASELSKL	___1	UID8429	1	2637
NaN	0.307112	NaN	NaN	NaN	NaN	NaN	NaN	NaN	NaN	NaN	NaN	S	4	0.861994	9.8553e-140	155.68	147.75	155.68	-0.14356	141880000	117230000	24647000	14	P51830	14	P51830	P51830	Adenylate cyclase type 9	Adcy9	__MASSPHQQLLHHHSTEVSCDSSGDSNSVR	___1	UID8432	1;2	2637
0.782996	NaN	NaN	1.98205	NaN	NaN	NaN	NaN	NaN	NaN	NaN	0.759764	S	2	0.968819	6.02323e-12	109.07	103.58	109.07	-0.19849	67607000	37716000	29890000	688	P51830;E9Q706	688;451	P51830	P51830	Adenylate cyclase type 9	Adcy9	QNGLLSPPAEEKLTNSQTSLCEILQEKGRWA	___1	UID8434	1;2	2637
NaN	0.77124	1.50511	1.61675	1.18133	1.24203	0.518283	0.538022	0.845057	0.869853	NaN	0.810952	S	2	0.986578	3.18411e-77	177.88	160.18	177.88	0.16727	298910000	169870000	129040000	691	P51830;E9Q706	691;454	P51830	P51830	Adenylate cyclase type 9	Adcy9	LLSPPAEEKLTNSQTSLCEILQEKGRWAGVS	___1	UID8435	1;2	2637
NaN	NaN	NaN	NaN	NaN	NaN	NaN	NaN	0.131482	0.113968	NaN	NaN	S	4	0.861994	9.8553e-140	155.68	147.75	155.68	-0.14356	141880000	117230000	24647000	14	P51830	14	P51830	P51830	Adenylate cyclase type 9	Adcy9	__MASSPHQQLLHHHSTEVSCDSSGDSNSVR	___2	UID27397	1;2	2637
0.193596	0.18964	NaN	NaN	NaN	NaN	NaN	NaN	0.131482	0.113968	NaN	NaN	S	4	0.962357	2.0638e-152	160.6	156.64	135.36	-0.022071	197360000	162140000	35223000	27	P51830	27	P51830	P51830	Adenylate cyclase type 9	Adcy9	HHSTEVSCDSSGDSNSVRVKINPKQLSSNTH	___2	UID27398	1;2	2637
0.243481	0.235716	0.208022	0.214296	0.220086	0.210698	0.211771	0.21033	0.232877	0.26661	0.231593	0.204822	S	3	1	1.50031e-23	126.69	120.66	126.69	-0.1311	2823400000	2271500000	551870000	176	Q9WTP6-2;Q9WTP6	176;176	Q9WTP6-2	Q9WTP6-2	Adenylate kinase 2, mitochondrial;Adenylate kinase 2, mitochondrial, N-terminally processed	Ak2	EPMKDDITGEPLIRRSDDNEKALKTRLEAYH	___1	UID14674	1	4869
NaN	0.28374	0.304679	0.287039	NaN	NaN	NaN	NaN	NaN	NaN	NaN	NaN	S	2	0.99885	0.00349711	112.13	106.9	94.692	0.26227	44131000	32933000	11198000	91	Q9WTP6-2;Q9WTP6	91;91	Q9WTP6-2	Q9WTP6-2	Adenylate kinase 2, mitochondrial;Adenylate kinase 2, mitochondrial, N-terminally processed	Ak2	DEMVVELIEKNLETPSCKNGFLLDGFPRTVR	___1	UID14675	1	4869
NaN	NaN	0.349861	NaN	NaN	NaN	NaN	NaN	NaN	NaN	1.18148	NaN	S	3	0.993793	1.14696e-05	69.133	69.133	44.953	0.62723	11254000	7725600	3528100	162	Q9R0Y5;Q9R0Y5-2	162;178	Q9R0Y5	Q9R0Y5	Adenylate kinase isoenzyme 1	Ak1	KKRLETYYNATEPVISFYDKRGIVRKVNAEG	___1	UID14650	1	4852
0.144339	0.318285	0.305918	NaN	NaN	NaN	NaN	NaN	0.399755	NaN	NaN	NaN	S	3	0.87664	3.87002e-05	87.287	78.124	58.49	0.030163	95402000	66145000	29257000	86	Q9R0Y5;Q9R0Y5-2;A0A0A6YXW8	86;102;81	Q9R0Y5	Q9R0Y5	Adenylate kinase isoenzyme 1	Ak1	TVLDMLRDAMLAKVDSSNGFLIDGYPREVKQ	___1	UID14651	1	4852
NaN	NaN	0.499014	0.378758	NaN	NaN	NaN	NaN	NaN	NaN	NaN	NaN	S	2	1	0.00059731	101.39	78.473	93.959	-0.43354	10861000	7059300	3801300	394	J3QN31;P28650;P28650-2	394;371;394	J3QN31	J3QN31	Adenylosuccinate synthetase isozyme 1	Adssl1	FTALALTKLDILDVLSEIKVGISYKLNGKRI	___1	UID7134	1	2100
NaN	NaN	0.526704	NaN	NaN	0.446755	0.529321	0.543298	NaN	NaN	NaN	NaN	S	2	0.880959	2.36568e-18	105.06	105.06	65.107	-0.093338	528330000	315480000	212850000	2	J3QN31;P28650;P28650-2	2;2;2	J3QN31	J3QN31	Adenylosuccinate synthetase isozyme 1	Adssl1	______________MSGTRASNDRPPGTGGV	___1	UID7135	1	2100
0.205015	0.249986	0.955145	1.02443	0.531431	0.572899	0.160906	0.197569	0.275844	0.255675	0.206535	0.21008	S	2	0.999998	5.4056e-53	160.09	148.61	160.09	0.15671	2191700000	1760000000	431710000	7	J3QN31;P28650;P28650-2	7;7;7	J3QN31	J3QN31	Adenylosuccinate synthetase isozyme 1	Adssl1	_________MSGTRASNDRPPGTGGVKRGRL	___1	UID7136	1	2100
0.440578	0.417374	NaN	0.407697	0.406643	0.414781	NaN	NaN	NaN	NaN	0.446391	0.458543	S	3	0.998602	4.77155e-12	102.89	102.89	102.89	-0.3962	1894700000	1271100000	623680000	188	D3YTR7;A0A286YCS6;Q9CYT6	188;245;300	D3YTR7	D3YTR7	Adenylyl cyclase-associated protein;Adenylyl cyclase-associated protein 2	Cap2	KTYKNPSLRAQGQIRSPTKTHTPSPTSPKSN	___1	UID1845	1	606
0.485297	0.48653	0.423456	0.435539	0.481528	NaN	0.524804	0.511064	0.464622	0.451898	0.516351	NaN	S	2	0.981598	3.54761e-20	157.97	149.48	124.46	-0.067838	995640000	652880000	342760000	199	D3YTR7;A0A286YCS6;Q9CYT6	199;256;311	D3YTR7	D3YTR7	Adenylyl cyclase-associated protein;Adenylyl cyclase-associated protein 2	Cap2	GQIRSPTKTHTPSPTSPKSNSPQKHTPVLEL	___1	UID1846	1	606
NaN	0.430646	NaN	0.392447	0.356916	0.372736	NaN	NaN	NaN	0.258232	0.367469	0.435184	S	3	0.987896	3.9813e-168	195.01	186.65	148.31	0.34123	183370000	126990000	56377000	1052	Q8CHC8	1052	Q8CHC8	Q8CHC8	ADNP homeobox protein 2	Adnp2	GSEKGLGAVPLKRQKSEIRTEGSGPSEDSLQ	___1	UID12562	1	3972
0.227103	0.223225	0.215425	0.224436	0.206356	0.172942	0.243274	0.241106	0.207322	0.229485	0.226742	0.225272	S	2	1	2.47617e-25	149	46.472	97.45	0.0069829	7489300000	6017400000	1471900000	22	P48962	22	P48962	P48962	ADP/ATP translocase 1	Slc25a4	SFLKDFLAGGIAAAVSKTAVAPIERVKLLLQ	___1	UID8347	1	2607
0.214383	0.216702	0.210638	0.212062	0.202043	0.201191	0.223467	0.226108	0.21437	0.214034	0.216668	0.21733	S	2	1	2.80444e-07	138.63	114.16	53.08	0.049297	9046800000	7299600000	1747300000	7	P48962	7	P48962	P48962	ADP/ATP translocase 1	Slc25a4	_________MGDQALSFLKDFLAGGIAAAVS	___1	UID8348	1	2607
0.402439	NaN	NaN	0.540473	0.437313	0.574771	0.386621	NaN	0.476511	0.407337	NaN	NaN	S	2	0.876279	1.94529e-74	170.91	170.91	170.91	-1.2869	7975200000	5205100000	2770100000	149	P48962	149	P48962	P48962	ADP/ATP translocase 1	Slc25a4	LDFARTRLAADVGKGSSQREFNGLGDCLTKI	___1	UID8349	1	2607
0.399444	0.390199	0.530381	0.512532	0.50442	0.541535	0.405021	0.399362	0.583402	0.50453	0.507871	0.522319	S	3	0.995605	0	286.57	286.57	90.765	-0.25001	34947000000	22917000000	12030000000	150	P48962	150	P48962	P48962	ADP/ATP translocase 1	Slc25a4	DFARTRLAADVGKGSSQREFNGLGDCLTKIF	___1	UID8350	1	2607
0.326358	0.295375	NaN	NaN	NaN	NaN	NaN	NaN	0.257571	0.366238	NaN	0.336447	S	2	1	0.00262413	112.13	62.414	75.197	-0.1367	50463000	36835000	13629000	167	P48962	167	P48962	P48962	ADP/ATP translocase 1	Slc25a4	REFNGLGDCLTKIFKSDGLKGLYQGFSVSVQ	___1	UID8351	1	2607
0.0829605	0.0865133	0.108599	0.117239	0.107613	0.0916047	0.076345	0.104329	0.0927384	0.0988067	0.112205	0.103905	S	3	1	1.50307e-29	174.4	172.8	53.557	0.13464	11419000000	10358000000	1060800000	42	P48962;P51881	42;42	P48962;P51881	P48962	ADP/ATP translocase 1;ADP/ATP translocase 2;ADP/ATP translocase 2, N-terminally processed	Slc25a4;Slc25a5	APIERVKLLLQVQHASKQISAEKQYKGIIDC;APIERVKLLLQVQHASKQITADKQYKGIIDC	___1	UID8352	1	2607;2640
0.274376	0.282422	0.230885	0.332335	0.402535	0.208147	0.343412	NaN	0.301894	0.31272	0.312561	0.254649	S	2	1	1.10289e-19	146.3	44.992	76.588	-0.12389	644590000	359620000	284970000	22	P51881	22	P51881	P51881	ADP/ATP translocase 2;ADP/ATP translocase 2, N-terminally processed	Slc25a5	SFAKDFLAGGVAAAISKTAVAPIERVKLLLQ	___1	UID8444	1	2640
0.356962	0.35219	0.391445	0.378738	0.416919	0.419583	0.382601	0.383543	0.382351	0.425382	0.35946	0.396129	S	2	1	0.00040454	117.14	93.612	113.22	0.11103	346760000	243490000	103270000	7	P51881	7	P51881	P51881	ADP/ATP translocase 2;ADP/ATP translocase 2, N-terminally processed	Slc25a5	_________MTDAAVSFAKDFLAGGVAAAIS	___1	UID8445	1	2640
NaN	0.41343	0.191213	0.167902	NaN	NaN	NaN	NaN	NaN	0.499809	NaN	NaN	S	3	0.999833	5.54608e-62	141.78	128.61	141.78	0.14582	36018000	29096000	6921500	150	Q3TGS9;V9GWV1;V9GXM1;Q9EPJ9-2;Q9EPJ9	150;150;150;150;150	Q3TGS9	Q3TGS9	ADP-ribosylation factor GTPase-activating protein 1	Arfgap1	TPPQPKTLQFTAHRASGQPQSAAASGDKAFE	___1	UID9476	1	2996
0.355484	NaN	NaN	NaN	NaN	NaN	NaN	NaN	NaN	NaN	NaN	NaN	S	3	0.980028	9.69851e-07	70.465	60.207	70.465	-0.085407	7700200	7208400	491810	155	Q3TGS9;V9GWV1;V9GXM1;Q9EPJ9-2;Q9EPJ9	155;155;155;155;155	Q3TGS9	Q3TGS9	ADP-ribosylation factor GTPase-activating protein 1	Arfgap1	KTLQFTAHRASGQPQSAAASGDKAFEDWLND	___1	UID9477	1	2996
NaN	NaN	0.268912	NaN	NaN	NaN	NaN	NaN	0.309362	NaN	NaN	NaN	S	3	0.981579	0.000374507	57.52	57.52	49.606	0.017121	16949000	13856000	3093600	236	Q99K28;Q99K28-2	236;250	Q99K28	Q99K28	ADP-ribosylation factor GTPase-activating protein 2	Arfgap2	KKGLGAKKGLGAQKVSNQSFTEIERQAQVAE	___1	UID13473	1	4333
0.11554	0.15293	0.184464	0.171935	0.282958	0.266063	0.211821	0.271902	0.177254	0.125314	0.42642	0.488078	S	2	0.999992	6.4181e-256	255.22	237.3	255.22	0.32334	2243400000	1790900000	452550000	239	Q99K28;Q99K28-2	239;253	Q99K28	Q99K28	ADP-ribosylation factor GTPase-activating protein 2	Arfgap2	LGAKKGLGAQKVSNQSFTEIERQAQVAEKLR	___1	UID13474	1	4333
0.158705	0.182487	0.144565	0.177954	0.23891	NaN	NaN	NaN	0.163794	0.170957	0.30902	0.317921	S	2	0.98909	6.50546e-37	169.89	105.07	163.45	0.27867	454080000	363100000	90980000	241	A0A0R4J0T8;Q9D8S3	241;241	A0A0R4J0T8	A0A0R4J0T8	ADP-ribosylation factor GTPase-activating protein 3	Arfgap3	GAKKGSLGAQKLTNTSFTEIEKQAQAVDKRK	___1	UID907	1	283
NaN	NaN	0.462563	0.332256	0.433732	NaN	NaN	NaN	NaN	NaN	0.43976	0.448235	S	2	0.975664	5.74883e-25	105.39	93.176	90.754	0.35843	43786000	28918000	14868000	45	Q9D0J4	45	Q9D0J4	Q9D0J4	ADP-ribosylation factor-like protein 2	Arl2	TTILKKFNGEDVDTISPTLGFNIKTLEHRGF	___1	UID13866	1	4535
0.361455	NaN	0.608089	0.649954	0.596723	0.843686	NaN	NaN	NaN	NaN	NaN	0.577078	S	3	1	9.0895e-22	103.34	82.904	51.834	0.0045747	97473000	62723000	34750000	80	Q8BH07	80	Q8BH07	Q8BH07	ADP-ribosylation factor-like protein 6-interacting protein 6	Arl6ip6	SETKRAPLLPRVGDGSPVLPDKRNGIFPATA	___1	UID11885	1	3734
NaN	NaN	0.376926	0.620629	NaN	NaN	0.554059	0.584587	0.733624	0.506004	NaN	NaN	S	3	0.999979	0.000100856	95.236	83.966	95.236	-0.36771	54437000	34678000	19759000	390	B1AVP1;A3KMF4;E9Q921;O88573	390;382;390;382	B1AVP1	B1AVP1	AF4/FMR2 family member 1	Aff1	EPSRFPFPTKDPLHVSPATQSQKQYDTPSKT	___1	UID3434	1	980
0.476564	0.429065	0.532997	0.511168	0.636966	NaN	0.431774	0.434787	NaN	NaN	NaN	0.522092	S	3	0.989841	8.8282e-137	187.51	178.13	159.56	0.32888	158810000	99892000	58916000	301	B1AVP1;A3KMF4;E9Q921;O88573	301;293;301;293	B1AVP1	B1AVP1	AF4/FMR2 family member 1	Aff1	AYVRPMDGQDQAPSESPELKLPLEDYGQQSF	___1	UID3436	1	980
0.695815	0.603795	NaN	0.633349	0.602363	0.441818	NaN	NaN	0.612059	0.592038	0.55049	0.58861	S	2	0.999937	0.00190103	61.212	53.287	61.212	0.1045	97240000	59566000	37674000	809	Q9ESC8	809	Q9ESC8	Q9ESC8	AF4/FMR2 family member 4	Aff4	ESSKQSSTKEKDLLPSPAGPILSKDSKTEHG	___1	UID14232	1	4717
NaN	NaN	NaN	NaN	0.572396	NaN	NaN	NaN	NaN	NaN	NaN	NaN	S	3	0.99642	2.13835e-05	67.251	59.629	48.229	0.025236	12427000	7477500	4949900	701	Q9ESC8	701	Q9ESC8	Q9ESC8	AF4/FMR2 family member 4	Aff4	RMFSPMEEKELLSPLSEPDDRYPLIVKIDLN	___1	UID14233	1	4717
0.599732	NaN	0.64678	0.488278	0.5436	0.49401	0.552176	0.623829	0.498542	0.564355	0.520808	0.446656	S	2	0.999858	1.0167e-125	219.97	204.81	219.97	-2.6456	230270000	139540000	90735000	1040	Q9ESC8	1040	Q9ESC8	Q9ESC8	AF4/FMR2 family member 4	Aff4	LTEHLKNSYSNSQAPSPGLGSKAVGMPSPVS	___1	UID14234	1	4717
NaN	NaN	0.650783	0.54498	NaN	NaN	NaN	0.582409	0.610125	0.617304	0.620273	NaN	S	3	1	2.5923e-06	73.11	69.008	73.11	0.37858	211330000	126290000	85041000	544	Q9ESC8	544	Q9ESC8	Q9ESC8	AF4/FMR2 family member 4	Aff4	KTIQKGSESGRGRQKSPAQSDSTTQRRTVGK	___1	UID14235	1	4717
NaN	NaN	NaN	NaN	0.892904	1.56915	NaN	NaN	NaN	NaN	NaN	0.581261	S	2	0.996017	8.02e-13	124.99	110.96	89.261	1.5439	55461000	25689000	29773000	482	Q9ESC8	482	Q9ESC8	Q9ESC8	AF4/FMR2 family member 4	Aff4	WQLDNWLNKVNPHKVSPASSVDSNIPSSQAY	___1	UID14236	1	4717
0.911209	0.777726	0.623004	0.634229	0.638069	0.567253	0.526182	0.526103	0.61692	0.620775	0.59367	0.582099	S	2	0.999635	5.65098e-07	135.99	101.27	124.42	0.0083261	444720000	261040000	183680000	1484	E9Q852;E9Q9C3;Q9QZQ1-2;Q9QZQ1;E9PYX7;F7C3I9	1484;1506;1484;1499;1499;47	E9Q852	E9Q852	Afadin	Mllt4	QPRTIERKDLQYITISKEELSSGDSLSPDPW	___1	UID5655	1	1672
0.711136	0.691062	0.409819	0.518631	NaN	0.817299	0.441425	0.416072	0.415093	0.456825	0.397544	0.428949	S	2	0.999516	6.0494e-126	212.7	185.37	212.7	0.10149	329130000	213270000	115860000	1495	E9Q852;E9Q9C3;Q9QZQ1-2;Q9QZQ1;E9PYX7;F7C3I9	1495;1517;1495;1510;1510;58	E9Q852	E9Q852	Afadin	Mllt4	YITISKEELSSGDSLSPDPWKRDAREKLEKQ	___1	UID5657	1	1672
0.534161	0.513338	NaN	NaN	0.708542	0.922731	0.300923	NaN	0.613302	0.562106	0.582818	0.564254	S	3	0.999997	1.35606e-54	128.36	111.5	117.43	-0.03248	296210000	185020000	111180000	188	E9Q852;E9Q9C3;Q9QZQ1-2;Q9QZQ1;E9PYX7;D3Z7L2;D3YUD2	188;188;188;188;188;189;188	E9Q852	E9Q852	Afadin	Mllt4	EKEALRQASDKEERPSQGDDSENSRLAAEVY	___1	UID5658	1	1672
0.191088	0.203807	0.144079	0.179426	0.185113	0.180712	NaN	NaN	0.166701	0.168083	0.216048	0.198134	S	3	1	3.58862e-45	153.21	135.65	133.93	-0.051977	3068000000	2620500000	447540000	1780	E9Q852;E9Q9C3;Q9QZQ1-2;Q9QZQ1;F7C3I9	1780;1802;1780;1795;355	E9Q852	E9Q852	Afadin	Mllt4	GAPENLTFKERQRLFSQGQDVSDKVKASRKL	___1	UID5659	1	1672
0.505344	NaN	NaN	0.44401	0.713207	NaN	NaN	NaN	NaN	NaN	NaN	NaN	S	4	0.976316	5.8507e-150	157.09	153.09	157.09	-0.52164	82769000	51364000	31405000	1730	E9Q852;E9Q9C3;Q9QZQ1-2;Q9QZQ1;F7C3I9	1730;1752;1730;1745;305	E9Q852	E9Q852	Afadin	Mllt4	AYDEEEEDYGPAGPNSYSGSAGTAVGAYDAP	___1	UID5660	1	1672
NaN	NaN	NaN	NaN	NaN	0.415043	NaN	NaN	NaN	NaN	NaN	0.410837	S	3	0.820399	5.00139e-24	99.774	88.875	66.871	-0.0035766	186020000	128310000	57713000	1755	E9Q852;E9Q9C3;Q9QZQ1-2;Q9QZQ1;F7C3I9	1755;1777;1755;1770;330	E9Q852	E9Q852	Afadin	Mllt4	GAYDAPREAREKLTRSQDADLPGSSGAPENL	___1	UID5661	1	1672
0.479793	0.478887	0.453475	0.440422	0.509797	0.487229	NaN	NaN	0.436507	0.444052	NaN	NaN	S	3	1	4.1393e-211	220.17	207.37	61.738	0.23957	6380500000	4062900000	2317600000	1167	E9Q852;E9Q9C3;Q9QZQ1-2;Q9QZQ1;E9PYX7	1167;1189;1167;1182;1182	E9Q852	E9Q852	Afadin	Mllt4	RADHRSSPNVANQPPSPGGKGPYTSGTAAKI	___1	UID5664	1;2;3	1672
0.216751	0.193292	NaN	NaN	0.328529	0.318225	0.239365	0.230675	0.16914	0.149964	0.194906	0.172771	S	2	0.999495	9.27024e-20	139.3	129.41	139.3	0.11153	220750000	184030000	36713000	1704	E9Q852;E9Q9C3;Q9QZQ1-2;Q9QZQ1;F7C3I9	1704;1726;1704;1719;279	E9Q852	E9Q852	Afadin	Mllt4	PPPQRNASYLKTQVLSPDSLFTAKFVAYDEE	___1	UID5665	1	1672
NaN	NaN	NaN	0.571715	0.695866	0.691447	NaN	NaN	NaN	NaN	NaN	NaN	S	3	1	3.636e-137	192.22	192.22	61.738	0.23957	1026600000	591290000	435360000	1157	E9Q852;E9Q9C3;Q9QZQ1-2;Q9QZQ1;E9PYX7	1157;1179;1157;1172;1172	E9Q852	E9Q852	Afadin	Mllt4	LPGDDRLMKNRADHRSSPNVANQPPSPGGKG	___2	UID24627	2;3	1672
0.649205	0.812741	0.580577	0.606199	0.640108	0.664827	NaN	NaN	0.507384	0.564691	NaN	0.745627	S	3	1	5.3776e-137	191.98	178.71	61.738	0.23957	1875400000	1079800000	795650000	1158	E9Q852;E9Q9C3;Q9QZQ1-2;Q9QZQ1;E9PYX7	1158;1180;1158;1173;1173	E9Q852	E9Q852	Afadin	Mllt4	PGDDRLMKNRADHRSSPNVANQPPSPGGKGP	___2	UID24628	2;3	1672
0.649205	0.812741	0.580577	0.606199	0.667412	0.67801	NaN	NaN	0.507384	0.564691	NaN	0.745627	S	3	1	4.1393e-211	220.17	207.37	61.738	0.23957	6380500000	4062900000	2317600000	1167	E9Q852;E9Q9C3;Q9QZQ1-2;Q9QZQ1;E9PYX7	1167;1189;1167;1182;1182	E9Q852	E9Q852	Afadin	Mllt4	RADHRSSPNVANQPPSPGGKGPYTSGTAAKI	___2	UID24629	1;2;3	1672
NaN	NaN	0.759383	0.984404	1.0532	0.995431	NaN	NaN	NaN	NaN	NaN	NaN	S	3	1	3.636e-137	192.22	192.22	61.738	0.23957	1026600000	591290000	435360000	1157	E9Q852;E9Q9C3;Q9QZQ1-2;Q9QZQ1;E9PYX7	1157;1179;1157;1172;1172	E9Q852	E9Q852	Afadin	Mllt4	LPGDDRLMKNRADHRSSPNVANQPPSPGGKG	___3	UID43592	2;3	1672
NaN	NaN	0.759383	0.984404	1.0532	0.995431	NaN	NaN	NaN	NaN	NaN	NaN	S	3	1	5.3776e-137	191.98	178.71	61.738	0.23957	1875400000	1079800000	795650000	1158	E9Q852;E9Q9C3;Q9QZQ1-2;Q9QZQ1;E9PYX7	1158;1180;1158;1173;1173	E9Q852	E9Q852	Afadin	Mllt4	PGDDRLMKNRADHRSSPNVANQPPSPGGKGP	___3	UID43593	2;3	1672
NaN	NaN	0.759383	0.984404	1.0532	0.995431	NaN	NaN	NaN	NaN	NaN	NaN	S	3	1	4.1393e-211	220.17	207.37	61.738	0.23957	6380500000	4062900000	2317600000	1167	E9Q852;E9Q9C3;Q9QZQ1-2;Q9QZQ1;E9PYX7	1167;1189;1167;1182;1182	E9Q852	E9Q852	Afadin	Mllt4	RADHRSSPNVANQPPSPGGKGPYTSGTAAKI	___3	UID43594	1;2;3	1672
NaN	NaN	NaN	NaN	NaN	NaN	NaN	NaN	0.503412	0.437698	NaN	NaN	S	3	0.961317	0.000123767	49.765	36.535	49.765	0.18591	19699000	13086000	6613600	107	Q8JZQ2	107	Q8JZQ2	Q8JZQ2	AFG3-like protein 2	Afg3l2	AVGEKKEPQPSGPQPSGGAGGGGGKRRGKKE	___1	UID12682	1	4005
NaN	0.601179	NaN	NaN	NaN	NaN	NaN	NaN	NaN	NaN	NaN	NaN	S	4	0.789794	4.27743e-15	80.711	80.711	65.275	-0.11628	20096000	12102000	7993800	151	H3BJH7;Q80WT5-2;Q80WT5	151;151;151	H3BJH7	H3BJH7	Aftiphilin	Aftph	KVVVQGPSTGQLRSFSPGDFRTDKNIVHQTK	___1	UID7045	1	2056
0.257052	NaN	NaN	NaN	NaN	NaN	NaN	NaN	NaN	NaN	NaN	NaN	S	2	0.999957	0.0156959	68.809	59.154	59.898	0.21099	4434500	3968900	465600	151	O08715-6;O08715;O08715-4;O08715-2;O08715-5;O08715-3	151;151;184;151;151;184	O08715-6	O08715-6	A-kinase anchor protein 1, mitochondrial	Akap1	AKSIPLGCPLLPKDASFPYEAVERCKQESAL	___1	UID7190	1	2130
0.471904	0.471893	0.969178	0.937022	0.893616	0.900787	NaN	NaN	0.633613	0.621502	NaN	0.851634	S	4	1	4.2521e-279	212.21	212.21	199.25	-0.016135	11350000000	6197500000	5152700000	55	O08715-6;O08715;O08715-4;O08715-2;O08715-5;O08715-3	55;55;88;55;55;88	O08715-6	O08715-6	A-kinase anchor protein 1, mitochondrial	Akap1	VETLKVGPAIKDRRLSEEACPGVLSVAPTVT	___1	UID7191	1	2130
NaN	NaN	NaN	NaN	NaN	NaN	NaN	0.51555	NaN	NaN	NaN	NaN	S	2	1	0.00221729	75.479	72.965	75.479	0.17546	3145900	1797300	1348600	52	O88845;O88845-3	52;52	O88845	O88845	A-kinase anchor protein 10, mitochondrial	Akap10	KTLDVKSTKASVAVHSPQKSTKNHALLEAAG	___1	UID7544	1	2265
0.334622	0.360991	0.369662	NaN	0.453688	0.287444	0.502638	0.357679	0.359162	0.385178	0.441974	0.274477	S	2	0.990593	8.13227e-40	164.2	157.53	153.7	0.30004	258840000	182540000	76299000	187	O88845;O88845-3;O88845-2	187;187;108	O88845	O88845	A-kinase anchor protein 10, mitochondrial	Akap10	HSLNTVKQSSLAEPVSPSKRHETPASSVTEA	___1	UID7545	1	2265
0.621305	0.638425	0.609853	0.576232	0.59482	0.406874	0.669782	0.611606	0.675693	0.710643	0.649571	0.679297	S	2	0.999972	0	287.25	279.16	231.06	-0.21112	2159300000	1288600000	870650000	1540	Q9WTQ5-2;Q9WTQ5	1540;1645	Q9WTQ5-2	Q9WTQ5-2	A-kinase anchor protein 12	Akap12	LAKAEADASGNLTKESPDTNGPKLTEEGDAL	___1	UID14676	1	4871
0.705239	0.814925	0.812959	0.621904	NaN	1.06664	NaN	NaN	0.687189	0.682942	NaN	0.627181	S	2	1	3.2371e-102	192.46	168.98	166.79	0.02372	212780000	120170000	92609000	1246	Q9WTQ5-2;Q9WTQ5	1246;1351	Q9WTQ5-2	Q9WTQ5-2	A-kinase anchor protein 12	Akap12	LTADMPHSERGKALGSLEGSPSLPDQDKADC	___1	UID14677	1;2	4871
1.265	1.07598	0.881758	1.03936	1.18084	1.05616	NaN	NaN	0.752514	0.945241	0.504417	0.812224	S	2	0.999612	7.3876e-157	222.88	217.16	120.54	0.10425	390020000	203220000	186800000	1250	Q9WTQ5-2;Q9WTQ5	1250;1355	Q9WTQ5-2	Q9WTQ5-2	A-kinase anchor protein 12	Akap12	MPHSERGKALGSLEGSPSLPDQDKADCIEVQ	___1	UID14678	1;2	4871
NaN	NaN	NaN	0.686038	0.624895	NaN	NaN	NaN	NaN	0.644473	0.577909	NaN	S	2	0.941976	8.10001e-33	140.84	112.21	125.5	0.32177	86259000	50436000	35823000	1252	Q9WTQ5-2;Q9WTQ5	1252;1357	Q9WTQ5-2	Q9WTQ5-2	A-kinase anchor protein 12	Akap12	HSERGKALGSLEGSPSLPDQDKADCIEVQVQ	___1	UID14679	1	4871
0.629392	0.690073	0.61902	0.322254	0.672398	0.665583	0.608771	0.624953	0.529349	0.760018	0.717032	0.648529	S	3	0.999653	8.1478e-273	228.41	215.74	47.728	-0.17272	9672100000	5473500000	4198600000	577	Q9WTQ5-2;Q9WTQ5	577;682	Q9WTQ5-2	Q9WTQ5-2	A-kinase anchor protein 12	Akap12	ALICVGSSKKRARKASSSDDEGGPRTLGGDG	___1	UID14680	1;2;3	4871
0.760056	0.779335	NaN	NaN	NaN	NaN	NaN	NaN	0.666065	0.688558	NaN	NaN	S	3	0.999662	1.233e-119	168.17	147.88	47.728	-0.17272	2737600000	1511300000	1226200000	578	Q9WTQ5-2;Q9WTQ5	578;683	Q9WTQ5-2	Q9WTQ5-2	A-kinase anchor protein 12	Akap12	LICVGSSKKRARKASSSDDEGGPRTLGGDGH	___1	UID14681	1;2;3	4871
NaN	NaN	NaN	NaN	NaN	NaN	NaN	NaN	NaN	0.62488	NaN	NaN	S	3	0.999266	7.4536e-164	189.12	160.28	47.728	-0.17272	1768900000	1006900000	762010000	579	Q9WTQ5-2;Q9WTQ5	579;684	Q9WTQ5-2	Q9WTQ5-2	A-kinase anchor protein 12	Akap12	ICVGSSKKRARKASSSDDEGGPRTLGGDGHR	___1	UID14682	1;2;3	4871
NaN	NaN	NaN	NaN	NaN	NaN	NaN	NaN	NaN	0.404641	NaN	NaN	S	4	0.96155	2.19704e-38	89.628	83.328	88.033	0.54562	222620000	173630000	48992000	640	Q9WTQ5-2;Q9WTQ5	640;745	Q9WTQ5-2	Q9WTQ5-2	A-kinase anchor protein 12	Akap12	PAGSPSEGEGVSTWESFKRLVTPRKKSKSKL	___1	UID14689	1	4871
0.501226	0.407792	0.703973	0.626411	0.690899	0.691776	0.511235	0.509292	0.546631	0.531699	0.579965	0.601464	S	2	0.999997	0	311.93	311.93	311.23	0.05575	1658700000	1060900000	597750000	165	Q9WTQ5-2;Q9WTQ5	165;270	Q9WTQ5-2	Q9WTQ5-2	A-kinase anchor protein 12	Akap12	DGEENREKEPTKPLESPTSPVSNETTSSFKK	___1	UID14690	1;2	4871
NaN	0.559414	0.491175	NaN	NaN	NaN	0.755319	0.717839	NaN	NaN	0.532604	0.543114	S	2	0.999871	0	283.68	267.5	218.43	0.25191	404110000	258930000	145180000	168	Q9WTQ5-2;Q9WTQ5	168;273	Q9WTQ5-2	Q9WTQ5-2	A-kinase anchor protein 12	Akap12	ENREKEPTKPLESPTSPVSNETTSSFKKFFT	___1	UID14691	1;2	4871
0.326021	0.351804	0.464585	0.495928	NaN	NaN	0.323008	NaN	NaN	NaN	NaN	NaN	S	3	0.975494	5.6313e-299	259.93	250.84	187.86	0.29302	1078400000	775060000	303300000	177	Q9WTQ5-2;Q9WTQ5	177;282	Q9WTQ5-2	Q9WTQ5-2	A-kinase anchor protein 12	Akap12	PLESPTSPVSNETTSSFKKFFTHGWAGWRKK	___1	UID14694	1	4871
0.72159	0.77877	0.781781	0.762715	0.79094	0.771898	0.715097	0.69565	0.72238	0.804924	0.719383	0.703929	S	2	0.999991	1.168e-293	236.28	219.3	195.3	0.97953	38616000000	20569000000	18047000000	245	Q9WTQ5-2;Q9WTQ5	245;350	Q9WTQ5-2	Q9WTQ5-2	A-kinase anchor protein 12	Akap12	AEEQEPAEGTDQARLSADYEKVELPLEDQVG	___1	UID14695	1	4871
0.601239	0.654088	NaN	0.816887	NaN	1.11262	1.25859	0.527024	0.715734	0.723341	0.688501	0.478273	S	2	1	2.0605e-230	241.13	241.13	230.67	-0.37344	1730200000	1010300000	719930000	362	Q9WTQ5-2;Q9WTQ5	362;467	Q9WTQ5-2	Q9WTQ5-2	A-kinase anchor protein 12	Akap12	EVCVSGGDHTQLTDLSPEEKMLPKHPEGIVS	___1	UID14696	1	4871
NaN	NaN	0.643489	0.785121	1.18338	NaN	0.570342	0.640032	0.662457	0.861521	0.636358	0.713113	S	2	0.98868	1.3973e-141	195.92	179.57	191.36	0.15045	236920000	129190000	107730000	449	Q9WTQ5-2;Q9WTQ5	449;554	Q9WTQ5-2	Q9WTQ5-2	A-kinase anchor protein 12	Akap12	ESPESADEQKGESSASSPEEPEEIACLEKGP	___1	UID14699	1	4871
0.690667	0.622659	0.618247	0.565311	0.637268	0.693076	0.569066	0.567593	0.670355	0.651284	0.616013	0.634116	S	3	0.997657	0	331.39	317.13	183.85	0.40889	7433600000	4358100000	3075500000	479	Q9WTQ5-2;Q9WTQ5	479;584	Q9WTQ5-2	Q9WTQ5-2	A-kinase anchor protein 12	Akap12	PSEAPQEAEAEEGATSDGEKKREGITPWASF	___1	UID14701	1	4871
1.22709	1.11777	0.933778	0.750588	0.938611	0.953406	NaN	NaN	NaN	NaN	NaN	0.670823	S	3	0.977834	0	295.03	295.03	295.03	0.044425	247700000	132360000	115340000	384	Q9WTQ5-2;Q9WTQ5	384;489	Q9WTQ5-2	Q9WTQ5-2	A-kinase anchor protein 12	Akap12	PKHPEGIVSEVEMLSSQERIKVQGSPLKKLF	___1	UID14703	1	4871
NaN	NaN	NaN	NaN	NaN	NaN	NaN	NaN	NaN	1.50011	NaN	NaN	S	4	0.999898	1.50134e-06	54.389	49.58	54.389	0.36789	15102000	3503700	11598000	89	Q9WTQ5-2;Q9WTQ5	89;194	Q9WTQ5-2	Q9WTQ5-2	A-kinase anchor protein 12	Akap12	QLLTVKKDEGEGAEASVGAGDHQEPGVETVG	___1	UID14704	1	4871
0.169609	0.189123	0.273807	0.341843	0.343254	0.315141	NaN	NaN	0.328738	0.31522	0.365727	0.243482	S	2	0.990461	0.00176416	115.71	70.633	115.71	-0.13279	170930000	131180000	39750000	402	Q9WTQ5-2;Q9WTQ5	402;507	Q9WTQ5-2	Q9WTQ5-2	A-kinase anchor protein 12	Akap12	RIKVQGSPLKKLFSSSGLKKLSGKKQKGKRG	___1	UID14708	1	4871
0.562052	0.557108	0.50058	0.430034	0.501776	0.58682	0.406286	0.423677	0.512656	0.492205	0.560476	0.525564	S	2	0.9989	0	257.75	250.05	241.01	-0.25993	8739300000	5402700000	3336600000	129	Q9WTQ5-2;Q9WTQ5	129;234	Q9WTQ5-2	Q9WTQ5-2	A-kinase anchor protein 12	Akap12	KQSTEKQEGTLKQAQSSTEIPLQAESGQGTE	___1	UID14709	1	4871
NaN	NaN	0.541758	0.561664	0.717735	NaN	NaN	NaN	NaN	NaN	NaN	NaN	S	3	0.999993	2.44242e-20	74.868	70.634	74.868	0.26167	108700000	60323000	48373000	706	Q9WTQ5-2;Q9WTQ5	706;811	Q9WTQ5-2	Q9WTQ5-2	A-kinase anchor protein 12	Akap12	KKRADGKQEQAAVEDSGPGEINEDDPDVPAV	___1	UID14711	1	4871
NaN	NaN	NaN	NaN	NaN	NaN	NaN	NaN	0.608919	0.546618	NaN	NaN	S	2	0.999987	0.00126786	72.681	51.091	69.602	-0.26469	69066000	47295000	21771000	493	Q9WTQ5-2;Q9WTQ5	493;598	Q9WTQ5-2	Q9WTQ5-2	A-kinase anchor protein 12	Akap12	TSDGEKKREGITPWASFKKMVTPKKRVRRPS	___1	UID14715	1	4871
NaN	NaN	1.40947	0.7046	0.683044	NaN	0.486679	0.457137	NaN	0.935724	0.836557	NaN	S	3	0.999574	7.5362e-123	152.87	143.58	122.96	0.95476	462410000	261030000	201380000	438	Q9WTQ5-2;Q9WTQ5	438;543	Q9WTQ5-2	Q9WTQ5-2	A-kinase anchor protein 12	Akap12	EEPGEYQHIQTESPESADEQKGESSASSPEE	___1	UID14716	1	4871
0.681018	0.680312	0.588288	0.62986	0.645329	0.713507	NaN	NaN	0.6099	NaN	NaN	NaN	S	4	1	1.7267e-291	270.95	230.14	78.088	-0.60306	3869400000	2332900000	1536500000	508	Q9WTQ5-2;Q9WTQ5	508;613	Q9WTQ5-2	Q9WTQ5-2	A-kinase anchor protein 12	Akap12	SFKKMVTPKKRVRRPSESDKEEELDKVKSAT	___1	UID14717	1;2	4871
NaN	NaN	0.483365	NaN	NaN	0.615206	NaN	NaN	0.6099	NaN	NaN	NaN	S	4	1	7.1638e-102	190.71	149.9	78.088	-0.60306	1313600000	747110000	566530000	510	Q9WTQ5-2;Q9WTQ5	510;615	Q9WTQ5-2	Q9WTQ5-2	A-kinase anchor protein 12	Akap12	KKMVTPKKRVRRPSESDKEEELDKVKSATLS	___1	UID14718	1;2	4871
0.900567	NaN	0.66884	0.713396	0.971838	0.967375	NaN	NaN	NaN	NaN	0.619978	0.701779	S	3	0.876051	3.9351e-260	215.84	207.76	165.04	-0.21499	1498100000	803020000	695050000	526	Q9WTQ5-2;Q9WTQ5	526;631	Q9WTQ5-2	Q9WTQ5-2	A-kinase anchor protein 12	Akap12	DKEEELDKVKSATLSSTESTASGMQDEVRAV	___1	UID14721	1;2	4871
0.917966	1.06017	0.695202	0.648777	0.621333	0.625013	0.635373	0.738063	0.679656	0.785826	0.681132	0.765248	S	4	0.999906	0	261.81	253.19	221.65	0.12996	2748500000	1490600000	1257800000	532	Q9WTQ5-2;Q9WTQ5	532;637	Q9WTQ5-2	Q9WTQ5-2	A-kinase anchor protein 12	Akap12	DKVKSATLSSTESTASGMQDEVRAVGEEQRS	___1	UID14723	1;2	4871
NaN	0.638971	NaN	NaN	0.74214	0.83771	NaN	NaN	0.828513	0.596927	0.62043	0.575648	S	4	0.999987	3.7914e-119	146.12	146.12	112.9	-0.21766	303140000	178730000	124410000	547	Q9WTQ5-2;Q9WTQ5	547;652	Q9WTQ5-2	Q9WTQ5-2	A-kinase anchor protein 12	Akap12	SGMQDEVRAVGEEQRSEEPKRRVDTSVSWEA	___1	UID14724	1	4871
0.685622	NaN	NaN	NaN	NaN	NaN	NaN	NaN	0.779059	0.651825	NaN	NaN	S	3	0.996213	8.68496e-68	122.41	118.49	62.605	0.45738	115690000	63347000	52345000	1187	Q9WTQ5-2;Q9WTQ5	1187;1292	Q9WTQ5-2	Q9WTQ5-2	A-kinase anchor protein 12	Akap12	VARCQETESNEEQSISPEKREMGTDVEKEET	___1	UID14727	1	4871
NaN	NaN	NaN	NaN	NaN	0.744017	NaN	0.77133	NaN	NaN	NaN	NaN	S	2	0.999965	1.19587e-08	125.28	114.02	125.28	0.98185	20713000	11178000	9534400	954	Q9WTQ5-2;Q9WTQ5	954;1059	Q9WTQ5-2	Q9WTQ5-2	A-kinase anchor protein 12	Akap12	AGPKALEKVEEVEEDSEVLATEKEKDVVPEG	___1	UID14728	1	4871
NaN	NaN	0.662765	0.677183	0.646773	0.685461	NaN	NaN	0.695246	0.710242	0.615442	0.649367	S	2	1	4.6249e-157	214.46	214.46	44.998	0.054239	329290000	186960000	142330000	266	Q9WTQ5-2;Q9WTQ5	266;371	Q9WTQ5-2	Q9WTQ5-2	A-kinase anchor protein 12	Akap12	VELPLEDQVGDLEALSEKCAPLATEVFDEKT	___1	UID14729	1	4871
NaN	NaN	0.632707	NaN	0.644314	0.609783	NaN	0.501868	NaN	0.332192	0.474981	0.561936	T	3	0.966802	1.11609e-09	78.3	78.3	58.26	-0.27058	614970000	403870000	211100000	160	Q9WTQ5-2;Q9WTQ5	160;265	Q9WTQ5-2	Q9WTQ5-2	A-kinase anchor protein 12	Akap12	EEAAKDGEENREKEPTKPLESPTSPVSNETT	___1	UID18661	1;2	4871
0.624956	0.708654	0.702853	0.670808	0.743125	0.806317	0.676314	0.713707	NaN	0.730535	0.624985	0.695791	T	4	0.882621	1.8238e-103	136.67	131.51	62.513	-0.17279	1726800000	926320000	800450000	239	Q9WTQ5-2;Q9WTQ5	239;344	Q9WTQ5-2	Q9WTQ5-2	A-kinase anchor protein 12	Akap12	KTEPAPAEEQEPAEGTDQARLSADYEKVELP	___1	UID18665	1	4871
0.475226	0.461012	0.529964	0.608077	0.495004	0.849788	NaN	0.512856	0.477895	0.617005	NaN	0.419893	T	4	0.938598	0	310.84	310.84	238.85	0.11876	2229600000	1324200000	905400000	1086	Q9WTQ5-2;Q9WTQ5	1086;1191	Q9WTQ5-2	Q9WTQ5-2	A-kinase anchor protein 12	Akap12	VTEEEAAAAQTEGPSTPSSFPAQEEHREKPG	___1	UID18668	1	4871
NaN	NaN	NaN	0.660104	NaN	NaN	NaN	NaN	NaN	NaN	0.683375	0.723905	S	2	1	3.2371e-102	192.46	168.98	166.79	0.02372	212780000	120170000	92609000	1246	Q9WTQ5-2;Q9WTQ5	1246;1351	Q9WTQ5-2	Q9WTQ5-2	A-kinase anchor protein 12	Akap12	LTADMPHSERGKALGSLEGSPSLPDQDKADC	___2	UID33642	1;2	4871
NaN	NaN	NaN	0.660104	NaN	NaN	NaN	NaN	NaN	NaN	0.683375	0.723905	S	2	0.999612	7.3876e-157	222.88	217.16	120.54	0.10425	390020000	203220000	186800000	1250	Q9WTQ5-2;Q9WTQ5	1250;1355	Q9WTQ5-2	Q9WTQ5-2	A-kinase anchor protein 12	Akap12	MPHSERGKALGSLEGSPSLPDQDKADCIEVQ	___2	UID33643	1;2	4871
NaN	NaN	0.545752	0.561031	0.713099	0.845461	NaN	NaN	0.621556	0.701901	0.729595	0.707362	S	3	0.999653	8.1478e-273	228.41	215.74	47.728	-0.17272	9672100000	5473500000	4198600000	577	Q9WTQ5-2;Q9WTQ5	577;682	Q9WTQ5-2	Q9WTQ5-2	A-kinase anchor protein 12	Akap12	ALICVGSSKKRARKASSSDDEGGPRTLGGDG	___2	UID33645	1;2;3	4871
NaN	NaN	NaN	0.607415	NaN	0.716068	NaN	NaN	0.737111	NaN	NaN	0.693887	S	3	0.999662	1.233e-119	168.17	147.88	47.728	-0.17272	2737600000	1511300000	1226200000	578	Q9WTQ5-2;Q9WTQ5	578;683	Q9WTQ5-2	Q9WTQ5-2	A-kinase anchor protein 12	Akap12	LICVGSSKKRARKASSSDDEGGPRTLGGDGH	___2	UID33646	1;2;3	4871
NaN	NaN	0.545752	0.657643	0.713099	0.845461	NaN	NaN	0.874145	0.701901	0.729595	0.721104	S	3	0.999266	7.4536e-164	189.12	160.28	47.728	-0.17272	1768900000	1006900000	762010000	579	Q9WTQ5-2;Q9WTQ5	579;684	Q9WTQ5-2	Q9WTQ5-2	A-kinase anchor protein 12	Akap12	ICVGSSKKRARKASSSDDEGGPRTLGGDGHR	___2	UID33647	1;2;3	4871
NaN	NaN	NaN	NaN	NaN	NaN	NaN	NaN	0.500617	NaN	0.609795	0.305709	S	2	0.999997	0	311.93	311.93	311.23	0.05575	1658700000	1060900000	597750000	165	Q9WTQ5-2;Q9WTQ5	165;270	Q9WTQ5-2	Q9WTQ5-2	A-kinase anchor protein 12	Akap12	DGEENREKEPTKPLESPTSPVSNETTSSFKK	___2	UID33655	1;2	4871
NaN	NaN	NaN	NaN	NaN	NaN	NaN	NaN	NaN	NaN	0.609795	0.379102	S	2	0.999871	0	283.68	267.5	218.43	0.25191	404110000	258930000	145180000	168	Q9WTQ5-2;Q9WTQ5	168;273	Q9WTQ5-2	Q9WTQ5-2	A-kinase anchor protein 12	Akap12	ENREKEPTKPLESPTSPVSNETTSSFKKFFT	___2	UID33656	1;2	4871
0.686212	0.672217	0.672527	0.682125	0.710972	0.575169	NaN	NaN	0.586019	0.645882	0.613012	0.626402	S	4	1	1.7267e-291	270.95	230.14	78.088	-0.60306	3869400000	2332900000	1536500000	508	Q9WTQ5-2;Q9WTQ5	508;613	Q9WTQ5-2	Q9WTQ5-2	A-kinase anchor protein 12	Akap12	SFKKMVTPKKRVRRPSESDKEEELDKVKSAT	___2	UID33682	1;2	4871
0.686212	0.672217	0.672527	0.682125	0.710972	0.575169	NaN	NaN	0.586019	0.645882	0.613012	0.626402	S	4	1	7.1638e-102	190.71	149.9	78.088	-0.60306	1313600000	747110000	566530000	510	Q9WTQ5-2;Q9WTQ5	510;615	Q9WTQ5-2	Q9WTQ5-2	A-kinase anchor protein 12	Akap12	KKMVTPKKRVRRPSESDKEEELDKVKSATLS	___2	UID33683	1;2	4871
NaN	NaN	0.709979	NaN	NaN	0.679912	NaN	NaN	NaN	NaN	NaN	NaN	S	3	0.876051	3.9351e-260	215.84	207.76	165.04	-0.21499	1498100000	803020000	695050000	526	Q9WTQ5-2;Q9WTQ5	526;631	Q9WTQ5-2	Q9WTQ5-2	A-kinase anchor protein 12	Akap12	DKEEELDKVKSATLSSTESTASGMQDEVRAV	___2	UID33686	1;2	4871
NaN	NaN	0.599506	0.829854	0.641318	0.698606	NaN	NaN	0.700228	0.812062	0.674452	NaN	S	4	0.999906	0	261.81	253.19	221.65	0.12996	2748500000	1490600000	1257800000	532	Q9WTQ5-2;Q9WTQ5	532;637	Q9WTQ5-2	Q9WTQ5-2	A-kinase anchor protein 12	Akap12	DKVKSATLSSTESTASGMQDEVRAVGEEQRS	___2	UID33688	1;2	4871
NaN	NaN	NaN	NaN	NaN	NaN	NaN	NaN	NaN	NaN	0.609795	NaN	T	2	0.955867	4.5626e-210	236.43	236.43	236.43	0.10878	42641000	27006000	15635000	167	Q9WTQ5-2;Q9WTQ5	167;272	Q9WTQ5-2	Q9WTQ5-2	A-kinase anchor protein 12	Akap12	EENREKEPTKPLESPTSPVSNETTSSFKKFF	___2	UID37627	1;2	4871
0.549838	0.561795	0.723209	0.518117	0.698413	0.599771	0.574656	0.499114	0.568307	0.539947	0.573069	0.528119	S	2	0.875423	1.2035e-176	232.78	232.78	166.92	-0.35577	2441400000	1507800000	933670000	691	A2API8;F7AA26;O54931-5;O54931-4;O54931-2;O54931;O54931-3	691;894;526;526;650;650;650	A2API8	A2API8	A-kinase anchor protein 2	Akap2;Pakap	PGSEKPQGMFAPPQVSSPVQEKRDILPKNLP	___1	UID2717	1	891
0.54469	0.550104	0.547605	0.590879	0.58394	0.569193	0.520835	0.525687	0.538098	0.531597	0.532417	0.526541	S	2	0.999625	2.6424e-265	262.74	262.74	245.42	-0.0095457	27736000000	17078000000	10657000000	692	A2API8;F7AA26;O54931-5;O54931-4;O54931-2;O54931;O54931-3	692;895;527;527;651;651;651	A2API8	A2API8	A-kinase anchor protein 2	Akap2;Pakap	GSEKPQGMFAPPQVSSPVQEKRDILPKNLPA	___1	UID2718	1	891
0.440578	0.462989	0.564255	0.57383	0.499951	0.528565	NaN	NaN	0.439741	NaN	0.455147	0.450898	S	3	0.963643	2.9623e-100	139.85	139.85	124.4	-0.066329	7972800000	5280900000	2692000000	840	A2API8;F7AA26;O54931-5;O54931-4;O54931-2;O54931	840;1043;675;675;799;799	A2API8	A2API8	A-kinase anchor protein 2	Akap2;Pakap	YKTAPGKIEKVKPPPSPTTEGPSLQPDLAPE	___1	UID2721	1	891
0.341351	0.350543	0.521977	0.627884	0.6586	0.673771	0.497939	0.487498	0.390324	0.449267	0.430424	0.519508	T	3	0.945397	3.2165e-132	181.05	181.05	147.01	-0.025472	1239400000	778000000	461410000	675	A2API8;F7AA26;O54931-5;O54931-4;O54931-2;O54931;O54931-3	675;878;510;510;634;634;634	A2API8	A2API8	A-kinase anchor protein 2	Akap2;Pakap	EQQEPEATVEEAGSQTPGSEKPQGMFAPPQV	___1	UID15661	1	891
0.682206	0.71562	0.612866	0.503736	NaN	NaN	0.429364	NaN	0.314549	0.4619	0.753798	0.318789	S	2	0.992492	2.47543e-79	165.16	147.87	163.56	-0.65699	196050000	127790000	68262000	306	H3BIV5;D3YVF0	306;299	H3BIV5	H3BIV5	A-kinase anchor protein 5	Akap5	SGKDDRRKTAAEEKKSGETALGQAEEAAVGQ	___1	UID4181	1	1227
0.596382	0.737721	NaN	NaN	1.06989	NaN	1.32421	NaN	NaN	NaN	NaN	NaN	T	2	1	2.58336e-05	106.32	95.952	106.32	-0.55365	24908000	13499000	11409000	227	H3BIV5;D3YVF0	227;220	H3BIV5	H3BIV5	A-kinase anchor protein 5	Akap5	IELELENKSSAIQMGTPELEKETKVITEKPS	___1	UID16149	1	1227
0.522818	NaN	NaN	NaN	NaN	NaN	NaN	NaN	NaN	NaN	NaN	NaN	S	3	1	0.00585791	43.03	43.03	43.03	0.12801	7783000	4932400	2850500	453	Q9DBR0	453	Q9DBR0	Q9DBR0	A-kinase anchor protein 8	Akap8	NKKIEKRRQELLEKESPKPKPDPFKGIGQEH	___1	UID14025	1	4646
0.758072	0.71801	0.566158	NaN	NaN	NaN	NaN	0.724533	0.658364	0.426809	NaN	0.946444	S	2	0.998268	0	295.04	295.04	269.85	-0.90143	1229300000	707850000	521440000	634	Q9DBR0	634	Q9DBR0	Q9DBR0	A-kinase anchor protein 8	Akap8	KLLEEQTCEAASETRSIEDKTRGEAAEARNE	___1	UID14030	1	4646
NaN	NaN	0.57803	NaN	NaN	NaN	NaN	NaN	NaN	NaN	0.842381	NaN	S	3	0.984492	6.99785e-20	79.898	73.086	79.898	-0.038182	80820000	45726000	35094000	72	Q9DBR0	72	Q9DBR0	Q9DBR0	A-kinase anchor protein 8	Akap8	SWEATKTNDGGLAAGSPAMHVASFAPEPCTD	___1	UID14031	1	4646
0.67163	0.676293	0.546713	0.600625	0.584321	0.548278	0.721163	0.778774	0.600021	0.573797	0.580575	0.637253	T	3	1	0	264.49	248.48	257.01	0.1301	1541600000	932730000	608850000	552	Q9DBR0	552	Q9DBR0	Q9DBR0	A-kinase anchor protein 8	Akap8	LKGEDPFVNETADLETEGDENVGEEKEETPE	___1	UID18476	1	4646
NaN	NaN	NaN	NaN	0.725356	0.802447	NaN	NaN	NaN	NaN	NaN	NaN	T	3	0.847901	5.33441e-75	215.79	199.73	215.79	-0.22286	190220000	107000000	83220000	632	Q9DBR0	632	Q9DBR0	Q9DBR0	A-kinase anchor protein 8	Akap8	TEKLLEEQTCEAASETRSIEDKTRGEAAEAR	___1	UID18477	1	4646
NaN	NaN	0.803623	0.950819	NaN	0.762847	NaN	NaN	0.602591	0.701406	0.665706	0.619053	S	4	1	7.1453e-195	172.12	170.76	172.12	-0.29066	7684100000	4065400000	3618700000	320	Q9DBR0	320	Q9DBR0	Q9DBR0	A-kinase anchor protein 8	Akap8	FPLYEEPDAKLARADSDGDLSENDDGAGDLR	___2	UID32991	2;3	4646
NaN	NaN	0.803623	0.950819	NaN	0.762847	NaN	NaN	0.80839	0.701406	0.665706	0.619053	S	4	1	7.1453e-195	172.12	170.76	172.12	-0.29066	7718600000	4084000000	3634600000	325	Q9DBR0	325	Q9DBR0	Q9DBR0	A-kinase anchor protein 8	Akap8	EPDAKLARADSDGDLSENDDGAGDLRSGDEE	___2	UID32992	2;3	4646
NaN	NaN	NaN	NaN	NaN	NaN	NaN	NaN	0.825382	NaN	NaN	NaN	S	4	1	7.1453e-195	172.12	170.76	129.28	-0.24257	6256700000	3326200000	2930500000	336	Q9DBR0	336	Q9DBR0	Q9DBR0	A-kinase anchor protein 8	Akap8	DGDLSENDDGAGDLRSGDEEFRGEDDLCDSR	___2	UID32993	2;3	4646
NaN	0.813626	0.817944	0.898525	0.910605	0.866018	NaN	NaN	0.641988	0.659252	0.657776	0.630841	S	4	1	7.1453e-195	172.12	170.76	172.12	-0.29066	7684100000	4065400000	3618700000	320	Q9DBR0	320	Q9DBR0	Q9DBR0	A-kinase anchor protein 8	Akap8	FPLYEEPDAKLARADSDGDLSENDDGAGDLR	___3	UID51956	2;3	4646
NaN	0.813626	0.817944	0.898525	0.910605	0.866018	NaN	NaN	0.641988	0.659252	0.657776	0.630841	S	4	1	7.1453e-195	172.12	170.76	172.12	-0.29066	7718600000	4084000000	3634600000	325	Q9DBR0	325	Q9DBR0	Q9DBR0	A-kinase anchor protein 8	Akap8	EPDAKLARADSDGDLSENDDGAGDLRSGDEE	___3	UID51957	2;3	4646
NaN	0.813626	0.817944	0.898525	0.910605	0.866018	NaN	NaN	0.641988	0.659252	0.657776	0.630841	S	4	1	7.1453e-195	172.12	170.76	129.28	-0.24257	6256700000	3326200000	2930500000	336	Q9DBR0	336	Q9DBR0	Q9DBR0	A-kinase anchor protein 8	Akap8	DGDLSENDDGAGDLRSGDEEFRGEDDLCDSR	___3	UID51958	2;3	4646
0.620931	0.647019	0.55261	0.619888	0.453258	0.537218	NaN	NaN	0.659345	0.551479	0.551366	0.563603	S	3	1	7.0566e-109	180.9	171.8	180.9	0.18824	248570000	154140000	94434000	2430	E9QQ10;Q70FJ1-3;Q70FJ1-2;Q70FJ1	2430;2448;2430;2448	E9QQ10	E9QQ10	A-kinase anchor protein 9	Akap9	TKPLEKQTSLTRLQKSPEASRTQEIESLASS	___1	UID6197	1	1772
NaN	NaN	NaN	NaN	NaN	NaN	NaN	0.485928	NaN	NaN	NaN	NaN	S	3	0.930318	5.01982e-44	130.3	125.5	68.569	0.52311	9944900	6059500	3885400	2445	E9QQ10;Q70FJ1-3;Q70FJ1-2;Q70FJ1	2445;2463;2445;2463	E9QQ10	E9QQ10	A-kinase anchor protein 9	Akap9	SPEASRTQEIESLASSVGAKDVELTQCREQT	___1	UID6199	1	1772
0.521648	0.509931	NaN	NaN	1.44587	0.718251	NaN	NaN	0.806464	NaN	0.710352	0.737371	S	2	1	0.00541974	86.18	71.514	78.098	0.021444	72075000	40190000	31886000	399	Q8BGQ7	399	Q8BGQ7	Q8BGQ7	Alanine--tRNA ligase, cytoplasmic	Aars	KTLSRGRRILDRKIQSLGDCKTIPGDTAWLL	___1	UID11859	1	3725
0.454561	0.452456	0.605562	0.606693	0.581071	0.589575	0.41777	0.397367	0.522498	0.515623	0.53222	0.541683	S	2	1	0	319.53	314.53	259.53	0.049332	1067500000	687750000	379730000	247	P28474	247	P28474	P28474	Alcohol dehydrogenase class-3	Adh5	AKEFGASECISPQDFSKSIQEVLVEMTDGGV	___1	UID8089	1	2476
NaN	NaN	NaN	NaN	0.467398	0.552255	NaN	NaN	NaN	NaN	0.368128	NaN	S	2	1	0.000453733	75.088	67.886	62.088	0.020775	7458900	5159700	2299200	21	P28474;A0A0G2JGS3	21;21	P28474	P28474	Alcohol dehydrogenase class-3	Adh5	IRCKAAVAWEAGKPLSIEEIEVAPPKAHEVR	___1	UID8090	1	2476
0.277147	0.268661	0.259873	0.212368	0.275932	0.242033	0.294371	0.29961	0.245757	0.262785	0.269352	0.264227	S	2	1	3.6626e-126	228.78	197.5	190.85	-0.1287	807710000	623840000	183860000	3	P45376;D3YVJ7	3;3	P45376	P45376	Aldose reductase	Akr1b1;Akr1b3	_____________MASHLELNNGTKMPTLGL	___1	UID8257	1	2567
0.371544	0.390491	0.491799	0.497984	0.471047	0.462481	0.359392	0.33785	0.535219	0.515978	0.437055	0.454627	S	2	0.999329	7.7443e-250	226.72	210.41	138.19	0.46318	3988500000	2728400000	1260100000	110	B1AXF5;E9Q7P8;P09242	110;110;110	B1AXF5	B1AXF5	Alkaline phosphatase;Alkaline phosphatase, tissue-nonspecific isozyme	Alpl	VALSKTYNTNAQVPDSAGTATAYLCGVKANE	___1	UID3722	1	1074
0.314162	0.233598	0.18714	0.241871	NaN	NaN	NaN	NaN	0.306586	0.302317	NaN	NaN	S	3	0.998102	2.84915e-63	126.52	126.52	126.52	0.085969	184910000	140150000	44764000	78	A2AL49;A2AL50;Q8C0I1	78;78;52	A2AL49	A2AL49	Alkyldihydroxyacetonephosphate synthase, peroxisomal	Agps	QEAPSTNECKARRAASAAGASPAATPAAPES	___1	UID2654	1	869
NaN	0.4487	0.387798	NaN	NaN	NaN	NaN	NaN	NaN	NaN	NaN	NaN	S	3	0.82096	6.8562e-51	115.74	115.74	115.74	0.6311	63448000	44792000	18656000	83	A2AL49;A2AL50;Q8C0I1	83;83;57	A2AL49	A2AL49	Alkyldihydroxyacetonephosphate synthase, peroxisomal	Agps	TNECKARRAASAAGASPAATPAAPESGTIPK	___1	UID2655	1	869
NaN	NaN	NaN	NaN	NaN	NaN	NaN	NaN	NaN	NaN	0.349603	NaN	S	2	0.999999	0.019333	68.893	52.117	68.893	-0.18296	1212400	833650	378710	76	Q8K4F5;A0A0J9YU40	76;76	Q8K4F5	Q8K4F5	Alpha/beta hydrolase domain-containing protein 11	Abhd11	IVFLHGLFGSKTNFNSLAKAMVQRTGRRVLT	___1	UID12841	1	4074
NaN	NaN	NaN	NaN	NaN	0.534968	NaN	NaN	NaN	NaN	NaN	NaN	S	3	0.981264	0.000858072	45.369	30.279	45.369	-0.92152	2749500	1786000	963550	231	E9PUM3;Q9WUB3	231;319	E9PUM3	E9PUM3	Alpha-1,4 glucan phosphorylase;Glycogen phosphorylase, muscle form	Pygm	TLQDIIRRFKSSKFGSRDPVRTNFDAFPDKV	___1	UID4753	1	1455
0.327106	0.30924	0.148975	0.164967	0.172496	0.177055	0.359533	0.355339	0.286135	0.297372	0.65207	0.629608	S	2	1	0	291	291	244.36	-0.53513	11853000000	8761500000	3091500000	15	E9PUM3;Q9WUB3	15;15	E9PUM3	E9PUM3	Alpha-1,4 glucan phosphorylase;Glycogen phosphorylase, muscle form	Pygm	_MSRPLSDQDKRKQISVRGLAGVENVSELKK	___1	UID4754	1	1455
NaN	0.459986	0.347016	0.207268	0.264652	0.207963	NaN	NaN	0.33357	0.393249	0.466383	0.55725	S	2	0.99993	0.000392296	122.51	59.111	108.31	0.030595	384920000	281850000	103070000	2	E9PUM3;Q9WUB3	2;2	E9PUM3	E9PUM3	Alpha-1,4 glucan phosphorylase;Glycogen phosphorylase, muscle form	Pygm	______________MSRPLSDQDKRKQISVR	___1	UID4755	1	1455
0.309286	0.296946	NaN	0.241159	0.122016	NaN	NaN	NaN	NaN	0.26703	0.195712	0.315021	S	2	0.999926	0.000378482	116.74	76.8	103.08	0.69407	192630000	143560000	49071000	6	E9PUM3;Q9WUB3	6;6	E9PUM3	E9PUM3	Alpha-1,4 glucan phosphorylase;Glycogen phosphorylase, muscle form	Pygm	__________MSRPLSDQDKRKQISVRGLAG	___1	UID4756	1	1455
0.253599	0.284719	0.223531	0.229585	NaN	NaN	0.273946	0.31876	0.25558	0.276547	0.242464	0.226248	Y	2	1	6.02572e-10	153.04	143.64	63.486	-0.040222	278070000	210060000	68003000	385	E9PUM3;Q9WUB3	385;473	E9PUM3	E9PUM3	Alpha-1,4 glucan phosphorylase;Glycogen phosphorylase, muscle form	Pygm	RIHSEILKKTIFKDFYELEPHKFQNKTNGIT	___1	UID18825	1	1455
NaN	NaN	0.184603	0.260047	NaN	NaN	NaN	NaN	NaN	NaN	NaN	0.312012	S	3	0.999956	0.00072612	89.403	57.561	89.403	-0.15521	59183000	45236000	13947000	257	B1AU41;Q9DBL0;P97717	257;257;256	B1AU41	B1AU41	Alpha-1B adrenergic receptor	Adra1b	MKEMSNSKELTLRIHSKNFHEDTLSSTKAKG	___1	UID3683	1	1055
0.286824	0.28776	0.383943	0.211963	NaN	NaN	0.235507	0.252934	NaN	0.21479	0.289255	NaN	S	3	0.789307	0.00039212	133.18	124.66	63.16	-0.24682	162040000	123800000	38241000	267	B1AU41;Q9DBL0;P97717	267;267;266	B1AU41	B1AU41	Alpha-1B adrenergic receptor	Adra1b	TLRIHSKNFHEDTLSSTKAKGHNPRSSIAVK	___1	UID3687	1	1055
0.256902	0.308854	0.320684	0.312578	0.328246	0.293381	0.357731	0.410785	0.276966	0.277545	0.394022	0.320338	S	2	1	3.30983e-26	155.98	138.61	64.65	0.12247	2693400000	1908300000	785130000	95	A2AKD7;Q61234	95;95	A2AKD7	A2AKD7	Alpha-1-syntrophin	Snta1	RRVTVRKADAGGLGISIKGGRENKMPILISK	___1	UID2641	1	865
NaN	NaN	0.387501	0.318419	0.472111	NaN	NaN	NaN	0.431581	0.509596	NaN	0.470075	S	4	0.999996	0	249.61	240.03	215.22	-0.33334	9925700000	5576800000	4349000000	183	A2AKD7;Q61234	183;183	A2AKD7	A2AKD7	Alpha-1-syntrophin	Snta1	PYFKNSAGGTSVGWDSPPASPLQRQPSSPGP	___1	UID2643	1;2;3	865
NaN	0.356238	0.422931	NaN	NaN	NaN	NaN	NaN	0.548239	NaN	NaN	NaN	S	3	0.999939	3.6408e-301	216.07	210.54	142.22	0.027492	2032800000	1057300000	975560000	187	A2AKD7;Q61234	187;187	A2AKD7	A2AKD7	Alpha-1-syntrophin	Snta1	NSAGGTSVGWDSPPASPLQRQPSSPGPQPRN	___1	UID2644	1;2;3	865
0.147006	0.158136	0.212878	0.198363	0.231298	0.287813	0.395472	0.473472	NaN	NaN	0.314982	0.271656	S	3	0.997413	0	266.5	266.5	230.75	0.03814	8991900000	5762000000	3229900000	194	A2AKD7;Q61234	194;194	A2AKD7	A2AKD7	Alpha-1-syntrophin	Snta1	VGWDSPPASPLQRQPSSPGPQPRNLSEAKHV	___1	UID2645	1;2;3	865
NaN	NaN	NaN	NaN	NaN	NaN	NaN	NaN	NaN	NaN	0.608044	NaN	S	3	0.999582	0	251.1	234.76	230.75	0.03814	5943000000	3468900000	2474100000	195	A2AKD7;Q61234	195;195	A2AKD7	A2AKD7	Alpha-1-syntrophin	Snta1	GWDSPPASPLQRQPSSPGPQPRNLSEAKHVS	___1	UID2646	1;2;3	865
1.14969	0.881784	NaN	NaN	NaN	0.508561	NaN	NaN	NaN	NaN	NaN	0.68858	S	4	0.814874	3.5031e-194	168.79	165.11	82.584	0.66967	529320000	226050000	303270000	178	A2AKD7;Q61234	178;178	A2AKD7	A2AKD7	Alpha-1-syntrophin	Snta1	MKEVSPYFKNSAGGTSVGWDSPPASPLQRQP	___2	UID21607	2;3	865
0.973644	0.8889	0.60903	0.580709	0.580564	0.520154	NaN	NaN	0.726624	0.788904	0.550362	NaN	S	4	0.999996	0	249.61	240.03	215.22	-0.33334	9925700000	5576800000	4349000000	183	A2AKD7;Q61234	183;183	A2AKD7	A2AKD7	Alpha-1-syntrophin	Snta1	PYFKNSAGGTSVGWDSPPASPLQRQPSSPGP	___2	UID21608	1;2;3	865
0.973644	0.770958	0.630427	0.555259	0.562872	0.514052	NaN	NaN	NaN	NaN	NaN	0.527567	S	3	0.999939	3.6408e-301	216.07	210.54	142.22	0.027492	2032800000	1057300000	975560000	187	A2AKD7;Q61234	187;187	A2AKD7	A2AKD7	Alpha-1-syntrophin	Snta1	NSAGGTSVGWDSPPASPLQRQPSSPGPQPRN	___2	UID21609	1;2;3	865
1.14969	0.881784	0.60903	0.628012	0.326294	0.609695	NaN	NaN	0.747757	NaN	0.537189	0.666275	S	3	0.997413	0	266.5	266.5	230.75	0.03814	8991900000	5762000000	3229900000	194	A2AKD7;Q61234	194;194	A2AKD7	A2AKD7	Alpha-1-syntrophin	Snta1	VGWDSPPASPLQRQPSSPGPQPRNLSEAKHV	___2	UID21610	1;2;3	865
NaN	0.991547	0.582778	NaN	0.580564	0.414199	NaN	NaN	NaN	0.72586	NaN	0.756489	S	3	0.999582	0	251.1	234.76	230.75	0.03814	5943000000	3468900000	2474100000	195	A2AKD7;Q61234	195;195	A2AKD7	A2AKD7	Alpha-1-syntrophin	Snta1	GWDSPPASPLQRQPSSPGPQPRNLSEAKHVS	___2	UID21611	1;2;3	865
NaN	NaN	NaN	NaN	NaN	NaN	NaN	NaN	NaN	NaN	NaN	0.88766	T	4	0.825239	9.60047e-32	93.975	89.166	75.002	-0.07156	202940000	68594000	134350000	177	A2AKD7;Q61234	177;177	A2AKD7	A2AKD7	Alpha-1-syntrophin	Snta1	YMKEVSPYFKNSAGGTSVGWDSPPASPLQRQ	___2	UID34608	2;3	865
NaN	NaN	NaN	NaN	NaN	NaN	NaN	NaN	NaN	1.18708	NaN	NaN	S	4	0.814874	3.5031e-194	168.79	165.11	82.584	0.66967	529320000	226050000	303270000	178	A2AKD7;Q61234	178;178	A2AKD7	A2AKD7	Alpha-1-syntrophin	Snta1	MKEVSPYFKNSAGGTSVGWDSPPASPLQRQP	___3	UID40572	2;3	865
NaN	NaN	NaN	NaN	NaN	NaN	NaN	NaN	1.16331	1.50925	NaN	NaN	S	4	0.999996	0	249.61	240.03	215.22	-0.33334	9925700000	5576800000	4349000000	183	A2AKD7;Q61234	183;183	A2AKD7	A2AKD7	Alpha-1-syntrophin	Snta1	PYFKNSAGGTSVGWDSPPASPLQRQPSSPGP	___3	UID40573	1;2;3	865
NaN	3.68409	NaN	NaN	NaN	NaN	NaN	NaN	1.09526	1.33851	NaN	NaN	S	3	0.999939	3.6408e-301	216.07	210.54	142.22	0.027492	2032800000	1057300000	975560000	187	A2AKD7;Q61234	187;187	A2AKD7	A2AKD7	Alpha-1-syntrophin	Snta1	NSAGGTSVGWDSPPASPLQRQPSSPGPQPRN	___3	UID40574	1;2;3	865
NaN	NaN	NaN	NaN	NaN	NaN	NaN	NaN	1.03114	NaN	NaN	NaN	S	3	0.997413	0	266.5	266.5	230.75	0.03814	8991900000	5762000000	3229900000	194	A2AKD7;Q61234	194;194	A2AKD7	A2AKD7	Alpha-1-syntrophin	Snta1	VGWDSPPASPLQRQPSSPGPQPRNLSEAKHV	___3	UID40575	1;2;3	865
NaN	3.68409	NaN	NaN	NaN	NaN	NaN	NaN	1.16331	1.18708	NaN	NaN	S	3	0.999582	0	251.1	234.76	230.75	0.03814	5943000000	3468900000	2474100000	195	A2AKD7;Q61234	195;195	A2AKD7	A2AKD7	Alpha-1-syntrophin	Snta1	GWDSPPASPLQRQPSSPGPQPRNLSEAKHVS	___3	UID40576	1;2;3	865
NaN	3.68409	NaN	NaN	NaN	NaN	NaN	NaN	NaN	NaN	NaN	NaN	T	4	0.825239	9.60047e-32	93.975	89.166	75.002	-0.07156	202940000	68594000	134350000	177	A2AKD7;Q61234	177;177	A2AKD7	A2AKD7	Alpha-1-syntrophin	Snta1	YMKEVSPYFKNSAGGTSVGWDSPPASPLQRQ	___3	UID53573	2;3	865
0.198585	0.204192	0.311735	0.307023	0.303812	0.331002	0.321489	0.281948	0.240307	0.22872	NaN	NaN	S	4	1	3.8021e-292	244.26	229.15	165.34	-0.51766	16943000000	13334000000	3608700000	138	P29699;A0A338P703;A0A338P7G1;A0A338P7H5	138;59;87;94	P29699	P29699	Alpha-2-HS-glycoprotein	Ahsg	GQFRVMHTQCHSTPDSAEDVRKLCPRCPLLT	___1	UID8109	1	2488
0.073386	0.215064	0.180242	0.14088	NaN	NaN	NaN	NaN	0.145269	0.124847	NaN	0.113948	S	3	1	5.5436e-229	228.46	221.08	226.18	0.47184	209430000	184180000	25244000	644	Q61838	644	Q61838	Q61838	Alpha-2-macroglobulin;Alpha-2-macroglobulin 165 kDa subunit;Alpha-2-macroglobulin 35 kDa subunit	A2m	AFFGVPVYKDHENCISGEDITHNGIVYTPKH	___1	UID10657	1	3348
NaN	NaN	0.651279	0.495641	0.488388	0.385891	NaN	NaN	0.318737	NaN	0.312778	0.415109	T	3	1	2.58574e-51	155.01	143.81	50.883	0.31911	92667000	70484000	22183000	50	A1BN54;Q7TPR4	50;50	A1BN54	A1BN54	Alpha-actinin-1	Actn1	KTFTAWCNSHLRKAGTQIENIEEDFRDGLKL	___1	UID15541	1	740
0.230631	0.230021	0.209241	0.229793	0.210455	NaN	NaN	NaN	0.21494	0.209229	0.144583	0.421541	S	2	0.815384	1.4325e-19	150.04	133.51	132.17	0.17028	265620000	208040000	57578000	411	Q9JI91	411	Q9JI91	Q9JI91	Alpha-actinin-2	Actn2	LERLEHLAEKFRQKASTHETWAYGKEQILLQ	___1	UID14346	1	4738
0.383711	0.390256	0.385568	0.379015	0.396866	0.454235	0.384758	0.353962	0.39224	0.379934	0.407009	0.406398	S	3	1	4.8927e-294	255.39	218.37	171.29	-0.16941	12471000000	8803900000	3667600000	574	Q9JI91;A0A1Y7VMW4	574;80	Q9JI91	Q9JI91	Alpha-actinin-2	Actn2	EQFKATLPEADGERQSILAIQNEVEKVIQSY	___1	UID14347	1	4738
0.262855	0.360991	0.262321	0.228864	0.275249	0.222408	NaN	NaN	0.370051	NaN	0.24024	0.248325	S	3	0.999764	8.86359e-16	98.035	89.645	98.035	-0.24178	194960000	152260000	42694000	431	Q9JI91	431	Q9JI91	Q9JI91	Alpha-actinin-2	Actn2	WAYGKEQILLQKDYESASLTEVRALLRKHEA	___1	UID14348	1	4738
0.357589	0.429517	0.349147	0.262013	0.318722	0.290044	NaN	NaN	0.387772	0.442792	NaN	0.31294	S	3	0.987782	1.32006e-27	135.27	132.22	99.044	0.045709	914090000	653100000	260980000	433	Q9JI91	433	Q9JI91	Q9JI91	Alpha-actinin-2	Actn2	YGKEQILLQKDYESASLTEVRALLRKHEAFE	___1	UID14349	1	4738
0.353528	0.394143	0.659604	0.629356	0.546059	0.410163	NaN	NaN	0.336505	0.467694	NaN	NaN	T	3	0.990911	1.25296e-07	103.66	94.951	84.829	-0.16473	153240000	102320000	50910000	495	Q9JI91	495	Q9JI91	Q9JI91	Alpha-actinin-2	Actn2	NDRCQKICDQWDRLGTLTQKRREALERTEKL	___1	UID18568	1	4738
NaN	NaN	1.09135	NaN	NaN	NaN	NaN	NaN	NaN	NaN	NaN	NaN	T	2	0.99586	3.364e-05	99.481	94.59	99.481	-0.33153	6658000	3930100	2727800	347	A0A1L1SV25;P57780;E9Q2W9;A1BN54;Q7TPR4;Q9JI91;O88990	360;360;360;340;340;347;353	A0A1L1SV25;A1BN54;Q9JI91	Q9JI91	Alpha-actinin-4;Alpha-actinin-1;Alpha-actinin-2;Alpha-actinin-3	Actn4;Actn1;Actn2;Actn3	PPKVQEKCQLEINFNTLQTKLRISNRPAFMP;PPKVQEKCQLEINFNTLQTKLRLSNRPAFMP	___1	UID15396	1	525;740;4738
0.239026	0.177648	0.169083	0.166034	0.243643	0.27621	0.137758	0.145709	0.263114	0.242967	NaN	0.222243	S	3	0.988655	1.86054e-15	90.545	90.545	90.545	0.092746	659170000	517340000	141840000	631	F8WGR0;Q9QYC0-2;E9Q1K3;F8WHZ9;F6RDR0	631;600;629;631;128	F8WGR0	F8WGR0	Alpha-adducin	Add1	GSEENLDETREQKEKSPPDQSAVPNTPPSTP	___1	UID6661	1;2	1910
0.384366	0.376391	0.349415	0.37609	0.450058	0.452217	0.26544	0.297413	0.395549	0.410248	0.382689	0.400548	S	2	1	0	318.74	318.74	266.85	0.26827	10817000000	7627500000	3189800000	586	F8WGR0;Q9QYC0-2;E9Q1K3;F8WHZ9;F6RDR0;Q9QYC0;A0A0J9YVI4	617;586;615;617;114;586;160	F8WGR0;Q9QYC0	Q9QYC0	Alpha-adducin	Add1	ELEEYRREVERKQKGSEENLDETREQKEKSP	___1	UID6664	1	1910;4819
NaN	NaN	NaN	NaN	NaN	NaN	NaN	NaN	NaN	NaN	NaN	0.501771	S	4	0.777113	1.1748e-236	196.96	196.96	157.86	-0.059352	237360000	135200000	102160000	427	F8WGR0;Q9QYC0-2;E9Q1K3;F8WHZ9;F6V4G5;Q9QYC0	427;427;427;427;78;427	F8WGR0;Q9QYC0	Q9QYC0	Alpha-adducin	Add1	VPASVTGHSFASDGDSGTCSPLRHSFQKQQR	___1	UID6668	1;2	1910;4819
0.587294	0.685649	0.979545	1.01593	NaN	1.04714	NaN	0.491255	0.610732	0.50536	0.678181	0.679238	S	4	0.985323	2.3926e-257	206.83	206.83	202.68	0.079539	4989400000	2749200000	2240200000	436	F8WGR0;Q9QYC0-2;E9Q1K3;F8WHZ9;F6V4G5;Q9QYC0	436;436;436;436;87;436	F8WGR0;Q9QYC0	Q9QYC0	Alpha-adducin	Add1	FASDGDSGTCSPLRHSFQKQQREKTRWLHSG	___1	UID6670	1;2	1910;4819
NaN	0.645692	NaN	NaN	NaN	NaN	0.347108	NaN	NaN	NaN	NaN	NaN	S	3	0.799118	0.000441483	50.425	43.064	40.012	0.01735	31315000	20845000	10470000	12	F8WGR0;Q9QYC0-2;E9Q1K3;F8WHZ9;D3Z0T1;Q9QYC0	12;12;12;12;12;12	F8WGR0;Q9QYC0	Q9QYC0	Alpha-adducin	Add1	____MNGDTRAAVVTSPPPTTAPHKERYFDR	___1	UID6671	1	1910;4819
NaN	NaN	NaN	NaN	0.453405	0.39207	NaN	NaN	0.340861	0.328534	NaN	NaN	S	2	0.993678	6.4165e-142	216.35	216.35	216.35	-0.00089894	536870000	397130000	139740000	355	F8WGR0;Q9QYC0-2;E9Q1K3;F8WHZ9;F6V4G5;Q9QYC0	355;355;355;355;6;355	F8WGR0;Q9QYC0	Q9QYC0	Alpha-adducin	Add1	NLVLLDPGKYKAKSRSPGTPAGEGSGSPPKW	___1	UID6673	1;2	1910;4819
0.661588	0.684416	NaN	0.538576	NaN	NaN	NaN	NaN	NaN	NaN	NaN	NaN	S	4	0.969618	2.9466e-132	179.2	179.2	166.35	-0.29345	520770000	298340000	222430000	465	F8WGR0;Q9QYC0-2;E9Q1K3;F8WHZ9;F6V4G5;Q9QYC0	465;465;465;465;116;465	F8WGR0;Q9QYC0	Q9QYC0	Alpha-adducin	Add1	SGRGDDASEEGQNGSSPKSKTKVWTNITHDH;SGRGDDASEEGQNGSSPKSKTKWTKEDGHRT	___1	UID6675	1	1910;4819
0.239026	0.177648	0.169083	0.166034	0.243643	0.27621	0.137758	0.145709	0.263114	0.242967	NaN	0.222243	S	3	0.988655	1.86054e-15	90.545	90.545	90.545	0.092746	659170000	517340000	141840000	600	Q9QYC0;A0A0J9YVI4	600;174	Q9QYC0	Q9QYC0	Alpha-adducin	Add1	GSEENLDETREQKEKSPPDQSAVPNTPPSTP	___1	UID14545	1;2	4819
0.570382	0.594834	0.593709	0.586125	0.682351	0.655067	0.577744	0.561416	0.592515	0.635889	0.61433	0.619053	T	3	0.999796	1.3421e-279	258.17	246.91	98.684	0.036153	7579000000	4701800000	2877200000	641	F8WGR0;Q9QYC0-2;E9Q1K3;F8WHZ9;F6RDR0	641;610;639;641;138	F8WGR0	F8WGR0	Alpha-adducin	Add1	EQKEKSPPDQSAVPNTPPSTPVKLEEAGDGC	___1	UID16731	1;2	1910
0.449965	0.485674	0.398799	0.42193	0.378188	0.541758	0.405183	0.472439	0.5591	0.613646	0.506592	0.513717	T	2	0.999705	2.5362e-141	216.61	216.61	103.17	-0.17768	1691300000	1160300000	531030000	358	F8WGR0;Q9QYC0-2;E9Q1K3;F8WHZ9;F6V4G5;Q9QYC0	358;358;358;358;9;358	F8WGR0;Q9QYC0	Q9QYC0	Alpha-adducin	Add1	LLDPGKYKAKSRSPGTPAGEGSGSPPKWQIG	___1	UID16735	1;2	1910;4819
0.570382	0.594834	0.593709	0.586125	0.682351	0.655067	0.577744	0.561416	0.592515	0.635889	0.61433	0.619053	T	3	0.999796	1.3421e-279	258.17	246.91	98.684	0.036153	7165100000	4418100000	2747000000	610	Q9QYC0;A0A0J9YVI4	610;184	Q9QYC0	Q9QYC0	Alpha-adducin	Add1	EQKEKSPPDQSAVPNTPPSTPVKLEEDLPQE	___1	UID18621	1;2	4819
0.373884	0.363759	0.503028	0.513303	0.598402	0.586869	0.327686	NaN	0.402232	0.418384	0.360031	0.403488	S	2	0.750008	6.9814e-128	194.37	188.77	158.45	-0.035983	695400000	473520000	221880000	644	F8WGR0;Q9QYC0-2;E9Q1K3;F8WHZ9;F6RDR0	644;613;642;644;141	F8WGR0	F8WGR0	Alpha-adducin	Add1	EKSPPDQSAVPNTPPSTPVKLEEAGDGCAKE	___2	UID25628	2	1910
0.492503	NaN	NaN	NaN	NaN	NaN	NaN	NaN	NaN	NaN	NaN	NaN	S	4	0.987272	2.06066e-09	70.98	55.582	50.13	0.15246	31783000	22667000	9115500	408	F8WGR0;Q9QYC0-2;E9Q1K3;F8WHZ9;F6V4G5;Q9QYC0	408;408;408;408;59;408	F8WGR0;Q9QYC0	Q9QYC0	Alpha-adducin	Add1	YPYRYPALRERSKKYSDVEVPASVTGHSFAS	___2	UID25630	2	1910;4819
NaN	NaN	NaN	NaN	0.559798	NaN	NaN	NaN	0.708687	NaN	NaN	0.727239	S	4	0.777113	1.1748e-236	196.96	196.96	157.86	-0.059352	237360000	135200000	102160000	427	F8WGR0;Q9QYC0-2;E9Q1K3;F8WHZ9;F6V4G5;Q9QYC0	427;427;427;427;78;427	F8WGR0;Q9QYC0	Q9QYC0	Alpha-adducin	Add1	VPASVTGHSFASDGDSGTCSPLRHSFQKQQR	___2	UID25633	1;2	1910;4819
0.860126	NaN	NaN	NaN	1.0534	NaN	NaN	NaN	0.708687	NaN	0.815169	0.727239	S	4	0.985323	2.3926e-257	206.83	206.83	202.68	0.079539	4989400000	2749200000	2240200000	436	F8WGR0;Q9QYC0-2;E9Q1K3;F8WHZ9;F6V4G5;Q9QYC0	436;436;436;436;87;436	F8WGR0;Q9QYC0	Q9QYC0	Alpha-adducin	Add1	FASDGDSGTCSPLRHSFQKQQREKTRWLHSG	___2	UID25635	1;2	1910;4819
0.403562	0.299639	0.243838	0.204422	NaN	NaN	NaN	0.327237	0.337729	0.476418	NaN	NaN	S	2	0.993678	6.4165e-142	216.35	216.35	216.35	-0.00089894	536870000	397130000	139740000	355	F8WGR0;Q9QYC0-2;E9Q1K3;F8WHZ9;F6V4G5;Q9QYC0	355;355;355;355;6;355	F8WGR0;Q9QYC0	Q9QYC0	Alpha-adducin	Add1	NLVLLDPGKYKAKSRSPGTPAGEGSGSPPKW	___2	UID25638	1;2	1910;4819
0.367501	0.363759	NaN	NaN	0.598402	0.586869	NaN	NaN	NaN	0.447028	0.591643	0.403488	S	2	0.750008	6.9814e-128	194.37	188.77	158.45	-0.035983	466830000	313880000	152950000	613	Q9QYC0;A0A0J9YVI4	613;187	Q9QYC0	Q9QYC0	Alpha-adducin	Add1	EKSPPDQSAVPNTPPSTPVKLEEDLPQEPTS	___2	UID33512	2	4819
0.395532	0.362319	0.480521	0.513303	0.598402	0.564207	0.378125	0.399301	0.453294	0.445796	0.406133	0.403488	T	3	0.999796	1.3421e-279	258.17	246.91	98.684	0.036153	7579000000	4701800000	2877200000	641	F8WGR0;Q9QYC0-2;E9Q1K3;F8WHZ9;F6RDR0	641;610;639;641;138	F8WGR0	F8WGR0	Alpha-adducin	Add1	EQKEKSPPDQSAVPNTPPSTPVKLEEAGDGC	___2	UID35696	1;2	1910
0.370833	0.35877	0.450115	0.59593	0.501161	0.542418	0.39294	0.399301	0.453668	0.445796	0.492749	0.408598	T	2	0.941251	1.5127e-173	224.86	213.39	192.62	-0.53467	1519100000	1026400000	492640000	645	F8WGR0;Q9QYC0-2;E9Q1K3;F8WHZ9;F6RDR0	645;614;643;645;142	F8WGR0	F8WGR0	Alpha-adducin	Add1	KSPPDQSAVPNTPPSTPVKLEEAGDGCAKEY	___2	UID35697	2	1910
0.325244	0.299639	0.243838	0.204422	NaN	NaN	NaN	0.327237	0.337729	0.476418	NaN	NaN	T	2	0.999705	2.5362e-141	216.61	216.61	103.17	-0.17768	1691300000	1160300000	531030000	358	F8WGR0;Q9QYC0-2;E9Q1K3;F8WHZ9;F6V4G5;Q9QYC0	358;358;358;358;9;358	F8WGR0;Q9QYC0	Q9QYC0	Alpha-adducin	Add1	LLDPGKYKAKSRSPGTPAGEGSGSPPKWQIG	___2	UID35700	1;2	1910;4819
0.370833	0.365905	0.450115	0.527951	0.54763	0.564207	0.385457	0.399301	0.453481	0.446412	0.492749	0.421945	T	3	0.999796	1.3421e-279	258.17	246.91	98.684	0.036153	7165100000	4418100000	2747000000	610	Q9QYC0;A0A0J9YVI4	610;184	Q9QYC0	Q9QYC0	Alpha-adducin	Add1	EQKEKSPPDQSAVPNTPPSTPVKLEEDLPQE	___2	UID37586	1;2	4819
0.370833	0.363298	0.450115	0.59593	0.501161	0.542418	0.39294	0.399301	0.453668	0.445796	0.492749	0.441241	T	2	0.941251	1.5127e-173	224.86	213.39	192.62	-0.53467	1341500000	905010000	436470000	614	Q9QYC0;A0A0J9YVI4	614;188	Q9QYC0	Q9QYC0	Alpha-adducin	Add1	KSPPDQSAVPNTPPSTPVKLEEDLPQEPTSR	___2	UID37587	2	4819
NaN	NaN	NaN	NaN	0.856886	0.49239	NaN	NaN	NaN	NaN	NaN	NaN	S	2	1	9.34731e-05	100.55	89.332	99.531	0.01824	28046000	14720000	13326000	373	O88327	373	O88327	O88327	Alpha-catulin	Ctnnal1	QLLSVWMQTQSRKTKSAAEELELTVLKISHS	___1	UID7479	1	2241
NaN	NaN	0.371347	NaN	0.300289	NaN	NaN	NaN	NaN	NaN	NaN	NaN	S	2	1	0.000594847	100.19	67.664	100.19	0.13235	21753000	16368000	5385300	76	P23927;A0A1L1SRG5	76;76	P23927	P23927	Alpha-crystallin B chain	Cryab	IDTGLSEMRLEKDRFSVNLDVKHFSPEELKV	___1	UID7977	1	2432
NaN	0.324498	NaN	0.465071	NaN	NaN	NaN	1.51886	NaN	NaN	NaN	0.86432	S	2	1	0.0023892	104.05	87.493	73.233	0.066508	60153000	34273000	25880000	85	P23927;A0A1L1SRG5	85;85	P23927	P23927	Alpha-crystallin B chain	Cryab	LEKDRFSVNLDVKHFSPEELKVKVLGDVIEV	___1	UID7978	1	2432
0.259336	0.297944	0.367075	0.36844	0.360907	NaN	0.34404	NaN	0.362097	0.39267	NaN	0.372168	S	3	0.999745	8.24807e-18	104.68	98.861	73.405	0.1716	719900000	524460000	195440000	153	P23927	153	P23927	P23927	Alpha-crystallin B chain	Cryab	SSDGVLTVNGPRKQVSGPERTIPITREEKPA	___1	UID7979	1	2432
NaN	NaN	NaN	NaN	NaN	NaN	NaN	NaN	NaN	NaN	0.300195	NaN	S	3	0.998667	0.000140407	55.228	51.941	55.228	-0.30462	10041000	7586800	2453800	263	P17182;Q6PHC1	263;195	P17182	P17182	Alpha-enolase	Eno1	ASEFYRSGKYDLDFKSPDDPSRYITPDQLAD	___1	UID7885	1	2395
NaN	0.752734	0.549042	0.591304	0.511368	0.460483	0.473211	0.696309	NaN	NaN	0.646433	0.705586	S	2	1	0.00218747	90.05	86.304	90.05	0.32085	38843000	23653000	15190000	79	P17182;B1ARR7	79;79	P17182	P17182	Alpha-enolase	Eno1	QAVEHINKTIAPALVSKKVNVVEQEKIDKLM	___1	UID7886	1	2395
0.370777	NaN	0.306364	0.29368	0.321747	0.222815	0.282837	0.266343	NaN	NaN	NaN	NaN	S	2	1	1.45541e-46	160.93	143.86	160.93	0.39538	307040000	226310000	80729000	419	P17182;Q6PHC1	419;351	P17182	P17182	Alpha-enolase	Eno1	LAKYNQILRIEEELGSKAKFAGRSFRNPLAK	___1	UID7887	1	2395
NaN	NaN	1.07291	NaN	NaN	NaN	0.293216	0.394319	0.481073	0.449053	0.452461	0.424451	T	3	0.980585	0.00974805	56.951	56.951	56.951	-0.028965	468050000	320200000	147850000	191	P27046	191	P27046	P27046	Alpha-mannosidase 2	Man2a1	DPGWLKTFNDYFRDKTQYIFNNMVLKLKEDS	___1	UID17107	1	2465
0.73517	0.675116	NaN	NaN	NaN	NaN	NaN	NaN	NaN	NaN	NaN	NaN	S	2	0.999817	6.21907e-05	84.365	67.153	84.365	0.1959	289860000	157860000	132010000	8	Q9EPC1;D6RHM9	8;8	Q9EPC1	Q9EPC1	Alpha-parvin	Parva	________MATSPQKSPLVPKSPTPKSPPSR	___1	UID14116	1;2	4678
1.10477	1.0804	0.531481	0.572783	0.635951	0.717727	NaN	NaN	0.749336	0.741423	0.770936	NaN	S	2	0.999817	6.21907e-05	84.365	67.153	84.365	0.1959	289860000	157860000	132010000	8	Q9EPC1;D6RHM9	8;8	Q9EPC1	Q9EPC1	Alpha-parvin	Parva	________MATSPQKSPLVPKSPTPKSPPSR	___2	UID33081	1;2	4678
0.304719	0.203534	NaN	NaN	0.332013	0.287842	NaN	NaN	0.303202	0.295291	NaN	NaN	S	2	0.903497	5.22196e-09	103.85	95.469	79.693	0.44191	47054000	36543000	10511000	611	Q91ZB0;F6ZZL0	611;144	Q91ZB0	Q91ZB0	Alpha-protein kinase 2	Alpk2	ILRPPADPLSKEEDSSFEGGGALLNKLFEAS	___1	UID13304	1	4268
0.426773	0.349094	0.178131	NaN	0.338834	NaN	0.318188	0.446605	NaN	0.272544	NaN	0.233735	S	2	0.99776	3.46218e-32	170.56	139.37	170.56	0.38129	91575000	69211000	22364000	1328	Q91ZB0;F6ZZL0	1328;861	Q91ZB0	Q91ZB0	Alpha-protein kinase 2	Alpk2	SSVDPVEDKELEVTDSPSEVSKTGEMEMPET	___1	UID13306	1	4268
NaN	NaN	0.536832	0.567366	0.415699	NaN	NaN	NaN	NaN	NaN	NaN	NaN	S	3	0.921502	0.000424837	84.297	59.379	84.297	0.18468	263300000	168820000	94483000	1739	Q91ZB0;F6ZZL0	1739;1272	Q91ZB0	Q91ZB0	Alpha-protein kinase 2	Alpk2	KNSIVKKTPKFERSLSRTDEKRDPKRAPCKA	___1	UID13309	1	4268
0.195581	NaN	NaN	NaN	NaN	NaN	NaN	NaN	NaN	NaN	NaN	NaN	T	4	0.903221	5.54429e-05	51.321	41.351	47.919	-0.29698	11568000	9710900	1857300	2132	Q91ZB0	2132	Q91ZB0	Q91ZB0	Alpha-protein kinase 2	Alpk2	IVGKGRVPTNATQVKTPESETPPAERKT___	___1	UID18309	1	4268
NaN	NaN	0.457479	0.592906	0.546439	0.497424	NaN	NaN	NaN	NaN	NaN	NaN	S	4	0.999264	5.38288e-18	107.57	101.13	74.698	-0.35607	1062100000	413140000	648980000	1165	D3YUT2;Q924C5	1165;1163	D3YUT2	D3YUT2	Alpha-protein kinase 3	Alpk3	RAGSDGEANKAEERESPTVSPRGPRKGLTPG	___1	UID4159	1;2	1219
NaN	NaN	NaN	NaN	NaN	2.16277	0.911405	0.911074	1.79366	1.79028	NaN	1.88663	S	2	0.999039	0.0072867	64.439	38.565	49.3	0.64014	201020000	72402000	128620000	1638	D3YUT2;Q924C5	1638;1636	D3YUT2	D3YUT2	Alpha-protein kinase 3	Alpk3	KGSQLSPQPQKKGLPSPQGSRKSAPSSRATL	___1	UID4163	1	1219
2.14496	1.82185	2.00955	2.08385	1.49652	1.59738	0.714196	0.731683	1.15602	1.2341	1.25536	1.25391	S	2	1	7.1423e-159	243.91	206.31	209.95	0.22086	2964200000	1247800000	1716400000	1628	D3YUT2;Q924C5	1628;1626	D3YUT2	D3YUT2	Alpha-protein kinase 3	Alpk3	KGSKSPSAGRKGSQLSPQPQKKGLPSPQGSR	___1	UID4164	1	1219
NaN	0.407858	0.341189	0.277293	0.32406	0.380167	NaN	NaN	0.340823	0.311955	0.308734	NaN	S	3	1	0.000884574	99.283	99.283	60.255	0.049598	1002600000	710120000	292500000	218	D3YUT2;Q924C5	218;219	D3YUT2	D3YUT2	Alpha-protein kinase 3	Alpk3	GKEASGEADTLLRKISPDRFQRKRRLSGVEE	___1	UID4165	1	1219
NaN	NaN	2.71994	3.1752	NaN	NaN	NaN	NaN	1.84965	2.45216	NaN	2.68292	S	4	0.999264	5.38288e-18	107.57	101.13	74.698	-0.35607	1062100000	413140000	648980000	1165	D3YUT2;Q924C5	1165;1163	D3YUT2	D3YUT2	Alpha-protein kinase 3	Alpk3	RAGSDGEANKAEERESPTVSPRGPRKGLTPG	___2	UID23124	1;2	1219
NaN	NaN	2.71994	3.1752	NaN	NaN	NaN	NaN	1.84965	2.45216	NaN	2.68292	S	3	0.980594	2.47865e-06	74.698	69.489	52.03	0.11537	656250000	199230000	457010000	1169	D3YUT2;Q924C5	1169;1167	D3YUT2	D3YUT2	Alpha-protein kinase 3	Alpk3	DGEANKAEERESPTVSPRGPRKGLTPGSPGT	___2	UID23125	2	1219
NaN	NaN	1.3734	NaN	NaN	NaN	NaN	NaN	NaN	NaN	0.510409	NaN	S	3	1	6.93744e-30	127.23	117.77	127.23	-0.90922	44544000	27210000	17335000	636	A0A0R4J1X4;Q60I26	636;636	A0A0R4J1X4	A0A0R4J1X4	ALS2 C-terminal-like protein	Als2cl	ALLGFHTQSSRELRKSQECLCCERSHPEDCV	___1	UID1093	1	337
NaN	NaN	NaN	NaN	NaN	NaN	NaN	NaN	0.315605	0.312953	0.323541	NaN	S	3	0.998996	2.63487e-05	66.874	58.785	66.874	0.079252	42043000	32678000	9364900	388	Q64133	388	Q64133	Q64133	Amine oxidase [flavin-containing] A	Maoa	ICELYAKVLGSQEALSPVHYEEKNWCEEQYS	___1	UID10840	1;2	3390
NaN	NaN	0.262252	0.245785	NaN	NaN	NaN	NaN	NaN	NaN	NaN	NaN	S	3	0.998996	2.63487e-05	66.874	58.785	66.874	0.079252	42043000	32678000	9364900	388	Q64133	388	Q64133	Q64133	Amine oxidase [flavin-containing] A	Maoa	ICELYAKVLGSQEALSPVHYEEKNWCEEQYS	___2	UID29805	1;2	3390
NaN	NaN	0.358136	0.712378	0.46528	0.468496	NaN	NaN	0.425197	0.468431	0.454882	0.392617	S	2	1	3.48191e-80	166.6	160.13	166.6	0.19869	145510000	101880000	43621000	520	Q9ESU7;P51912	520;518	Q9ESU7	Q9ESU7	Amino acid transporter;Neutral amino acid transporter B(0)	Slc1a5	MPSSEPELIQVKNEVSLNPLPLATEEGNPLL	___1	UID14266	1	4722
0.65966	NaN	NaN	NaN	NaN	NaN	NaN	NaN	NaN	NaN	NaN	NaN	S	4	0.937691	2.67496e-70	139.61	127.89	139.61	-0.1833	84554000	61270000	23284000	36	Q8R010	36	Q8R010	Q8R010	Aminoacyl tRNA synthase complex-interacting multifunctional protein 2	Aimp2	PTCMYRLPNVHSKTTSPATDAGHVQETSEPS	___1	UID12865	1	4091
NaN	NaN	0.554453	0.555714	NaN	NaN	NaN	0.358803	0.318896	0.263391	NaN	NaN	S	2	0.99956	5.45219e-09	128.57	101.09	128.57	0.88798	51604000	38615000	12988000	135	A2AE27;Q9DBT5	135;109	A2AE27	A2AE27	AMP deaminase 2	Ampd2	PDILLRAKQDFLKTDSDSDLQLYKEQGEGQG	___1	UID2514	1	808
0.229592	0.378942	NaN	NaN	NaN	NaN	NaN	NaN	NaN	NaN	NaN	NaN	S	3	0.758819	2.98812e-27	117.35	112.02	117.35	-0.27177	50752000	38823000	11929000	94	A0A1L1SRX2;O08739;F6XQD0;D3Z4N3;D3YU73	94;85;85;85;85	A0A1L1SRX2	A0A1L1SRX2	AMP deaminase 3	Ampd3	ETAKRKKSFKMIRSQSLSLQMPTQQDWKGPP	___1	UID1560	1	501
0.464781	0.519089	0.386094	0.294926	0.486631	0.498074	0.391391	NaN	0.546472	0.500471	0.371414	0.377475	S	2	1	2.03854e-13	118.2	102.83	48.177	0.97456	455910000	305970000	149940000	504	A0A0G2JEG8;Q7TQF7	504;500	A0A0G2JEG8	A0A0G2JEG8	Amphiphysin	Amph	EAEAEKAALPAGEGGSPEGAKIDGESTELAI	___1	UID499	1	134
NaN	NaN	0.671417	0.620253	NaN	NaN	NaN	NaN	NaN	NaN	NaN	NaN	S	2	0.999508	0.00138434	79.492	71.626	79.492	0.19349	12187000	7256100	4930800	289	B2RUJ5-3;B2RUJ5	289;289	B2RUJ5-3	B2RUJ5-3	Amyloid beta A4 precursor protein-binding family A member 1	Apba1	IDQIVAEVKQSMSSQSLDKAAEDMPEAEQDL	___1	UID3915	1	1114
0.649421	0.693791	0.458629	0.460466	0.458284	0.399802	0.698034	0.666717	0.63852	0.624908	0.713569	0.783725	S	2	0.99061	8.93236e-88	183.96	183.96	124.45	0.14357	2167200000	1323100000	844060000	335	F6V8Y6;Q3TIZ5;E9QPX0;Q9DBR4	335;334;334;334	F6V8Y6	F6V8Y6	Amyloid beta A4 precursor protein-binding family B member 2	Apbb2	RPVSIPADLHGSRKGSLSSVTPSPTPENEKQ	___1	UID6181	1;2	1770
0.692398	NaN	NaN	NaN	NaN	NaN	0.89176	NaN	0.510169	0.645593	NaN	0.521924	S	2	0.961617	8.96222e-15	129.01	123.03	66.673	0.17352	106100000	66893000	39206000	342	F6V8Y6;Q3TIZ5;E9QPX0;Q9DBR4	342;341;341;341	F6V8Y6	F6V8Y6	Amyloid beta A4 precursor protein-binding family B member 2	Apbb2	DLHGSRKGSLSSVTPSPTPENEKQPWSDFAV	___1	UID6184	1;2	1770
0.856026	0.759446	NaN	0.641355	NaN	NaN	NaN	NaN	0.845889	0.820487	0.400289	NaN	S	3	0.999389	1.23645e-69	144.23	133.12	144.23	-0.12382	214580000	117260000	97319000	410	F6V8Y6;Q3TIZ5;E9QPX0;Q9DBR4;Q3TDW6;E9PWH3;Q9DBR4-3;Q9DBR4-2	410;409;409;409;388;389;388;388	F6V8Y6	F6V8Y6	Amyloid beta A4 precursor protein-binding family B member 2	Apbb2	LKLRNAPHGDDDDSCSINSDPEAKCFAVRSL	___1	UID6185	1	1770
0.486036	0.462819	0.497309	0.460723	0.606394	0.601624	NaN	NaN	0.369892	0.354874	0.406251	0.409575	S	3	0.999994	3.8289e-106	176.28	170.37	164.35	0.092181	286180000	194640000	91531000	413	F6V8Y6;Q3TIZ5;E9QPX0;Q9DBR4;Q3TDW6;E9PWH3;Q9DBR4-3;Q9DBR4-2	413;412;412;412;391;392;391;391	F6V8Y6	F6V8Y6	Amyloid beta A4 precursor protein-binding family B member 2	Apbb2	RNAPHGDDDDSCSINSDPEAKCFAVRSLGWV	___1	UID6186	1	1770
0.397928	0.378537	0.945215	0.83698	0.721784	0.802825	0.352536	0.334376	0.396876	0.367899	0.302477	0.345099	S	2	1	5.84163e-23	137.8	137.8	137.8	-0.12975	156160000	106600000	49560000	123	F6V8Y6;Q3TIZ5;E9QPX0;Q9DBR4;Q3TDW6;E9PWH3;Q9DBR4-3;Q9DBR4-2	123;123;123;123;123;123;123;123	F6V8Y6	F6V8Y6	Amyloid beta A4 precursor protein-binding family B member 2	Apbb2	RKAAEQGQQDPNKNLSPAAVINLTSEKLEVK	___1	UID6187	1	1770
NaN	NaN	NaN	NaN	NaN	NaN	0.571365	NaN	NaN	NaN	0.495386	NaN	S	2	0.873982	3.17087e-57	121.96	113.96	79.97	0.23129	298050000	195400000	102640000	217	F6V8Y6;Q3TIZ5;E9QPX0;Q9DBR4;Q3TDW6;E9PWH3;Q9DBR4-3;Q9DBR4-2	217;217;217;217;217;217;217;217	F6V8Y6	F6V8Y6	Amyloid beta A4 precursor protein-binding family B member 2	Apbb2	GNGDLLPQKPNKPQSSPEDGQVATVSSSPET	___1	UID6189	1;2	1770
0.645303	0.488752	0.538131	0.287335	0.322245	0.403052	0.563628	0.576222	0.38594	0.401366	0.358555	0.465113	S	2	0.964139	1.6254e-276	242.16	225.09	228.85	0.34633	1886800000	1217000000	669840000	229	F6V8Y6;Q3TIZ5;E9QPX0;Q9DBR4;Q3TDW6;E9PWH3;Q9DBR4-3;Q9DBR4-2	229;229;229;229;229;229;229;229	F6V8Y6	F6V8Y6	Amyloid beta A4 precursor protein-binding family B member 2	Apbb2	PQSSPEDGQVATVSSSPETKKDHPKTGAKTD	___1	UID6192	1	1770
0.686998	0.691871	NaN	NaN	NaN	NaN	0.427855	0.369912	NaN	NaN	0.425357	NaN	T	2	0.997625	1.12103e-18	118.31	118.31	88.385	-0.39921	176660000	110450000	66210000	344	F6V8Y6;Q3TIZ5;E9QPX0;Q9DBR4	344;343;343;343	F6V8Y6	F6V8Y6	Amyloid beta A4 precursor protein-binding family B member 2	Apbb2	HGSRKGSLSSVTPSPTPENEKQPWSDFAVLN	___1	UID16620	1;2	1770
0.576147	0.539063	0.464803	0.534158	0.556656	0.488965	NaN	NaN	0.539836	0.449146	NaN	0.641979	S	2	0.99061	8.93236e-88	183.96	183.96	124.45	0.14357	2167200000	1323100000	844060000	335	F6V8Y6;Q3TIZ5;E9QPX0;Q9DBR4	335;334;334;334	F6V8Y6	F6V8Y6	Amyloid beta A4 precursor protein-binding family B member 2	Apbb2	RPVSIPADLHGSRKGSLSSVTPSPTPENEKQ	___2	UID25146	1;2	1770
NaN	NaN	NaN	NaN	0.425194	NaN	NaN	NaN	NaN	NaN	0.393727	0.448807	S	2	0.907161	2.09876e-17	110.38	110.38	96.489	0.25433	41391000	27626000	13765000	337	F6V8Y6;Q3TIZ5;E9QPX0;Q9DBR4	337;336;336;336	F6V8Y6	F6V8Y6	Amyloid beta A4 precursor protein-binding family B member 2	Apbb2	VSIPADLHGSRKGSLSSVTPSPTPENEKQPW	___2	UID25147	2	1770
NaN	NaN	0.45955	0.460614	0.556656	0.633803	NaN	NaN	0.563727	NaN	0.806983	0.536771	S	2	0.961617	8.96222e-15	129.01	123.03	66.673	0.17352	106100000	66893000	39206000	342	F6V8Y6;Q3TIZ5;E9QPX0;Q9DBR4	342;341;341;341	F6V8Y6	F6V8Y6	Amyloid beta A4 precursor protein-binding family B member 2	Apbb2	DLHGSRKGSLSSVTPSPTPENEKQPWSDFAV	___2	UID25149	1;2	1770
0.346162	NaN	NaN	NaN	NaN	NaN	NaN	NaN	NaN	NaN	NaN	NaN	S	2	0.873982	3.17087e-57	121.96	113.96	79.97	0.23129	298050000	195400000	102640000	217	F6V8Y6;Q3TIZ5;E9QPX0;Q9DBR4;Q3TDW6;E9PWH3;Q9DBR4-3;Q9DBR4-2	217;217;217;217;217;217;217;217	F6V8Y6	F6V8Y6	Amyloid beta A4 precursor protein-binding family B member 2	Apbb2	GNGDLLPQKPNKPQSSPEDGQVATVSSSPET	___2	UID25154	1;2	1770
0.576147	0.539063	0.464803	0.5552	0.425194	0.488965	NaN	NaN	0.516955	0.449146	0.393727	0.556974	T	2	0.997625	1.12103e-18	118.31	118.31	88.385	-0.39921	176660000	110450000	66210000	344	F6V8Y6;Q3TIZ5;E9QPX0;Q9DBR4	344;343;343;343	F6V8Y6	F6V8Y6	Amyloid beta A4 precursor protein-binding family B member 2	Apbb2	HGSRKGSLSSVTPSPTPENEKQPWSDFAVLN	___2	UID35585	1;2	1770
NaN	NaN	NaN	NaN	NaN	NaN	0.525554	NaN	NaN	NaN	NaN	NaN	S	4	0.761438	8.55287e-13	58.486	58.486	54.5	-0.3538	27647000	15663000	11984000	115	A0A140LJF3;A0A140LI56;A0A140LIM2;Q9DCH6	115;115;115;115	A0A140LJF3	A0A140LJF3	AN1-type zinc finger protein 6	Zfand6	VAPSQVDSTSVDKAVSETEDLQGPRAEGLVP	___1	UID1258	1	403
NaN	NaN	NaN	0.23432	NaN	NaN	NaN	NaN	NaN	NaN	NaN	NaN	S	2	0.844029	0.00623395	92.457	70.402	92.457	0.4244	4047600	3376700	670840	170	F8WIK0;Q8WTY4;F7BWP1;E0CYY1	170;170;115;97	F8WIK0	F8WIK0	Anamorsin	Ciapin1	RSVRVTGKKPNFEVGSSSQLKLPNKKSSSVK	___1	UID6794	1	1928
0.466793	0.682957	NaN	NaN	NaN	NaN	NaN	NaN	NaN	0.736254	NaN	NaN	S	2	0.970285	0.017128	73.233	36.676	70.256	0.15954	13037000	7656600	5380400	1347	P53995	1347	P53995	P53995	Anaphase-promoting complex subunit 1	Anapc1	GHRRFQTGMHREKHKSPSYQIKEGDTINVDV	___1	UID8484	1	2660
0.572712	0.589921	NaN	NaN	NaN	NaN	NaN	NaN	0.571176	0.614365	0.615659	0.528001	S	3	0.998948	0	248.62	248.62	170.45	-0.060207	3244600000	2014200000	1230400000	777	Q91W96	777	Q91W96	Q91W96	Anaphase-promoting complex subunit 4	Anapc4	EEAGGKPVKIKEEVLSESETEAHQDAAALDP	___1	UID13220	1;2	4218
NaN	NaN	NaN	NaN	NaN	0.489644	NaN	NaN	NaN	NaN	NaN	0.62582	S	3	0.953979	9.7163e-184	197.74	197.74	170.45	-0.060207	2129900000	1347400000	782560000	779	Q91W96	779	Q91W96	Q91W96	Anaphase-promoting complex subunit 4	Anapc4	AGGKPVKIKEEVLSESETEAHQDAAALDPDV	___1	UID13221	1;2	4218
NaN	NaN	0.502701	0.507778	0.500468	0.491904	NaN	NaN	NaN	NaN	NaN	NaN	S	3	0.998948	0	248.62	248.62	170.45	-0.060207	3244600000	2014200000	1230400000	777	Q91W96	777	Q91W96	Q91W96	Anaphase-promoting complex subunit 4	Anapc4	EEAGGKPVKIKEEVLSESETEAHQDAAALDP	___2	UID32185	1;2	4218
NaN	NaN	0.502701	0.4839	0.500468	0.531863	NaN	NaN	NaN	NaN	NaN	NaN	S	3	0.953979	9.7163e-184	197.74	197.74	170.45	-0.060207	2129900000	1347400000	782560000	779	Q91W96	779	Q91W96	Q91W96	Anaphase-promoting complex subunit 4	Anapc4	AGGKPVKIKEEVLSESETEAHQDAAALDPDV	___2	UID32186	1;2	4218
NaN	NaN	0.522165	0.495701	0.52907	0.575072	NaN	NaN	NaN	NaN	NaN	NaN	T	4	0.91551	1.265e-226	216.46	206.96	65.134	0.21662	1399600000	877050000	522590000	781	Q91W96	781	Q91W96	Q91W96	Anaphase-promoting complex subunit 4	Anapc4	GKPVKIKEEVLSESETEAHQDAAALDPDVVI	___2	UID37256	1;2	4218
0.562043	0.62969	0.620239	0.668159	0.548215	0.625246	0.665175	0.658504	0.583944	0.676159	0.633279	0.686202	S	3	0.91111	2.12963e-79	156.85	152.05	72.654	-0.96773	2524300000	1498700000	1025600000	42	Q99JP4	42	Q99JP4	Q99JP4	Anaphase-promoting complex subunit CDC26	Cdc26	EARKKQKEDVEGVGTSDGEGAAGLSSDPKSR	___1	UID13459	1	4328
NaN	NaN	NaN	NaN	NaN	NaN	0.671109	NaN	NaN	NaN	NaN	NaN	S	3	0.972668	0.006955	43.888	34.605	43.888	-0.015853	5363400	3754200	1609200	308	Q7TN31	308	Q7TN31	Q7TN31	Angiogenic factor with G patch and FHA domains 1	Aggf1	SSEDQKVCSVEYINCSEDEHSGNVKKKARTD	___1	UID11464	1	3589
0.590542	NaN	NaN	NaN	NaN	NaN	NaN	NaN	NaN	NaN	NaN	NaN	S	4	0.999953	3.05767e-05	59.017	59.017	59.017	-0.061367	31757000	21686000	10071000	1029	E9Q8N8	1029	E9Q8N8	E9Q8N8	Anion exchange protein	Slc4a4	KEDEKKKKKKKGSLDSDNDDEKDPQHSSNAT	___1	UID5709	1;2	1681
NaN	0.460523	NaN	NaN	NaN	NaN	NaN	NaN	NaN	NaN	NaN	NaN	S	4	0.99995	3.05767e-05	59.017	59.017	59.017	-0.061367	8577200	5598500	2978800	1026	E9Q8N8	1026	E9Q8N8	E9Q8N8	Anion exchange protein	Slc4a4	KKKKEDEKKKKKKKGSLDSDNDDEKDPQHSS	___2	UID24673	2	1681
NaN	0.460523	NaN	NaN	NaN	NaN	NaN	NaN	NaN	NaN	NaN	NaN	S	4	0.999953	3.05767e-05	59.017	59.017	59.017	-0.061367	31757000	21686000	10071000	1029	E9Q8N8	1029	E9Q8N8	E9Q8N8	Anion exchange protein	Slc4a4	KEDEKKKKKKKGSLDSDNDDEKDPQHSSNAT	___2	UID24674	1;2	1681
NaN	NaN	NaN	NaN	2.22184	3.37919	NaN	NaN	NaN	NaN	NaN	NaN	S	2	0.992847	7.03152e-07	78.324	78.324	54.281	-0.84694	26243000	9690700	16552000	1060	E9Q8N8	1060	E9Q8N8	E9Q8N8	Anion exchange protein	Slc4a4	HHADKIPFLESLGLPSPPRTPVKVVPQIRIE	___2	UID24675	2	1681
NaN	NaN	NaN	NaN	2.22184	3.37919	NaN	NaN	NaN	NaN	NaN	NaN	T	2	0.999685	7.03152e-07	78.324	78.324	54.281	-0.84694	26243000	9690700	16552000	1064	E9Q8N8	1064	E9Q8N8	E9Q8N8	Anion exchange protein	Slc4a4	KIPFLESLGLPSPPRTPVKVVPQIRIEREPE	___2	UID35448	2	1681
0.901447	0.989665	0.785665	0.75381	1.25168	0.95263	0.782002	NaN	0.735157	0.722306	0.693705	NaN	S	2	1	0	277.43	277.43	114.64	-0.14914	3509400000	1943000000	1566300000	68	A7E1Z5;O88343;E9Q8N8	68;68;68	A7E1Z5;E9Q8N8	A7E1Z5	Anion exchange protein;Electrogenic sodium bicarbonate cotransporter 1	Slc4a4	EKKEKERISENYSDKSDVENADESSSSILKP	___1	UID3512	1;2	1000;1681
0.707542	NaN	NaN	NaN	NaN	NaN	0.443257	NaN	NaN	NaN	NaN	NaN	S	2	1	1.02954e-11	96.666	85.226	47.201	0.24756	11672000	8704500	2967500	12	A7E1Z5;O88343;E9Q8N8	12;12;12	A7E1Z5;E9Q8N8	A7E1Z5	Anion exchange protein;Electrogenic sodium bicarbonate cotransporter 1	Slc4a4	____MEDEAVLDRGASFLKHVCDEEEVEGHH	___1	UID3514	1	1000;1681
0.847949	NaN	NaN	NaN	NaN	NaN	NaN	NaN	NaN	NaN	NaN	NaN	S	2	0.94249	0.000168371	109.83	84.982	109.83	0.046621	39134000	23361000	15774000	223	A7E1Z5;O88343;O88343-2;D3Z7G8;E9Q8N8	223;223;179;179;223	A7E1Z5;E9Q8N8	A7E1Z5	Anion exchange protein;Electrogenic sodium bicarbonate cotransporter 1	Slc4a4	LLRKHRHQTKKSNLRSLADIGKTVSSASRMF;LLRKHRHQTKKSNLRSLADIGKTVSSASSPA	___1	UID3517	1	1000;1681
NaN	0.943448	0.64345	0.66639	0.961055	0.84778	NaN	0.708623	0.713099	0.613077	0.82056	0.671316	S	3	0.999872	6.8498e-132	202.03	194.92	202.03	0.50732	2470800000	1375200000	1095500000	65	A7E1Z5;O88343;E9Q8N8	65;65;65	A7E1Z5;E9Q8N8	A7E1Z5	Anion exchange protein;Electrogenic sodium bicarbonate cotransporter 1	Slc4a4	GHKEKKEKERISENYSDKSDVENADESSSSI	___2	UID22476	2	1000;1681
NaN	0.943448	0.64345	0.66639	0.961055	0.84778	NaN	0.708623	0.713099	0.613077	0.82056	0.671316	S	2	1	0	277.43	277.43	114.64	-0.14914	3509400000	1943000000	1566300000	68	A7E1Z5;O88343;E9Q8N8	68;68;68	A7E1Z5;E9Q8N8	A7E1Z5	Anion exchange protein;Electrogenic sodium bicarbonate cotransporter 1	Slc4a4	EKKEKERISENYSDKSDVENADESSSSILKP	___2	UID22477	1;2	1000;1681
0.604019	0.594486	NaN	NaN	0.709811	0.959158	0.892955	NaN	0.797641	0.711893	0.667437	0.485908	S	3	1	9.98622e-09	109.42	104.05	71.601	0.27136	136930000	88731000	48197000	885	A0A2I3BPY7;Q9EP71	885;914	A0A2I3BPY7	A0A2I3BPY7	Ankycorbin	Rai14	SLSQLSYSTSSSKRQSQQLDLLQQQVKQLQN	___1	UID1949	1	641
NaN	NaN	NaN	NaN	0.724555	NaN	0.706389	0.804901	NaN	NaN	NaN	NaN	S	2	1	1.18772e-06	146.36	123.34	146.36	0.049554	68151000	48862000	19288000	638	A0A2I3BPY7;Q9EP71	638;667	A0A2I3BPY7	A0A2I3BPY7	Ankycorbin	Rai14	YREAQAELEDYRKRKSLEDAAEYIHKAEHER	___1	UID1950	1	641
NaN	NaN	NaN	NaN	0.522454	NaN	NaN	NaN	0.366106	NaN	0.309581	NaN	S	2	1	5.26684e-82	149.73	149.73	149.73	0.45545	16319000	11069000	5250300	820	Q6P1H6;Q6P1H6-2;Q6P1H6-3	820;819;742	Q6P1H6	Q6P1H6	Ankyrin repeat and LEM domain-containing protein 2	Ankle2	TEVSEAMAEMSLGPKSPQLGVQAGLEPILSS	___1	UID11153	1	3470
NaN	NaN	0.705252	0.801034	0.593337	0.822712	0.827438	0.886313	0.866303	0.917829	1.12815	0.872468	S	2	0.987675	7.1131e-158	223.7	204.41	185.12	0.95842	545190000	275630000	269560000	136	A0A3B2W7H4;A0A3B2WAQ7;P59672;Q3UHP6;P59672-2	136;672;693;693;672	A0A3B2W7H4	A0A3B2W7H4	Ankyrin repeat and SAM domain-containing protein 1A	Anks1a;Anks1	PSFASEWDEIEKIMSSIGEGIDFSQEQQKIS	___1	UID2165	1	722
NaN	NaN	NaN	NaN	NaN	NaN	0.500633	0.452205	NaN	NaN	NaN	NaN	S	2	0.992548	0.0107322	106.2	39.9	77.288	0.16762	578740000	491580000	87166000	81	A0A3B2W7H4;A0A3B2WAQ7;P59672;Q3UHP6;P59672-2	81;617;638;638;617	A0A3B2W7H4	A0A3B2W7H4	Ankyrin repeat and SAM domain-containing protein 1A	Anks1a;Anks1	APPTSKPKAELKLSRSLSKSDSDLLTCSPTE	___1	UID2166	1;2	722
0.522322	0.50753	NaN	NaN	NaN	NaN	0.472573	0.495802	NaN	NaN	NaN	NaN	S	2	0.999999	0.0111015	107.56	53.807	77.288	0.16762	759840000	613310000	146530000	83	A0A3B2W7H4;A0A3B2WAQ7;P59672;Q3UHP6;P59672-2	83;619;640;640;619	A0A3B2W7H4	A0A3B2W7H4	Ankyrin repeat and SAM domain-containing protein 1A	Anks1a;Anks1	PTSKPKAELKLSRSLSKSDSDLLTCSPTEDA	___1	UID2167	1;2	722
NaN	NaN	1.11414	1.12218	0.878023	0.930734	0.524531	0.551876	0.671673	0.583454	0.822203	0.714484	S	3	0.897997	0	228.42	225.98	205.72	-0.32896	1062300000	497730000	564520000	85	A0A3B2W7H4;A0A3B2WAQ7;P59672;Q3UHP6;P59672-2	85;621;642;642;621	A0A3B2W7H4	A0A3B2W7H4	Ankyrin repeat and SAM domain-containing protein 1A	Anks1a;Anks1	SKPKAELKLSRSLSKSDSDLLTCSPTEDATM	___1	UID2168	1;2	722
0.704257	0.755144	1.05745	1.22734	1.53399	1.24378	0.83802	0.860803	0.798865	0.676476	NaN	NaN	S	3	0.899883	0	259.81	241.19	246.13	-0.2965	926190000	402620000	523570000	106	A0A3B2W7H4;A0A3B2WAQ7;P59672;Q3UHP6;P59672-2	106;642;663;663;642	A0A3B2W7H4	A0A3B2W7H4	Ankyrin repeat and SAM domain-containing protein 1A	Anks1a;Anks1	TCSPTEDATMGSRSESLSNCSIGKKRLEKSP	___1	UID2173	1;2	722
NaN	NaN	0.673637	NaN	NaN	NaN	0.497544	NaN	0.694237	0.702124	0.88564	NaN	S	2	0.998729	4.10346e-32	161.87	145.93	55.656	0.8711	75876000	47357000	28518000	120	A0A3B2W7H4;A0A3B2WAQ7;P59672;Q3UHP6;P59672-2	120;656;677;677;656	A0A3B2W7H4	A0A3B2W7H4	Ankyrin repeat and SAM domain-containing protein 1A	Anks1a;Anks1	ESLSNCSIGKKRLEKSPSFASEWDEIEKIMS	___1	UID2180	1;2	722
0.605994	0.590222	0.60359	0.628012	0.57384	0.585025	0.550333	0.624649	0.62364	0.588455	0.639152	0.547474	S	2	1	2.2942e-179	249.33	229.49	249.33	0.17995	3018100000	1849800000	1168400000	122	A0A3B2W7H4;A0A3B2WAQ7;P59672;Q3UHP6;P59672-2	122;658;679;679;658	A0A3B2W7H4	A0A3B2W7H4	Ankyrin repeat and SAM domain-containing protein 1A	Anks1a;Anks1	LSNCSIGKKRLEKSPSFASEWDEIEKIMSSI	___1	UID2181	1;2	722
NaN	NaN	0.141988	0.142215	0.186079	0.167305	NaN	NaN	NaN	NaN	NaN	NaN	S	2	0.992548	0.0107322	106.2	39.9	77.288	0.16762	578740000	491580000	87166000	81	A0A3B2W7H4;A0A3B2WAQ7;P59672;Q3UHP6;P59672-2	81;617;638;638;617	A0A3B2W7H4	A0A3B2W7H4	Ankyrin repeat and SAM domain-containing protein 1A	Anks1a;Anks1	APPTSKPKAELKLSRSLSKSDSDLLTCSPTE	___2	UID21131	1;2	722
NaN	NaN	0.141988	0.142215	0.186079	0.167305	NaN	NaN	NaN	NaN	NaN	NaN	S	2	0.999999	0.0111015	107.56	53.807	77.288	0.16762	759840000	613310000	146530000	83	A0A3B2W7H4;A0A3B2WAQ7;P59672;Q3UHP6;P59672-2	83;619;640;640;619	A0A3B2W7H4	A0A3B2W7H4	Ankyrin repeat and SAM domain-containing protein 1A	Anks1a;Anks1	PTSKPKAELKLSRSLSKSDSDLLTCSPTEDA	___2	UID21132	1;2	722
2.6468	NaN	NaN	NaN	2.98259	NaN	NaN	NaN	NaN	NaN	1.55946	NaN	S	3	0.897997	0	228.42	225.98	205.72	-0.32896	1062300000	497730000	564520000	85	A0A3B2W7H4;A0A3B2WAQ7;P59672;Q3UHP6;P59672-2	85;621;642;642;621	A0A3B2W7H4	A0A3B2W7H4	Ankyrin repeat and SAM domain-containing protein 1A	Anks1a;Anks1	SKPKAELKLSRSLSKSDSDLLTCSPTEDATM	___2	UID21133	1;2	722
NaN	NaN	2.79972	NaN	NaN	3.01462	NaN	NaN	NaN	NaN	1.55946	NaN	S	3	0.899883	0	259.81	241.19	246.13	-0.2965	926190000	402620000	523570000	106	A0A3B2W7H4;A0A3B2WAQ7;P59672;Q3UHP6;P59672-2	106;642;663;663;642	A0A3B2W7H4	A0A3B2W7H4	Ankyrin repeat and SAM domain-containing protein 1A	Anks1a;Anks1	TCSPTEDATMGSRSESLSNCSIGKKRLEKSP	___2	UID21138	1;2	722
NaN	0.832659	1.1407	1.01801	NaN	NaN	NaN	NaN	0.470483	NaN	0.88628	NaN	S	4	0.980609	9.5907e-145	159.84	153.3	159.84	-0.64071	562590000	334260000	228320000	1792	E9QKG6;A0A0G2JDZ9;E9Q804;Q99NH0	1792;1934;2042;2043	E9QKG6	E9QKG6	Ankyrin repeat domain-containing protein 17	Ankrd17	PTAKEHYPVSSPSSPSPPAQPGGVSRNSPLD	___1	UID486	1;2	126
NaN	NaN	NaN	NaN	NaN	0.827999	NaN	NaN	NaN	NaN	0.601	NaN	S	4	0.840579	3.1019e-87	132.58	124.26	93.776	-0.35186	414400000	244710000	169690000	1801	E9QKG6;A0A0G2JDZ9;E9Q804;Q99NH0	1801;1943;2051;2052	E9QKG6	E9QKG6	Ankyrin repeat domain-containing protein 17	Ankrd17	SSPSSPSPPAQPGGVSRNSPLDCGSASPNKG	___1	UID487	1;2	126
NaN	0.727913	0.681139	0.651347	NaN	NaN	NaN	NaN	0.533901	NaN	NaN	NaN	S	2	0.999999	0.017615	72.607	29.165	72.607	0.066674	19623000	11356000	8267300	1454	E9QKG6;A0A0G2JDZ9;E9Q804;Q99NH0;Q99NH0-2	1454;1596;1704;1705;1313	E9QKG6	E9QKG6	Ankyrin repeat domain-containing protein 17	Ankrd17	GPSPLSSPNGKLTVASPKRGPKREEGWKEVV	___1	UID491	1	126
0.593471	0.552674	0.685034	0.612208	0.505055	0.527469	0.600255	NaN	0.605488	0.594659	0.623667	0.529481	S	2	1	8.67333e-52	159.95	151.57	111.77	-0.060166	1167500000	706800000	460650000	1380	E9QKG6;A0A0G2JDZ9;E9Q804;Q99NH0;Q99NH0-2	1380;1522;1630;1631;1239	E9QKG6	E9QKG6	Ankyrin repeat domain-containing protein 17	Ankrd17	SSCSDESSNSNSSRKSNNHASAVVTTTMASK	___1	UID492	1	126
NaN	0.66416	0.749522	0.597323	0.815326	0.993394	NaN	NaN	0.0995626	0.654419	0.692171	0.605489	S	4	0.980609	9.5907e-145	159.84	153.3	159.84	-0.64071	562590000	334260000	228320000	1792	E9QKG6;A0A0G2JDZ9;E9Q804;Q99NH0	1792;1934;2042;2043	E9QKG6	E9QKG6	Ankyrin repeat domain-containing protein 17	Ankrd17	PTAKEHYPVSSPSSPSPPAQPGGVSRNSPLD	___2	UID19451	1;2	126
NaN	NaN	0.755428	0.765661	0.815326	0.993394	0.657712	0.516046	NaN	NaN	0.661643	0.550167	S	4	0.840579	3.1019e-87	132.58	124.26	93.776	-0.35186	414400000	244710000	169690000	1801	E9QKG6;A0A0G2JDZ9;E9Q804;Q99NH0	1801;1943;2051;2052	E9QKG6	E9QKG6	Ankyrin repeat domain-containing protein 17	Ankrd17	SSPSSPSPPAQPGGVSRNSPLDCGSASPNKG	___2	UID19452	1;2	126
NaN	NaN	0.412158	0.452628	0.471574	0.40019	NaN	NaN	NaN	NaN	NaN	NaN	S	2	1	2.20652e-06	103.83	85.238	95.981	-0.40919	47614000	33385000	14230000	426	Q3U0L2-2;Q3U0L2	426;435	Q3U0L2-2	Q3U0L2-2	Ankyrin repeat domain-containing protein 33B	Ankrd33b	ISKAPAPTFQPERAASKGNTKDSIYLQIPKW	___1	UID9561	1	3034
NaN	NaN	NaN	NaN	NaN	NaN	NaN	NaN	0.665224	0.643326	NaN	NaN	S	3	0.998944	6.96282e-08	118.33	96.279	65.231	0.1019	186740000	107720000	79016000	82	Q8C0J6	82	Q8C0J6	Q8C0J6	Ankyrin repeat domain-containing protein SOWAHC	Sowahc	GTKYVHLKKRFCTGDSPPLEAKLPREPPRIE	___1	UID12303	1	3883
0.0851824	0.0863476	0.0879468	0.10013	0.19491	0.127725	NaN	NaN	0.132407	0.127002	0.152611	0.0945399	S	3	1	1.1166e-47	169.94	154.93	44.294	0.17154	2668400000	2429100000	239330000	830	E9QNT8;Q02357;Q02357-6;Q02357-4;Q02357-5;Q02357-3;Q0VGY9;A0A0R4J1N7;G8JL84;D3Z5M4;D3YTV8;G5E8J2;B7ZW98;Q02357-2;F7D1P5;G3UY11	830;830;875;830;867;830;830;875;830;875;846;846;846;846;431;846	E9QNT8	E9QNT8	Ankyrin-1	Ank1	DEGDELVGSKAERRDSRDVGEEKELLDFVPK	___1	UID6139	1	1759
0.095764	0.0964156	0.144238	0.134594	0.258455	0.205402	0.36249	NaN	NaN	NaN	0.196559	NaN	S	3	1	2.8978e-148	220.14	205.46	220.14	0.10891	1056500000	959200000	97316000	813	E9QNT8;Q02357;Q02357-4;Q02357-5;Q02357-3;Q0VGY9;G8JL84;F7D1P5	813;813;813;850;813;813;813;414	E9QNT8	E9QNT8	Ankyrin-1	Ank1	HRMSYPETVDEILDVSEDEGDELVGSKAERR	___1	UID6140	1	1759
0.0716985	NaN	0.0392625	0.086331	0.0657624	NaN	NaN	NaN	NaN	NaN	NaN	NaN	S	2	0.97385	6.79096e-06	131.08	51.196	131.08	0.091159	48019000	45094000	2925600	777	E9QNT8;Q02357;Q02357-6;Q02357-4;Q02357-5;Q02357-3;Q0VGY9;A0A0R4J1N7;G8JL84;D3Z5M4;D3YTV8;G5E8J2;B7ZW98;Q02357-2;F7D1P5;G3UY11	777;777;814;777;814;777;777;814;777;814;785;785;785;785;378;785	E9QNT8	E9QNT8	Ankyrin-1	Ank1	NGTTPLAIAKRLGYISVTDVLKVVTDETSVV	___1	UID6142	1	1759
0.215385	NaN	0.211461	0.164858	NaN	0.15708	NaN	NaN	NaN	NaN	NaN	NaN	S	4	0.978278	0	263.51	263.51	263.51	0.13204	966030000	857230000	108800000	1819	E9QNT8;Q02357;Q02357-6;Q02357-5;A0A0R4J1N7;D3YTV8;G5E8J2;B7ZW98;Q02357-2;Q02357-7	1819;1819;1864;1701;1864;1835;1805;1809;1805;112	E9QNT8;Q02357-7	E9QNT8	Ankyrin-1	Ank1	IVTKKIIRKVVRQVDSSGAIDTQQHEEVELR	___1	UID6143	1	1759;2911
0.461234	0.276323	NaN	NaN	NaN	NaN	NaN	NaN	NaN	NaN	NaN	NaN	S	5	0.999375	1.27504e-10	78.311	78.311	78.311	-0.096378	91850000	61466000	30384000	55	Q02357-7;G3UXF4;Q02357-8	55;55;55	Q02357-7	Q02357-7	Ankyrin-1	Ank1	IHQELDKELGESEGLSDDEETISTRVVRRRV	___1	UID9128	1	2911
NaN	NaN	NaN	0.276997	0.26958	NaN	NaN	NaN	NaN	NaN	0.112471	0.173235	T	4	0.944743	9.96197e-71	132.49	127.68	132.49	0.07757	410560000	372570000	37989000	862	E9QNT8;Q02357;Q02357-6;Q02357-4;Q02357-5;Q02357-3;Q0VGY9;A0A0R4J1N7;G8JL84;D3Z5M4;D3YTV8;G5E8J2;B7ZW98;Q02357-2;F7D1P5;G3UY11	862;862;907;862;899;862;862;907;862;907;878;878;878;878;463;878	E9QNT8	E9QNT8	Ankyrin-1	Ank1	DQVVESPAIPRIPCVTPETVVIRSEDQEQAS	___1	UID16611	1	1759
0.336447	NaN	0.506804	0.498102	0.601583	0.682415	0.448584	0.407332	0.406027	0.401011	0.431634	0.421866	S	2	0.999272	1.76312e-55	180.84	180.84	175.01	-0.20265	257230000	164970000	92263000	3744	Q8C8R3-3;Q8C8R3-4;S4R2R5;Q8C8R3;Q8C8R3-5;S4R2F3;Q8C8R3-2	835;3744;3685;3744;3690;3772;3772	Q8C8R3-3;Q8C8R3-4	Q8C8R3-4	Ankyrin-2	Ank2	ATAVPDSLCKTPEDISTPPEGTKPCLQTPVT	___1	UID12367	1	3922;3923
0.724838	NaN	NaN	NaN	NaN	NaN	NaN	NaN	NaN	NaN	NaN	NaN	S	4	0.827743	8.1343e-257	200.86	195.91	172.2	-1.1927	320780000	190560000	130220000	3780	Q8C8R3-3;Q8C8R3-4;S4R2R5;Q8C8R3;Q8C8R3-5;S4R2F3;Q8C8R3-2	871;3780;3721;3780;3726;3808;3808	Q8C8R3-3;Q8C8R3-4	Q8C8R3-4	Ankyrin-2	Ank2	PIVQEPEEASEPKEESSPRKTSLVIVESTDD	___1	UID12368	1;2	3922;3923
NaN	NaN	0.40751	0.425636	0.396719	NaN	0.904843	0.587817	NaN	NaN	NaN	NaN	S	4	0.79031	1.1792e-257	198.94	190.87	198.94	-0.11569	659080000	430220000	228860000	3786	Q8C8R3-3;Q8C8R3-4;S4R2R5;Q8C8R3;Q8C8R3-5;S4R2F3;Q8C8R3-2	877;3786;3727;3786;3732;3814;3814	Q8C8R3-3;Q8C8R3-4	Q8C8R3-4	Ankyrin-2	Ank2	EEASEPKEESSPRKTSLVIVESTDDQSQVFE	___1	UID12370	1;2	3922;3923
0.525897	0.515315	0.520203	0.487418	0.489568	0.484367	0.505807	0.516016	0.741027	0.514681	0.528639	0.513303	S	2	0.986022	2.1466e-280	258.14	248.49	205.98	0.12612	20070000000	12794000000	7275600000	1426	Q8C8R3-3;Q8C8R3-4;S4R2R5;Q8C8R3;Q8C8R3-5;S4R2F3;Q8C8R3-2;S4R1M4;S4R1B7	588;1426;1372;1426;1372;1459;1454;112;87	Q8C8R3-3;Q8C8R3-4	Q8C8R3-4	Ankyrin-2	Ank2	AICNLNITLPIYAKESESDQEPEEEIGMTSE	___1	UID12371	1	3922;3923
0.515405	0.51619	0.524633	0.504191	0.465876	0.499578	0.355584	0.504086	0.488027	0.552739	0.508904	0.498742	S	2	0.963357	1.2911e-280	261.15	251.5	261.15	-0.35463	11977000000	7622000000	4355300000	1428	Q8C8R3-3;Q8C8R3-4;S4R2R5;Q8C8R3;Q8C8R3-5;S4R2F3;Q8C8R3-2;S4R1M4;S4R1B7	590;1428;1374;1428;1374;1461;1456;114;89	Q8C8R3-3;Q8C8R3-4	Q8C8R3-4	Ankyrin-2	Ank2	CNLNITLPIYAKESESDQEPEEEIGMTSEKN	___1	UID12372	1	3922;3923
0.691388	NaN	1.0856	NaN	1.24485	NaN	0.680698	NaN	NaN	NaN	NaN	0.570942	S	3	0.988891	2.33659e-98	136.02	136.02	122.57	-0.069599	117800000	63891000	53912000	3664	Q8C8R3-3;Q8C8R3-4;S4R2R5;Q8C8R3;Q8C8R3-5;S4R2F3;Q8C8R3-2	755;3664;3605;3664;3610;3692;3692	Q8C8R3-3;Q8C8R3-4	Q8C8R3-4	Ankyrin-2	Ank2	EASKESESSDHPPMVSEEDISVGYSTFQDCL	___1	UID12376	1	3922;3923
0.397376	0.394435	0.48949	0.496412	0.457962	0.451771	NaN	NaN	0.456976	0.446925	0.510173	0.512947	S	2	0.998001	4.55471e-15	132.86	115.06	121.76	0.016384	7737600000	5271100000	2466400000	3850	Q8C8R3-3;Q8C8R3-4;S4R2R5;Q8C8R3;Q8C8R3-5;S4R2F3;Q8C8R3-2	941;3850;3791;3850;3796;3878;3878	Q8C8R3-3;Q8C8R3-4	Q8C8R3-4	Ankyrin-2	Ank2	TVVKKVTRKIIRRYVSSDGTEKEEVTMQGMP	___1	UID12377	1	3922;3923
0.680765	0.610413	0.576821	NaN	NaN	NaN	NaN	NaN	NaN	NaN	NaN	NaN	S	3	0.837653	0.000213823	71.98	53.824	67.416	0.23773	41593000	26101000	15492000	3851	Q8C8R3-3;Q8C8R3-4;S4R2R5;Q8C8R3;Q8C8R3-5;S4R2F3;Q8C8R3-2	942;3851;3792;3851;3797;3879;3879	Q8C8R3-3;Q8C8R3-4	Q8C8R3-4	Ankyrin-2	Ank2	VVKKVTRKIIRRYVSSDGTEKEEVTMQGMPQ	___1	UID12378	1	3922;3923
NaN	NaN	0.45737	NaN	NaN	0.609734	NaN	NaN	NaN	NaN	NaN	NaN	S	3	0.901882	7.4351e-249	220.67	220.67	126.18	0.34299	5103900000	2906900000	2197100000	3760	Q8C8R3-3;Q8C8R3-4;S4R2R5;Q8C8R3;Q8C8R3-5;S4R2F3;Q8C8R3-2	851;3760;3701;3760;3706;3788;3788	Q8C8R3-3;Q8C8R3-4	Q8C8R3-4	Ankyrin-2	Ank2	TPPEGTKPCLQTPVTSERGSPIVQEPEEASE	___1	UID12379	1;2;3	3922;3923
NaN	NaN	0.558527	0.542005	0.555514	NaN	NaN	0.496542	0.432852	NaN	0.446706	NaN	S	4	0.998094	1.573e-293	234.52	224.24	164.56	-0.24976	12651000000	7537000000	5113600000	3764	Q8C8R3-3;Q8C8R3-4;S4R2R5;Q8C8R3;Q8C8R3-5;S4R2F3;Q8C8R3-2	855;3764;3705;3764;3710;3792;3792	Q8C8R3-3;Q8C8R3-4	Q8C8R3-4	Ankyrin-2	Ank2	GTKPCLQTPVTSERGSPIVQEPEEASEPKEE	___1	UID12380	1;2;3	3922;3923
NaN	NaN	NaN	NaN	0.807481	NaN	0.485565	NaN	NaN	NaN	NaN	NaN	S	3	0.987289	5.44486e-51	116.57	111.41	116.57	0.030415	130220000	84137000	46086000	3774	Q8C8R3-3;Q8C8R3-4;S4R2R5;Q8C8R3;Q8C8R3-5;S4R2F3;Q8C8R3-2	865;3774;3715;3774;3720;3802;3802	Q8C8R3-3;Q8C8R3-4	Q8C8R3-4	Ankyrin-2	Ank2	TSERGSPIVQEPEEASEPKEESSPRKTSLVI	___1	UID12381	1;2	3922;3923
0.412687	0.348783	NaN	NaN	NaN	NaN	0.444766	NaN	NaN	NaN	NaN	NaN	S	2	0.993812	0.00399581	62.861	56.62	60.489	0.094189	7702000	5122900	2579200	3936	Q8C8R3-3;Q8C8R3-4;S4R2R5;S4R2Q9	1027;3936;3877;73	Q8C8R3-3;Q8C8R3-4	Q8C8R3-4	Ankyrin-2	Ank2	KVVKTTMVHGERMEKSLGDSSLATDLPSAKD	___1	UID12382		3922;3923
0.482985	0.493675	0.487845	0.478533	0.493501	0.473889	0.543568	0.487954	0.412102	0.42248	0.527193	0.650413	S	3	0.999787	1.7936e-107	159.01	149.86	156.72	0.10879	1100100000	704810000	395290000	3686	Q8C8R3-3;Q8C8R3-4;S4R2R5;Q8C8R3;Q8C8R3-5;S4R2F3;Q8C8R3-2	777;3686;3627;3686;3632;3714;3714	Q8C8R3-3;Q8C8R3-4	Q8C8R3-4	Ankyrin-2	Ank2	GYSTFQDCLPKTEGDSPAAALSPQMHQEPVQ	___1	UID12383	1;2	3922;3923
NaN	NaN	1.62364	0.386487	0.400915	0.639487	NaN	NaN	0.43661	0.447392	0.312089	0.391769	S	3	0.999999	2.41223e-97	150.82	142.13	136	-0.074326	827390000	550620000	276780000	3692	Q8C8R3-3;Q8C8R3-4;S4R2R5;Q8C8R3;Q8C8R3-5;S4R2F3;Q8C8R3-2	783;3692;3633;3692;3638;3720;3720	Q8C8R3-3;Q8C8R3-4	Q8C8R3-4	Ankyrin-2	Ank2	DCLPKTEGDSPAAALSPQMHQEPVQQDFSGK	___1	UID12384	1;2	3922;3923
NaN	NaN	0.498826	0.683587	0.571147	NaN	NaN	NaN	NaN	NaN	NaN	NaN	S	3	0.999899	1.25739e-52	116.39	116.39	116.39	-0.0086772	114500000	66366000	48132000	8	Q8C8R3-3	8	Q8C8R3-3	Q8C8R3-3	Ankyrin-2	Ank2	________MTEVLDVSDEEGDDTVTGDGGEY	___1	UID12385	1	3922
0.449591	NaN	NaN	NaN	NaN	NaN	NaN	NaN	NaN	NaN	NaN	0.50037	S	3	0.989086	0.000231762	51.234	48.043	50.426	-0.080404	67024000	44205000	22819000	3315	Q8C8R3-4;S4R2R5;Q8C8R3;Q8C8R3-5;S4R2F3;Q8C8R3-2	3315;3256;3315;3261;3343;3343	Q8C8R3-4	Q8C8R3-4	Ankyrin-2	Ank2	KIPVKAPTQRTEWQPSPTDIPLQKTAVPQGQ	___1	UID12386	1	3923
NaN	0.529086	NaN	NaN	NaN	NaN	NaN	NaN	NaN	NaN	NaN	NaN	S	4	0.959917	7.59384e-66	119.97	111.73	119.97	-0.027975	43698000	30145000	13553000	3362	Q8C8R3-4;S4R2R5;Q8C8R3;Q8C8R3-5;S4R2F3;Q8C8R3-2	3362;3303;3362;3308;3390;3390	Q8C8R3-4	Q8C8R3-4	Ankyrin-2	Ank2	ASSLDAKTKCPVKARSYIETETESRERAEGF	___1	UID12387	1	3923
0.504539	0.415859	0.424358	NaN	0.497121	NaN	0.420564	0.436032	0.589589	0.632372	0.422612	0.436377	S	2	0.992086	8.54759e-16	122.34	115.9	122.34	0.18077	400380000	259780000	140600000	1722	Q8C8R3-4;S4R2R5;Q8C8R3;Q8C8R3-5;S4R2F3;Q8C8R3-2	1722;1668;1722;1668;1755;1750	Q8C8R3-4	Q8C8R3-4	Ankyrin-2	Ank2	DRGLVPEPLPTAKATSPLIEETPIGSIKDKV	___1	UID12389	1	3923
0.685725	0.602976	NaN	NaN	0.405306	0.407835	NaN	NaN	NaN	NaN	0.32296	0.447623	S	2	0.873275	7.0881e-294	254.4	234.35	249.51	0.2632	262420000	172590000	89829000	2164	Q8C8R3-4;S4R2R5;Q8C8R3;Q8C8R3-5;S4R2F3;Q8C8R3-2	2164;2105;2164;2110;2192;2192	Q8C8R3-4	Q8C8R3-4	Ankyrin-2	Ank2	EFLPALSLQSGALGGSSESLKQEVIAGSPCS	___1	UID12390	1	3923
0.468843	0.452917	NaN	0.325209	NaN	NaN	0.481585	0.492612	0.558203	0.520251	NaN	0.473498	S	2	0.987945	8.08929e-06	126.19	83.858	126.19	0.13115	421270000	248340000	172930000	2827	Q8C8R3-4;S4R2R5;Q8C8R3;Q8C8R3-5;S4R2F3;Q8C8R3-2	2827;2768;2827;2773;2855;2855	Q8C8R3-4	Q8C8R3-4	Ankyrin-2	Ank2	IPEGNESAKEIASPSSPVKVEVTITDQALES	___1	UID12397	1;2	3923
NaN	NaN	0.277514	0.286999	0.392143	0.298319	NaN	NaN	0.398699	0.368832	0.295728	0.285111	S	2	1	0.00543107	85.807	57.983	79.148	-0.1206	61138000	44397000	16741000	1925	Q8C8R3-4;S4R2R5;Q8C8R3;Q8C8R3-5;S4R2F3;Q8C8R3-2	1925;1871;1925;1871;1958;1953	Q8C8R3-4	Q8C8R3-4	Ankyrin-2	Ank2	APGSATGKHEKHLPVSPGKTEKQPPISPTSK	___1	UID12404	1	3923
0.443732	0.430307	0.401356	0.311273	0.45966	0.436113	NaN	NaN	0.453256	0.500135	0.351383	0.393288	S	3	1	4.0298e-141	212.69	212.69	165.66	-0.21645	1262000000	870730000	391270000	2090	Q8C8R3-4;S4R2R5;Q8C8R3;Q8C8R3-5;S4R2F3;Q8C8R3-2	2090;2031;2090;2036;2118;2118	Q8C8R3-4	Q8C8R3-4	Ankyrin-2	Ank2	SEKIVDEQGDMDFQISPDRKTSTDFSEVIKQ	___1	UID12405	1	3923
0.599442	0.612681	0.498677	0.466238	0.495199	0.452004	NaN	NaN	0.48325	NaN	0.555724	0.541743	S	3	1	0	319.49	310.46	309.77	0.57748	7850200000	4727800000	3122400000	846	Q8C8R3-4;S4R2R5;Q8C8R3;Q8C8R3-5;S4R2F3;Q8C8R3-2;S4R1J9;S4R2T7	846;792;846;792;846;842;825;842	Q8C8R3-4	Q8C8R3-4	Ankyrin-2	Ank2	HKLNVPETMTEVLDVSDEEGDDTVTGDGGEY	___1	UID12409	1	3923
NaN	NaN	NaN	NaN	NaN	NaN	NaN	NaN	0.403354	0.447821	NaN	NaN	S	2	1	5.18818e-25	151.38	137.42	151.38	0.091571	240560000	151410000	89153000	1816	Q8C8R3-4;S4R2R5;Q8C8R3;Q8C8R3-5;S4R2F3;Q8C8R3-2	1816;1762;1816;1762;1849;1844	Q8C8R3-4	Q8C8R3-4	Ankyrin-2	Ank2	ERHTPVSPSSKNEKLSPVSPSAKTERHSPVF	___1	UID12410	1;2	3923
NaN	NaN	NaN	0.304562	NaN	NaN	NaN	NaN	NaN	NaN	0.485282	NaN	S	2	0.995766	5.18818e-25	151.38	137.42	151.38	0.091571	252130000	159320000	92805000	1819	Q8C8R3-4;S4R2R5;Q8C8R3;Q8C8R3-5;S4R2F3;Q8C8R3-2	1819;1765;1819;1765;1852;1847	Q8C8R3-4	Q8C8R3-4	Ankyrin-2	Ank2	TPVSPSSKNEKLSPVSPSAKTERHSPVFSGK	___1	UID12411	1;2	3923
NaN	NaN	0.344816	0.344097	NaN	NaN	NaN	NaN	0.483157	0.490917	NaN	NaN	S	2	0.990444	0.000661612	108.7	82.024	91.549	-0.024802	95189000	65169000	30020000	1936	Q8C8R3-4;S4R2R5;Q8C8R3;Q8C8R3-5;S4R2F3;Q8C8R3-2	1936;1882;1936;1882;1969;1964	Q8C8R3-4	Q8C8R3-4	Ankyrin-2	Ank2	HLPVSPGKTEKQPPISPTSKTERIEETMSVR	___1	UID12413	1	3923
NaN	NaN	0.484525	0.57042	NaN	NaN	NaN	NaN	NaN	NaN	NaN	NaN	S	3	0.988385	3.73875e-20	95.622	95.622	71.527	-0.17392	370550000	242470000	128080000	31	Q8C8R3-4;S4R2R5;Q8C8R3;Q8C8R3-5;S4R2F3;Q8C8R3-2;S4R1J9;S4R2T7;S4R1I1;Q8C8R3-7;Q8C8R3-8;S4R2D6;S4R1U2;Q8C8R3-6;S4R241	31;10;31;10;31;27;10;27;10;46;10;43;31;43;10	Q8C8R3-4	Q8C8R3-4	Ankyrin-2	Ank2	FNGSSQRRKRPKKSDSNASFLRAARAGNLDK	___1	UID12415	1;2	3923
0.454832	0.472515	0.315283	0.533169	0.259539	0.275773	NaN	NaN	NaN	0.492419	NaN	NaN	S	3	0.999997	1.65277e-26	111.4	111.4	105.68	-0.64098	605980000	398680000	207300000	34	Q8C8R3-4;S4R2R5;Q8C8R3;Q8C8R3-5;S4R2F3;Q8C8R3-2;S4R1J9;S4R2T7;S4R1I1;Q8C8R3-7;Q8C8R3-8;S4R2D6;S4R1U2;Q8C8R3-6;S4R241	34;13;34;13;34;30;13;30;13;49;13;46;34;46;13	Q8C8R3-4	Q8C8R3-4	Ankyrin-2	Ank2	SSQRRKRPKKSDSNASFLRAARAGNLDKVVE	___1	UID12416	1;2	3923
NaN	NaN	NaN	0.414458	NaN	NaN	0.495965	NaN	0.458117	NaN	NaN	NaN	S	4	0.85543	2.20943e-42	109.27	97.886	89.333	0.030828	444370000	281260000	163110000	3343	Q8C8R3-4;S4R2R5;Q8C8R3;Q8C8R3-5;S4R2F3;Q8C8R3-2	3343;3284;3343;3289;3371;3371	Q8C8R3-4	Q8C8R3-4	Ankyrin-2	Ank2	QGQETLSRAPDGRSKSESDASSLDAKTKCPV	___1	UID12417	1	3923
NaN	NaN	NaN	0.291299	NaN	0.571056	0.364829	NaN	NaN	NaN	0.572774	NaN	S	2	0.900914	1.51205e-30	127.22	105.38	110.37	0.22825	38945000	27415000	11531000	2493	Q8C8R3-4;S4R2R5;Q8C8R3;Q8C8R3-5;S4R2F3;Q8C8R3-2	2493;2434;2493;2439;2521;2521	Q8C8R3-4	Q8C8R3-4	Ankyrin-2	Ank2	DDSLEQTSLMESSGKSPLSPDTPSSEEVSYE	___1	UID12419	1	3923
NaN	NaN	0.326304	NaN	NaN	NaN	NaN	NaN	NaN	NaN	NaN	NaN	S	2	0.818647	7.31035e-21	140.28	122.2	98.169	-0.20433	58534000	41814000	16720000	2496	Q8C8R3-4;S4R2R5;Q8C8R3;Q8C8R3-5;S4R2F3;Q8C8R3-2	2496;2437;2496;2442;2524;2524	Q8C8R3-4	Q8C8R3-4	Ankyrin-2	Ank2	LEQTSLMESSGKSPLSPDTPSSEEVSYEVTP	___1	UID12420	1;2	3923
0.453466	0.475131	0.676382	NaN	0.585189	0.502896	0.495732	0.499438	NaN	NaN	0.534709	0.453443	S	2	0.999999	1.25366e-14	91.457	81.534	91.457	0.048503	70652000	45456000	25196000	3236	Q8C8R3-4;S4R2R5;Q8C8R3;Q8C8R3-5;S4R2F3;Q8C8R3-2	3236;3177;3236;3182;3264;3264	Q8C8R3-4	Q8C8R3-4	Ankyrin-2	Ank2	GQDDESPESSPEEQKSVIEIPTAPVDNVPSA	___1	UID12421	1	3923
NaN	NaN	0.57477	0.519678	NaN	NaN	NaN	NaN	NaN	NaN	NaN	NaN	T	3	0.774005	1.06372e-05	58.722	45.296	50.857	0.27754	39589000	24462000	15128000	3739	Q8C8R3-3;Q8C8R3-4;S4R2R5;Q8C8R3;Q8C8R3-5;S4R2F3;Q8C8R3-2	830;3739;3680;3739;3685;3767;3767	Q8C8R3-3;Q8C8R3-4	Q8C8R3-4	Ankyrin-2	Ank2	EDPQKATAVPDSLCKTPEDISTPPEGTKPCL	___1	UID18086	1	3922;3923
NaN	0.460796	NaN	NaN	NaN	NaN	NaN	NaN	NaN	NaN	NaN	NaN	T	2	0.940441	1.33999e-09	124.39	115.43	117.67	-0.2013	121800000	78372000	43428000	3745	Q8C8R3-3;Q8C8R3-4;S4R2R5;Q8C8R3;Q8C8R3-5;S4R2F3;Q8C8R3-2	836;3745;3686;3745;3691;3773;3773	Q8C8R3-3;Q8C8R3-4	Q8C8R3-4	Ankyrin-2	Ank2	TAVPDSLCKTPEDISTPPEGTKPCLQTPVTS	___1	UID18087	1	3922;3923
NaN	NaN	0.548933	0.512483	NaN	0.499762	0.235669	0.230088	NaN	NaN	0.394209	0.349193	T	2	0.966621	3.3751e-173	202.6	195.23	182.15	0.59763	440930000	324350000	116580000	3718	Q8C8R3-3;Q8C8R3-4;S4R2R5;Q8C8R3;Q8C8R3-5;S4R2F3;Q8C8R3-2	809;3718;3659;3718;3664;3746;3746	Q8C8R3-3;Q8C8R3-4	Q8C8R3-4	Ankyrin-2	Ank2	DFSGKTQDQQEYYVTTPGAEVEDPQKATAVP	___1	UID18094	1	3922;3923
0.513271	0.661807	NaN	NaN	NaN	NaN	NaN	NaN	NaN	0.554736	NaN	NaN	T	3	0.999987	4.29803e-16	108.5	101.3	108.5	0.30792	107340000	67846000	39490000	2202	Q8C8R3-4;S4R2R5;Q8C8R3;Q8C8R3-5;S4R2F3;Q8C8R3-2	2202;2143;2202;2148;2230;2230	Q8C8R3-4	Q8C8R3-4	Ankyrin-2	Ank2	QISSEESYKHEGLAETPETSPESLSFSPKKS	___1	UID18101	1;2	3923
0.538925	0.384081	0.664579	0.436152	0.485109	0.443059	0.425273	0.404993	0.472408	0.501945	0.463087	0.386077	T	2	0.996959	0	301.77	292.72	301.77	0.63516	567390000	374550000	192840000	2333	Q8C8R3-4;S4R2R5;Q8C8R3;Q8C8R3-5;S4R2F3;Q8C8R3-2	2333;2274;2333;2279;2361;2361	Q8C8R3-4	Q8C8R3-4	Ankyrin-2	Ank2	SAFKTQSESETQESLTPSEVTKPFPPSDASV	___1	UID18104	1	3923
0.433783	0.386848	0.389245	0.341665	0.481586	0.479303	0.399522	NaN	0.502215	0.551731	0.419474	0.390348	T	2	0.999913	2.67116e-19	151.55	120.01	80.69	0.23034	313500000	209060000	104440000	2232	Q8C8R3-4;S4R2R5;Q8C8R3;Q8C8R3-5;S4R2F3;Q8C8R3-2	2232;2173;2232;2178;2260;2260	Q8C8R3-4	Q8C8R3-4	Ankyrin-2	Ank2	SEEQIGEAKETTKVGTPTDIHSEKELPITND	___1	UID18105	1	3923
0.216742	0.225569	NaN	NaN	NaN	NaN	0.211275	NaN	0.214108	0.11547	NaN	NaN	T	2	0.992092	2.14393e-90	230.82	210.62	230.82	0.82164	165200000	131000000	34202000	828	Q8C8R3-4;S4R2R5;Q8C8R3;Q8C8R3-5;S4R2F3;Q8C8R3-2;S4R1J9;S4R2T7	828;774;828;774;828;824;807;824	Q8C8R3-4	Q8C8R3-4	Ankyrin-2	Ank2	LKVVTEEVTTTTTTITEKHKLNVPETMTEVL	___1	UID18106	1	3923
0.744155	0.851795	0.457766	NaN	0.474414	NaN	NaN	NaN	NaN	NaN	NaN	NaN	S	4	0.827743	8.1343e-257	200.86	195.91	172.2	-1.1927	320780000	190560000	130220000	3780	Q8C8R3-3;Q8C8R3-4;S4R2R5;Q8C8R3;Q8C8R3-5;S4R2F3;Q8C8R3-2	871;3780;3721;3780;3726;3808;3808	Q8C8R3-3;Q8C8R3-4	Q8C8R3-4	Ankyrin-2	Ank2	PIVQEPEEASEPKEESSPRKTSLVIVESTDD	___2	UID31333	1;2	3922;3923
NaN	NaN	0.347641	NaN	NaN	NaN	NaN	NaN	NaN	NaN	NaN	NaN	S	4	0.79031	1.1792e-257	198.94	190.87	198.94	-0.11569	659080000	430220000	228860000	3786	Q8C8R3-3;Q8C8R3-4;S4R2R5;Q8C8R3;Q8C8R3-5;S4R2F3;Q8C8R3-2	877;3786;3727;3786;3732;3814;3814	Q8C8R3-3;Q8C8R3-4	Q8C8R3-4	Ankyrin-2	Ank2	EEASEPKEESSPRKTSLVIVESTDDQSQVFE	___2	UID31335	1;2	3922;3923
0.852208	0.667887	0.601132	0.650497	0.764662	0.717911	0.687017	NaN	0.527153	0.519794	0.559157	0.589912	S	3	0.901882	7.4351e-249	220.67	220.67	126.18	0.34299	5103900000	2906900000	2197100000	3760	Q8C8R3-3;Q8C8R3-4;S4R2R5;Q8C8R3;Q8C8R3-5;S4R2F3;Q8C8R3-2	851;3760;3701;3760;3706;3788;3788	Q8C8R3-3;Q8C8R3-4	Q8C8R3-4	Ankyrin-2	Ank2	TPPEGTKPCLQTPVTSERGSPIVQEPEEASE	___2	UID31344	1;2;3	3922;3923
0.852208	0.677799	0.582589	0.526883	0.591415	0.58359	NaN	NaN	0.513114	0.519794	0.599848	0.471723	S	4	0.998094	1.573e-293	234.52	224.24	164.56	-0.24976	12651000000	7537000000	5113600000	3764	Q8C8R3-3;Q8C8R3-4;S4R2R5;Q8C8R3;Q8C8R3-5;S4R2F3;Q8C8R3-2	855;3764;3705;3764;3710;3792;3792	Q8C8R3-3;Q8C8R3-4	Q8C8R3-4	Ankyrin-2	Ank2	GTKPCLQTPVTSERGSPIVQEPEEASEPKEE	___2	UID31345	1;2;3	3922;3923
NaN	0.760039	NaN	NaN	NaN	NaN	NaN	NaN	NaN	NaN	NaN	0.520316	S	3	0.987289	5.44486e-51	116.57	111.41	116.57	0.030415	130220000	84137000	46086000	3774	Q8C8R3-3;Q8C8R3-4;S4R2R5;Q8C8R3;Q8C8R3-5;S4R2F3;Q8C8R3-2	865;3774;3715;3774;3720;3802;3802	Q8C8R3-3;Q8C8R3-4	Q8C8R3-4	Ankyrin-2	Ank2	TSERGSPIVQEPEEASEPKEESSPRKTSLVI	___2	UID31346	1;2	3922;3923
NaN	0.481429	0.592381	0.469371	1.01876	0.712314	NaN	NaN	1.42063	NaN	0.573364	0.841099	S	2	0.999953	0.00284122	93.623	76.847	93.623	-0.25719	275320000	156420000	118900000	2824	Q8C8R3-4;S4R2R5;Q8C8R3;Q8C8R3-5;S4R2F3;Q8C8R3-2	2824;2765;2824;2770;2852;2852	Q8C8R3-4	Q8C8R3-4	Ankyrin-2	Ank2	RCAIPEGNESAKEIASPSSPVKVEVTITDQA	___2	UID31361	2	3923
NaN	0.481429	0.592381	0.469371	1.01876	0.712314	NaN	NaN	1.42063	NaN	0.573364	0.841099	S	2	0.987945	8.08929e-06	126.19	83.858	126.19	0.13115	421270000	248340000	172930000	2827	Q8C8R3-4;S4R2R5;Q8C8R3;Q8C8R3-5;S4R2F3;Q8C8R3-2	2827;2768;2827;2773;2855;2855	Q8C8R3-4	Q8C8R3-4	Ankyrin-2	Ank2	IPEGNESAKEIASPSSPVKVEVTITDQALES	___2	UID31362	1;2	3923
NaN	NaN	0.387134	0.259167	NaN	NaN	NaN	NaN	NaN	NaN	NaN	NaN	S	3	1	3.47988e-15	83.332	77.037	81.967	0.049587	338430000	233140000	105290000	1699	Q8C8R3-4;S4R2R5;Q8C8R3;Q8C8R3-5;S4R2F3;Q8C8R3-2	1699;1645;1699;1645;1732;1727	Q8C8R3-4	Q8C8R3-4	Ankyrin-2	Ank2	ESSQSSEEKTELKKGSSEESVDEDRGLVPEP	___2	UID31371	2;3	3923
NaN	NaN	0.387134	0.259167	NaN	NaN	NaN	NaN	NaN	NaN	NaN	NaN	S	3	1	3.47988e-15	83.332	77.037	81.967	0.049587	338430000	233140000	105290000	1700	Q8C8R3-4;S4R2R5;Q8C8R3;Q8C8R3-5;S4R2F3;Q8C8R3-2	1700;1646;1700;1646;1733;1728	Q8C8R3-4	Q8C8R3-4	Ankyrin-2	Ank2	SSQSSEEKTELKKGSSEESVDEDRGLVPEPL	___2	UID31372	2;3	3923
NaN	NaN	0.346898	0.299047	NaN	NaN	NaN	NaN	0.412327	0.752797	0.298975	0.340344	S	2	1	5.18818e-25	151.38	137.42	151.38	0.091571	240560000	151410000	89153000	1816	Q8C8R3-4;S4R2R5;Q8C8R3;Q8C8R3-5;S4R2F3;Q8C8R3-2	1816;1762;1816;1762;1849;1844	Q8C8R3-4	Q8C8R3-4	Ankyrin-2	Ank2	ERHTPVSPSSKNEKLSPVSPSAKTERHSPVF	___2	UID31375	1;2	3923
NaN	NaN	0.346898	0.299047	NaN	NaN	NaN	NaN	0.412327	0.752797	0.298975	0.340344	S	2	0.995766	5.18818e-25	151.38	137.42	151.38	0.091571	252130000	159320000	92805000	1819	Q8C8R3-4;S4R2R5;Q8C8R3;Q8C8R3-5;S4R2F3;Q8C8R3-2	1819;1765;1819;1765;1852;1847	Q8C8R3-4	Q8C8R3-4	Ankyrin-2	Ank2	TPVSPSSKNEKLSPVSPSAKTERHSPVFSGK	___2	UID31376	1;2	3923
0.436891	NaN	NaN	NaN	NaN	NaN	NaN	NaN	0.518619	0.482277	NaN	NaN	S	3	0.988385	3.73875e-20	95.622	95.622	71.527	-0.17392	370550000	242470000	128080000	31	Q8C8R3-4;S4R2R5;Q8C8R3;Q8C8R3-5;S4R2F3;Q8C8R3-2;S4R1J9;S4R2T7;S4R1I1;Q8C8R3-7;Q8C8R3-8;S4R2D6;S4R1U2;Q8C8R3-6;S4R241	31;10;31;10;31;27;10;27;10;46;10;43;31;43;10	Q8C8R3-4	Q8C8R3-4	Ankyrin-2	Ank2	FNGSSQRRKRPKKSDSNASFLRAARAGNLDK	___2	UID31380	1;2	3923
0.436891	NaN	NaN	NaN	NaN	NaN	NaN	NaN	0.518619	0.482277	NaN	0.413925	S	3	0.999997	1.65277e-26	111.4	111.4	105.68	-0.64098	605980000	398680000	207300000	34	Q8C8R3-4;S4R2R5;Q8C8R3;Q8C8R3-5;S4R2F3;Q8C8R3-2;S4R1J9;S4R2T7;S4R1I1;Q8C8R3-7;Q8C8R3-8;S4R2D6;S4R1U2;Q8C8R3-6;S4R241	34;13;34;13;34;30;13;30;13;49;13;46;34;46;13	Q8C8R3-4	Q8C8R3-4	Ankyrin-2	Ank2	SSQRRKRPKKSDSNASFLRAARAGNLDKVVE	___2	UID31381	1;2	3923
NaN	NaN	0.358275	NaN	NaN	NaN	NaN	NaN	NaN	NaN	NaN	NaN	S	2	0.818647	7.31035e-21	140.28	122.2	98.169	-0.20433	58534000	41814000	16720000	2496	Q8C8R3-4;S4R2R5;Q8C8R3;Q8C8R3-5;S4R2F3;Q8C8R3-2	2496;2437;2496;2442;2524;2524	Q8C8R3-4	Q8C8R3-4	Ankyrin-2	Ank2	LEQTSLMESSGKSPLSPDTPSSEEVSYEVTP	___2	UID31385	1;2	3923
0.8808	0.942506	0.601132	0.71307	0.9887	0.88315	0.734236	NaN	0.644717	0.784837	0.572882	0.654349	T	3	1	6.9441e-221	180.5	162.19	143.09	-0.024185	4779200000	2541800000	2237400000	3756	Q8C8R3-3;Q8C8R3-4;S4R2R5;Q8C8R3;Q8C8R3-5;S4R2F3;Q8C8R3-2	847;3756;3697;3756;3702;3784;3784	Q8C8R3-3;Q8C8R3-4	Q8C8R3-4	Ankyrin-2	Ank2	EDISTPPEGTKPCLQTPVTSERGSPIVQEPE	___2	UID37055	1;2;3	3922;3923
0.852208	0.667887	0.618436	0.616162	0.591415	0.58359	0.622442	NaN	0.590907	NaN	0.559157	0.589912	T	4	0.946254	6.9441e-221	180.5	162.19	103.42	-0.44781	4702700000	2641700000	2061000000	3759	Q8C8R3-3;Q8C8R3-4;S4R2R5;Q8C8R3;Q8C8R3-5;S4R2F3;Q8C8R3-2	850;3759;3700;3759;3705;3787;3787	Q8C8R3-3;Q8C8R3-4	Q8C8R3-4	Ankyrin-2	Ank2	STPPEGTKPCLQTPVTSERGSPIVQEPEEAS	___2	UID37056	2;3	3922;3923
NaN	NaN	0.358275	NaN	NaN	NaN	NaN	NaN	NaN	NaN	NaN	NaN	T	2	0.979584	7.77556e-05	78.794	55.232	76.768	1.3458	20675000	15699000	4975700	2499	Q8C8R3-4;S4R2R5;Q8C8R3;Q8C8R3-5;S4R2F3;Q8C8R3-2	2499;2440;2499;2445;2527;2527	Q8C8R3-4	Q8C8R3-4	Ankyrin-2	Ank2	TSLMESSGKSPLSPDTPSSEEVSYEVTPKPS	___2	UID37068	2	3923
NaN	NaN	0.629198	0.613256	0.744033	0.751419	NaN	NaN	0.590216	0.65482	0.706416	0.670231	S	3	0.901882	7.4351e-249	220.67	220.67	126.18	0.34299	5103900000	2906900000	2197100000	3760	Q8C8R3-3;Q8C8R3-4;S4R2R5;Q8C8R3;Q8C8R3-5;S4R2F3;Q8C8R3-2	851;3760;3701;3760;3706;3788;3788	Q8C8R3-3;Q8C8R3-4	Q8C8R3-4	Ankyrin-2	Ank2	TPPEGTKPCLQTPVTSERGSPIVQEPEEASE	___3	UID50309	1;2;3	3922;3923
NaN	NaN	0.626859	0.601811	0.722731	0.796781	NaN	NaN	0.590216	0.596162	0.706416	0.689783	S	4	0.998094	1.573e-293	234.52	224.24	164.56	-0.24976	12651000000	7537000000	5113600000	3764	Q8C8R3-3;Q8C8R3-4;S4R2R5;Q8C8R3;Q8C8R3-5;S4R2F3;Q8C8R3-2	855;3764;3705;3764;3710;3792;3792	Q8C8R3-3;Q8C8R3-4	Q8C8R3-4	Ankyrin-2	Ank2	GTKPCLQTPVTSERGSPIVQEPEEASEPKEE	___3	UID50310	1;2;3	3922;3923
NaN	NaN	0.307444	NaN	0.619909	0.431467	NaN	NaN	NaN	NaN	NaN	NaN	S	3	1	3.47988e-15	83.332	77.037	81.967	0.049587	338430000	233140000	105290000	1699	Q8C8R3-4;S4R2R5;Q8C8R3;Q8C8R3-5;S4R2F3;Q8C8R3-2	1699;1645;1699;1645;1732;1727	Q8C8R3-4	Q8C8R3-4	Ankyrin-2	Ank2	ESSQSSEEKTELKKGSSEESVDEDRGLVPEP	___3	UID50336	2;3	3923
NaN	NaN	0.307444	NaN	0.619909	0.431467	NaN	NaN	NaN	NaN	NaN	NaN	S	3	1	3.47988e-15	83.332	77.037	81.967	0.049587	338430000	233140000	105290000	1700	Q8C8R3-4;S4R2R5;Q8C8R3;Q8C8R3-5;S4R2F3;Q8C8R3-2	1700;1646;1700;1646;1733;1728	Q8C8R3-4	Q8C8R3-4	Ankyrin-2	Ank2	SSQSSEEKTELKKGSSEESVDEDRGLVPEPL	___3	UID50337	2;3	3923
NaN	NaN	0.307444	NaN	0.619909	0.431467	NaN	NaN	NaN	NaN	NaN	NaN	S	3	1	3.47198e-08	81.967	77.253	81.967	0.049587	173420000	111110000	62308000	1703	Q8C8R3-4;S4R2R5;Q8C8R3;Q8C8R3-5;S4R2F3;Q8C8R3-2	1703;1649;1703;1649;1736;1731	Q8C8R3-4	Q8C8R3-4	Ankyrin-2	Ank2	SSEEKTELKKGSSEESVDEDRGLVPEPLPTA	___3	UID50338	3	3923
NaN	NaN	0.629198	0.601811	0.722731	0.796781	NaN	NaN	0.590216	0.624805	0.680365	0.723303	T	3	1	6.9441e-221	180.5	162.19	143.09	-0.024185	4779200000	2541800000	2237400000	3756	Q8C8R3-3;Q8C8R3-4;S4R2R5;Q8C8R3;Q8C8R3-5;S4R2F3;Q8C8R3-2	847;3756;3697;3756;3702;3784;3784	Q8C8R3-3;Q8C8R3-4	Q8C8R3-4	Ankyrin-2	Ank2	EDISTPPEGTKPCLQTPVTSERGSPIVQEPE	___3	UID56020	1;2;3	3922;3923
NaN	NaN	0.62454	0.601811	0.76596	0.844879	NaN	NaN	0.590216	0.65482	0.683336	0.657811	T	4	0.946254	6.9441e-221	180.5	162.19	103.42	-0.44781	4702700000	2641700000	2061000000	3759	Q8C8R3-3;Q8C8R3-4;S4R2R5;Q8C8R3;Q8C8R3-5;S4R2F3;Q8C8R3-2	850;3759;3700;3759;3705;3787;3787	Q8C8R3-3;Q8C8R3-4	Q8C8R3-4	Ankyrin-2	Ank2	STPPEGTKPCLQTPVTSERGSPIVQEPEEAS	___3	UID56021	2;3	3922;3923
0.497875	0.505394	0.523196	0.526379	0.509309	0.552449	0.60864	0.576222	0.622565	0.626391	0.610582	0.573665	S	3	1	2.231e-180	189.31	189.31	189.31	-0.55796	3990300000	2448300000	1542000000	830	S4R1S2;S4R2S8;G5E8K5-2;G5E8K5-3;S4R236;S4R1U4	830;830;830;830;89;28	S4R1S2	S4R1S2	Ankyrin-3	Ank3	HKMNVPETMNEVLDMSDDEGEDAITGDTDKY	___1	UID14972	1	5101
0.273113	0.364728	NaN	NaN	NaN	NaN	NaN	NaN	0.0879089	0.165732	NaN	NaN	S	3	0.999995	5.59297e-09	83.213	79.815	83.213	-0.59865	47892000	36575000	11317000	2524	S4R1S2;S4R2S8;S4R2C1;S4R187;S4R2J6;S4R165;G5E8K5-2;G5E8K5-3;S4R236;S4R2K9;G5E8K3;A0A1W2P812;G5E8K5;G5E8K2;G5E8K5-6;S4R1X7;S4R2F5;G3X971;S4R208;G5E8K5-5;G5E8K5-4;S4R278	1615;1811;787;787;983;983;1628;1824;1083;2524;1845;1660;1863;1842;800;783;903;740;459;996;996;361	S4R1S2;S4R2K9	S4R2K9	Ankyrin-3	Ank3	AKPYFPESQNDIGKQSIKENLKPKTHGCGRT	___1	UID14973	1	5101;5103
0.403543	NaN	NaN	NaN	NaN	NaN	0.770113	NaN	NaN	NaN	NaN	NaN	S	3	0.997587	7.74725e-15	87.509	83.481	87.509	0.41845	28012000	17902000	10110000	2544	S4R1S2;S4R2S8;S4R2C1;S4R187;S4R2J6;S4R165;G5E8K5-2;G5E8K5-3;S4R236;S4R2K9;G5E8K3;A0A1W2P812;G5E8K5;G5E8K2;G5E8K5-6;S4R1X7;S4R2F5;G3X971;S4R208;G5E8K5-5;G5E8K5-4;S4R278	1635;1831;807;807;1003;1003;1648;1844;1103;2544;1865;1680;1883;1862;820;803;923;760;479;1016;1016;381	S4R1S2;S4R2K9	S4R2K9	Ankyrin-3	Ank3	LKPKTHGCGRTEEPVSPLTAYQKSLEETSKL	___1	UID14974	1	5101;5103
0.541106	NaN	0.493682	0.588221	NaN	NaN	NaN	NaN	NaN	NaN	NaN	NaN	S	3	1	2.34645e-22	100.79	92.395	100.79	-0.39488	46361000	29807000	16553000	855	S4R2K9;G5E8K3;A0A1W2P812;G5E8K5	855;830;841;830	S4R2K9	S4R2K9	Ankyrin-3	Ank3	HKMNVPETMNEVLDMSDDEVRKASAPEKLSD	___1	UID14978	1	5103
0.461908	0.402643	0.40639	0.741149	0.563194	0.619784	0.480826	0.437966	0.466744	0.456423	NaN	0.435341	S	2	0.99974	4.58532e-07	91.657	76.757	91.657	0.56317	309640000	208920000	100720000	12	P07356;B0V2N8;B0V2N7	12;12;12	P07356	P07356	Annexin A2;Annexin	Anxa2	____MSTVHEILCKLSLEGDHSTPPSAYGSV	___1	UID7643	1	2314
NaN	0.53623	0.638574	0.548894	NaN	NaN	NaN	NaN	NaN	NaN	NaN	NaN	T	3	0.770269	0.000186668	57.293	49.719	51.798	0.56053	35874000	21563000	14311000	19	P07356;B0V2N8;B0V2N7	19;19;19	P07356	P07356	Annexin A2;Annexin	Anxa2	VHEILCKLSLEGDHSTPPSAYGSVKPYTNFD	___1	UID16978	1	2314
0.575052	0.593121	0.540162	0.564648	0.506938	0.511792	0.588083	0.568019	0.50115	0.616959	0.367528	0.495911	Y	2	0.999804	2.852e-280	257.8	230.59	257.8	0.50489	1600800000	998880000	601950000	24	P07356;B0V2N8;B0V2N7	24;24;24	P07356	P07356	Annexin A2;Annexin	Anxa2	CKLSLEGDHSTPPSAYGSVKPYTNFDAERDA	___1	UID18861	1	2314
0.458342	NaN	0.465288	0.385321	0.475468	0.530311	0.639292	0.620578	0.508917	0.556891	NaN	0.528613	Y	2	0.999999	1.50389e-24	143.97	96.372	143.97	0.075347	113030000	67559000	45470000	92	P48036	92	P48036	P48036	Annexin A5	Anxa5	KLIVAMMKPSRLYDAYELKHALKGAGTDEKV	___1	UID18882	1	2596
0.345029	0.186685	0.367085	0.248957	NaN	NaN	0.452614	0.339673	0.234615	0.33194	0.334747	NaN	S	2	1	2.09754e-05	86.497	77.308	86.497	1.6642	59432000	44616000	14817000	3	F7ANV6;P97429;D3Z0S1;A0A0N4SV57;A0A0N4SW89;S4R1F2	3;12;12;12;12;12	F7ANV6	F7ANV6	Annexin;Annexin A4	Anxa4	_____________AASGFNATEDAQTLRKAM	___1	UID6550	1	1870
NaN	NaN	NaN	NaN	NaN	0.403003	NaN	NaN	NaN	NaN	0.412941	0.359541	S	3	0.940937	3.45025e-42	116.7	102.15	99.219	0.00082517	120690000	84029000	36665000	151	F8WIT2;P14824	151;151	F8WIT2	F8WIT2	Annexin;Annexin A6	Anxa6	DAYERDLESDIIGDTSGHFQKMLVVLLQGTR	___1	UID6807	1	1930
NaN	NaN	0.22145	NaN	0.215783	0.403003	NaN	NaN	NaN	NaN	NaN	NaN	T	3	0.807628	1.41654e-11	84.68	79.25	67.832	-0.10869	43748000	29756000	13992000	150	F8WIT2;P14824	150;150	F8WIT2	F8WIT2	Annexin;Annexin A6	Anxa6	KDAYERDLESDIIGDTSGHFQKMLVVLLQGT	___1	UID16755	1	1930
NaN	0.439033	NaN	NaN	NaN	NaN	0.732555	NaN	NaN	NaN	NaN	NaN	S	3	0.986234	1.64076e-05	64.954	46.551	60.464	0.24868	24071000	14995000	9075700	164	G8JL82;A0A0A0MQF2;Q8BHY3-2;Q8BHY3;D3YYA4;D3Z035	164;163;106;106;106;130	G8JL82	G8JL82	Anoctamin;Anoctamin-1	Ano1	GTRSVRQDQPLPGKGSPVDAGSPEVPMDYHE	___1	UID322	1	76
1.09822	NaN	0.779204	0.645437	1.00031	1.05597	0.662846	0.81677	0.763179	0.779201	0.61618	0.651123	S	3	1	1.7311e-08	71.052	67.954	71.052	0.19236	295090000	156810000	138280000	360	A0A0N4SV16;Q9CZ52-2;Q9CZ52	360;360;360	A0A0N4SV16	A0A0N4SV16	Anthrax toxin receptor 1	Antxr1	CTVIIKEVPPPPVEESEEEDDDGLPKKKWPT	___1	UID702	1	204
NaN	NaN	NaN	0.84972	NaN	NaN	NaN	NaN	NaN	NaN	NaN	NaN	T	4	0.999948	4.26656e-79	154.86	154.86	125.82	-0.016523	130350000	92785000	37569000	156	P84091;Q3TWV4;A0A338P6T4	156;154;80	P84091	P84091	AP-2 complex subunit mu	Ap2m1	QHQTKEEQSQITSQVTGQIGWRREGIKYRRN	___1	UID17358	1	2852
NaN	0.833007	0.74192	0.803307	0.854281	0.681396	0.718247	0.641521	0.870284	0.860402	0.780823	NaN	S	3	0.995278	1.0151e-181	177.87	177.87	177.87	-0.12846	2430100000	1294700000	1135400000	648	Q3UHJ0-2;Q3UHJ0	648;729	Q3UHJ0-2	Q3UHJ0-2	AP2-associated protein kinase 1	Aak1	FAKLGEGKLPEKLGGSAESLIPGFQPTQGDA	___1	UID9724	1	3083
0.156412	NaN	NaN	NaN	0.161966	NaN	0.435116	NaN	NaN	NaN	NaN	NaN	S	2	0.852732	1.47924e-13	141.13	134.54	117.86	-0.096407	2971100000	1839700000	1131300000	540	Q3UHJ0-2;Q3UHJ0	540;621	Q3UHJ0-2	Q3UHJ0-2	AP2-associated protein kinase 1	Aak1	PPTIQGQKVGSLTPPSSPKTQRAGHRRILSD	___1	UID9734	1;2	3083
NaN	NaN	NaN	NaN	0.180039	0.21226	NaN	NaN	NaN	NaN	NaN	NaN	S	2	0.893265	2.8872e-10	134.56	130.11	130.1	0.042681	1621300000	1004200000	617040000	541	Q3UHJ0-2;Q3UHJ0	541;622	Q3UHJ0-2	Q3UHJ0-2	AP2-associated protein kinase 1	Aak1	PTIQGQKVGSLTPPSSPKTQRAGHRRILSDV	___1	UID9735	1;2	3083
NaN	NaN	NaN	NaN	0.584945	NaN	NaN	NaN	NaN	NaN	NaN	NaN	T	3	0.760907	6.2157e-148	155.78	137.16	132.7	0.16015	311450000	162340000	149110000	590	Q3UHJ0-2;Q3UHJ0	590;671	Q3UHJ0-2	Q3UHJ0-2	AP2-associated protein kinase 1	Aak1	AAAAEASLNKSKSATTTPSGSPRTSQQNVSN	___1	UID17524	1;2	3083
NaN	NaN	NaN	NaN	NaN	NaN	0.679635	0.638868	NaN	NaN	0.416414	0.465863	T	2	0.99999	1.47924e-13	141.13	134.54	135.6	0.56474	4569900000	2816000000	1753800000	537	Q3UHJ0-2;Q3UHJ0	537;618	Q3UHJ0-2	Q3UHJ0-2	AP2-associated protein kinase 1	Aak1	TTPPPTIQGQKVGSLTPPSSPKTQRAGHRRI	___1	UID17528	1;2	3083
0.592161	0.605546	0.594274	0.576548	0.589619	0.581242	0.513605	0.536493	0.476549	0.502272	0.574476	0.522585	T	2	0.999938	5.99133e-41	167.44	139.76	155.86	0.21646	1134700000	706770000	427910000	523	Q3UHJ0-2;Q3UHJ0	523;604	Q3UHJ0-2	Q3UHJ0-2	AP2-associated protein kinase 1	Aak1	QQIQAPVRQQPKVQTTPPPTIQGQKVGSLTP	___1	UID17530	1	3083
0.589241	0.540569	0.589487	0.547639	0.56418	0.583454	0.567082	0.550975	0.553856	0.526064	1.30101	NaN	S	2	0.852732	1.47924e-13	141.13	134.54	117.86	-0.096407	2971100000	1839700000	1131300000	540	Q3UHJ0-2;Q3UHJ0	540;621	Q3UHJ0-2	Q3UHJ0-2	AP2-associated protein kinase 1	Aak1	PPTIQGQKVGSLTPPSSPKTQRAGHRRILSD	___2	UID28699	1;2	3083
NaN	NaN	0.602182	0.390174	NaN	NaN	0.678116	NaN	NaN	NaN	0.586488	0.555149	S	2	0.893265	2.8872e-10	134.56	130.11	130.1	0.042681	1621300000	1004200000	617040000	541	Q3UHJ0-2;Q3UHJ0	541;622	Q3UHJ0-2	Q3UHJ0-2	AP2-associated protein kinase 1	Aak1	PTIQGQKVGSLTPPSSPKTQRAGHRRILSDV	___2	UID28700	1;2	3083
NaN	NaN	NaN	NaN	NaN	NaN	NaN	NaN	NaN	1.43983	NaN	1.19275	T	3	0.760907	6.2157e-148	155.78	137.16	132.7	0.16015	311450000	162340000	149110000	590	Q3UHJ0-2;Q3UHJ0	590;671	Q3UHJ0-2	Q3UHJ0-2	AP2-associated protein kinase 1	Aak1	AAAAEASLNKSKSATTTPSGSPRTSQQNVSN	___2	UID36489	1;2	3083
0.589241	0.540569	0.5958	0.51955	0.56418	0.583454	0.620123	0.550975	0.544827	0.526064	0.873529	0.555149	T	2	0.99999	1.47924e-13	141.13	134.54	135.6	0.56474	4569900000	2816000000	1753800000	537	Q3UHJ0-2;Q3UHJ0	537;618	Q3UHJ0-2	Q3UHJ0-2	AP2-associated protein kinase 1	Aak1	TTPPPTIQGQKVGSLTPPSSPKTQRAGHRRI	___2	UID36493	1;2	3083
0.52995	0.526441	0.488628	0.476457	0.480162	0.472745	0.511762	0.498213	0.503477	0.511677	0.4927	0.483264	S	2	1	5.7015e-118	223.06	223.06	201.48	0.1369	13186000000	8609100000	4577000000	276	Q9Z1T1	276	Q9Z1T1	Q9Z1T1	AP-3 complex subunit beta-1	Ap3b1	REDGGLEDNEKNFYESEEEEEEKEKSSRKKS	___1	UID14889	1	4934
NaN	NaN	0.405905	0.372304	0.500498	0.45927	0.365093	0.479366	0.411663	0.451376	0.401017	0.397224	S	3	0.978194	8.38463e-68	136.34	132.22	115.89	0.2048	703660000	484050000	219610000	678	Q9Z1T1;A0A338P6V5	678;44	Q9Z1T1	Q9Z1T1	AP-3 complex subunit beta-1	Ap3b1	PLGKTKKEKPMKKFYSESEEEEDEDEDEDEE	___2	UID33852	1;2	4934
NaN	NaN	0.405905	0.372304	0.500498	0.45927	0.365093	0.479366	0.411663	0.451376	0.401017	0.397224	S	3	0.993677	1.0531e-193	257.15	246.36	115.89	0.2048	687080000	475310000	211770000	680	Q9Z1T1;A0A338P6V5	680;46	Q9Z1T1	Q9Z1T1	AP-3 complex subunit beta-1	Ap3b1	GKTKKEKPMKKFYSESEEEEDEDEDEDEEEE	___2	UID33853	1;2	4934
NaN	0.414146	NaN	0.287315	0.280421	NaN	0.243851	0.220639	NaN	0.356926	0.350685	0.310562	S	2	0.999996	6.39321e-06	118.48	113.7	99.5	-0.43316	123630000	96837000	26794000	272	A0A140LHP9;Q9JME5	272;272	A0A140LHP9	A0A140LHP9	AP-3 complex subunit beta-2	Ap3b2	NESLLEENPEKAFYGSEEDEAKGPGSEEAAT	___1	UID1244	1	396
0.237641	NaN	0.413298	0.453419	NaN	NaN	NaN	NaN	0.292874	0.254042	NaN	NaN	S	2	1	3.47474e-05	130.01	92.457	77.062	0.34536	71546000	51918000	19628000	9	O54774	9	O54774	O54774	AP-3 complex subunit delta-1	Ap3d1	_______MALKMVKGSIDRMFDKNLQDLVRG	___1	UID7336	1	2191
NaN	NaN	0.538101	0.493309	NaN	NaN	NaN	NaN	NaN	NaN	NaN	NaN	T	3	0.921787	3.4407e-127	145.56	133.44	145.56	0.22187	67950000	41951000	25998000	870	O54774	870	O54774	O54774	AP-3 complex subunit delta-1	Ap3d1	KKDKKGEDLDFWLSTTPPPAAAPIPAPSTEE	___1	UID16886	1	2191
NaN	NaN	NaN	NaN	0.931263	0.929803	NaN	NaN	NaN	0.6395	NaN	0.734756	S	3	0.866227	9.928e-99	179.03	169.37	179.03	-0.16313	481540000	273870000	207670000	962	Q80V94	962	Q80V94	Q80V94	AP-4 complex subunit epsilon-1	Ap4e1	FPVENFKIIEQPECSSPVIETERTKSFQYSV	___1	UID11669	1	3653
1.08034	NaN	NaN	NaN	NaN	NaN	0.439045	NaN	NaN	NaN	NaN	NaN	S	3	0.999591	0.000296765	48.641	41.058	48.641	-0.19899	7081700	4433900	2647800	279	Q7TS75	279	Q7TS75	Q7TS75	APC membrane recruitment protein 1	Amer1	CASEFMQPKPVLEGGSLEEPHTSETEGKVVA	___1	UID11533	1	3607
NaN	NaN	NaN	NaN	NaN	NaN	0.514911	0.482435	NaN	NaN	NaN	NaN	S	3	0.785317	0.00123847	45.257	39.533	40.493	-0.32046	4171100	2694400	1476700	341	Q9WV08	341	Q9WV08	Q9WV08	Apelin receptor	Aplnr	QSGCKGTPHSSSAEKSASYSSGHSQGPGPNM	___1	UID14774	1	4890
0.252242	0.271099	0.267148	0.257951	0.258553	0.287066	0.270574	0.249299	0.348347	0.266946	0.262613	0.29323	S	2	0.999999	3.5148e-160	228.73	196	192.4	0.36939	894760000	692960000	201800000	10	Q9DCZ4-2;Q9DCZ4;Q9DCZ4-3	10;44;58	Q9DCZ4-2	Q9DCZ4-2	Apolipoprotein O	Apoo	______MKIDELSLYSVPEGQSKYVEEPRTQ	___1	UID14089	1	4674
NaN	0.407914	NaN	2.71314	2.60192	2.94972	0.474456	0.458676	2.29605	1.33571	2.48632	2.28971	S	2	0.99998	2.73859e-12	110.77	96.617	110.77	0.7551	151220000	57135000	94084000	16	Q9DCZ4-2;Q9DCZ4;Q9DCZ4-3	16;50;64	Q9DCZ4-2	Q9DCZ4-2	Apolipoprotein O	Apoo	MKIDELSLYSVPEGQSKYVEEPRTQLEENIS	___1	UID14090	1	4674
NaN	NaN	0.223413	0.214256	0.177072	NaN	NaN	NaN	NaN	NaN	NaN	NaN	S	3	0.999921	4.88862e-12	106.43	90.128	106.43	-0.13985	30571000	25580000	4991300	366	B1AU25;Q9Z0X1	366;370	B1AU25	B1AU25	Apoptosis-inducing factor 1, mitochondrial	Aifm1	VKREGVKVMPNAIVQSVGVSGGRLLIKLKDG	___1	UID3682	1	1054
0.53272	0.431672	0.384964	0.447983	0.504645	0.465236	0.429617	0.428082	0.441554	NaN	NaN	0.436565	S	3	0.840465	8.3058e-251	224.78	224.78	163.15	0.52801	6190300000	4083900000	2106300000	546	A0A1Y7VJH3;Q62415	546;669	A0A1Y7VJH3	A0A1Y7VJH3	Apoptosis-stimulating of p53 protein 1	Ppp1r13b	VPGEGSTVESLPRPLSPTKLTPIVHSPLRYQ	___1	UID1691	1	567
NaN	NaN	0.445884	0.378205	NaN	0.562509	0.427612	0.446696	0.522311	0.406554	NaN	NaN	S	2	0.977909	1.4525e-101	184.8	165.97	184.8	1.0216	361470000	248240000	113220000	585	A0A1Y7VJH3;Q62415	585;708	A0A1Y7VJH3	A0A1Y7VJH3	Apoptosis-stimulating of p53 protein 1	Ppp1r13b	RRKLANAPRPLKKRSSITEPEGPGGPNIQKL	___1	UID1693	1	567
0.78645	0.673111	0.620487	0.543695	0.642421	NaN	NaN	NaN	0.463061	0.483901	0.481898	0.510481	S	3	0.990874	7.81364e-16	98.694	92.373	78.516	-0.15176	333140000	201580000	131560000	485	E9QJU8;Q8CG79	485;479	E9QJU8	E9QJU8	Apoptosis-stimulating of p53 protein 2	Trp53bp2;Tp53bp2	QCAAPPSFGTLRKNQSSEDILRDAQAVNKNV	___1	UID5952	1	1723
0.616869	0.678204	0.594413	0.582419	0.592595	0.566118	0.559406	0.587827	0.604731	0.564887	0.576138	0.581744	S	2	0.999964	9.9248e-191	218.73	218.73	174.65	-0.69975	15413000000	9312100000	6100800000	451	F6RJ39;Q9JIX8-4;Q9JIX8	437;451;491	F6RJ39;Q9JIX8-4	Q9JIX8-4	Apoptotic chromatin condensation inducer in the nucleus	Acin1	RSLSPLSGTTDTKAESPAGRVSDESVLPLAQ	___1	UID6282	1	1792;4744
0.677152	0.654954	0.600042	0.628506	0.624768	0.613857	0.619485	0.630928	0.617667	0.620196	0.616997	0.605765	S	3	0.999999	1.0573e-167	194.19	194.19	108.1	0.49837	1383800000	807170000	576670000	373	F6RJ39;Q9JIX8-4;Q9JIX8	359;373;413	F6RJ39;Q9JIX8-4	Q9JIX8-4	Apoptotic chromatin condensation inducer in the nucleus	Acin1	DLEKAPVVLQPEQIVSEEETPPPLLTKEASS	___1	UID6283	1;2	1792;4744
0.64914	0.717587	0.685817	0.626213	1.33151	NaN	0.73298	0.697443	0.726782	0.780909	0.910531	0.913239	S	2	0.999998	0	317.64	317.64	317.64	0.043774	1337300000	725410000	611870000	798	F6RJ39;Q52KR6;B8JJ90;Q9JIX8-4;Q9JIX8;B8JJ92;B8JJ91;Q9JIX8-3;Q9JIX8-2	784;64;147;798;838;80;134;65;81	F6RJ39;Q9JIX8-4	Q9JIX8-4	Apoptotic chromatin condensation inducer in the nucleus	Acin1	KISVVSATKGVQAGNSDTEGGQPGRKRRWGA	___1	UID6286	1	1792;4744
0.571308	0.565099	0.552372	0.64942	NaN	NaN	NaN	NaN	0.615742	0.623107	0.62223	NaN	S	2	0.999974	0.000130794	68.283	58.851	68.283	0.18381	56159000	32458000	23701000	486	F6RJ39;Q9JIX8-4;Q9JIX8	472;486;526	F6RJ39;Q9JIX8-4	Q9JIX8-4	Apoptotic chromatin condensation inducer in the nucleus	Acin1	PECSTQKGVESEREKSAPLPLTVEEFAPAKG	___1	UID6287	1	1792;4744
0.657423	0.64124	0.620735	0.622428	0.640372	0.621647	NaN	0.312542	0.593132	0.587587	0.617912	0.623206	S	3	0.999569	2.00148e-92	157.82	151.02	157.82	0.010082	2154400000	1281500000	872830000	963	F6RJ39;Q52KR6;Q9JIX8-4;Q9JIX8;B8JJ92;B8JJ91;Q9JIX8-3;Q9JIX8-2	937;217;963;1003;245;299;230;246	F6RJ39;Q9JIX8-4	Q9JIX8-4	Apoptotic chromatin condensation inducer in the nucleus	Acin1	VSITIDDPVRTAQVPSPPRGKISNIVHISNL	___1	UID6290	1;2	1792;4744
NaN	NaN	0.630635	0.510981	NaN	NaN	NaN	NaN	0.569101	NaN	NaN	NaN	S	2	1	4.03159e-83	171.98	165.84	165.66	-0.17538	4651000000	2696600000	1954500000	615	F6RJ39;Q9JIX8-4;Q9JIX8	601;615;655	F6RJ39;Q9JIX8-4	Q9JIX8-4	Apoptotic chromatin condensation inducer in the nucleus	Acin1	RSRSRSRSASSSSRKSLSPGVSRDSNTSYTE	___1	UID6291	1;2	1792;4744
0.798336	0.68436	NaN	NaN	0.760231	0.753815	0.670947	0.812537	0.622939	0.651303	0.686346	0.681773	S	2	0.999999	7.1668e-157	213.03	192.94	165.66	-0.17538	6733700000	3905800000	2827900000	617	F6RJ39;Q9JIX8-4;Q9JIX8	603;617;657	F6RJ39;Q9JIX8-4	Q9JIX8-4	Apoptotic chromatin condensation inducer in the nucleus	Acin1	RSRSRSASSSSRKSLSPGVSRDSNTSYTETK	___1	UID6292	1;2	1792;4744
0.659959	0.637663	0.642409	0.609154	0.6259	0.642194	0.665732	0.640184	0.64511	0.64118	0.637509	0.600793	S	2	0.999934	2.66e-111	203.04	181.49	185.26	-0.029583	9504500000	5562800000	3941700000	349	F6RJ39;B8JJ89;Q9JIX8-4;Q9JIX8	335;243;349;389	F6RJ39;Q9JIX8-4	Q9JIX8-4	Apoptotic chromatin condensation inducer in the nucleus	Acin1	ENEVKSSQSLEEKSQSPSPPPLPEDLEKAPV	___1	UID6293	1;2	1792;4744
NaN	NaN	NaN	NaN	NaN	NaN	NaN	NaN	0.578448	0.583202	NaN	NaN	S	2	0.999999	3.11405e-35	149	122.38	131.18	-0.06875	4334000000	2560800000	1773200000	351	F6RJ39;B8JJ89;Q9JIX8-4;Q9JIX8	337;245;351;391	F6RJ39;Q9JIX8-4	Q9JIX8-4	Apoptotic chromatin condensation inducer in the nucleus	Acin1	EVKSSQSLEEKSQSPSPPPLPEDLEKAPVVL	___1	UID6294	1;2	1792;4744
NaN	NaN	NaN	NaN	NaN	NaN	NaN	NaN	0.745878	NaN	NaN	NaN	S	2	0.999952	0.00608629	66.393	35.917	66.393	0.23942	18210000	8962600	9247200	255	F6RJ39;B8JJ89;Q9JIX8-4;Q9JIX8	241;149;255;295	F6RJ39;Q9JIX8-4	Q9JIX8-4	Apoptotic chromatin condensation inducer in the nucleus	Acin1	DDDDEEEEEVDEAQKSREAEAPTLKQFEDEE	___1	UID6295	1	1792;4744
0.658808	0.746804	0.597871	0.511089	NaN	NaN	0.589754	0.771138	0.673692	0.955691	NaN	NaN	S	2	1	0	350.86	350.86	343.63	0.13836	3232200000	1890300000	1341800000	176	F6RJ39;B8JJ89;Q9JIX8-4;Q9JIX8	162;70;176;216	F6RJ39;Q9JIX8-4	Q9JIX8-4	Apoptotic chromatin condensation inducer in the nucleus	Acin1	ELEGKSSSFSEEKGESDDEKPRKGERRSSRV;HSPRKSSSFSEEKGESDDEKPRKGERRSSRV	___1	UID6296	1	1792;4744
NaN	NaN	NaN	0.680355	0.639406	NaN	NaN	NaN	NaN	NaN	NaN	NaN	S	3	0.807261	3.86292e-27	133.93	123.87	133.93	-0.20994	106280000	79617000	26664000	940	F6RJ39;Q52KR6;Q9JIX8-4;Q9JIX8;B8JJ92;B8JJ91;Q9JIX8-3;Q9JIX8-2	914;194;940;980;222;276;207;223	F6RJ39;Q9JIX8-4	Q9JIX8-4	Apoptotic chromatin condensation inducer in the nucleus	Acin1	HEVKKVTLGDTLTRRSISQQKSGVSITIDDP	___1	UID6297	1	1792;4744
0.68186	NaN	0.611795	0.613285	0.653867	NaN	NaN	NaN	NaN	NaN	NaN	NaN	S	4	0.971086	0	317.55	317.55	273.56	0.21642	5503300000	3176200000	2327100000	858	Q9JIX8-4;Q9JIX8;B8JJ92;B8JJ91;Q9JIX8-3;Q9JIX8-2	858;898;140;194;125;141	Q9JIX8-4	Q9JIX8-4	Apoptotic chromatin condensation inducer in the nucleus	Acin1	GQEAVVDLHADDSRISEDETERNGDDGTHDK	___1	UID14365	1	4744
0.647867	0.647838	0.608158	0.611151	0.599358	0.604583	NaN	NaN	0.604367	0.602963	0.604128	0.610786	T	3	0.999973	8.8048e-132	180.42	180.42	180.42	0.35534	684020000	407100000	276920000	377	F6RJ39;Q9JIX8-4;Q9JIX8	363;377;417	F6RJ39;Q9JIX8-4	Q9JIX8-4	Apoptotic chromatin condensation inducer in the nucleus	Acin1	APVVLQPEQIVSEEETPPPLLTKEASSPPTH	___1	UID16641	1;2	1792;4744
0.55375	0.528041	0.732932	0.525806	0.571303	NaN	NaN	NaN	0.625818	NaN	NaN	NaN	S	3	0.999999	1.0573e-167	194.19	194.19	108.1	0.49837	1383800000	807170000	576670000	373	F6RJ39;Q9JIX8-4;Q9JIX8	359;373;413	F6RJ39;Q9JIX8-4	Q9JIX8-4	Apoptotic chromatin condensation inducer in the nucleus	Acin1	DLEKAPVVLQPEQIVSEEETPPPLLTKEASS	___2	UID25248	1;2	1792;4744
NaN	NaN	0.278386	NaN	NaN	NaN	NaN	NaN	NaN	NaN	NaN	NaN	S	3	0.999569	2.00148e-92	157.82	151.02	157.82	0.010082	2154400000	1281500000	872830000	963	F6RJ39;Q52KR6;Q9JIX8-4;Q9JIX8;B8JJ92;B8JJ91;Q9JIX8-3;Q9JIX8-2	937;217;963;1003;245;299;230;246	F6RJ39;Q9JIX8-4	Q9JIX8-4	Apoptotic chromatin condensation inducer in the nucleus	Acin1	VSITIDDPVRTAQVPSPPRGKISNIVHISNL	___2	UID25255	1;2	1792;4744
0.668832	0.647358	0.701743	0.695033	0.657653	0.678127	0.680587	0.628518	0.735765	0.700697	0.664545	0.694331	S	2	1	4.03159e-83	171.98	165.84	165.66	-0.17538	4651000000	2696600000	1954500000	615	F6RJ39;Q9JIX8-4;Q9JIX8	601;615;655	F6RJ39;Q9JIX8-4	Q9JIX8-4	Apoptotic chromatin condensation inducer in the nucleus	Acin1	RSRSRSRSASSSSRKSLSPGVSRDSNTSYTE	___2	UID25256	1;2	1792;4744
0.668832	0.647358	0.701743	0.695033	0.657653	0.678127	0.680587	0.628518	0.735765	0.700697	0.664545	0.694331	S	2	0.999999	7.1668e-157	213.03	192.94	165.66	-0.17538	6733700000	3905800000	2827900000	617	F6RJ39;Q9JIX8-4;Q9JIX8	603;617;657	F6RJ39;Q9JIX8-4	Q9JIX8-4	Apoptotic chromatin condensation inducer in the nucleus	Acin1	RSRSRSASSSSRKSLSPGVSRDSNTSYTETK	___2	UID25257	1;2	1792;4744
0.631058	0.666127	0.673934	0.659185	0.657058	0.63032	0.627292	0.60482	0.648213	0.62293	0.641327	0.648884	S	2	0.999934	2.66e-111	203.04	181.49	185.26	-0.029583	9504500000	5562800000	3941700000	349	F6RJ39;B8JJ89;Q9JIX8-4;Q9JIX8	335;243;349;389	F6RJ39;Q9JIX8-4	Q9JIX8-4	Apoptotic chromatin condensation inducer in the nucleus	Acin1	ENEVKSSQSLEEKSQSPSPPPLPEDLEKAPV	___2	UID25258	1;2	1792;4744
0.631058	0.666127	0.673934	0.659185	0.657058	0.63032	0.627292	0.60482	0.648213	0.62293	0.641327	0.648884	S	2	0.999999	3.11405e-35	149	122.38	131.18	-0.06875	4334000000	2560800000	1773200000	351	F6RJ39;B8JJ89;Q9JIX8-4;Q9JIX8	337;245;351;391	F6RJ39;Q9JIX8-4	Q9JIX8-4	Apoptotic chromatin condensation inducer in the nucleus	Acin1	EVKSSQSLEEKSQSPSPPPLPEDLEKAPVVL	___2	UID25259	1;2	1792;4744
0.55375	0.528041	0.732932	0.525806	0.571303	NaN	NaN	NaN	0.625818	NaN	NaN	NaN	T	3	0.999973	8.8048e-132	180.42	180.42	180.42	0.35534	684020000	407100000	276920000	377	F6RJ39;Q9JIX8-4;Q9JIX8	363;377;417	F6RJ39;Q9JIX8-4	Q9JIX8-4	Apoptotic chromatin condensation inducer in the nucleus	Acin1	APVVLQPEQIVSEEETPPPLLTKEASSPPTH	___2	UID35606	1;2	1792;4744
0.643384	0.707958	0.52931	0.489425	0.504108	0.489984	0.576296	0.578156	0.568138	0.601956	0.519696	0.476152	S	2	1	0.000568435	103.08	93.495	56.551	-0.16964	463970000	280050000	183920000	23	Q9D842-2;Q9D842-3;Q9D842	23;110;131	Q9D842-2	Q9D842-2	Aprataxin and PNK-like factor	Aplf	SQMLDEDDILSEMQKSPVVNLPDKTTGASQL	___1	UID13971	1	4605
0.689731	0.616531	0.555127	0.482585	0.597601	0.537723	0.57979	0.595362	NaN	NaN	0.547853	0.496148	S	2	0.999979	1.6145e-224	252.1	220.35	246.75	0.60292	498790000	303150000	195640000	41	Q9D842-2;Q9D842-3;Q9D842	41;128;149	Q9D842-2	Q9D842-2	Aprataxin and PNK-like factor	Aplf	VNLPDKTTGASQLQGSPEITKTKCPTIDPMS	___1	UID13977	1	4605
0.351197	0.408018	NaN	0.394009	0.37369	NaN	NaN	NaN	NaN	NaN	NaN	NaN	S	3	0.891154	4.9629e-82	147.93	147.93	113.23	-0.76848	306560000	218510000	88055000	247	Q02013	247	Q02013	Q02013	Aquaporin-1	Aqp1	APRSSDFTDRMKVWTSGQVEEYDLDADDINS	___1	UID9110	1	2907
0.567836	0.515927	0.554285	0.588458	0.530816	0.489518	0.513676	0.461644	0.354171	0.481717	0.505814	NaN	S	3	1	0	347.94	347.94	224.56	-0.16918	4522300000	2925300000	1596900000	262	Q02013	262	Q02013	Q02013	Aquaporin-1	Aqp1	SGQVEEYDLDADDINSRVEMKPK________	___1	UID9111	1	2907
NaN	NaN	0.415954	NaN	0.37369	0.354149	0.277379	0.262899	0.392427	0.421146	NaN	NaN	T	3	0.982205	4.9629e-82	147.93	147.93	101.75	-0.45546	279240000	191290000	87947000	246	Q02013	246	Q02013	Q02013	Aquaporin-1	Aqp1	LAPRSSDFTDRMKVWTSGQVEEYDLDADDIN	___1	UID17376	1	2907
NaN	2.4206	NaN	NaN	NaN	NaN	NaN	NaN	NaN	1.42985	NaN	NaN	S	3	0.999943	3.0749e-119	178.53	175.47	153.84	-0.075641	1304700000	346010000	958690000	276	A0A0R4J0Z3;P55088-2;P55088;P55088-3	276;254;276;308	A0A0R4J0Z3	A0A0R4J0Z3	Aquaporin-4	Aqp4	RLKEAFSKAAQQTKGSYMEVEDNRSQVETED	___1	UID944	1;2	291
3.27977	3.22201	1.9938	1.9867	1.95398	1.87202	2.1094	2.15798	2.29278	2.21676	2.76406	2.59295	S	2	1	0	325.53	277.78	234.47	0.085379	20750000000	5243900000	15506000000	285	A0A0R4J0Z3;P55088-2;P55088;P55088-3	285;263;285;317	A0A0R4J0Z3	A0A0R4J0Z3	Aquaporin-4	Aqp4	AQQTKGSYMEVEDNRSQVETEDLILKPGVVH	___1	UID945	1;2	291
NaN	NaN	2.15415	1.95141	1.76867	1.99387	NaN	NaN	2.18286	2.25791	2.70808	2.5824	S	3	0.999943	3.0749e-119	178.53	175.47	153.84	-0.075641	1304700000	346010000	958690000	276	A0A0R4J0Z3;P55088-2;P55088;P55088-3	276;254;276;308	A0A0R4J0Z3	A0A0R4J0Z3	Aquaporin-4	Aqp4	RLKEAFSKAAQQTKGSYMEVEDNRSQVETED	___2	UID19909	1;2	291
NaN	NaN	2.15415	1.95141	1.76867	1.99387	NaN	NaN	2.18286	2.25791	2.70808	2.5824	S	2	1	0	325.53	277.78	234.47	0.085379	20750000000	5243900000	15506000000	285	A0A0R4J0Z3;P55088-2;P55088;P55088-3	285;263;285;317	A0A0R4J0Z3	A0A0R4J0Z3	Aquaporin-4	Aqp4	AQQTKGSYMEVEDNRSQVETEDLILKPGVVH	___2	UID19910	1;2	291
NaN	NaN	NaN	0.777659	NaN	NaN	NaN	NaN	NaN	NaN	NaN	NaN	S	3	0.932664	0.000129509	45.527	38.056	45.527	0.40783	6237800	3231800	3006000	561	Q5F258;Q68FF6	561;570	Q5F258	Q5F258	ARF GTPase-activating protein GIT1	Git1	SVHVPAGLYRIRKGVSASSVPFTPSSPLLSC	___1	UID10209	1	3197
NaN	NaN	NaN	NaN	NaN	NaN	NaN	NaN	NaN	0.51497	NaN	0.748153	S	4	0.950157	3.73099e-22	93.043	82.167	93.043	0.30719	81574000	46513000	35061000	571	Q5F258;Q68FF6	571;580	Q5F258	Q5F258	ARF GTPase-activating protein GIT1	Git1	IRKGVSASSVPFTPSSPLLSCSQEGSRHASK	___1	UID10210	1	3197
0.415102	0.458273	0.313628	0.447508	0.495882	0.466565	NaN	NaN	0.384146	0.40187	0.458965	0.480216	S	3	0.993534	0	253.93	253.93	150.8	0.11225	8926700000	5855500000	3071200000	592	Q5F258;Q68FF6	592;601	Q5F258	Q5F258	ARF GTPase-activating protein GIT1	Git1	SQEGSRHASKLSRHGSGADSDYENTQSGDPL	___1	UID10212	1;2	3197
NaN	NaN	0.412901	0.223527	NaN	NaN	NaN	NaN	0.376108	0.401366	NaN	NaN	S	3	0.999754	0	248.43	248.43	244.72	-0.11356	4863000000	3174400000	1688600000	596	Q5F258;Q68FF6	596;605	Q5F258	Q5F258	ARF GTPase-activating protein GIT1	Git1	SRHASKLSRHGSGADSDYENTQSGDPLLGLE	___1	UID10213	1;2	3197
NaN	NaN	0.515475	0.676451	0.541297	0.498831	NaN	NaN	NaN	NaN	NaN	0.792159	S	3	0.993534	0	253.93	253.93	150.8	0.11225	8926700000	5855500000	3071200000	592	Q5F258;Q68FF6	592;601	Q5F258	Q5F258	ARF GTPase-activating protein GIT1	Git1	SQEGSRHASKLSRHGSGADSDYENTQSGDPL	___2	UID29177	1;2	3197
NaN	NaN	0.515475	0.797446	0.488583	0.488868	NaN	NaN	NaN	NaN	NaN	0.792159	S	3	0.999754	0	248.43	248.43	244.72	-0.11356	4863000000	3174400000	1688600000	596	Q5F258;Q68FF6	596;605	Q5F258	Q5F258	ARF GTPase-activating protein GIT1	Git1	SRHASKLSRHGSGADSDYENTQSGDPLLGLE	___2	UID29178	1;2	3197
NaN	NaN	NaN	NaN	NaN	0.509007	NaN	NaN	NaN	NaN	NaN	NaN	Y	3	0.943757	4.6058e-147	180.91	169.9	180.91	-0.078659	1033000000	602920000	430080000	598	Q5F258;Q68FF6	598;607	Q5F258	Q5F258	ARF GTPase-activating protein GIT1	Git1	HASKLSRHGSGADSDYENTQSGDPLLGLEGK	___2	UID37891	2	3197
NaN	NaN	NaN	0.608186	NaN	0.635626	0.401456	0.402552	0.427581	0.491141	NaN	0.505391	S	3	0.953656	2.2159e-132	174.46	174.46	174.46	-0.49007	2321400000	1411400000	910040000	586	E9PVA6;F6U8T2;F7BIK4;Q80XR8;J3QK07;D3Z1I2;Q9JLQ2	586;138;458;506;507;508;535	E9PVA6	E9PVA6	ARF GTPase-activating protein GIT2	Git2	RDESARRASRLEKQNSTPESDYDNTACDPEP	___1	UID4841	1	1476
NaN	1.01894	1.07242	0.88877	2.27015	2.26754	1.2027	1.05859	0.95908	1.17906	NaN	1.47764	S	2	0.999931	1.16382e-93	174.71	158.2	139.46	0.12923	534270000	235090000	299170000	322	A0A087WNV1;A0A087WSR7;A0A087WR52;Q8K2K6-3;Q8K2K6-1;Q8K2K6	322;322;383;362;362;362	A0A087WNV1	A0A087WNV1	Arf-GAP domain and FG repeat-containing protein 1	Agfg1	SGFGTTGKAPVGSVVSVPSHSSASSDKYAAL	___1	UID25	1	9
1.27604	1.23628	1.02703	1.0779	1.09555	1.0839	0.776341	NaN	0.867097	0.858853	0.952196	0.950676	S	3	1	0	295.35	271.89	172.42	-0.10537	37056000000	16081000000	20975000000	181	A0A087WNV1;A0A087WSR7;A0A087WR52;Q8K2K6-3;Q8K2K6-1;Q8K2K6;Q8K2K6-2;A0A087WRL1	181;181;178;181;181;181;181;112	A0A087WNV1	A0A087WNV1	Arf-GAP domain and FG repeat-containing protein 1	Agfg1	ESAPALHLNKGTPSQSPVVGRSQGQQQEKKQ	___1	UID32	1;2	9
1.21025	1.76161	NaN	NaN	NaN	NaN	NaN	NaN	NaN	NaN	NaN	NaN	S	2	0.999996	0.00040815	80.96	68.399	80.96	0.14555	8843900	3853300	4990700	162	A0A087WNV1;A0A087WSR7;A0A087WR52;Q8K2K6-3;Q8K2K6-1;Q8K2K6;Q8K2K6-2;A0A087WRL1	162;162;159;162;162;162;162;93	A0A087WNV1	A0A087WNV1	Arf-GAP domain and FG repeat-containing protein 1	Agfg1	SASSTSSTPEVKPLKSLLGESAPALHLNKGT	___1	UID33	1	9
0.454205	0.47034	0.396539	0.389116	0.516569	0.430002	0.430691	NaN	0.514946	NaN	0.417919	0.584447	S	3	0.999193	6.9097e-168	196.49	190.71	196.41	-0.052133	1040700000	712650000	328020000	253	A0A087WNV1;A0A087WSR7;A0A087WR52;Q8K2K6-3;Q8K2K6-1;Q8K2K6;Q8K2K6-2	253;253;314;293;293;293;293	A0A087WNV1	A0A087WNV1	Arf-GAP domain and FG repeat-containing protein 1	Agfg1	VNANFAHFDNFPKSSSADFGTFSTSQSHQTA	___1	UID36	1	9
NaN	NaN	NaN	NaN	NaN	NaN	NaN	NaN	0.986559	1.02613	1.10041	NaN	T	3	0.999998	2.3424e-107	176.65	176.65	176.65	-0.13919	1664300000	523650000	1140600000	177	A0A087WNV1;A0A087WSR7;A0A087WR52;Q8K2K6-3;Q8K2K6-1;Q8K2K6;Q8K2K6-2;A0A087WRL1	177;177;174;177;177;177;177;108	A0A087WNV1	A0A087WNV1	Arf-GAP domain and FG repeat-containing protein 1	Agfg1	SLLGESAPALHLNKGTPSQSPVVGRSQGQQQ	___1	UID15044	1;2	9
2.65457	2.67597	2.36544	2.06072	2.49	2.47204	1.12695	1.20614	1.40474	1.45038	1.54844	1.66221	S	3	1	0	295.35	271.89	172.42	-0.10537	37056000000	16081000000	20975000000	181	A0A087WNV1;A0A087WSR7;A0A087WR52;Q8K2K6-3;Q8K2K6-1;Q8K2K6;Q8K2K6-2;A0A087WRL1	181;181;178;181;181;181;181;112	A0A087WNV1	A0A087WNV1	Arf-GAP domain and FG repeat-containing protein 1	Agfg1	ESAPALHLNKGTPSQSPVVGRSQGQQQEKKQ	___2	UID18997	1;2	9
2.65457	2.67597	2.36544	2.06072	2.49	2.47204	1.12695	1.20614	1.40474	1.45038	1.54844	1.66221	T	3	0.999998	2.3424e-107	176.65	176.65	176.65	-0.13919	1664300000	523650000	1140600000	177	A0A087WNV1;A0A087WSR7;A0A087WR52;Q8K2K6-3;Q8K2K6-1;Q8K2K6;Q8K2K6-2;A0A087WRL1	177;177;174;177;177;177;177;108	A0A087WNV1	A0A087WNV1	Arf-GAP domain and FG repeat-containing protein 1	Agfg1	SLLGESAPALHLNKGTPSQSPVVGRSQGQQQ	___2	UID34009	1;2	9
0.657928	0.651208	NaN	0.555654	NaN	NaN	NaN	0.634341	0.468146	0.742291	0.668913	0.502471	S	2	0.987885	0	281.65	253.12	194.1	-0.33669	155220000	92324000	62894000	386	D4AFX6;A0A338P6P6;Q6ZQK5-2;Q6ZQK5	386;379;361;379	D4AFX6	D4AFX6	Arf-GAP with coiled-coil, ANK repeat and PH domain-containing protein 2	Acap2	YREKGDESEKLDKKSSPSTGSLDSGNESKEK	___1	UID2127	1	705
0.753075	0.714744	NaN	0.579326	NaN	NaN	NaN	NaN	0.611059	0.621558	0.763655	0.722455	S	2	0.996307	8.15872e-13	113.52	113.52	102.55	0.030048	314280000	199440000	114840000	391	D4AFX6;A0A338P6P6;Q6ZQK5-2;Q6ZQK5	391;384;366;384	D4AFX6	D4AFX6	Arf-GAP with coiled-coil, ANK repeat and PH domain-containing protein 2	Acap2	DESEKLDKKSSPSTGSLDSGNESKEKLLKGE	___1	UID2129	1	705
0.347687	0.419323	NaN	NaN	NaN	NaN	NaN	NaN	NaN	NaN	NaN	NaN	S	2	0.994246	0.000481857	105.95	100.29	97.463	0.47662	25225000	12948000	12277000	528	D4AFX6;A0A338P6P6;Q6ZQK5-2;Q6ZQK5	528;521;503;521	D4AFX6	D4AFX6	Arf-GAP with coiled-coil, ANK repeat and PH domain-containing protein 2	Acap2	KYVERKFVDKYSALLSPSEQEKRIISKSCED	___1	UID2130	1	705
0.314191	0.294057	NaN	NaN	NaN	NaN	NaN	NaN	NaN	NaN	NaN	0.463811	S	3	0.980569	1.481e-10	85.805	85.805	85.805	0.2017	148520000	101050000	47475000	205	E9Q3K3;A0A087WRF2;Q8BXK8	205;339;339	E9Q3K3	E9Q3K3	Arf-GAP with GTPase, ANK repeat and PH domain-containing protein 1	Agap1	SDPDKEKKGLESRADSIGSGRAIPIKQGMLL	___1	UID184	1	43
0.426286	0.418193	0.773228	0.576845	NaN	NaN	NaN	NaN	NaN	NaN	NaN	NaN	S	3	1	0.000704257	65.472	59.988	47.545	-0.27236	46632000	29137000	17495000	334	E9Q3K3;A0A087WRF2;Q8BXK8;A0A1D5RLD2	334;468;521;27	E9Q3K3	E9Q3K3	Arf-GAP with GTPase, ANK repeat and PH domain-containing protein 1	Agap1	PSISSSTSPKLDPPPSPHANRKKHRRKKSTS	___1	UID185	1	43
0.271035	NaN	NaN	0.395689	NaN	0.350259	NaN	NaN	NaN	NaN	NaN	NaN	S	3	0.818015	1.189e-159	204.12	197.39	112.45	-0.35208	80723000	58597000	22126000	901	Q3UHD9-2;Q3UHD9	901;921	Q3UHD9-2	Q3UHD9-2	Arf-GAP with GTPase, ANK repeat and PH domain-containing protein 2	Agap2	SLQCCESSKVKLRTDSQSEAVAIQAIRNAKG	___1	UID9703	1	3078
NaN	NaN	NaN	NaN	NaN	NaN	NaN	0.756514	NaN	NaN	NaN	NaN	S	3	0.872999	6.5113e-41	138.28	138.28	107.25	-0.11911	281220000	180490000	100730000	1438	Q8R5G7;Q8R5G7-2	1438;1360	Q8R5G7	Q8R5G7	Arf-GAP with Rho-GAP domain, ANK repeat and PH domain-containing protein 3	Arap3	WEWSAKSDPSLTSQRSFDQPPLSKASMLGHE	___1	UID12984	1	4139
0.513402	NaN	0.298306	0.416741	0.493521	0.521522	NaN	NaN	0.460454	0.474337	0.566113	0.716576	S	3	0.999834	2.17773e-82	148.9	141.51	111.36	-0.022574	1820000000	1218600000	601340000	1024	E9QMJ1;H3BL41;H3BJY2;E9QN63;Q9QWY8-4;Q9QWY8-3;Q9QWY8;H3BKD4;H3BKE6;E9QMI7;Q9QWY8-2	1024;1036;1056;1059;1044;1047;1059;987;999;1002;1002	E9QMJ1	E9QMJ1	Arf-GAP with SH3 domain, ANK repeat and PH domain-containing protein 1	Asap1	LSPNVQSRDAIQKQASEDSNDLTPTLPETPV	___1	UID6086	1	1744
NaN	0.616747	NaN	0.646168	0.7034	NaN	NaN	NaN	0.799725	0.731281	NaN	NaN	S	2	0.865812	1.35643e-28	135.49	120.56	48.547	0.43118	586890000	320710000	266180000	819	E9QMJ1;H3BL41;H3BJY2;E9QN63;Q9QWY8-4;Q9QWY8-3;Q9QWY8	819;831;851;854;839;842;854	E9QMJ1	E9QMJ1	Arf-GAP with SH3 domain, ANK repeat and PH domain-containing protein 1	Asap1	KKRPPPPPPGHKRTLSDPPSPLPHGPPNKGA	___1	UID6088	1;2	1744
NaN	0.466443	0.622291	0.580739	NaN	NaN	NaN	NaN	NaN	0.336568	NaN	NaN	S	3	1	1.51214e-18	106.42	102.45	98.684	0.29707	645400000	330480000	314920000	823	E9QMJ1;H3BL41;H3BJY2;E9QN63;Q9QWY8-4;Q9QWY8-3;Q9QWY8	823;835;855;858;843;846;858	E9QMJ1	E9QMJ1	Arf-GAP with SH3 domain, ANK repeat and PH domain-containing protein 1	Asap1	PPPPPGHKRTLSDPPSPLPHGPPNKGAIPWG	___1	UID6089	1;2	1744
0.669066	NaN	0.64453	NaN	0.7034	NaN	NaN	NaN	0.799725	0.731281	NaN	NaN	T	3	0.754754	3.35967e-27	133.09	113.54	124.82	-0.12608	555850000	267280000	288570000	817	E9QMJ1;H3BL41;H3BJY2;E9QN63;Q9QWY8-4;Q9QWY8-3;Q9QWY8	817;829;849;852;837;840;852	E9QMJ1	E9QMJ1	Arf-GAP with SH3 domain, ANK repeat and PH domain-containing protein 1	Asap1	LSKKRPPPPPPGHKRTLSDPPSPLPHGPPNK	___1	UID16597	1;2	1744
0.564785	1.13142	NaN	0.816116	0.917436	1.03569	NaN	0.478789	NaN	0.501227	NaN	0.554863	S	2	0.865812	1.35643e-28	135.49	120.56	48.547	0.43118	586890000	320710000	266180000	819	E9QMJ1;H3BL41;H3BJY2;E9QN63;Q9QWY8-4;Q9QWY8-3;Q9QWY8	819;831;851;854;839;842;854	E9QMJ1	E9QMJ1	Arf-GAP with SH3 domain, ANK repeat and PH domain-containing protein 1	Asap1	KKRPPPPPPGHKRTLSDPPSPLPHGPPNKGA	___2	UID25053	1;2	1744
0.564785	1.13142	0.829232	0.816116	0.917436	1.03569	0.509331	0.478789	0.486176	0.501227	NaN	0.554863	S	3	1	1.51214e-18	106.42	102.45	98.684	0.29707	645400000	330480000	314920000	823	E9QMJ1;H3BL41;H3BJY2;E9QN63;Q9QWY8-4;Q9QWY8-3;Q9QWY8	823;835;855;858;843;846;858	E9QMJ1	E9QMJ1	Arf-GAP with SH3 domain, ANK repeat and PH domain-containing protein 1	Asap1	PPPPPGHKRTLSDPPSPLPHGPPNKGAIPWG	___2	UID25054	1;2	1744
0.564785	2.68266	0.829232	0.816116	NaN	1.03569	0.509331	NaN	0.486176	NaN	NaN	NaN	T	3	0.754754	3.35967e-27	133.09	113.54	124.82	-0.12608	555850000	267280000	288570000	817	E9QMJ1;H3BL41;H3BJY2;E9QN63;Q9QWY8-4;Q9QWY8-3;Q9QWY8	817;829;849;852;837;840;852	E9QMJ1	E9QMJ1	Arf-GAP with SH3 domain, ANK repeat and PH domain-containing protein 1	Asap1	LSKKRPPPPPPGHKRTLSDPPSPLPHGPPNK	___2	UID35562	1;2	1744
0.253318	NaN	0.301993	0.242197	0.187806	0.203684	NaN	NaN	0.466417	0.426399	0.445162	0.429502	S	2	0.999999	1.06596e-20	181.51	159.75	181.51	0.023628	108840000	76152000	32686000	286	Q5U464	286	Q5U464	Q5U464	Arf-GAP with SH3 domain, ANK repeat and PH domain-containing protein 3	Asap3	MLHLESREDHPNRKNSGGGYSIHQHQGNKQF	___1	UID10390	1	3256
0.394231	0.394397	0.393289	0.392556	0.336033	0.328363	0.413587	0.394724	0.340244	0.385206	NaN	0.376804	S	3	0.99942	1.7288e-119	163.89	163.89	139.16	0.23658	280260000	192270000	87983000	751	Q5U464	751	Q5U464	Q5U464	Arf-GAP with SH3 domain, ANK repeat and PH domain-containing protein 3	Asap3	VATPGPATTQSQSEDSPPPLPIKNSSRTIVL	___1	UID10392	1	3256
NaN	NaN	NaN	NaN	0.64365	0.668436	NaN	NaN	NaN	NaN	NaN	NaN	S	3	0.950662	0.000138882	57.989	49.768	49.528	0.086481	37728000	24545000	13184000	103	S4R2L4;Q8BI46;S4R2G2;S4R265;A2RTL5	103;45;45;56;45	S4R2L4	S4R2L4	Arginine/serine-rich coiled-coil protein 2	Rsrc2	NDKEHSSDKGRERLNSSENGEDRHKRKERKS	___1	UID14982	1	5104
0.418163	0.379168	NaN	NaN	NaN	NaN	NaN	NaN	NaN	NaN	NaN	NaN	S	2	1	0.00161169	84.566	77.713	84.566	0.60537	9447400	5534900	3912500	17	Q3UC65-3;Q3UC65-2;Q3UC65	17;17;17	Q3UC65-3	Q3UC65-3	Arginine/serine-rich protein 1	Rsrp1	SSAAMSKYVNDMWPGSPQEKASPSTSGSGRS	___1	UID9629	1	3060
NaN	NaN	NaN	0.654253	NaN	NaN	NaN	NaN	NaN	NaN	NaN	NaN	S	4	0.854796	1.5929e-128	148.77	139.22	148.77	0.12309	100150000	61818000	38336000	286	A2AJT3;A2AJT5;A2AJT4	286;286;286	A2AJT3	A2AJT3	Arginine/serine-rich protein PNISR	Pnisr	TEDAEGGDGPRLPQRSKFDSDEEDEDAENLE	___1	UID2627	1	862
0.283473	0.327915	0.609209	0.56959	0.409044	0.381205	0.438285	0.462423	0.38308	0.329477	0.343926	0.318977	S	2	1	0	352.07	340.8	258.82	0.45295	1168200000	805180000	362990000	290	A2AJT3;A2AJT5;A2AJT4	290;290;290	A2AJT3	A2AJT3	Arginine/serine-rich protein PNISR	Pnisr	EGGDGPRLPQRSKFDSDEEDEDAENLEAVSS	___1	UID2628	1	862
0.351103	0.301672	NaN	0.678715	0.481703	NaN	NaN	NaN	0.361685	0.45452	0.313742	NaN	S	3	0.857817	4.10503e-81	149.49	145.96	101.37	-0.5364	242550000	177530000	65024000	311	A2AJT3;A2AJT5;A2AJT4	311;311;311	A2AJT3	A2AJT3	Arginine/serine-rich protein PNISR	Pnisr	DAENLEAVSSGKVTRSPSPAPQEEHSEPEMT	___3	UID40559	2;3	862
0.351103	0.301672	NaN	0.678715	0.481703	NaN	NaN	NaN	0.361685	0.45452	0.366131	0.277338	S	3	0.99729	4.10503e-81	149.49	145.96	110.16	0.71268	321230000	236680000	84557000	313	A2AJT3;A2AJT5;A2AJT4	313;313;313	A2AJT3	A2AJT3	Arginine/serine-rich protein PNISR	Pnisr	ENLEAVSSGKVTRSPSPAPQEEHSEPEMTEE	___3	UID40560	2;3	862
0.351103	0.301672	NaN	0.678715	0.481703	NaN	NaN	NaN	0.361685	0.45452	0.366131	0.277338	S	3	0.999994	4.10503e-81	149.49	145.96	149.49	0.089366	283130000	203180000	79943000	321	A2AJT3;A2AJT5;A2AJT4	321;321;321	A2AJT3	A2AJT3	Arginine/serine-rich protein PNISR	Pnisr	GKVTRSPSPAPQEEHSEPEMTEEEKEYQMML	___3	UID40561	3	862
0.447906	0.46585	NaN	0.565745	NaN	NaN	0.432756	NaN	0.430291	0.513897	0.50976	0.439721	S	4	0.985645	4.02417e-68	120.71	102.46	104.87	0.12079	388090000	238280000	149800000	411	A2A7T3;Q80TZ9	411;679	A2A7T3	A2A7T3	Arginine-glutamic acid dipeptide repeats protein	Rere	ITSKKTKTQEISRPNSPSEGEGESSDSRSVN	___1	UID2376	1	774
0.676928	0.760058	0.63345	0.628605	0.645475	0.665302	0.597541	0.645754	0.679263	0.689295	0.630101	0.655621	S	2	0.999998	0	282.24	282.24	245.4	0.018341	4977200000	2945000000	2032200000	388	A2A7T3;Q80TZ9	388;656	A2A7T3	A2A7T3	Arginine-glutamic acid dipeptide repeats protein	Rere	ASPLKSTKRQREKVASDTEDTDRITSKKTKT	___1	UID2378	1	774
0.76263	0.655735	0.548339	0.539218	NaN	NaN	NaN	NaN	NaN	NaN	NaN	NaN	S	4	0.99978	1.43222e-50	106.06	98.688	87.288	0.051685	863600000	534990000	328620000	332	A2A7T3;Q80TZ9	332;600	A2A7T3	A2A7T3	Arginine-glutamic acid dipeptide repeats protein	Rere	RSGRKKQPTSPDGRASPINEDIRSSGRNSPS	___2	UID21337	2;3	774
NaN	NaN	NaN	0.401728	0.42251	0.464392	NaN	NaN	NaN	NaN	NaN	NaN	S	4	0.99978	1.43222e-50	106.06	98.688	87.288	0.051685	863600000	534990000	328620000	332	A2A7T3;Q80TZ9	332;600	A2A7T3	A2A7T3	Arginine-glutamic acid dipeptide repeats protein	Rere	RSGRKKQPTSPDGRASPINEDIRSSGRNSPS	___3	UID40302	2;3	774
0.501292	0.489731	0.535326	0.531193	0.571274	0.710684	0.526394	0.451881	0.526685	0.577464	0.510242	0.587949	S	3	0.997964	1.0701e-58	147.26	147.26	99.838	-0.90586	238300000	148070000	90223000	40	Q9D0I9	40	Q9D0I9	Q9D0I9	Arginine--tRNA ligase, cytoplasmic	Rars	EIDRLKNCGCLEASPSLEQLREENLKLKYRL	___1	UID13864	1	4534
0.193868	NaN	NaN	0.265483	NaN	NaN	NaN	NaN	0.39224	0.402989	NaN	0.311105	S	2	0.999997	9.23604e-19	122.33	110.11	115.82	0.1323	84900000	60193000	24707000	378	Q9D0I9	378	Q9D0I9	Q9D0I9	Arginine--tRNA ligase, cytoplasmic	Rars	IVFVPGCSVPLTIVKSDGGYTYDTSDLAAIK	___1	UID13865	1	4534
0.292486	0.267503	NaN	NaN	NaN	NaN	0.27188	0.172545	0.358536	0.236315	0.230619	NaN	S	2	1	6.93138e-65	196.38	164.05	71.888	0.61391	79237000	63708000	15529000	167	Q4FCQ7;J3QNU1;A0A1L1SQ41;Q9Z2A5-2;Q9Z2A5	167;167;174;174;174	Q4FCQ7	Q4FCQ7	Arginyl-tRNA--protein transferase 1	Ate1	KSIKKEGSKEFIHPQSIEEKLGSGEPSHPIK	___1	UID1529	1	490
NaN	NaN	0.547932	0.488486	0.594967	NaN	NaN	NaN	0.555277	NaN	NaN	NaN	S	2	0.863836	1.43076e-27	119.4	112.34	119.4	-0.15268	101600000	66222000	35377000	794	P98203-4;P98203-5;P98203-2;P98203;A0A338P7H0	794;800;858;864;60	P98203-4	P98203-4	Armadillo repeat protein deleted in velo-cardio-facial syndrome homolog	Arvcf	RFQSASTAKGPKGTPSSGGFDDSTLPLVDKS	___1	UID9082	1	2892
0.704229	0.712485	0.725796	0.677786	0.670505	0.743871	0.683979	0.97533	0.773834	0.690891	0.606657	0.804905	T	2	1	1.95341e-64	173.51	101.42	80.534	-1.0858	2245500000	1319000000	926490000	573	P98203-4;P98203-5;P98203-2;P98203	573;579;637;643	P98203-4	P98203-4	Armadillo repeat protein deleted in velo-cardio-facial syndrome homolog	Arvcf	KAKGKKDAEMDRNFDTLDLPKRTEAAKGFEL	___1	UID17373	1	2892
NaN	2.89755	NaN	NaN	2.95966	NaN	NaN	1.06314	2.26166	2.22712	1.72898	2.1368	T	2	0.863015	3.3567e-141	201.18	192.78	139.11	-0.071914	439480000	129540000	309930000	802	P98203-4;P98203-5;P98203-2;P98203;A0A338P7H0	802;808;866;872;68	P98203-4	P98203-4	Armadillo repeat protein deleted in velo-cardio-facial syndrome homolog	Arvcf	KGPKGTPSSGGFDDSTLPLVDKSLDGEKSNT	___1	UID17375	1	2892
0.284241	0.339314	NaN	NaN	NaN	NaN	NaN	0.487478	0.416149	NaN	NaN	NaN	T	2	0.940447	1.93618e-06	131.43	119.22	131.43	0.079636	33763000	21633000	12129000	137	Q9D7A8	137	Q9D7A8	Q9D7A8	Armadillo repeat-containing protein 1	Armc1	NEMNSRRRKAQFFLGTTNKRAKTVVLHIDGL	___1	UID18457	1	4593
NaN	NaN	NaN	NaN	NaN	NaN	NaN	NaN	NaN	0.752881	NaN	NaN	S	3	0.907426	3.14048e-21	86.787	85.712	70.428	0.26248	48791000	23955000	24835000	61	Q8BHS6	61	Q8BHS6	Q8BHS6	Armadillo repeat-containing X-linked protein 3	Armcx3	VDDAGDCSGARYNDWSDDDDDSNESKSIVWY	___1	UID11912	1	3752
0.61116	NaN	NaN	NaN	NaN	NaN	NaN	NaN	NaN	NaN	0.676085	NaN	S	3	0.951278	2.68593e-10	84.573	77.541	84.573	0.081412	91016000	44065000	46951000	110	Q8BHS6	110	Q8BHS6	Q8BHS6	Armadillo repeat-containing X-linked protein 3	Armcx3	RARATRARRAVQKRASPNSDDTVLSPQELQK	___1	UID11913	1	3752
NaN	NaN	0.520212	0.529127	NaN	NaN	NaN	NaN	NaN	NaN	NaN	NaN	S	3	0.999705	0.00543699	68.173	57.129	63.709	0.4815	10318000	8436100	1882000	2	Q9D0A3	2	Q9D0A3	Q9D0A3	Arpin	Arpin	______________MSRIYQDSALRNKAVQS	___1	UID13850	1	4525
NaN	NaN	NaN	0.675769	0.446213	NaN	NaN	NaN	NaN	NaN	NaN	NaN	S	3	0.99981	1.11747e-12	110.33	85.168	110.33	0.59316	102350000	60243000	42103000	77	P53762	77	P53762	P53762	Aryl hydrocarbon receptor nuclear translocator	Arnt	CDDDQMCNDKERFARSDDEQSSADKERLARE	___1	UID8471	1	2655
0.44625	NaN	NaN	NaN	NaN	NaN	NaN	NaN	NaN	NaN	NaN	NaN	S	3	0.856234	0.0122088	45.115	20.395	40.025	-0.55146	120850000	77016000	43838000	137	P53762;A0A140LHH4;A0A140LHY4;Q8CEC2;E9QLT6;Q3ULM2;Q61324-2;Q61324;P53762-2	137;107;100;122;117;122;100;111;117	P53762	P53762	Aryl hydrocarbon receptor nuclear translocator;Aryl hydrocarbon receptor nuclear translocator 2	Arnt;Arnt2	LARKPDKLTILRMAVSHMKSLRGTGNTSTDG	___1	UID8472	1	2655
0.551336	0.549333	0.455338	0.459705	0.521283	0.528148	0.537523	NaN	0.559306	0.56652	0.550854	0.564856	S	2	1	1.50579e-65	192.14	173.57	150.05	0.15292	1923200000	1220100000	703140000	189	Q922M7	189	Q922M7	Q922M7	Ashwin	NA	NHDLMNRKSPSGPVKSPPLSPVGTTPVKLKR	___1	UID13377	1;2	4293
NaN	NaN	NaN	NaN	NaN	NaN	0.199862	0.155107	NaN	NaN	NaN	NaN	S	2	0.999996	1.83328e-25	167.98	152.1	150.05	0.15292	416740000	309940000	106800000	193	Q922M7	193	Q922M7	Q922M7	Ashwin	NA	MNRKSPSGPVKSPPLSPVGTTPVKLKRAAPK	___1	UID13378	1;2	4293
0.371198	0.389475	0.602926	NaN	0.397763	0.439645	0.368971	NaN	0.5053	0.48475	0.39843	0.441961	S	2	1	1.50579e-65	192.14	173.57	150.05	0.15292	1923200000	1220100000	703140000	189	Q922M7	189	Q922M7	Q922M7	Ashwin	NA	NHDLMNRKSPSGPVKSPPLSPVGTTPVKLKR	___2	UID32342	1;2	4293
0.371198	0.389475	0.602926	NaN	0.397763	0.439645	0.368971	NaN	0.5053	0.48475	0.39843	0.441961	S	2	0.999996	1.83328e-25	167.98	152.1	150.05	0.15292	416740000	309940000	106800000	193	Q922M7	193	Q922M7	Q922M7	Ashwin	NA	MNRKSPSGPVKSPPLSPVGTTPVKLKRAAPK	___2	UID32343	1;2	4293
NaN	NaN	0.284798	NaN	NaN	NaN	NaN	NaN	NaN	NaN	NaN	NaN	S	3	0.802937	1.48875e-35	105.17	101.68	105.17	0.36529	30793000	21380000	9413300	138	P05201;F7ALS6	138;100	P05201	P05201	Aspartate aminotransferase, cytoplasmic	Got1	WYNGTDNKNTPIYVSSPTWENHNAVFSAAGF	___1	UID7620	1	2300
NaN	NaN	0.235761	0.209354	NaN	NaN	NaN	NaN	NaN	NaN	NaN	NaN	S	3	0.999974	9.77037e-46	114.03	107	114.03	0.30837	74114000	60775000	13338000	149	P05201;F7ALS6	149;111	P05201	P05201	Aspartate aminotransferase, cytoplasmic	Got1	IYVSSPTWENHNAVFSAAGFKDIRPYCYWDA	___1	UID7621	1	2300
0.345844	0.415397	NaN	NaN	NaN	NaN	NaN	NaN	0.392698	0.39615	NaN	NaN	S	2	1	0.0106132	97.277	18.338	78.939	0.25082	48916000	33987000	14930000	306	P05202	306	P05202	P05202	Aspartate aminotransferase, mitochondrial	Got2	FTVVCKDAEEAKRVESQLKILIRPLYSNPPL	___1	UID7622	1	2301
0.377412	NaN	0.419611	0.380725	0.418617	NaN	NaN	NaN	NaN	NaN	0.300352	NaN	S	2	0.999946	9.37671e-12	107.34	101.37	107.34	0.13442	40725000	29335000	11391000	192	P05202	192	P05202	P05202	Aspartate aminotransferase, mitochondrial	Got2	QGYRYYDPKTCGFDFSGALEDISKIPEQSVL	___1	UID7623	1	2301
NaN	NaN	NaN	0.832128	NaN	NaN	NaN	NaN	0.426459	0.468021	0.298926	0.383907	S	2	0.999928	5.10872e-06	79.004	72.9	79.004	-0.1179	13118000	8934200	4184000	199	P05202	199	P05202	P05202	Aspartate aminotransferase, mitochondrial	Got2	PKTCGFDFSGALEDISKIPEQSVLLLHACAH	___1	UID7624	1	2301
0.508498	NaN	NaN	NaN	0.515545	0.587082	0.485778	NaN	0.556791	0.523367	0.536234	0.517663	Y	2	1	3.40361e-11	127.42	124.79	52.49	-0.28811	69057000	44516000	24541000	96	P05202	96	P05202	P05202	Aspartate aminotransferase, mitochondrial	Got2	RKAEAQIAAKNLDKEYLPIGGLAEFCKASAE	___1	UID18860	1	2301
0.79886	0.587511	0.823652	0.756627	0.53509	0.491856	0.561644	NaN	0.54794	NaN	0.64538	0.493662	S	2	1	2.77732e-55	178.67	164.55	146.79	-0.64663	143160000	92282000	50875000	249	Q922B2	249	Q922B2	Q922B2	Aspartate--tRNA ligase, cytoplasmic	Dars	VFTVSYFKNNAYLAQSPQLYKQMCICADFEK	___1	UID13374	1	4289
0.594772	NaN	NaN	NaN	NaN	NaN	NaN	NaN	NaN	NaN	NaN	NaN	S	2	0.999657	0.0212	67.153	55.008	67.153	0.61878	1678300	981540	696740	241	Q8BIP0	241	Q8BIP0	Q8BIP0	Aspartate--tRNA ligase, mitochondrial	Dars2	LVPSREPGKFYSLPQSPQQFKQLLMVGGLDR	___1	UID11960	1	3760
0.529107	0.536776	0.449204	0.447054	0.531412	0.500286	0.550748	0.561304	0.500963	0.506592	0.500089	0.500281	S	2	1	4.0894e-178	246.8	246.8	80.706	0.13427	139180000000	89369000000	49807000000	116	Q62048;Q62048-2	116;94	Q62048	Q62048	Astrocytic phosphoprotein PEA-15	Pea15	RIPSAKKYKDIIRQPSEEEIIKLAPPPKKA_	___1	UID10663	1	3354
0.489986	0.499087	0.491383	0.47199	0.533871	0.583454	0.474953	0.451962	0.469137	0.415846	0.519736	0.518462	S	2	1	0.000693502	137.46	97.108	126.39	-0.15354	26834000000	17318000000	9515100000	104	Q62048;Q62048-2	104;82	Q62048	Q62048	Astrocytic phosphoprotein PEA-15	Pea15	ISEEEELDTKLTRIPSAKKYKDIIRQPSEEE	___1	UID10664	1	3354
0.444443	0.475065	0.598674	0.459912	0.460157	0.412346	0.434043	0.448428	0.518871	0.405956	0.456977	0.445088	S	3	1	4.50923e-78	181.54	181.54	141.6	-0.16081	1767100000	1191300000	575750000	126	F6U2C2;E9QM77;O70305;O70305-3;O70305-2;F7B6X4;A0A286YDU2	126;435;435;435;435;37;285	F6U2C2	F6U2C2	Ataxin-2	Atxn2	SAQYKARVALENDDRSEEEKYTAVQRNCSDR	___1	UID6377	1	1814
0.501731	0.495143	0.491016	0.513728	0.506801	0.505719	0.546272	0.519135	0.478671	NaN	0.517217	0.488838	S	2	0.99877	9.37599e-48	183.99	102.22	174.23	0.25078	666040000	426010000	240030000	432	F6U2C2;E9QM77;O70305;O70305-3;O70305-2;F6V8M6;F7B6X4	432;741;741;610;671;137;273	F6U2C2	F6U2C2	Ataxin-2	Atxn2	NSPAGSKENVKASETSPSFSKADNKGMSPVV	___1	UID6378	1	1814
1.20192	1.18846	0.884523	0.800708	0.563536	0.986894	0.725011	0.756342	NaN	0.745426	0.879885	NaN	S	2	0.894089	0	357.67	350.92	357.67	0.025442	826690000	429790000	396900000	518	F6U2C2;E9QM77;O70305;O70305-3;O70305-2;F6V8M6	518;827;827;696;757;223	F6U2C2	F6U2C2	Ataxin-2	Atxn2	SFIDSSSSSSNCTSGSSKTNSPSISPSMLSN	___1	UID6380	1	1814
1.12891	NaN	NaN	NaN	NaN	NaN	NaN	NaN	0.82241	0.850988	NaN	NaN	S	2	0.949875	0	348.39	343.22	329.93	0.22092	694950000	350780000	344170000	519	F6U2C2;E9QM77;O70305;O70305-3;O70305-2;F6V8M6	519;828;828;697;758;224	F6U2C2	F6U2C2	Ataxin-2	Atxn2	FIDSSSSSSNCTSGSSKTNSPSISPSMLSNA	___1	UID6381	1	1814
0.614099	NaN	0.658841	0.752337	0.686069	NaN	0.57496	NaN	0.581944	0.543278	0.618039	0.669432	S	3	1	1.2085e-126	207.07	181.07	186.11	-0.089079	1512900000	918090000	594840000	418	F6U2C2;E9QM77;O70305;O70305-3;O70305-2;F6V8M6;F7B6X4	418;727;727;596;657;123;259	F6U2C2	F6U2C2	Ataxin-2	Atxn2	SIEAKDSRLQDQRQNSPAGSKENVKASETSP	___1	UID6382	1	1814
0.577055	0.68292	0.523612	0.55006	0.678253	0.659666	NaN	NaN	0.59359	0.405238	0.582228	0.563751	S	3	1	7.16292e-06	115.12	110.74	115.12	-0.076917	174210000	103870000	70339000	444	F6U2C2;E9QM77;O70305;O70305-3;O70305-2;F6V8M6;F7B6X4	444;753;753;622;683;149;285	F6U2C2	F6U2C2	Ataxin-2	Atxn2	SETSPSFSKADNKGMSPVVSEHRKQIDDLKK	___1	UID6384	1	1814
0.943507	0.776568	0.885771	0.804009	0.963807	0.700051	0.634644	0.664307	0.703378	0.68672	NaN	0.712886	S	2	0.978708	8.80908e-27	112.64	108.92	83.758	0.39828	625680000	350030000	275650000	551	F6U2C2;E9QM77;O70305;O70305-3;O70305-2;F6V8M6	551;860;860;729;790;256	F6U2C2	F6U2C2	Ataxin-2	Atxn2	HKRGPEVTSQGVQTSSPACKQEKDDREEKKD	___1	UID6387	1	1814
0.685023	0.705294	0.790284	0.855927	NaN	NaN	NaN	0.532533	NaN	NaN	NaN	0.784939	S	3	1	5.57197e-05	78.69	78.69	78.69	0.62985	239780000	145450000	94329000	284	F6U2C2;E9QM77;O70305	284;593;593	F6U2C2	F6U2C2	Ataxin-2	Atxn2	STMPKRMSSEGPPRMSPKAQRHPRNHRVSAG	___1	UID6388	1	1814
0.688486	0.583944	0.623748	0.610656	0.58918	0.528303	0.622067	0.600841	0.542958	0.719376	0.617164	0.683825	S	3	0.99919	6.4225e-157	219.79	219.79	129.77	0.071922	9737300000	6084600000	3652800000	523	F6U2C2;E9QM77;O70305;O70305-3;O70305-2;F6V8M6	523;832;832;701;762;228	F6U2C2	F6U2C2	Ataxin-2	Atxn2	SSSSSNCTSGSSKTNSPSISPSMLSNAEHKR	___1	UID6389	1;2	1814
NaN	0.367703	NaN	NaN	NaN	NaN	NaN	NaN	NaN	NaN	NaN	0.674582	S	3	0.836946	2.32438e-63	163.41	155.7	84.14	-0.4514	876760000	561510000	315250000	525	F6U2C2;E9QM77;O70305;O70305-3;O70305-2;F6V8M6	525;834;834;703;764;230	F6U2C2	F6U2C2	Ataxin-2	Atxn2	SSSNCTSGSSKTNSPSISPSMLSNAEHKRGP	___1	UID6390	1;2	1814
0.361708	0.527608	0.435071	0.392269	0.419339	0.451402	0.428068	0.441825	0.401213	0.347176	0.426095	0.329128	S	2	0.999962	8.2581e-175	228.08	221.85	211.26	-0.1293	7979800000	5069100000	2910700000	527	F6U2C2;E9QM77;O70305;O70305-3;O70305-2;F6V8M6	527;836;836;705;766;232	F6U2C2	F6U2C2	Ataxin-2	Atxn2	SNCTSGSSKTNSPSISPSMLSNAEHKRGPEV	___1	UID6391	1;2	1814
0.515302	0.575802	0.49393	0.453379	0.628252	0.510463	0.564742	0.310973	0.501944	0.482567	0.527222	0.523789	S	3	0.99919	6.4225e-157	219.79	219.79	129.77	0.071922	9737300000	6084600000	3652800000	523	F6U2C2;E9QM77;O70305;O70305-3;O70305-2;F6V8M6	523;832;832;701;762;228	F6U2C2	F6U2C2	Ataxin-2	Atxn2	SSSSSNCTSGSSKTNSPSISPSMLSNAEHKR	___2	UID25354	1;2	1814
0.50832	0.530554	NaN	0.639991	NaN	0.455254	0.423633	0.483012	NaN	0.411153	0.678407	0.577789	S	3	0.836946	2.32438e-63	163.41	155.7	84.14	-0.4514	876760000	561510000	315250000	525	F6U2C2;E9QM77;O70305;O70305-3;O70305-2;F6V8M6	525;834;834;703;764;230	F6U2C2	F6U2C2	Ataxin-2	Atxn2	SSSNCTSGSSKTNSPSISPSMLSNAEHKRGP	___2	UID25355	1;2	1814
0.517146	0.575802	0.491472	0.479136	0.572064	0.498336	0.564742	0.310973	0.48955	0.470027	0.527222	0.534778	S	2	0.999962	8.2581e-175	228.08	221.85	211.26	-0.1293	7979800000	5069100000	2910700000	527	F6U2C2;E9QM77;O70305;O70305-3;O70305-2;F6V8M6	527;836;836;705;766;232	F6U2C2	F6U2C2	Ataxin-2	Atxn2	SNCTSGSSKTNSPSISPSMLSNAEHKRGPEV	___2	UID25356	1;2	1814
NaN	0.479442	0.491472	0.50934	0.542975	0.475034	NaN	NaN	NaN	0.409679	NaN	0.577789	T	2	0.947152	8.2581e-175	228.08	221.85	191.64	-0.49488	322900000	202580000	120320000	521	F6U2C2;E9QM77;O70305;O70305-3;O70305-2;F6V8M6	521;830;830;699;760;226	F6U2C2	F6U2C2	Ataxin-2	Atxn2	DSSSSSSNCTSGSSKTNSPSISPSMLSNAEH	___2	UID35633	2	1814
0.575904	0.590928	0.761623	0.674979	0.63638	0.617088	0.628568	0.600415	0.54708	0.581177	0.520227	0.598978	S	2	0.998266	0	276.8	267.62	227.09	-0.24253	3354300000	1988500000	1365800000	477	E9Q5Q0;Q3TGG2;A0A0U1RPL0;Q7TQH0-3;Q7TQH0;Q7TQH0-2	477;511;591;591;597;591	E9Q5Q0	E9Q5Q0	Ataxin-2-like protein	Atxn2l	KEKEVDGLLTSDPMGSPVSSKTESILDKEDK	___1	UID1188	1	380
NaN	NaN	NaN	0.656239	NaN	NaN	NaN	NaN	NaN	0.638465	NaN	NaN	S	3	0.818034	1.23582e-10	83.31	83.31	79.762	0.49392	336670000	191550000	145110000	442	E9Q5Q0;Q3TGG2;A0A0U1RPL0;Q7TQH0-3;Q7TQH0;Q7TQH0-2	442;476;556;556;562;556	E9Q5Q0	E9Q5Q0	Ataxin-2-like protein	Atxn2l	ELRKFGAQFKLQPSSSPETGLDPFPSRILKE	___1	UID1193	1	380
NaN	NaN	0.919665	0.893178	0.963163	1.05315	0.618827	NaN	0.721969	0.702069	NaN	NaN	S	3	0.887621	6.95758e-66	106.49	102.3	54.106	0.06107	793200000	414220000	378980000	379	E9Q5Q0;Q3TGG2;A0A0U1RPL0;Q7TQH0-3;Q7TQH0;Q7TQH0-2	379;413;493;493;499;493	E9Q5Q0	E9Q5Q0	Ataxin-2-like protein	Atxn2l	TSSVVDPGAGSISPASPKLSLTPTDVKELPT	___1	UID1195	1	380
0.608371	0.561372	0.706421	0.744945	0.856301	0.81726	0.5702	0.57929	0.62993	0.599026	0.611241	0.593385	S	4	0.98266	8.663e-182	179.2	167.25	179.2	0.015491	8512500000	4937500000	3575000000	517	E9Q5Q0;Q3TGG2;A0A0U1RPL0;Q7TQH0-3;Q7TQH0;Q7TQH0-2	517;551;631;631;637;631	E9Q5Q0	E9Q5Q0	Ataxin-2-like protein	Atxn2l	EGPEQLPAPCPSQTGSPPVGLIKGDEKEEGP	___1	UID1197	1	380
NaN	NaN	NaN	NaN	NaN	NaN	NaN	NaN	NaN	NaN	0.378911	0.393801	T	2	0.998694	0.00394943	106.62	66.486	106.62	-0.010056	36672000	25252000	11420000	385	E9Q5Q0;Q3TGG2;A0A0U1RPL0;Q7TQH0-3;Q7TQH0;Q7TQH0-2	385;419;499;499;505;499	E9Q5Q0	E9Q5Q0	Ataxin-2-like protein	Atxn2l	PGAGSISPASPKLSLTPTDVKELPTKEPSRN	___1	UID15303	1	380
0.513122	0.536211	0.508369	0.565508	NaN	NaN	NaN	NaN	NaN	NaN	NaN	NaN	S	3	0.999372	5.33505e-12	80.439	80.439	80.439	-0.065383	138450000	86397000	52049000	213	E9Q5Q0;Q3TGG2;A0A0U1RPL0;Q7TQH0-3;Q7TQH0;Q7TQH0-2	213;247;333;333;333;333	E9Q5Q0	E9Q5Q0	Ataxin-2-like protein	Atxn2l	GRTEEEKHSAVQRQGSGRESPSLVSREGKYI	___2	UID20154	2	380
0.513122	0.536211	0.508369	0.565508	NaN	NaN	NaN	NaN	NaN	NaN	NaN	NaN	S	4	0.966476	4.59089e-17	88.278	88.278	63.052	0.10958	173360000	108160000	65196000	217	E9Q5Q0;Q3TGG2;A0A0U1RPL0;Q7TQH0-3;Q7TQH0;Q7TQH0-2	217;251;337;337;337;337	E9Q5Q0	E9Q5Q0	Ataxin-2-like protein	Atxn2l	EEKHSAVQRQGSGRESPSLVSREGKYIPLPQ	___2	UID20155	1;2	380
NaN	0.357885	NaN	NaN	NaN	NaN	0.774073	0.517191	1.06414	0.513291	NaN	NaN	S	2	0.900112	4.85849e-06	96.591	80.367	77.078	-0.0078061	84192000	45697000	38495000	1396	Q6PAL7	1396	Q6PAL7	Q6PAL7	AT-hook DNA-binding motif-containing protein 1	Ahdc1	TVFDAGLQKAYSPTCSPTLGFKEELRPPPSK	___1	UID11225	1;2	3504
0.572693	0.592792	NaN	NaN	NaN	NaN	3.77123	0.619839	0.619107	0.640116	6.97356	NaN	S	2	1	1.23573e-21	123.36	112.75	121.27	-0.071431	512580000	134570000	378010000	593	Q6PAL7	593	Q6PAL7	Q6PAL7	AT-hook DNA-binding motif-containing protein 1	Ahdc1	MPEVKKRRRRKQKLASPQPSYAADANDSKAE	___1	UID11226	1	3504
0.907184	NaN	NaN	NaN	0.941012	1.09273	0.604528	0.627931	0.897886	NaN	NaN	0.995946	S	2	0.997328	0.00074126	77.078	75.378	77.078	-0.0078061	68771000	36141000	32630000	1392	Q6PAL7	1392	Q6PAL7	Q6PAL7	AT-hook DNA-binding motif-containing protein 1	Ahdc1	AHPPTVFDAGLQKAYSPTCSPTLGFKEELRP	___2	UID30189	1;2	3504
0.907184	NaN	NaN	NaN	0.941012	1.09273	0.604528	0.627931	0.897886	NaN	0.857739	0.995946	S	2	0.900112	4.85849e-06	96.591	80.367	77.078	-0.0078061	84192000	45697000	38495000	1396	Q6PAL7	1396	Q6PAL7	Q6PAL7	AT-hook DNA-binding motif-containing protein 1	Ahdc1	TVFDAGLQKAYSPTCSPTLGFKEELRPPPSK	___2	UID30190	1;2	3504
NaN	NaN	0.388769	0.3489	NaN	NaN	NaN	NaN	NaN	NaN	NaN	NaN	S	2	0.999983	0.00231939	65.179	65.179	65.179	0.54496	7979400	4929600	3049800	137	E9QND8;Q6PA06-2;Q6PA06	137;113;308	E9QND8	E9QND8	Atlastin-2	Atl2	CFLLPHPGLKVATNPSFDGRLKDIDEDFKRE	___1	UID6121	1	1753
0.38387	0.370009	0.345252	0.462798	0.430405	0.430642	0.355746	0.504805	0.406223	0.364764	0.452668	0.855106	S	2	0.924154	1.28214e-64	200.97	181.41	189.09	0.85624	265060000	180430000	84625000	141	Q9CQQ7;A0A0G2JGX3	141;67	Q9CQQ7	Q9CQQ7	ATP synthase F(0) complex subunit B1, mitochondrial	Atp5f1	KLNEEKIAQLEEVKQSSMKQIQDAIDMEKAQ	___1	UID13692	1	4438
0.270969	0.318078	0.321081	0.314347	0.314829	0.352509	0.291951	0.329444	0.320195	0.335784	0.373273	0.348532	S	2	0.999949	4.67259e-43	194.06	131.48	183	-0.02722	861840000	617620000	244220000	226	Q9CQQ7	226	Q9CQQ7	Q9CQQ7	ATP synthase F(0) complex subunit B1, mitochondrial	Atp5f1	EEEHMIDWVEKHVVKSISVQQEKETIAKCIE	___1	UID13694	1	4438
0.493523	0.29337	0.453703	0.44905	0.443822	0.490469	NaN	0.426168	0.405989	0.368449	0.420438	NaN	S	2	1	3.95133e-07	157.78	97.758	157.78	0.17608	402300000	267330000	134970000	228	Q9CQQ7	228	Q9CQQ7	Q9CQQ7	ATP synthase F(0) complex subunit B1, mitochondrial	Atp5f1	EHMIDWVEKHVVKSISVQQEKETIAKCIEDL	___1	UID13695	1	4438
NaN	NaN	NaN	NaN	0.577724	0.621026	NaN	NaN	0.570213	NaN	NaN	NaN	S	2	0.99994	0.00245205	75.479	69.175	75.479	0.20928	16730000	9697300	7032300	119	Q9CQQ7;A0A0G2JGX3	119;45	Q9CQQ7	Q9CQQ7	ATP synthase F(0) complex subunit B1, mitochondrial	Atp5f1	SVVGLIVYVIKKYGASFGEFIDKLNEEKIAQ	___1	UID13696	1	4438
NaN	NaN	NaN	NaN	NaN	NaN	NaN	NaN	NaN	NaN	0.176469	NaN	S	2	0.999983	0.00144934	64.394	59.943	59.185	-0.037013	14236000	10465000	3771000	38	P03930	38	P03930	P03930	ATP synthase protein 8	Mtatp8	LFQLKVSSQTFPLAPSPKSLTTMKVKTPWEL	___1	UID7596	1	2292
NaN	NaN	0.433069	NaN	0.409307	0.31677	NaN	NaN	NaN	NaN	NaN	NaN	S	4	0.999428	1.3417e-131	170.36	170.36	170.36	0.47816	27363000	19040000	8323100	471	D3Z6F5;Q03265	471;521	D3Z6F5	D3Z6F5	ATP synthase subunit alpha;ATP synthase subunit alpha, mitochondrial	Atp5a1	KFENAFLSHVISQHQSLLGNIRSDGKISEQS	___1	UID4562	1	1378
NaN	NaN	0.342904	0.25043	NaN	NaN	NaN	NaN	NaN	NaN	NaN	NaN	S	4	0.999972	1.35457e-45	142.38	135.71	142.38	-0.034483	18397000	14754000	3643000	478	D3Z6F5;Q03265	478;528	D3Z6F5	D3Z6F5	ATP synthase subunit alpha;ATP synthase subunit alpha, mitochondrial	Atp5a1	SHVISQHQSLLGNIRSDGKISEQSDAKLKEI	___1	UID4563	1	1378
0.616167	0.64027	0.716163	0.937694	0.727668	0.797053	NaN	NaN	0.581075	NaN	0.65024	0.606682	S	2	1	4.3415e-191	228.39	221.08	132.47	-0.030519	761880000	438680000	323200000	100	Q9DCX2;B1ASE2	100;100	Q9DCX2	Q9DCX2	ATP synthase subunit d, mitochondrial	Atp5h	KYTALVDQEEKEDVKSCAEFVSGSQLRIQEY	___1	UID14087	1	4673
NaN	NaN	NaN	NaN	NaN	NaN	NaN	NaN	0.700602	0.439694	0.614183	NaN	S	3	0.946895	8.68547e-59	152.32	145.82	105.32	0.31789	200570000	126210000	74359000	106	Q9DCX2;B1ASE2	106;106	Q9DCX2	Q9DCX2	ATP synthase subunit d, mitochondrial	Atp5h	DQEEKEDVKSCAEFVSGSQLRIQEYEKQLEK	___1	UID14088	1	4673
0.204303	0.186581	0.28462	0.408587	0.251127	0.290927	NaN	NaN	0.206705	0.268131	0.227333	0.240276	S	3	1	3.12041e-16	101.64	87.024	70.453	-0.366	522490000	398340000	124160000	68	Q06185	68	Q06185	Q06185	ATP synthase subunit e, mitochondrial	Atp5i	ELKRIERELAEAQDDSILK____________	___1	UID9239	1	2937
NaN	0.430496	NaN	0.284785	0.326129	NaN	NaN	NaN	0.179039	NaN	NaN	NaN	T	3	1	0.00035628	90.707	74.357	64.675	-0.26697	36912000	27947000	8964700	29	P56382	29	P56382	P56382	ATP synthase subunit epsilon, mitochondrial	Atp5e	RFSQICAKAVRDALKTEFKANAEKTSGSSIK	___1	UID17240	1	2684
0.357262	0.334381	0.432742	0.441983	0.443832	NaN	0.413091	0.473735	0.457556	0.465623	NaN	0.377031	S	2	1	0.0102038	76.064	39.477	41.448	-0.034095	110790000	76372000	34417000	3	P56135	3	P56135	P56135	ATP synthase subunit f, mitochondrial	Atp5j2	_____________MASLVPLKEKKLMEVKLG	___1	UID8523	1	2678
NaN	NaN	NaN	NaN	NaN	NaN	NaN	NaN	0.428282	0.466453	NaN	NaN	S	2	0.999997	0.00104782	68.283	55.406	68.283	-0.47696	12068000	7567800	4500700	14	Q9CPQ8	14	Q9CPQ8	Q9CPQ8	ATP synthase subunit g, mitochondrial	Atp5l	__MAKFIRNFAEKAPSMVAAAVTYSKPRLAT	___1	UID13659	1	4403
0.430414	NaN	0.321576	0.288768	0.244609	0.302985	0.356212	0.420669	0.381239	0.329934	0.342932	0.401081	S	2	1	0.00246165	113.46	81.588	78.759	-0.35596	379520000	271150000	108370000	265	A2AKU9;Q8C2Q8;Q91VR2	265;241;265	A2AKU9;Q8C2Q8	A2AKU9	ATP synthase subunit gamma;ATP synthase subunit gamma, mitochondrial	Atp5c1	QSARMTAMDNASKNASDMIDKLTLTFNRTRQ	___1	UID2649	1	867;3897
0.260309	0.329713	NaN	NaN	NaN	NaN	NaN	NaN	0.283976	0.231622	NaN	NaN	S	2	0.999954	6.05232e-05	122.33	111.17	122.33	0.72329	43487000	31934000	11553000	195	A2AKU9;A2AKV3;Q8C2Q8;Q91VR2	195;171;171;195	A2AKU9;Q8C2Q8	A2AKU9	ATP synthase subunit gamma;ATP synthase subunit gamma, mitochondrial	Atp5c1	FDEGSIIFNQFKSVISYKTEEKPIFSLNTIA	___1	UID2650	1	867;3897
NaN	NaN	0.343023	NaN	0.250395	0.299444	NaN	NaN	NaN	NaN	NaN	NaN	S	2	0.999951	0.00206929	76.143	71.989	76.143	-0.025531	14825000	11144000	3681500	163	Q9DB20;A0A338P7G3	163;55	Q9DB20	Q9DB20	ATP synthase subunit O, mitochondrial	Atp5o	PLDDAVLSELKTVLKSFLSPNQILKLEIKTD	___1	UID13992	1	4627
NaN	NaN	0.241103	NaN	NaN	NaN	NaN	NaN	NaN	NaN	NaN	NaN	S	2	0.999889	0.00791973	76.927	52.772	75.229	0.32915	30176000	22086000	8089600	166	Q9DB20;A0A338P7G3	166;58	Q9DB20	Q9DB20	ATP synthase subunit O, mitochondrial	Atp5o	DAVLSELKTVLKSFLSPNQILKLEIKTDPSI	___1	UID13993	1	4627
0.320274	0.321872	0.342458	0.29965	0.284246	0.318788	0.350916	0.362418	0.326532	0.311805	0.308183	0.315248	S	2	1	1.72442e-23	145.91	145.91	99.215	0.10237	1896100000	1396700000	499460000	108	P97450	108	P97450	P97450	ATP synthase-coupling factor 6, mitochondrial	Atp5j	FKFDDPKFEVIDKPQS_______________	___1	UID9040	1	2869
0.476181	0.454658	NaN	NaN	0.70741	0.831986	NaN	NaN	0.454817	NaN	NaN	0.562281	S	4	1	1.19656e-45	112.75	102.6	97.047	0.25534	171350000	102050000	69303000	57	P97450;E9QAD6	57;57	P97450	P97450	ATP synthase-coupling factor 6, mitochondrial	Atp5j	LFVDKIREYKSKRQASGGPVDIGPEYQQDLD	___1	UID9041	1	2869
NaN	NaN	NaN	0.284261	0.446232	0.461559	NaN	NaN	NaN	NaN	NaN	NaN	Y	3	0.99999	1.50211e-35	109.39	96.831	109.39	-0.080613	25328000	16714000	8614100	76	P97450;E9QAD6	76;76	P97450	P97450	ATP synthase-coupling factor 6, mitochondrial	Atp5j	VDIGPEYQQDLDRELYKLKQMYGKGEMDTFP	___1	UID18904	1	2869
0.652369	0.75105	0.758679	0.70971	0.705	0.456854	0.61825	0.573963	0.534695	0.654326	0.45558	0.751438	S	2	1	2.3358e-113	199.05	184.07	199.05	0.57684	1200900000	743240000	457640000	7	E9PV44;O35143	7;39	E9PV44	E9PV44	ATPase inhibitor, mitochondrial	Atpif1	_________MDTGAGSIREAGGAFGKREKAE	___1	UID4808	1	1470
NaN	NaN	NaN	NaN	NaN	NaN	NaN	NaN	NaN	NaN	0.48782	NaN	S	4	0.998412	6.5011e-149	158.48	153.71	158.48	-0.012707	69583000	52095000	17488000	1296	P41233	1296	P41233	P41233	ATP-binding cassette sub-family A member 1	Abca1	CLHPFTEDDAVDPNDSDIDPESRETDLLSGM	___1	UID8226	1	2548
NaN	NaN	NaN	NaN	10.2685	3.83223	5.71497	NaN	NaN	NaN	6.88107	NaN	S	2	0.999949	4.19465e-16	131.18	117.37	131.18	0.22316	243540000	43713000	199820000	1326	A2AJ26;P41234	1326;1327	A2AJ26	A2AJ26	ATP-binding cassette sub-family A member 2	Abca2	TTLEEVFLKVSEEDQSLENSEADVKESRKDV	___2	UID21567	2	856
NaN	NaN	NaN	NaN	10.2685	3.83223	5.71497	NaN	NaN	NaN	6.88107	NaN	S	2	1	4.19465e-16	131.18	117.37	131.18	0.22316	243540000	43713000	199820000	1330	A2AJ26;P41234	1330;1331	A2AJ26	A2AJ26	ATP-binding cassette sub-family A member 2	Abca2	EVFLKVSEEDQSLENSEADVKESRKDVLPGA	___2	UID21568	2	856
NaN	NaN	NaN	NaN	NaN	NaN	0.347787	0.343612	NaN	NaN	NaN	NaN	S	3	0.868741	1.84476e-13	113.6	101.64	109.68	0.61773	27025000	22027000	4997600	2133	E9Q6G4;Q91V24	2133;2125	E9Q6G4	E9Q6G4	ATP-binding cassette sub-family A member 7	Abca7	VFLYFSKDQGEEEESSRQEAEEEEVSKPGRQ	___1	UID5513	1	1651
0.575857	0.52694	0.671249	0.636858	0.681141	0.663294	0.520997	0.51474	0.618817	1.07801	0.79014	0.788184	S	2	1	2.70013e-65	198.85	171.7	95.401	0.29395	701300000	431940000	269360000	743	Q61102	743	Q61102	Q61102	ATP-binding cassette sub-family B member 7, mitochondrial	Abcb7	SKEEERKKLQEEIVNSVKGCGNCSC______	___1	UID10534	1	3302
0.337027	0.38377	0.220548	0.222064	0.267433	NaN	NaN	NaN	NaN	NaN	0.227382	0.196999	S	4	0.968582	1.8449e-119	150.16	139.16	150.16	0.2254	201750000	156320000	45427000	697	Q9CXJ4	697	Q9CXJ4	Q9CXJ4	ATP-binding cassette sub-family B member 8, mitochondrial	Abcb8	GGLYSELIRRQTLDASLTSTPPAEKPEDPKS	___1	UID13804	1	4490
NaN	NaN	0.245979	0.224476	0.249302	0.224096	NaN	NaN	NaN	NaN	NaN	NaN	S	4	0.804514	5.9628e-119	145.64	145.64	121.82	0.052467	718690000	550380000	168310000	700	Q9CXJ4	700	Q9CXJ4	Q9CXJ4	ATP-binding cassette sub-family B member 8, mitochondrial	Abcb8	YSELIRRQTLDASLTSTPPAEKPEDPKSCQS	___1	UID13805	1	4490
0.175964	0.166682	0.134486	0.122892	0.135678	0.119265	0.242069	0.14582	0.141296	0.13567	0.164368	0.117312	S	2	1	2.30618e-54	182.07	178.81	122.46	-0.25583	406420000	345760000	60659000	491	Q9CXJ4;F6ZFC5	491;27	Q9CXJ4	Q9CXJ4	ATP-binding cassette sub-family B member 8, mitochondrial	Abcb8	TLKLPSGKIVALVGQSGGGKTTVASLLERFY	___1	UID13806	1	4490
0.304784	0.280653	0.385073	0.421149	0.385244	0.432553	0.338835	0.358104	0.391081	0.286838	0.376067	0.389253	S	3	0.952346	0	344.47	344.47	197	0.076442	3667400000	2533300000	1134200000	952	E9PUE8;P70170-3;P70170-2;P70170	952;930;965;965	E9PUE8	E9PUE8	ATP-binding cassette sub-family C member 9	Abcc9	EDEEEEEEEDEEDNMSTVMRLRTKMPWKTCW	___1	UID4747	1	1449
0.353733	0.375685	0.416895	0.380765	0.394338	0.381283	0.427167	0.391017	0.364817	0.318514	NaN	0.382526	T	4	0.771345	0	278.96	278.96	221.66	-0.034295	2878700000	1998700000	880050000	959	E9PUE8;P70170-3;P70170-2;P70170	959;937;972;972	E9PUE8	E9PUE8	ATP-binding cassette sub-family C member 9	Abcc9	EEDEEDNMSTVMRLRTKMPWKTCWWYLTSGG	___1	UID16280	1	1449
0.414812	0.338222	NaN	NaN	NaN	NaN	NaN	NaN	NaN	NaN	NaN	NaN	S	2	1	0.012888	95.477	92.641	95.477	-0.031813	7409300	5598600	1810700	246	Q6P542	246	Q6P542	Q6P542	ATP-binding cassette sub-family F member 1	Abcf1	EKEGDLKANDPYANLSKKEKKKLKKQMDYER	___1	UID11163	1	3479
0.524362	0.657815	0.541084	0.58911	NaN	NaN	NaN	NaN	0.569512	0.540358	0.523169	0.554133	S	3	1	3.04125e-33	140.16	138.01	122.57	0.098501	566220000	367600000	198620000	90	Q6P542	90	Q6P542	Q6P542	ATP-binding cassette sub-family F member 1	Abcf1	RDTRKGRRKKDVDDDSDERVLMERLKQLSVP	___1	UID11164	1	3479
0.333311	0.509149	NaN	NaN	NaN	NaN	NaN	NaN	NaN	NaN	NaN	NaN	S	3	1	0.000436879	46.178	33.121	45.413	-0.31409	16469000	10833000	5635800	225	Q6P542	225	Q6P542	Q6P542	ATP-binding cassette sub-family F member 1	Abcf1	PQQGKDRDKKEAEQGSGEEKEEKEGDLKAND	___1	UID11165	1	3479
0.51899	0.607655	0.548735	0.478513	0.504323	0.531126	NaN	NaN	0.524292	NaN	0.525579	0.513875	S	4	1	0	413.1	400.2	53.104	-0.64793	14855000000	9346500000	5508400000	138	Q6P542	138	Q6P542	Q6P542	ATP-binding cassette sub-family F member 1	Abcf1	KAKGGNVFEALIQDDSEEEEEEEENRVLKPA	___1	UID11166	1	3479
0.461271	0.465775	0.49499	0.500464	0.490203	0.542767	0.552702	0.536341	0.544874	0.526213	0.523238	0.519527	S	2	1	0	439.01	431.1	344.75	0.039414	61216000000	39107000000	22109000000	194	Q6P542	194	Q6P542	Q6P542	ATP-binding cassette sub-family F member 1	Abcf1	EKSKGKAKSKPAAADSEGEEEEEDTAKEKEP	___1	UID11167	1	3479
NaN	NaN	NaN	NaN	0.510997	NaN	0.57337	NaN	NaN	NaN	NaN	NaN	S	3	1	1.95952e-79	153.87	142.08	73.805	0.34909	895050000	543370000	351680000	103	Q6P542;G3V012	103;8	Q6P542	Q6P542	ATP-binding cassette sub-family F member 1	Abcf1	DDSDERVLMERLKQLSVPASDEEDEVPAPIP	___1	UID11168	1;2	3479
0.560779	0.533679	0.573729	0.554449	0.542155	0.533047	0.569907	0.561375	0.536041	0.54604	0.526347	0.545304	S	3	1	1.9261e-155	196.2	158.38	73.805	0.34909	28826000000	17870000000	10956000000	107	Q6P542;G3V012	107;12	Q6P542	Q6P542	ATP-binding cassette sub-family F member 1	Abcf1	ERVLMERLKQLSVPASDEEDEVPAPIPRGRK	___1	UID11169	1;2	3479
0.583606	0.569485	0.680842	0.773557	0.649564	0.564314	NaN	NaN	0.698667	0.620243	0.64234	0.741247	S	3	1	1.95952e-79	153.87	142.08	73.805	0.34909	895050000	543370000	351680000	103	Q6P542;G3V012	103;8	Q6P542	Q6P542	ATP-binding cassette sub-family F member 1	Abcf1	DDSDERVLMERLKQLSVPASDEEDEVPAPIP	___2	UID30133	1;2	3479
0.583606	0.569485	0.680842	0.773557	0.649564	0.564314	NaN	NaN	0.698667	0.620243	0.64234	0.741247	S	3	1	1.9261e-155	196.2	158.38	73.805	0.34909	28826000000	17870000000	10956000000	107	Q6P542;G3V012	107;12	Q6P542	Q6P542	ATP-binding cassette sub-family F member 1	Abcf1	ERVLMERLKQLSVPASDEEDEVPAPIPRGRK	___2	UID30134	1;2	3479
NaN	NaN	NaN	0.401915	0.425496	0.402906	NaN	NaN	0.304679	0.304864	0.297155	0.284361	Y	3	0.991626	5.26669e-81	131.2	131.2	112.99	0.18351	793210000	575360000	217840000	65	J3QN06;J3QMM7;K3W4M4;Q9CZ42-2;Q9CZ42-3;Q9CZ42;J3QPU6	65;65;103;36;65;81;65	J3QN06	J3QN06	ATP-dependent (S)-NAD(P)H-hydrate dehydratase	Carkd	KGQDGRIGIVGGCQEYTGAPYFAGISALKVG	___1	UID18845	1	2098
NaN	NaN	0.272053	NaN	NaN	NaN	NaN	NaN	NaN	NaN	NaN	NaN	S	3	0.999998	6.4332e-05	72.359	53.995	72.359	-0.38494	5941000	4552400	1388600	377	P47857;P47857-2;P47857-3	377;447;528	P47857	P47857	ATP-dependent 6-phosphofructokinase, muscle type	Pfkm	MDEKRFDEAIKLRGRSFMNNWEVYKLLAHVR	___1	UID8286	1	2588
0.44479	0.461266	0.412099	0.450256	0.39427	0.403256	NaN	NaN	0.417851	0.373329	0.475886	0.438745	S	3	0.998914	3.0658e-156	200.09	200.09	109.26	-0.16531	1462200000	964670000	497550000	667	P47857;P47857-2;P47857-3	667;737;818	P47857	P47857	ATP-dependent 6-phosphofructokinase, muscle type	Pfkm	FDSRKNVLGHMQQGGSPTPFDRNFATKMGAK	___1	UID8287	1	2588
1.32387	1.25407	NaN	NaN	1.11429	1.06411	1.02599	NaN	1.03292	0.796583	0.913345	NaN	S	2	0.999999	1.2617e-10	124.86	122.79	124.86	0.50737	107210000	51089000	56119000	2	Q8C605;Q9WUA3-2;Q9WUA3	2;2;2	Q8C605	Q8C605	ATP-dependent 6-phosphofructokinase;ATP-dependent 6-phosphofructokinase, platelet type	Pfkp	______________MSDLDSSSSSAYPKYLE	___1	UID12350	1	3914
0.742105	0.718048	0.626285	0.608581	0.684605	0.663992	0.65915	0.488875	0.575392	0.568712	0.692289	0.655148	S	3	0.999777	0	258.11	258.11	251.18	-0.050267	1879800000	1104000000	775810000	136	A0A087WPL5;O70133;A0A0R4J2C3	136;136;136	A0A087WPL5	A0A087WPL5	ATP-dependent RNA helicase A	Dhx9	KAEENNSGVESSGYGSPGPTWDRGANLKDYY	___1	UID119	1	23
0.586002	0.634679	0.599546	0.655844	0.627266	0.619649	0.654623	0.654079	0.640548	0.621493	0.62166	0.621105	S	3	0.999713	0	328.54	320.02	258.11	-0.098274	15594000000	9092800000	6501400000	137	O70133-2;E9QNN1;Q3UR42	137;137;137	O70133-2	O70133-2	ATP-dependent RNA helicase A	Dhx9	AEAENNSGVESSGYGSPGPTWDRGANLKDYY	___1	UID6133	1	1756
0.592488	0.680406	0.53931	0.422078	NaN	NaN	0.645155	0.617834	0.775751	0.523909	NaN	NaN	S	3	0.999995	1.73518e-34	129.85	120.57	129.85	-0.10412	156600000	93697000	62905000	481	Q91VR5	481	Q91VR5	Q91VR5	ATP-dependent RNA helicase DDX1	Ddx1	TDDVHAKDNTRPGANSPEMWSEAIKILKGEY	___1	UID13196	1	4211
0.967935	0.650793	0.571242	0.654411	0.568249	0.456476	0.602372	0.693321	0.511665	0.68492	0.602259	0.570202	S	2	1	5.8433e-274	256.11	250.61	232.84	-0.018519	1140100000	692590000	447460000	80	A0A1Y7VKX7;F8WJA0;Q9ESV0;A0A1Y7VMS6;A0A1Y7VLU4	80;126;80;102;37	A0A1Y7VKX7	A0A1Y7VKX7	ATP-dependent RNA helicase DDX24	Ddx24	LFSSEETKKRKAQAVSEEEEEEEGQSSSPKK	___1	UID1706	1	575
NaN	NaN	NaN	NaN	NaN	NaN	0.550171	NaN	NaN	NaN	NaN	NaN	S	2	0.991766	0.0207967	53.124	9.8269	48.981	-0.049714	14737000	9178700	5558500	91	Q9QY15	91	Q9QY15	Q9QY15	ATP-dependent RNA helicase DDX25	Ddx25	LIESSHRVEVLQKDPSSPLYSVKTFEELRLK	___1	UID14508	1	4811
NaN	0.255511	0.422723	NaN	0.691036	0.658453	NaN	NaN	NaN	NaN	0.551179	NaN	S	3	0.991584	5.28324e-09	87.676	81.259	87.676	0.059044	71499000	52017000	19482000	78	Q62167	78	Q62167	Q62167	ATP-dependent RNA helicase DDX3X	Ddx3x	SKDKDAYSSFGSRGDSRGKSSFFGDRGSGSR	___1	UID10687	1	3361
NaN	NaN	0.464218	NaN	NaN	NaN	NaN	NaN	NaN	NaN	NaN	NaN	S	4	1	1.6385e-20	89.659	83.953	89.659	-0.24238	23313000	14730000	8583700	774	Q8K4L0	774	Q8K4L0	Q8K4L0	ATP-dependent RNA helicase DDX54	Ddx54	LYQKWKQKQKIDDRDSEEEGPSNQRGPGPRR	___1	UID12843	1	4076
NaN	NaN	1.02881	NaN	NaN	NaN	NaN	NaN	NaN	NaN	NaN	NaN	S	4	0.952251	4.64359e-06	50.057	47.904	50.057	-0.47834	6525800	2724900	3800900	74	Q8K4L0	74	Q8K4L0	Q8K4L0	ATP-dependent RNA helicase DDX54	Ddx54	GPGRALPSFPTSECVSDVEPDTREMVRAQNK	___1	UID12844	1	4076
NaN	NaN	0.573799	0.745864	0.552138	0.615303	NaN	NaN	0.775283	NaN	0.610336	0.545235	S	3	1	0	284.65	275.91	173.89	-0.27772	423740000	255130000	168610000	540	E9Q9T6;Q6ZPL9	540;544	E9Q9T6	E9Q9T6	ATP-dependent RNA helicase DDX55	Ddx55	ERKKKMNAKRKKDEGSDIDDEDMEELLNDTR	___1	UID5850	1	1699
0.474206	NaN	0.359761	0.355403	0.457162	0.475296	NaN	NaN	0.39668	NaN	NaN	NaN	S	3	0.998931	1.01459e-63	164.94	161.28	164.94	0.21594	233860000	152640000	81226000	198	Q6PGC1;Q8BN72	198;198	Q6PGC1	Q6PGC1	ATP-dependent RNA helicase Dhx29	Dhx29	KSRPKFQSVQIQATLSPPQQTKTKRQEEDPK	___1	UID11285	1	3522
NaN	NaN	0.697194	0.527516	NaN	NaN	0.590261	0.452681	NaN	NaN	0.341033	NaN	S	2	0.999994	4.09927e-19	163.7	144.31	163.7	0.51158	68502000	49355000	19147000	69	Q6PGC1;Q8BN72	69;69	Q6PGC1	Q6PGC1	ATP-dependent RNA helicase Dhx29	Dhx29	REPRVKQGPKIYSFNSANDSGGSANLDKSIL	___1	UID11286	1	3522
NaN	NaN	0.418937	NaN	NaN	NaN	NaN	NaN	NaN	NaN	NaN	NaN	T	4	0.811268	4.07394e-09	54.745	51.04	54.745	0.22547	35020000	22824000	12196000	1764	E9QAQ7;A2BH40-4;A2BH40-2;A2BH40-3;A2BH40	1764;1379;1380;1543;1760	E9QAQ7	E9QAQ7	AT-rich interactive domain-containing protein 1A	Arid1a	LLDPGRFTKVYSPAHTEEEEEEHLDPKLEEE	___2	UID34902	2	954
NaN	NaN	NaN	NaN	NaN	NaN	NaN	NaN	NaN	NaN	0.646433	NaN	S	2	0.96497	4.31615e-10	120.84	115.99	120.84	0.27506	11547000	7616300	3931000	756	A2CG63;A2CG63-2	756;669	A2CG63	A2CG63	AT-rich interactive domain-containing protein 4B	Arid4b	STHSRNELISKEEQSSPSLLEENKVHTDLVI	___1	UID3371	1	961
0.875456	0.773706	NaN	NaN	2.21257	1.61892	NaN	NaN	NaN	NaN	NaN	0.802212	S	2	1	1.1268e-113	214.18	194.97	214.18	-0.4822	152060000	75616000	76448000	482	A2CG63;A2CG63-2;Z4YMH1	482;482;482	A2CG63	A2CG63	AT-rich interactive domain-containing protein 4B	Arid4b	SLGSKKSLLECIPAQSDEEKEAHITKLEENE	___1	UID3373	1	961
NaN	NaN	NaN	NaN	0.739339	NaN	NaN	0.631748	0.96151	NaN	NaN	NaN	S	2	0.999992	3.17876e-09	115.82	104.38	115.82	-0.60376	30431000	17333000	13098000	668	A2CG63;A2CG63-2	668;581	A2CG63	A2CG63	AT-rich interactive domain-containing protein 4B	Arid4b	EKYSPKNCKLRRLSKSPFQSNPSPEMVSKLD	___1	UID3374	1	961
NaN	0.548551	0.766459	0.782502	NaN	NaN	0.918585	0.855881	NaN	NaN	NaN	0.696294	S	2	0.998154	4.47491e-08	108.34	89.925	108.34	-0.64995	71528000	38650000	32878000	675	A2CG63;A2CG63-2	675;588	A2CG63	A2CG63	AT-rich interactive domain-containing protein 4B	Arid4b	CKLRRLSKSPFQSNPSPEMVSKLDLADAKNS	___1	UID3375	1	961
NaN	0.8094	0.719909	0.614531	0.851714	0.888263	NaN	NaN	0.689171	0.42819	0.800785	0.521185	S	2	1	5.80778e-14	107.75	102.57	107.75	0.74652	172940000	95271000	77669000	790	A2CG63;A2CG63-2	790;703	A2CG63	A2CG63	AT-rich interactive domain-containing protein 4B	Arid4b	VSKSPERLRKDMEAISEDTDFEEEDEITKKR	___2	UID22335	1;2	961
NaN	0.8094	0.719909	0.614531	0.851714	0.888263	NaN	NaN	0.689171	0.42819	0.800785	0.521185	T	2	1	5.80778e-14	107.75	102.57	107.75	0.74652	170670000	93797000	76878000	793	A2CG63;A2CG63-2	793;706	A2CG63	A2CG63	AT-rich interactive domain-containing protein 4B	Arid4b	SPERLRKDMEAISEDTDFEEEDEITKKRKDV	___2	UID34914	2	961
NaN	NaN	NaN	NaN	0.778499	0.59979	NaN	NaN	NaN	NaN	NaN	NaN	S	2	1	0.00232172	77.593	57.831	51.286	-0.061543	34704000	21505000	13200000	789	Q8BM75-2;Q8BM75	789;1032	Q8BM75-2	Q8BM75-2	AT-rich interactive domain-containing protein 5B	Arid5b	EDLDLVIAGKKARAVSPLDPAKEASGKEKAS	___1	UID12012	1	3796
0.607557	0.180679	0.556891	0.440372	NaN	NaN	NaN	NaN	0.602086	0.651863	NaN	NaN	S	2	1	0.000125247	80.522	72.978	50.145	-0.070381	52309000	32628000	19680000	759	Q8BM75-2;Q8BM75	759;1002	Q8BM75-2	Q8BM75-2	AT-rich interactive domain-containing protein 5B	Arid5b	RKMEGMVHPILHRKMSPQNIGAARPIKRSLE	___1	UID12013	1	3796
NaN	NaN	NaN	NaN	NaN	NaN	0.403127	0.331865	NaN	NaN	0.455305	NaN	S	3	0.995135	2.98389e-16	95.122	86.732	77.576	0.31605	39818000	26537000	13281000	77	O35126;D3YYE6	77;77	O35126	O35126	Atrophin-1	Atn1	PSAPKASKQGRSEEISESESEETSAPKKTKT	___1	UID7248	1	2153
NaN	NaN	NaN	NaN	NaN	NaN	NaN	NaN	NaN	NaN	NaN	0.623295	S	2	0.994459	0.00285436	88.596	67.624	88.596	-0.077188	22712000	13423000	9288300	630	O35126	630	O35126	O35126	Atrophin-1	Atn1	TASPPGPPQYSKRAPSPGSYKTATPPGYKPG	___1	UID7249	1	2153
NaN	0.571105	0.553789	0.653601	0.742872	0.603719	NaN	NaN	0.471081	NaN	NaN	NaN	S	2	0.997002	5.76854e-06	113.24	104.54	113.24	0.19022	137710000	83311000	54401000	617	O35126	617	O35126	O35126	Atrophin-1	Atn1	VIATVASSPAGYKTASPPGPPQYSKRAPSPG	___1	UID7250	1	2153
NaN	NaN	NaN	NaN	NaN	0.600586	0.476593	0.626736	NaN	NaN	NaN	NaN	S	2	0.997484	9.1357e-230	237.97	229.76	97.271	0.13989	504830000	310510000	194320000	347	P56485	347	P56485	P56485	Atypical chemokine receptor 3	Ackr3	FKYSAKTGLTKLIDASRVSETEYSALEQNTK	___1	UID8532	1;2;3	2690
0.663993	0.521066	0.591182	0.580087	0.561838	0.62805	0.582838	0.313798	0.591879	0.615074	0.496025	0.523108	S	2	0.997288	2.2084e-274	269.83	245.87	199.61	-0.079563	4185600000	2652000000	1533500000	350	P56485	350	P56485	P56485	Atypical chemokine receptor 3	Ackr3	SAKTGLTKLIDASRVSETEYSALEQNTK___	___1	UID8533	1;2;3	2690
NaN	0.528803	0.46289	0.616764	NaN	NaN	0.550393	NaN	0.58099	0.501628	0.257133	0.380957	S	2	0.999957	1.32168e-57	154.14	139.59	112.32	-0.3506	667860000	443710000	224150000	355	P56485	355	P56485	P56485	Atypical chemokine receptor 3	Ackr3	LTKLIDASRVSETEYSALEQNTK________	___1	UID8534	1;2;3	2690
NaN	0.525085	0.459451	NaN	NaN	NaN	NaN	NaN	NaN	NaN	NaN	NaN	T	3	0.769697	8.0742e-68	154.14	139.59	112.13	0.88216	580690000	380670000	200020000	352	P56485	352	P56485	P56485	Atypical chemokine receptor 3	Ackr3	KTGLTKLIDASRVSETEYSALEQNTK_____	___1	UID17242	1;2;3	2690
NaN	NaN	NaN	NaN	NaN	NaN	0.535437	0.439921	0.288761	0.253221	0.480963	0.418315	Y	3	0.991186	2.42505e-68	157.14	149.52	157.14	0.89328	61826000	43895000	17931000	354	P56485	354	P56485	P56485	Atypical chemokine receptor 3	Ackr3	GLTKLIDASRVSETEYSALEQNTK_______	___1	UID18888	1	2690
NaN	0.726708	NaN	NaN	NaN	NaN	NaN	NaN	NaN	NaN	0.786893	0.578627	S	2	0.997484	9.1357e-230	237.97	229.76	97.271	0.13989	504830000	310510000	194320000	347	P56485	347	P56485	P56485	Atypical chemokine receptor 3	Ackr3	FKYSAKTGLTKLIDASRVSETEYSALEQNTK	___2	UID27497	1;2;3	2690
NaN	0.726708	0.520203	NaN	NaN	NaN	NaN	NaN	NaN	NaN	0.786893	0.578627	S	2	0.997288	2.2084e-274	269.83	245.87	199.61	-0.079563	4185600000	2652000000	1533500000	350	P56485	350	P56485	P56485	Atypical chemokine receptor 3	Ackr3	SAKTGLTKLIDASRVSETEYSALEQNTK___	___2	UID27498	1;2;3	2690
NaN	0.482784	0.520203	0.43292	NaN	NaN	0.49879	NaN	0.859283	0.449062	0.397416	0.557526	S	2	0.999957	1.32168e-57	154.14	139.59	112.32	-0.3506	667860000	443710000	224150000	355	P56485	355	P56485	P56485	Atypical chemokine receptor 3	Ackr3	LTKLIDASRVSETEYSALEQNTK________	___2	UID27499	1;2;3	2690
NaN	0.482784	NaN	0.43292	NaN	NaN	NaN	NaN	0.859283	NaN	0.397416	NaN	T	3	0.769697	8.0742e-68	154.14	139.59	112.13	0.88216	580690000	380670000	200020000	352	P56485	352	P56485	P56485	Atypical chemokine receptor 3	Ackr3	KTGLTKLIDASRVSETEYSALEQNTK_____	___2	UID36207	1;2;3	2690
0.612601	NaN	0.567565	0.623812	NaN	NaN	NaN	NaN	NaN	NaN	NaN	NaN	S	2	0.985218	0.0213303	45.257	37.689	45.257	-0.17079	8195100	5076400	3118700	379	Q80XK6;Q80XK6-5	379;379	Q80XK6	Q80XK6	Autophagy-related protein 2 homolog B	Atg2b	YRIQMELNRYYLRKDSLSMGVSSEKSFYETE	___1	UID11715	1	3674
0.561022	0.500546	NaN	NaN	NaN	NaN	NaN	NaN	NaN	NaN	NaN	NaN	S	3	0.999938	0.000186668	54.805	54.805	54.805	0.48333	6917500	4666300	2251200	1741	Q80XK6;A0A1Y7VNP1	1741;582	Q80XK6	Q80XK6	Autophagy-related protein 2 homolog B	Atg2b	TEVELLLTPDPEVTKSPGADVTCSLPRHLST	___1	UID11716	1	3674
0.553526	0.548617	0.463346	0.821285	0.717852	NaN	NaN	NaN	NaN	0.611127	NaN	NaN	S	2	0.997164	2.18491e-51	159.44	141.08	127.83	0.54952	188930000	116060000	72864000	222	Q14DJ8;E9QMJ8;O35625-2;O35625	222;222;217;217	Q14DJ8	Q14DJ8	Axin-1	Axin1	LKSDIYLEYTRTGSESPKVCSDQSSGSGTGK	___1	UID6092	1	1745
NaN	NaN	NaN	0.511168	0.650266	NaN	NaN	NaN	0.608283	NaN	NaN	NaN	T	3	0.807678	6.07879e-26	128.14	117.65	104.84	0.67189	131420000	83986000	47437000	218	Q14DJ8;E9QMJ8;O35625-2;O35625	218;218;213;213	Q14DJ8	Q14DJ8	Axin-1	Axin1	YPSFLKSDIYLEYTRTGSESPKVCSDQSSGS	___1	UID16599	1	1745
0.619359	0.656291	NaN	0.906353	NaN	NaN	0.581116	NaN	NaN	NaN	NaN	0.321354	S	2	0.9753	1.09495e-11	106.52	82.538	106.52	-0.22827	22093000	13721000	8371300	518	S4R1L5;S4R2P8;O88738-3;O88738-2;O88738	518;546;546;546;546	S4R1L5	S4R1L5	Baculoviral IAP repeat-containing protein 6	Birc6	LEDTVKDLEELGANPSLTNSKSEKTKEKHQE	___1	UID7522	1	2259
0.610758	NaN	0.613223	0.60779	NaN	NaN	NaN	NaN	0.577644	NaN	NaN	0.49675	S	3	0.983272	0.000410047	71.692	65.255	71.692	-0.0043453	69245000	43525000	25720000	2216	S4R1L5;S4R2P8;O88738-3;O88738-2;O88738;S4R1R8;S4R2N7;J3QP64	2216;2232;2230;2236;2245;325;409;939	S4R1L5	S4R1L5	Baculoviral IAP repeat-containing protein 6	Birc6	NLHTQNLNRSSKGGSSLDRLYSRKIRKQLVH	___1	UID7525	1	2259
NaN	NaN	0.803257	NaN	NaN	NaN	NaN	NaN	NaN	1.04349	NaN	NaN	S	2	0.832947	0.000296468	76.588	70.055	76.588	-0.091603	3603000	1740100	1862900	3585	S4R1L5;S4R2P8;O88738-3;O88738-2;O88738	3585;3601;3599;3605;3614	S4R1L5	S4R1L5	Baculoviral IAP repeat-containing protein 6	Birc6	RLSMTDDSKKQDLSSSLTDDSKNAQAPLSLT	___1	UID7528	1	2259
0.555744	0.55033	0.575632	0.615944	0.641894	0.550907	0.521574	0.508441	0.56998	0.558244	0.562286	0.520316	S	4	0.999987	0	349.99	349.99	129.63	0.71131	25420000000	15741000000	9678800000	455	S4R1L5;S4R2P8;O88738-3;O88738-2;O88738	455;483;483;483;483	S4R1L5	S4R1L5	Baculoviral IAP repeat-containing protein 6	Birc6	DIPKLEGDSDDLLEDSDSEEHSRSDSVTGHT	___1	UID7530	1;2;3	2259
0.638395	0.463808	0.618971	0.720295	0.593698	0.693775	0.525078	0.655061	0.665103	0.602926	0.794862	0.734234	S	4	0.999987	0	349.99	349.99	129.63	0.71131	25420000000	15741000000	9678800000	455	S4R1L5;S4R2P8;O88738-3;O88738-2;O88738	455;483;483;483;483	S4R1L5	S4R1L5	Baculoviral IAP repeat-containing protein 6	Birc6	DIPKLEGDSDDLLEDSDSEEHSRSDSVTGHT	___2	UID26495	1;2;3	2259
0.611394	0.463808	0.618971	0.350402	0.626691	0.540022	NaN	NaN	0.665103	0.571502	NaN	NaN	S	4	0.998405	7.91806e-83	129.63	129.63	127.17	0.77221	609490000	369590000	239900000	457	S4R1L5;S4R2P8;O88738-3;O88738-2;O88738	457;485;485;485;485	S4R1L5	S4R1L5	Baculoviral IAP repeat-containing protein 6	Birc6	PKLEGDSDDLLEDSDSEEHSRSDSVTGHTSQ	___2	UID26496	2	2259
0.666586	NaN	NaN	0.805205	NaN	NaN	0.525078	0.655061	NaN	0.636076	NaN	NaN	S	3	0.822008	6.8731e-100	136.53	132.89	120.31	0.25123	400860000	219760000	181100000	465	S4R1L5;S4R2P8;O88738-3;O88738-2;O88738	465;493;493;493;493	S4R1L5	S4R1L5	Baculoviral IAP repeat-containing protein 6	Birc6	DLLEDSDSEEHSRSDSVTGHTSQKEAMEVSL	___2	UID26499	2;3	2259
NaN	NaN	NaN	NaN	NaN	NaN	NaN	NaN	NaN	NaN	0.794862	NaN	T	4	0.790696	1.8471e-198	192.02	192.02	192.02	-0.010926	81435000	42911000	38524000	467	S4R1L5;S4R2P8;O88738-3;O88738-2;O88738	467;495;495;495;495	S4R1L5	S4R1L5	Baculoviral IAP repeat-containing protein 6	Birc6	LEDSDSEEHSRSDSVTGHTSQKEAMEVSLDI	___2	UID35908	2	2259
NaN	NaN	NaN	NaN	NaN	NaN	NaN	NaN	0.464968	NaN	NaN	NaN	S	4	0.999987	0	349.99	349.99	129.63	0.71131	25420000000	15741000000	9678800000	455	S4R1L5;S4R2P8;O88738-3;O88738-2;O88738	455;483;483;483;483	S4R1L5	S4R1L5	Baculoviral IAP repeat-containing protein 6	Birc6	DIPKLEGDSDDLLEDSDSEEHSRSDSVTGHT	___3	UID45460	1;2;3	2259
NaN	NaN	NaN	NaN	NaN	NaN	NaN	NaN	0.464968	NaN	NaN	NaN	S	3	0.822008	6.8731e-100	136.53	132.89	120.31	0.25123	400860000	219760000	181100000	465	S4R1L5;S4R2P8;O88738-3;O88738-2;O88738	465;493;493;493;493	S4R1L5	S4R1L5	Baculoviral IAP repeat-containing protein 6	Birc6	DLLEDSDSEEHSRSDSVTGHTSQKEAMEVSL	___3	UID45464	2;3	2259
0.83362	0.835078	0.664975	0.664838	0.684186	0.70075	0.665995	0.604101	0.603105	0.598587	0.678692	0.704265	S	2	1	9.98135e-08	94.717	86.806	60.55	0.14935	5020200000	2665400000	2354800000	404	Q9JLV1	404	Q9JLV1	Q9JLV1	BAG family molecular chaperone regulator 3	Bag3	PSPPKNVAAEQKAAPSPAPAEPAAPKSGEAE	___1	UID14429	1	4781
0.43354	0.427785	0.382952	0.347566	0.388083	0.381855	0.437202	0.42706	0.396016	0.392026	0.404677	NaN	S	2	1	3.2039e-135	225.21	202.63	225.21	-0.013586	2118400000	1587100000	531330000	360	Q9JLV1	360	Q9JLV1	Q9JLV1	BAG family molecular chaperone regulator 3	Bag3	QVIRREADSKPVSQKSPPPAEKVEVKVSSAP	___1	UID14431	1	4781
0.449881	NaN	0.572302	0.470003	NaN	NaN	0.382692	NaN	0.464893	0.504754	0.518368	0.287656	S	2	1	8.38345e-38	154.69	140.27	128.71	0.47467	102660000	68704000	33957000	446	Q9JLV1	446	Q9JLV1	Q9JLV1	BAG family molecular chaperone regulator 3	Bag3	EAILEKVQGLEQAVDSFEGKKTDKKYLMIEE	___1	UID14432	1	4781
1.26565	1.26414	1.35665	1.32054	1.88519	1.95215	0.651383	0.61913	0.94076	0.759832	0.9027	0.876247	S	2	0.99896	7.325e-250	227.08	227.08	198.14	0.15983	14081000000	6657600000	7423100000	380	Q9JLV1	380	Q9JLV1	Q9JLV1	BAG family molecular chaperone regulator 3	Bag3	EKVEVKVSSAPIPCPSPSPAPSAVPSPPKNV	___1	UID14433	1;2	4781
1.24141	1.33173	1.26319	1.32292	1.68387	1.88347	NaN	0.559512	0.751524	0.748561	0.879826	0.835495	S	3	0.997735	5.15035e-93	170.14	150.42	134.45	0.061792	5877400000	2906300000	2971000000	382	Q9JLV1	382	Q9JLV1	Q9JLV1	BAG family molecular chaperone regulator 3	Bag3	VEVKVSSAPIPCPSPSPAPSAVPSPPKNVAA	___1	UID14434	1;2	4781
0.451687	0.448032	0.761256	0.761806	0.682537	0.673315	0.43301	0.423262	0.600553	0.60287	0.507005	0.511083	S	2	0.999995	0	261.28	261.28	160.25	-0.063204	56070000000	33392000000	22678000000	390	Q9JLV1	390	Q9JLV1	Q9JLV1	BAG family molecular chaperone regulator 3	Bag3	PIPCPSPSPAPSAVPSPPKNVAAEQKAAPSP	___1	UID14435	1;2	4781
1.04974	1.03475	1.29659	1.27399	1.20982	1.21041	0.633854	NaN	0.928712	0.856073	0.778659	0.766748	S	2	0.99896	7.325e-250	227.08	227.08	198.14	0.15983	14081000000	6657600000	7423100000	380	Q9JLV1	380	Q9JLV1	Q9JLV1	BAG family molecular chaperone regulator 3	Bag3	EKVEVKVSSAPIPCPSPSPAPSAVPSPPKNV	___2	UID33398	1;2	4781
1.01576	0.969145	NaN	1.57346	1.15225	1.11446	0.594372	NaN	NaN	NaN	0.741195	0.702745	S	3	0.997735	5.15035e-93	170.14	150.42	134.45	0.061792	5877400000	2906300000	2971000000	382	Q9JLV1	382	Q9JLV1	Q9JLV1	BAG family molecular chaperone regulator 3	Bag3	VEVKVSSAPIPCPSPSPAPSAVPSPPKNVAA	___2	UID33399	1;2	4781
1.03476	1.00887	1.29659	1.27399	1.16776	1.17956	0.631039	NaN	0.928712	0.856073	0.774281	0.765387	S	2	0.999995	0	261.28	261.28	160.25	-0.063204	56070000000	33392000000	22678000000	390	Q9JLV1	390	Q9JLV1	Q9JLV1	BAG family molecular chaperone regulator 3	Bag3	PIPCPSPSPAPSAVPSPPKNVAAEQKAAPSP	___2	UID33400	1;2	4781
NaN	NaN	0.173265	0.170442	0.199321	0.231565	NaN	NaN	0.150755	0.14097	NaN	0.216886	S	3	0.999778	3.6788e-197	193.21	185.89	184.97	-0.20806	3198700000	3025700000	172960000	143	P04919-2;P04919	143;222	P04919-2	P04919-2	Band 3 anion transport protein	Slc4a1	PSLETQLYCGQAEGGSEGPSTSGTLKIPPDS	___1	UID7607	1	2297
NaN	NaN	0.490778	0.448566	NaN	0.485249	NaN	NaN	0.491887	0.566641	0.371847	0.430597	S	3	0.998927	3.71003e-12	93.269	84.955	93.269	0.24454	404010000	265160000	138850000	856	A2AUK8;A2AUK5;Q9Z2H5-2;A2AUK7;Q9Z2H5-3;Q9Z2H5	856;868;856;719;720;868	A2AUK8	A2AUK8	Band 4.1-like protein 1	Epb4.1l1;Epb41l1	DMLVTKAVVYRETDPSPEERDKKPQES____	___1	UID3272	1	931
NaN	NaN	NaN	NaN	NaN	NaN	0.287374	NaN	0.428842	0.320203	NaN	NaN	S	2	1	2.14624e-05	132.32	77.341	84.821	0.1464	58611000	38880000	19730000	498	A2AUK8;A2AUK5;Q9Z2H5-2;A2AUK7;Q9Z2H5-3;Q9Z2H5;E9PV14;A0A2R8VHB6	498;510;498;497;498;510;509;185	A2AUK8	A2AUK8	Band 4.1-like protein 1	Epb4.1l1;Epb41l1	KFLDKPEDVLLKHQASINELKRTLKEPNSKL	___1	UID3277	1	931
NaN	NaN	NaN	NaN	NaN	NaN	NaN	NaN	0.273573	NaN	NaN	NaN	S	4	0.999661	0.000144332	48.449	44.922	48.449	-0.14316	43009000	25951000	17059000	461	A2AUK8;A2AUK5;Q9Z2H5-2;A2AUK7;Q9Z2H5-3;Q9Z2H5;E9PV14;A0A2R8VHB6	461;461;461;460;461;461;460;148	A2AUK8	A2AUK8	Band 4.1-like protein 1	Epb4.1l1;Epb41l1	HDAGPDGDKREDDAESGGRRSEAEEGEVRTP	___2	UID22243	2	931
NaN	NaN	NaN	NaN	NaN	NaN	NaN	NaN	0.273573	NaN	NaN	NaN	S	4	0.9996	0.000144332	48.449	44.922	48.449	-0.14316	43009000	25951000	17059000	466	A2AUK8;A2AUK5;Q9Z2H5-2;A2AUK7;Q9Z2H5-3;Q9Z2H5;E9PV14;A0A2R8VHB6	466;466;466;465;466;466;465;153	A2AUK8	A2AUK8	Band 4.1-like protein 1	Epb4.1l1;Epb41l1	DGDKREDDAESGGRRSEAEEGEVRTPTKIKE	___2	UID22244	2	931
0.61408	0.584885	0.707927	0.554399	0.652501	0.577633	NaN	NaN	0.659775	0.668125	0.63381	0.577414	S	4	1	0	256.05	256.05	217.58	0.29018	3620100000	2130900000	1489200000	116	O70318;A0A1W2P6I5;A0A1W2P7I4;Q80UE5;Q80UE4	116;116;116;116;116	O70318;Q80UE5	O70318	Band 4.1-like protein 2	Epb41l2;Epb4.1l2	PTQADVEDQILGKEESLPEEESRAKGDAEEM	___1	UID7437	1	2225;3643
0.497548	0.607259	NaN	NaN	NaN	NaN	0.451682	0.379655	0.453939	0.585404	NaN	NaN	S	3	0.999997	0.00011555	76.151	65.095	76.151	-0.47265	32425000	21814000	10611000	698	O70318;Q80UE5;Q80UE4;A0A1W2P8C0	698;628;628;145	O70318;Q80UE5	O70318	Band 4.1-like protein 2	Epb41l2;Epb4.1l2	KDESVITEEMNGKEMSPGHGPGETRKVEPVA	___1	UID7438	1	2225;3643
0.548603	0.595493	0.583739	0.496373	0.606462	0.648713	0.541533	0.486496	0.661962	0.6512	0.525796	0.586815	S	2	0.999981	0	301.48	283.47	184.99	-0.0051668	1056800000	652560000	404260000	38	O70318;A0A1W2P6I5;A0A1W2P7I4;A0A1W2P896;A0A1W2P7H7;Q80UE5;Q80UE4	38;38;38;38;38;38;38	O70318;Q80UE5	O70318	Band 4.1-like protein 2	Epb41l2;Epb4.1l2	SKEKAKEVENEQTPVSEPEEEKGSQPGPPVE	___1	UID7439	1	2225;3643
0.214739	0.215318	0.54924	0.411097	NaN	NaN	0.199062	0.196324	0.391586	0.37624	0.747983	NaN	S	2	0.999464	5.21724e-27	177.44	121.98	148.28	0.075708	250870000	194440000	56433000	630	O70318;A0A1W2P7I2	630;46	O70318	O70318	Band 4.1-like protein 2	Epb41l2	EDLDKAQEAILKHQASISELKRNFMASTPEP	___1	UID7440	1	2225
0.492718	0.453595	0.55922	0.558105	0.632428	0.660102	NaN	NaN	0.444321	0.454473	0.482626	0.564816	S	2	1	2.5406e-233	266.57	219.24	266.57	-0.016784	422810000	287710000	135100000	86	O70318;A0A1W2P6I5;A0A1W2P7I4;A0A1W2P896;A0A1W2P7H7;Q80UE5;Q80UE4	86;86;86;86;86;86;86	O70318;Q80UE5	O70318	Band 4.1-like protein 2	Epb41l2;Epb4.1l2	RGISRFIPPWLKKQRSYNLVVAKDGGDKKEP	___1	UID7441	1	2225;3643
NaN	NaN	0.842106	0.787128	0.923057	0.875244	NaN	NaN	NaN	NaN	NaN	NaN	S	4	0.982939	5.4459e-168	193.34	184.95	180.06	0.14284	386090000	198910000	187190000	666	O70318	666	O70318	O70318	Band 4.1-like protein 2	Epb41l2	EKRRVTPLPFQPQASSHETLNVVEEKKRAEV	___1	UID7443	1	2225
0.636617	0.730285	0.59912	0.607869	0.582486	0.593427	0.454812	0.478201	0.541593	0.540414	0.524832	0.534364	S	2	1	0	347.76	325.12	347.76	-0.048912	2809900000	1754800000	1055200000	486	A0A3B2WBE1;Q9WV92-7;Q9WV92-8;A0A286YDY4;A0A286YCY1;A7YY80;Q9WV92-6;Q9WV92-3;A0A3B2WD96;A0A286YD84;Q9WV92-4;Q9WV92;Q9WV92-5;Q9WV92-2	464;468;468;268;11;486;486;486;486;190;486;486;486;486	A0A3B2WBE1;A7YY80;Q9WV92-4;Q9WV92-5	Q9WV92-5	Band 4.1-like protein 3;Band 4.1-like protein 3, N-terminally processed	Epb41l3;Epb4.1l3	AAEVGTGQYATTKGISQTNLITTVTPEKKAE;DGEVGTGQYATTKGISQTNLITTVTPEKKAE	___1	UID2207	1	728;1003;4896;4897
0.48992	0.519325	0.571866	0.467859	0.665596	NaN	NaN	NaN	0.449181	NaN	0.355092	NaN	S	3	0.996572	1.2564e-132	178.91	178.91	157.96	0.37133	150980000	102780000	48202000	814	A0A3B2WBE1;Q9WV92-7;Q9WV92-8;A0A286YDY4;A7YY80;Q9WV92-6;Q9WV92-3;A0A3B2WD96;A0A286YD84;Q9WV92-4;Q9WV92;Q9WV92-5;Q9WV92-2	729;733;962;762;751;792;792;687;480;804;804;814;814	A0A3B2WBE1;A7YY80;Q9WV92-4;Q9WV92-5	Q9WV92-5	Band 4.1-like protein 3;Band 4.1-like protein 3, N-terminally processed	Epb41l3;Epb4.1l3	ESSTVRVESTSVGSISPGGAKLEISTKEVPV	___1	UID2221	1	728;1003;4896;4897
0.626275	NaN	NaN	NaN	NaN	NaN	0.832441	1.05231	NaN	NaN	NaN	0.322252	S	3	0.863515	2.57132e-42	113.64	109.2	63.427	0.048866	46366000	26948000	19418000	543	A0A3B2WBE1;Q9WV92-7;A7YY80;Q9WV92-6;Q9WV92-3;A0A286YD84	521;525;543;543;543;247	A0A3B2WBE1;A7YY80	A7YY80	Band 4.1-like protein 3;Band 4.1-like protein 3, N-terminally processed	Epb41l3;Epb4.1l3	KTDSERTDTAADGETSATEDLDKTQDELMKH	___1	UID2222	1	728;1003
0.823204	0.969521	NaN	NaN	0.557339	0.769996	NaN	0.680176	0.566736	0.642103	0.736571	NaN	S	2	0.922954	3.1473e-75	170.49	158.46	140.84	-0.19258	221780000	128250000	93535000	468	A7YY80;Q9WV92-6;Q9WV92-3;A0A3B2WD96;A0A286YD84;Q9WV92-4;Q9WV92;Q9WV92-5;Q9WV92-2	468;468;468;468;172;468;468;468;468	A7YY80;Q9WV92-4;Q9WV92-5	Q9WV92-5	Band 4.1-like protein 3;Band 4.1-like protein 3, N-terminally processed	Epb4.1l3;Epb41l3	DGASVSENHEIYMKDSVSAAEVGTGQYATTK	___1	UID3522	1	1003;4896;4897
0.937892	NaN	NaN	NaN	NaN	NaN	0.59987	NaN	NaN	NaN	NaN	NaN	S	2	0.832833	5.29026e-63	162.81	151.76	109.35	0.043937	35792000	20300000	15491000	470	A7YY80;Q9WV92-6;Q9WV92-3;A0A3B2WD96;A0A286YD84;Q9WV92-4;Q9WV92;Q9WV92-5;Q9WV92-2	470;470;470;470;174;470;470;470;470	A7YY80;Q9WV92-4;Q9WV92-5	Q9WV92-5	Band 4.1-like protein 3;Band 4.1-like protein 3, N-terminally processed	Epb4.1l3;Epb41l3	ASVSENHEIYMKDSVSAAEVGTGQYATTKGI	___1	UID3523	1	1003;4896;4897
0.378273	0.38362	NaN	NaN	0.585511	0.460327	NaN	NaN	0.170729	0.257327	0.436238	0.43837	S	3	0.999971	2.52799e-92	157.17	148.56	150.11	-0.0037545	237660000	160800000	76862000	548	Q9WV92-5;Q9WV92-2	548;548	Q9WV92-5	Q9WV92-5	Band 4.1-like protein 3;Band 4.1-like protein 3, N-terminally processed	Epb41l3	RTDTAADGETSATENSLIKRIKGENVYVKHS	___1	UID14795	1	4897
0.394409	NaN	NaN	NaN	NaN	NaN	NaN	NaN	NaN	NaN	NaN	NaN	T	2	0.997984	8.33779e-11	108.89	97.202	105.31	-0.1646	17753000	12128000	5625300	495	A0A3B2WBE1;Q9WV92-7;Q9WV92-8;A0A286YDY4;A0A286YCY1;A7YY80;Q9WV92-6;Q9WV92-3;A0A3B2WD96;A0A286YD84;Q9WV92-4;Q9WV92;Q9WV92-5;Q9WV92-2	473;477;477;277;20;495;495;495;495;199;495;495;495;495	A0A3B2WBE1;A7YY80;Q9WV92-4;Q9WV92-5	Q9WV92-5	Band 4.1-like protein 3;Band 4.1-like protein 3, N-terminally processed	Epb41l3;Epb4.1l3	ATTKGISQTNLITTVTPEKKAEEERVEEEDR	___1	UID15531	1	728;1003;4896;4897
NaN	NaN	NaN	0.328836	0.347558	0.367575	NaN	0.402684	NaN	0.373935	0.309197	0.387872	T	3	0.86375	1.46855e-38	124.7	124.7	95.123	0.20417	278250000	194860000	83399000	64	A0A3B2WBE1;Q9WV92-7;Q9WV92-8;A0A286YCY8;A7YY80;Q9WV92-6;Q9WV92-3;A0A3B2WD96;Q9WV92-4;Q9WV92;Q9WV92-5;Q9WV92-2	60;64;64;64;64;64;64;64;64;64;64;64	A0A3B2WBE1;A7YY80;Q9WV92-4;Q9WV92-5	Q9WV92-5	Band 4.1-like protein 3;Band 4.1-like protein 3, N-terminally processed	Epb41l3;Epb4.1l3	QQPALEQFPEAAAHSTPVKREIGDKDRDFAA	___1	UID15532	1	728;1003;4896;4897
0.368755	0.34739	NaN	0.162782	0.365659	NaN	0.234474	0.287701	0.237139	0.346094	0.43127	0.282822	S	2	0.999949	3.37324e-05	134.56	81.325	120.53	-0.39648	130800000	102430000	28366000	933	A0A3B2WBE1;Q9WV92-7;Q9WV92-8;A0A286YDY4;A7YY80;Q9WV92-6;Q9WV92-3;A0A3B2WD96;A0A286YD84;F6S4K9;F7BUB8;F7CR30;O70318;A0A1W2P7I2;A0A1W2P6H2;P48193-2;P48193;A2A842;A2A841;A2A838;A2A839;Q80UE5;Q80UE4;Q9WV92-4;Q9WV92;Q9WV92-5;Q9WV92-2	798;802;1031;831;820;861;861;756;549;323;198;145;933;146;76;752;806;717;817;615;587;863;739;873;873;883;883	A0A3B2WBE1;A7YY80;F6S4K9;O70318;P48193-2;Q80UE5;Q9WV92-4;Q9WV92-5	O70318	Band 4.1-like protein 3;Band 4.1-like protein 3, N-terminally processed;Band 4.1-like protein 2;Protein 4.1	Epb41l3;Epb4.1l3;Epb4.1;Epb41l2;Epb41;Epb4.1l2	STTTTQITKTVKGGISETRIEKRIVITGDAD;TTTTTHITKTVKGGISETRIEKRIVITGDAA;TTTTTHITKTVKGGISETRIEKRIVITGDAD	___1	UID2206	1	728;1003;1800;2225;2597;3643;4896;4897
NaN	NaN	0.744031	0.761094	0.908702	NaN	0.879234	1.03074	NaN	NaN	0.935225	NaN	S	2	1	0.0079458	76.228	70.687	76.228	-0.32758	38703000	19558000	19145000	389	P52963	389	P52963	P52963	Band 4.1-like protein 4A	Epb41l4a	TENGENEGTTKIIAPSPVKSFKKAKNENSPD	___1	UID8465	1	2651
NaN	NaN	NaN	NaN	NaN	NaN	NaN	NaN	NaN	NaN	NaN	0.326839	S	2	0.881826	0.000490571	66.533	61.254	66.533	0.019738	1707800	1170400	537490	365	Q9CWF6	365	Q9CWF6	Q9CWF6	Bardet-Biedl syndrome 2 protein homolog	Bbs2	LELRNYEESTKAELSSPLNEADGQKGIIPAN	___1	UID13774	1	4474
0.720692	2.94603	NaN	NaN	NaN	NaN	NaN	NaN	NaN	NaN	NaN	NaN	S	4	0.94091	1.44156e-55	135.88	122.35	135.88	0.33066	215930000	98120000	117810000	201	K3W4Q8;P18572-2;P18572	201;256;372	K3W4Q8	K3W4Q8	Basigin	Bsg	QTLDEDDPGAAPLKGSGTHMNDKDKNVRQRN	___1	UID7158	1	2107
0.631282	0.584772	0.605849	0.657752	0.634487	0.600052	NaN	NaN	NaN	NaN	NaN	NaN	T	4	1	8.6158e-125	185.7	178.06	88.222	-0.023286	1728200000	1058800000	669380000	187	K3W4Q8;P18572-2;P18572	187;242;358	K3W4Q8	K3W4Q8	Basigin	Bsg	VTIIFIYEKRRKPDQTLDEDDPGAAPLKGSG	___1	UID16843	1	2107
0.600313	0.621567	0.585503	0.571448	0.533705	0.580699	0.60066	0.650868	0.591431	0.631019	0.580939	0.533742	S	3	1	1.43354e-70	162.83	152.85	149.67	-0.073817	1005000000	607380000	397600000	278	Q9D219	278	Q9D219	Q9D219	B-cell CLL/lymphoma 9 protein	Bcl9	PAPKPTAAPRPLDRESPGVENKLIPPVGSPG	___1	UID13895	1	4560
NaN	NaN	NaN	NaN	NaN	NaN	NaN	NaN	0.563988	NaN	NaN	NaN	S	4	0.999006	7.50682e-51	117.54	93.797	76.259	0.11984	10966000	8973000	1993300	102	Q9D219	102	Q9D219	Q9D219	B-cell CLL/lymphoma 9 protein	Bcl9	NGAGNGAKGKGKRERSISADSFDQRDPGTPN	___1	UID13896	1;2	4560
NaN	NaN	NaN	NaN	0.955405	NaN	NaN	NaN	NaN	NaN	NaN	NaN	S	4	0.997151	8.7988e-119	166.88	132.75	76.259	0.11984	123410000	78405000	45004000	104	Q9D219	104	Q9D219	Q9D219	B-cell CLL/lymphoma 9 protein	Bcl9	AGNGAKGKGKRERSISADSFDQRDPGTPNDD	___2	UID32862	1;2	4560
NaN	NaN	0.757193	0.633043	NaN	NaN	NaN	NaN	NaN	NaN	NaN	0.579633	S	2	1	4.65819e-18	111.65	104.99	111.65	0.56587	15344000	10084000	5259900	906	Q9D219	906	Q9D219	Q9D219	B-cell CLL/lymphoma 9 protein	Bcl9	LAGMLAGPAAAASIKSPPVLGSAAASPVHLK	___2	UID32863	2	4560
NaN	NaN	0.757193	0.633043	NaN	NaN	NaN	NaN	NaN	NaN	NaN	NaN	S	2	0.999978	4.65819e-18	111.65	104.99	111.65	0.56587	13086000	8652500	4433200	916	Q9D219	916	Q9D219	Q9D219	B-cell CLL/lymphoma 9 protein	Bcl9	AASIKSPPVLGSAAASPVHLKSPSLPAPSPG	___2	UID32865	2	4560
NaN	NaN	NaN	NaN	0.955405	0.516041	NaN	NaN	NaN	NaN	NaN	NaN	T	4	0.998872	1.21914e-29	97.437	82.507	75.068	0.15476	99458000	63158000	36299000	115	Q9D219	115	Q9D219	Q9D219	B-cell CLL/lymphoma 9 protein	Bcl9	ERSISADSFDQRDPGTPNDDSDIKECNSADH	___2	UID37407	2	4560
NaN	NaN	NaN	NaN	0.734958	0.72022	NaN	NaN	0.646166	0.726551	0.537307	0.531365	S	2	0.989542	1.67482e-13	129.71	98.633	129.71	0.30795	130640000	74427000	56215000	51	Q67FY2-2;Q67FY2	51;88	Q67FY2-2	Q67FY2-2	B-cell CLL/lymphoma 9-like protein	Bcl9l	KGVGAGSHGAKANQISPSNSSLKNPQAGVSP	___1	UID10943	1	3413
0.725942	0.604802	NaN	NaN	0.633453	0.624839	NaN	NaN	0.764375	NaN	NaN	NaN	S	4	1	1.9721e-249	224.57	224.57	114.23	0.36739	948150000	616930000	331220000	79	Q67FY2-2;Q67FY2	79;116	Q67FY2-2	Q67FY2-2	B-cell CLL/lymphoma 9-like protein	Bcl9l	VSPFSSLKGKVKRERSVSVDSGEQREAGTPS	___1	UID10944	1;2	3413
NaN	NaN	NaN	0.761233	0.652189	NaN	NaN	NaN	NaN	NaN	NaN	NaN	S	3	0.885407	1.49406e-57	145.73	145.73	93.126	-0.20421	450730000	276870000	173860000	894	Q67FY2-2;Q67FY2	894;931	Q67FY2-2	Q67FY2-2	B-cell CLL/lymphoma 9-like protein	Bcl9l	ISINQMGSPGMGHLKSPTLSQVHSPLVTSPS	___1	UID10954	1;2	3413
NaN	NaN	NaN	NaN	NaN	0.640166	NaN	NaN	NaN	NaN	NaN	NaN	S	3	0.872106	1.0161e-57	144.23	144.23	111.64	0.043343	617920000	379390000	238540000	907	Q67FY2-2;Q67FY2	907;944	Q67FY2-2	Q67FY2-2	B-cell CLL/lymphoma 9-like protein	Bcl9l	LKSPTLSQVHSPLVTSPSANLKSPQTPSQMV	___1	UID10957	1;2	3413
NaN	NaN	0.789431	0.754472	NaN	0.665108	NaN	0.655739	0.712725	0.498335	NaN	0.645263	S	2	0.999739	0.00034538	84.169	81.19	84.169	-0.020072	98127000	50126000	48000000	977	Q67FY2-2;Q67FY2	977;1014	Q67FY2-2	Q67FY2-2	B-cell CLL/lymphoma 9-like protein	Bcl9l	VPSPGWVASPKTAMPSPGVSQNKQPPLSINS	___1	UID10958	1	3413
NaN	NaN	0.724944	0.620323	NaN	NaN	0.844106	NaN	NaN	0.432949	NaN	NaN	T	3	0.864198	1.47363e-16	93.21	81.244	93.21	0.081987	63934000	34908000	29026000	917	Q67FY2-2;Q67FY2	917;954	Q67FY2-2	Q67FY2-2	B-cell CLL/lymphoma 9-like protein	Bcl9l	SPLVTSPSANLKSPQTPSQMVPLPSANPPGP	___1	UID17803	1	3413
0.734459	0.798716	NaN	0.605576	NaN	NaN	NaN	NaN	0.652709	NaN	NaN	NaN	T	3	0.859526	4.29357e-80	166.65	166.65	166.65	-0.049556	536040000	314430000	221610000	896	Q67FY2-2;Q67FY2	896;933	Q67FY2-2	Q67FY2-2	B-cell CLL/lymphoma 9-like protein	Bcl9l	INQMGSPGMGHLKSPTLSQVHSPLVTSPSAN	___1	UID17805	1;2	3413
NaN	0.400591	0.251816	0.278203	0.355579	0.335474	NaN	NaN	0.273246	NaN	0.283283	0.279666	S	4	1	1.9721e-249	224.57	224.57	114.23	0.36739	948150000	616930000	331220000	79	Q67FY2-2;Q67FY2	79;116	Q67FY2-2	Q67FY2-2	B-cell CLL/lymphoma 9-like protein	Bcl9l	VSPFSSLKGKVKRERSVSVDSGEQREAGTPS	___2	UID29909	1;2	3413
NaN	0.400591	0.251816	0.278203	0.371543	0.368953	NaN	NaN	0.273246	NaN	0.283283	0.279666	S	4	0.999994	1.19798e-88	141.65	141.65	114.23	0.36739	552040000	411610000	140420000	81	Q67FY2-2;Q67FY2	81;118	Q67FY2-2	Q67FY2-2	B-cell CLL/lymphoma 9-like protein	Bcl9l	PFSSLKGKVKRERSVSVDSGEQREAGTPSLD	___2	UID29910	2	3413
0.426539	0.506862	NaN	NaN	0.552645	NaN	NaN	NaN	NaN	NaN	NaN	NaN	S	3	0.999998	2.56805e-07	66.447	60.481	66.447	0.66042	37559000	21390000	16169000	935	Q67FY2-2;Q67FY2	935;972	Q67FY2-2	Q67FY2-2	B-cell CLL/lymphoma 9-like protein	Bcl9l	QMVPLPSANPPGPLKSPQVLSSSLGVRSPTG	___2	UID29913	2;3	3413
0.869326	NaN	0.655352	0.649499	0.670934	0.709626	NaN	NaN	NaN	NaN	NaN	NaN	S	3	0.917257	3.21558e-50	121.72	116.12	113.15	-0.40187	310370000	174640000	135720000	947	Q67FY2-2;Q67FY2	947;984	Q67FY2-2	Q67FY2-2	B-cell CLL/lymphoma 9-like protein	Bcl9l	PLKSPQVLSSSLGVRSPTGSPSRLKSPSMAV	___2	UID29917	2;3	3413
0.869326	NaN	NaN	0.649499	0.670934	0.709626	NaN	NaN	NaN	NaN	NaN	NaN	S	3	0.828768	3.21558e-50	121.72	116.12	113.15	-0.40187	179230000	98284000	80946000	951	Q67FY2-2;Q67FY2	951;988	Q67FY2-2	Q67FY2-2	B-cell CLL/lymphoma 9-like protein	Bcl9l	PQVLSSSLGVRSPTGSPSRLKSPSMAVPSPG	___2	UID29918	2	3413
0.516435	0.502852	0.684905	0.74704	NaN	0.59625	NaN	NaN	0.48597	NaN	0.61863	0.533042	S	3	0.885407	1.49406e-57	145.73	145.73	93.126	-0.20421	450730000	276870000	173860000	894	Q67FY2-2;Q67FY2	894;931	Q67FY2-2	Q67FY2-2	B-cell CLL/lymphoma 9-like protein	Bcl9l	ISINQMGSPGMGHLKSPTLSQVHSPLVTSPS	___2	UID29919	1;2	3413
0.483528	0.502852	0.684905	0.615549	0.689524	0.59625	NaN	NaN	0.48597	0.520186	0.61863	0.539612	S	3	0.872106	1.0161e-57	144.23	144.23	111.64	0.043343	617920000	379390000	238540000	907	Q67FY2-2;Q67FY2	907;944	Q67FY2-2	Q67FY2-2	B-cell CLL/lymphoma 9-like protein	Bcl9l	LKSPTLSQVHSPLVTSPSANLKSPQTPSQMV	___2	UID29922	1;2	3413
NaN	NaN	NaN	0.615549	0.689524	NaN	NaN	NaN	NaN	0.542298	0.53103	NaN	T	3	0.859526	4.29357e-80	166.65	166.65	166.65	-0.049556	536040000	314430000	221610000	896	Q67FY2-2;Q67FY2	896;933	Q67FY2-2	Q67FY2-2	B-cell CLL/lymphoma 9-like protein	Bcl9l	INQMGSPGMGHLKSPTLSQVHSPLVTSPSAN	___2	UID36770	1;2	3413
0.602727	0.571585	NaN	NaN	NaN	NaN	NaN	NaN	0.529901	0.514205	0.619899	0.635892	S	2	1	1.49156e-19	157.25	146.46	138.25	0.020887	255160000	145150000	110010000	334	P41183	334	P41183	P41183	B-cell lymphoma 6 protein homolog	Bcl6	PPNAPLNRKGLVSPQSPQKSDCQPNSPTESC	___1	UID8219	1	2546
NaN	NaN	0.90697	0.844383	NaN	NaN	NaN	0.419545	0.507599	0.488594	NaN	0.587101	S	3	0.912837	1.1161e-198	193.03	193.03	193.03	-0.36861	347240000	218050000	129190000	138	Q9Z0H7	138	Q9Z0H7	Q9Z0H7	B-cell lymphoma/leukemia 10	Bcl10	EPFAAGATNNLSRCNSDESNLSEKQRASTVM	___1	UID14827	1	4912
0.289323	0.315396	0.37988	0.312627	NaN	NaN	NaN	NaN	0.369696	0.370259	0.509986	0.461266	S	2	0.999746	0.000601042	94.122	88.749	94.122	0.039751	49993000	37978000	12015000	240	Q61335	240	Q61335	Q61335	B-cell receptor-associated protein 31	Bcap31	LLEEHAKLQASVRGPSVKKEE__________	___1	UID10579	1	3321
0.388016	0.449905	0.478251	0.47197	0.497834	0.46479	0.50598	0.492065	0.47897	0.486802	0.503611	0.514546	S	2	0.998602	4.10361e-87	205.02	205.02	165.7	0.52284	9393300000	6288200000	3105100000	114	G5E8U9;Q91VL0;O54940	114;114;114	G5E8U9	G5E8U9	BCL2/adenovirus E1B 19 kDa protein-interacting protein 2	Bnip2	DDLPKPKTTEVIRKGSITEYTATEEKGDGRR	___1	UID7024	1	2041
0.471211	0.441546	0.453267	0.234814	NaN	0.427382	NaN	0.3665	0.452967	0.379384	NaN	0.469908	S	3	0.840954	1.30117e-44	152.34	146.2	94.01	0.021244	941820000	649000000	292830000	48	A0A1B0GT26;O55003	48;48	A0A1B0GT26	A0A1B0GT26	BCL2/adenovirus E1B 19 kDa protein-interacting protein 3	Bnip3	YNGDMEKILLDAQHESGRSSSKSSHCDSPPR	___1	UID1411	1;2	455
NaN	NaN	0.517874	0.411937	0.598138	0.610045	NaN	NaN	NaN	NaN	NaN	NaN	S	4	0.979008	3.31537e-43	119.48	119.48	68.657	-0.069934	546300000	360850000	185450000	85	A0A1B0GT26;O55003	85;85	A0A1B0GT26	A0A1B0GT26	BCL2/adenovirus E1B 19 kDa protein-interacting protein 3	Bnip3	TNRAEIDSHSFGEKNSTLSEEDYIERRREVE	___1	UID1415	1;2	455
0.37701	0.423173	0.391247	0.402933	0.382199	0.372212	NaN	NaN	0.418187	NaN	0.403083	0.467382	S	3	0.999624	1.43446e-54	127.92	109.38	86.006	-0.27947	1988900000	1397200000	591720000	88	A0A1B0GT26;O55003	88;88	A0A1B0GT26	A0A1B0GT26	BCL2/adenovirus E1B 19 kDa protein-interacting protein 3	Bnip3	AEIDSHSFGEKNSTLSEEDYIERRREVESIL	___1	UID1416	1;2	455
0.329821	0.291769	0.433902	0.419745	0.460245	0.455283	NaN	NaN	0.378622	0.317646	0.288969	0.285032	S	4	0.999939	1.0963e-219	205.61	205.61	150.8	-0.099647	13808000000	9560300000	4247900000	60	A0A1B0GT26;O55003	60;60	A0A1B0GT26	A0A1B0GT26	BCL2/adenovirus E1B 19 kDa protein-interacting protein 3	Bnip3	QHESGRSSSKSSHCDSPPRSQTPQDTNRAEI	___1	UID1418	1;2;3	455
0.579432	0.564271	NaN	NaN	NaN	NaN	NaN	NaN	NaN	NaN	NaN	NaN	T	4	0.978331	8.9669e-136	167.95	167.95	167.95	-0.16262	1945500000	1200400000	745060000	66	A0A1B0GT26;O55003	66;66	A0A1B0GT26	A0A1B0GT26	BCL2/adenovirus E1B 19 kDa protein-interacting protein 3	Bnip3	SSSKSSHCDSPPRSQTPQDTNRAEIDSHSFG	___1	UID15344	1;2;3	455
0.496546	NaN	0.373705	0.401233	NaN	NaN	NaN	NaN	NaN	NaN	NaN	NaN	S	4	0.979008	3.31537e-43	119.48	119.48	68.657	-0.069934	546300000	360850000	185450000	85	A0A1B0GT26;O55003	85;85	A0A1B0GT26	A0A1B0GT26	BCL2/adenovirus E1B 19 kDa protein-interacting protein 3	Bnip3	TNRAEIDSHSFGEKNSTLSEEDYIERRREVE	___2	UID20380	1;2	455
0.496546	NaN	0.373705	0.401233	NaN	NaN	NaN	NaN	NaN	NaN	NaN	NaN	S	3	0.999624	1.43446e-54	127.92	109.38	86.006	-0.27947	1988900000	1397200000	591720000	88	A0A1B0GT26;O55003	88;88	A0A1B0GT26	A0A1B0GT26	BCL2/adenovirus E1B 19 kDa protein-interacting protein 3	Bnip3	AEIDSHSFGEKNSTLSEEDYIERRREVESIL	___2	UID20381	1;2	455
0.522341	0.55194	0.570568	0.585098	0.570903	0.60501	NaN	NaN	0.505589	0.422452	0.457017	0.471811	S	4	0.999939	1.0963e-219	205.61	205.61	150.8	-0.099647	13808000000	9560300000	4247900000	60	A0A1B0GT26;O55003	60;60	A0A1B0GT26	A0A1B0GT26	BCL2/adenovirus E1B 19 kDa protein-interacting protein 3	Bnip3	QHESGRSSSKSSHCDSPPRSQTPQDTNRAEI	___2	UID20383	1;2;3	455
NaN	0.50946	0.599199	0.617694	NaN	0.638799	NaN	NaN	NaN	NaN	NaN	NaN	T	4	0.978331	8.9669e-136	167.95	167.95	167.95	-0.16262	1945500000	1200400000	745060000	66	A0A1B0GT26;O55003	66;66	A0A1B0GT26	A0A1B0GT26	BCL2/adenovirus E1B 19 kDa protein-interacting protein 3	Bnip3	SSSKSSHCDSPPRSQTPQDTNRAEIDSHSFG	___2	UID34309	1;2;3	455
NaN	NaN	0.372625	NaN	NaN	NaN	NaN	NaN	NaN	0.450172	NaN	NaN	S	4	0.999939	1.0963e-219	205.61	205.61	150.8	-0.099647	13808000000	9560300000	4247900000	60	A0A1B0GT26;O55003	60;60	A0A1B0GT26	A0A1B0GT26	BCL2/adenovirus E1B 19 kDa protein-interacting protein 3	Bnip3	QHESGRSSSKSSHCDSPPRSQTPQDTNRAEI	___3	UID39348	1;2;3	455
NaN	NaN	NaN	NaN	NaN	NaN	NaN	NaN	NaN	0.450172	NaN	NaN	T	4	0.978331	8.9669e-136	167.95	167.95	167.95	-0.16262	1945500000	1200400000	745060000	66	A0A1B0GT26;O55003	66;66	A0A1B0GT26	A0A1B0GT26	BCL2/adenovirus E1B 19 kDa protein-interacting protein 3	Bnip3	SSSKSSHCDSPPRSQTPQDTNRAEIDSHSFG	___3	UID53274	1;2;3	455
NaN	NaN	NaN	NaN	0.478366	0.505457	0.392545	NaN	NaN	NaN	NaN	0.486934	S	3	0.828192	1.69183e-05	65.428	58.654	53.865	-0.46008	391240000	266900000	124340000	64	Q91Z78;Q9Z2F7	64;64	Q91Z78	Q91Z78	BCL2/adenovirus E1B 19 kDa protein-interacting protein 3-like	Bnip3l	GNGKNGGLEHVPSSSSIHNGDMEKILLDAQH	___2	UID32259	2	4264
0.589503	0.617604	0.57699	0.553342	0.573255	0.575053	0.58056	0.619545	0.580476	0.583547	0.55778	0.591905	S	3	1	0	281.68	244.54	111.34	0.028734	11191000000	6748100000	4443000000	177	F8WI22;Q8K019-2;Q8K019;A0A087WQA0;Q8K019-3	177;175;177;177;175	F8WI22	F8WI22	Bcl-2-associated transcription factor 1	Bclaf1	QEKQTKKAEGEPQEESPLKSKSQEEPKDTFE	___1	UID6721	1	1921
0.484361	0.536795	NaN	0.659975	NaN	0.69751	NaN	NaN	0.605601	0.432743	0.468891	NaN	S	3	0.992979	5.66381e-07	91.812	56.903	66.779	-0.031113	71847000	45174000	26673000	196	F8WI22;Q8K019-2;Q8K019;A0A087WQA0;Q8K019-3	196;194;196;196;194	F8WI22	F8WI22	Bcl-2-associated transcription factor 1	Bclaf1	SKSQEEPKDTFEHDPSESIDEFNKSATSGDI	___1	UID6722	1	1921
0.542098	0.611213	0.579775	0.563285	0.539169	0.600731	0.609632	0.796476	0.542294	0.582633	0.559295	0.687909	S	3	0.999827	5.18892e-63	165.74	143.04	123.55	-0.14088	695690000	425640000	270050000	198	F8WI22;Q8K019-2;Q8K019;A0A087WQA0;Q8K019-3	198;196;198;198;196	F8WI22	F8WI22	Bcl-2-associated transcription factor 1	Bclaf1	SQEEPKDTFEHDPSESIDEFNKSATSGDIWP	___1	UID6723	1	1921
0.486092	0.839671	NaN	0.433829	NaN	0.579505	NaN	NaN	0.50372	NaN	NaN	NaN	S	3	0.970789	0.000671457	66.059	52.958	66.059	-0.44496	89763000	51312000	38451000	483	F8WI22;Q8K019-2;Q8K019;A0A087WQA0;Q8K019-3;A0A087WRN1	483;481;483;483;481;196	F8WI22	F8WI22	Bcl-2-associated transcription factor 1	Bclaf1	RPSTAKDKHKEEDKGSDRITVKKEVQSPEQV	___1	UID6724	1	1921
0.689703	0.72924	0.639178	0.668545	0.652843	0.655931	0.643687	0.635151	0.643642	0.639659	0.626225	0.740369	S	2	1	2.66338e-65	199.12	199.12	199.12	0.27131	2652900000	1634300000	1018600000	510	F8WI22;Q8K019-2;Q8K019;A0A087WQA0;Q8K019-3;A0A087WRN1	510;508;510;510;508;223	F8WI22	F8WI22	Bcl-2-associated transcription factor 1	Bclaf1	PEQVKSEKLKELFDYSPPLHKSLDAREKSIF	___1	UID6725	1	1921
0.621371	0.597112	0.563373	0.508035	0.539091	0.607125	0.592772	0.624791	0.618733	0.593549	0.594605	0.58646	S	2	1	7.04063e-70	206.45	142.76	206.45	0.0087089	13846000000	8248400000	5597600000	494	F8WI22;Q8K019-2;Q8K019;A0A087WQA0;Q8K019-3;A0A087WRN1	494;492;494;494;492;207	F8WI22	F8WI22	Bcl-2-associated transcription factor 1	Bclaf1	EDKGSDRITVKKEVQSPEQVKSEKLKELFDY	___1	UID6726	1	1921
0.676581	0.673253	0.68994	0.631936	0.64042	0.626255	0.595769	NaN	0.652737	0.623499	0.654097	0.660583	S	4	1	3.1173e-176	216.19	212.32	201.64	-0.15437	26192000000	15526000000	10666000000	395	F8WI22;Q8K019-2;Q8K019;A0A087WQA0;Q8K019-3;A0A087WRN1	395;393;395;395;393;108	F8WI22	F8WI22	Bcl-2-associated transcription factor 1	Bclaf1	DYFSDKESAKQKFHDSEGDDTEETEDYRQFR	___1	UID6727	1;2	1921
NaN	NaN	0.577862	0.589931	0.568141	0.558988	NaN	NaN	NaN	NaN	0.587856	NaN	S	2	1	1.4625e-228	264.1	240.77	264.1	0.38539	2377900000	1367700000	1010100000	383	F8WI22;Q8K019-2;Q8K019;A0A087WQA0;Q8K019-3;A0A087WRN1	383;381;383;383;381;96	F8WI22	F8WI22	Bcl-2-associated transcription factor 1	Bclaf1	RADGDWDDQEVLDYFSDKESAKQKFHDSEGD	___1	UID6728	1;2	1921
0.656328	0.684237	0.615839	0.597778	0.613488	0.626721	NaN	NaN	0.644418	0.586281	0.556108	0.642896	S	3	1	1.30344e-09	124.09	104.26	51.265	-0.28812	2564200000	1517100000	1047200000	529	F8WI22;Q8K019-2;Q8K019;A0A087WQA0;Q8K019-3;A0A087WRN1	529;527;529;529;527;242	F8WI22	F8WI22	Bcl-2-associated transcription factor 1	Bclaf1	HKSLDAREKSIFREESPLRIKMIASDSHRPE	___1	UID6731	1;2	1921
NaN	NaN	0.470789	0.482812	0.504586	0.498608	NaN	NaN	0.537743	0.525532	0.491214	0.507048	S	4	1	3.1173e-176	216.19	212.32	201.64	-0.15437	26192000000	15526000000	10666000000	395	F8WI22;Q8K019-2;Q8K019;A0A087WQA0;Q8K019-3;A0A087WRN1	395;393;395;395;393;108	F8WI22	F8WI22	Bcl-2-associated transcription factor 1	Bclaf1	DYFSDKESAKQKFHDSEGDDTEETEDYRQFR	___2	UID25692	1;2	1921
NaN	NaN	0.855098	0.778647	NaN	0.50959	NaN	NaN	NaN	NaN	0.631223	1.23586	S	2	1	1.4625e-228	264.1	240.77	264.1	0.38539	2377900000	1367700000	1010100000	383	F8WI22;Q8K019-2;Q8K019;A0A087WQA0;Q8K019-3;A0A087WRN1	383;381;383;383;381;96	F8WI22	F8WI22	Bcl-2-associated transcription factor 1	Bclaf1	RADGDWDDQEVLDYFSDKESAKQKFHDSEGD	___2	UID25693	1;2	1921
NaN	NaN	0.855098	0.778647	NaN	0.50959	NaN	NaN	NaN	NaN	0.631223	1.23586	S	3	0.959066	2.55516e-07	63.203	59.609	54.647	-0.29498	126200000	56766000	69432000	387	F8WI22;Q8K019-2;Q8K019;A0A087WQA0;Q8K019-3;A0A087WRN1	387;385;387;387;385;100	F8WI22	F8WI22	Bcl-2-associated transcription factor 1	Bclaf1	DWDDQEVLDYFSDKESAKQKFHDSEGDDTEE	___2	UID25694	2	1921
NaN	NaN	0.544136	0.614462	NaN	NaN	NaN	NaN	NaN	NaN	NaN	NaN	S	3	1	0.000651252	71.697	64.969	51.265	-0.28812	50219000	31052000	19167000	523	F8WI22;Q8K019-2;Q8K019;A0A087WQA0;Q8K019-3;A0A087WRN1	523;521;523;523;521;236	F8WI22	F8WI22	Bcl-2-associated transcription factor 1	Bclaf1	DYSPPLHKSLDAREKSIFREESPLRIKMIAS	___2	UID25695	2	1921
NaN	NaN	0.544136	0.614462	NaN	NaN	NaN	NaN	NaN	NaN	NaN	NaN	S	3	1	1.30344e-09	124.09	104.26	51.265	-0.28812	2564200000	1517100000	1047200000	529	F8WI22;Q8K019-2;Q8K019;A0A087WQA0;Q8K019-3;A0A087WRN1	529;527;529;529;527;242	F8WI22	F8WI22	Bcl-2-associated transcription factor 1	Bclaf1	HKSLDAREKSIFREESPLRIKMIASDSHRPE	___2	UID25696	1;2	1921
0.663974	0.653919	0.608763	0.562207	0.610843	0.677525	NaN	NaN	NaN	NaN	0.585563	0.596788	S	3	1	1.34687e-19	111.99	111.99	111.99	0.41602	6510900000	3888700000	2622100000	646	F8WI22;Q8K019-2;Q8K019;A0A087WQA0;Q8K019-3;A0A087WRN1	646;644;646;646;644;359	F8WI22	F8WI22	Bcl-2-associated transcription factor 1	Bclaf1	TSYQKATEEHSTRQKSPEIHRRIDISPSALR	___2	UID25697	2	1921
0.663974	0.653919	0.598545	0.595653	0.610843	0.677525	NaN	NaN	NaN	NaN	0.585563	0.596788	S	4	0.990403	1.34687e-19	111.99	111.99	70.352	-0.082293	6510900000	3888700000	2622100000	656	F8WI22;Q8K019-2;Q8K019;A0A087WQA0;Q8K019-3;A0A087WRN1	656;654;656;656;654;369	F8WI22	F8WI22	Bcl-2-associated transcription factor 1	Bclaf1	STRQKSPEIHRRIDISPSALRKHTRLAGEER	___2	UID25698	2	1921
NaN	NaN	0.470789	0.482812	0.504586	0.498608	NaN	NaN	0.537743	0.525532	0.491214	0.507048	T	4	0.999995	2.045e-159	201.64	201.64	192.63	0.13047	3554700000	2289700000	1265000000	400	F8WI22;Q8K019-2;Q8K019;A0A087WQA0;Q8K019-3;A0A087WRN1	400;398;400;400;398;113	F8WI22	F8WI22	Bcl-2-associated transcription factor 1	Bclaf1	KESAKQKFHDSEGDDTEETEDYRQFRKSVLA	___2	UID35708	2	1921
NaN	NaN	0.154346	0.157692	0.142343	0.17203	NaN	NaN	0.273638	0.271135	NaN	0.249628	S	2	1	0.000687547	58.781	26.165	42.789	-0.51556	6097400000	4817700000	1279700000	2	A0A2R8W6U8;O70337	2;2	A0A2R8W6U8	A0A2R8W6U8	Bcl-2-interacting killer	Bik	______________MSEARLMARDVIKTVPH	___1	UID2076	1	692
0.287517	0.291675	0.244413	0.294303	0.293809	0.298687	0.496349	0.514467	0.55224	0.562424	0.543564	0.562745	S	2	0.99965	4.294e-157	240.11	240.11	83.862	0.19206	64640000000	45240000000	19400000000	387	P59017	387	P59017	P59017	Bcl-2-like protein 13	Bcl2l13	GAAQLSEERAGSRKKSHTGEAAAVRGAKSGL	___1	UID8582	1	2708
0.236499	NaN	0.969377	0.492607	0.151291	0.132556	0.238676	NaN	NaN	NaN	NaN	NaN	S	3	1	4.9842e-119	167.48	162.93	167.48	0.22647	181530000	152150000	29371000	35	P59017	35	P59017	P59017	Bcl-2-like protein 13	Bcl2l13	LSYLGLLSQEKQQGPSPPGVQLDVAPQSLNP	___1	UID8583	1	2708
0.381437	0.351419	NaN	0.456819	0.416548	NaN	0.404079	0.407818	0.481017	NaN	0.582228	0.524391	S	2	0.996685	8.4406e-225	254.72	240.49	206.43	0.14568	2869400000	1964100000	905330000	300	P59017	300	P59017	P59017	Bcl-2-like protein 13	Bcl2l13	SLDSSGAGEKSENNSSNSDIVHVEKEEVPEE	___1	UID8586	1;3	2708
0.428626	0.401316	0.489569	NaN	NaN	0.507989	NaN	0.393002	NaN	0.590713	NaN	NaN	S	3	0.976156	3.35273e-45	153.68	146.22	104.84	0.16233	1501700000	1001000000	500660000	302	P59017	302	P59017	P59017	Bcl-2-like protein 13	Bcl2l13	DSSGAGEKSENNSSNSDIVHVEKEEVPEEAF	___1	UID8587	1;2;3	2708
0.299047	0.29834	0.263154	0.26571	0.295907	0.291198	0.497291	0.508714	0.587206	0.585199	0.569301	0.584329	T	2	0.996984	3.5089e-238	246.73	214.72	243.26	-0.12053	29632000000	21036000000	8596700000	389	P59017	389	P59017	P59017	Bcl-2-like protein 13	Bcl2l13	AQLSEERAGSRKKSHTGEAAAVRGAKSGLPA	___1	UID17253	1	2708
NaN	NaN	NaN	NaN	NaN	NaN	NaN	NaN	NaN	NaN	0.77735	NaN	S	2	0.753118	9.31303e-05	53.615	50.341	50.831	-0.07136	81458000	38770000	42688000	299	P59017	299	P59017	P59017	Bcl-2-like protein 13	Bcl2l13	KSLDSSGAGEKSENNSSNSDIVHVEKEEVPE	___3	UID46515	2;3	2708
NaN	NaN	NaN	NaN	NaN	NaN	NaN	NaN	NaN	NaN	0.77735	NaN	S	2	0.996685	8.4406e-225	254.72	240.49	206.43	0.14568	2869400000	1964100000	905330000	300	P59017	300	P59017	P59017	Bcl-2-like protein 13	Bcl2l13	SLDSSGAGEKSENNSSNSDIVHVEKEEVPEE	___3	UID46516	1;3	2708
NaN	NaN	NaN	NaN	NaN	NaN	NaN	NaN	NaN	NaN	0.77735	0.787641	S	3	0.976156	3.35273e-45	153.68	146.22	104.84	0.16233	1501700000	1001000000	500660000	302	P59017	302	P59017	P59017	Bcl-2-like protein 13	Bcl2l13	DSSGAGEKSENNSSNSDIVHVEKEEVPEEAF	___3	UID46517	1;2;3	2708
NaN	0.717465	0.580548	0.677845	NaN	NaN	NaN	NaN	0.667935	0.67154	NaN	0.660781	S	2	1	3.8326e-05	118.28	102.14	43.604	0.095851	87818000	49852000	37966000	423	Q8CGN4-4;Q8CGN4-3;Q8CGN4-2;Q8CGN4	423;423;423;423	Q8CGN4-4	Q8CGN4-4	BCL-6 corepressor	Bcor	GHTRKTTVQDRKDGGSPPLLEKQTVTKDVTD	___1	UID12532	1	3965
NaN	NaN	NaN	NaN	NaN	NaN	NaN	NaN	0.561642	0.479879	0.669051	NaN	S	3	0.999989	0.000270882	66.3	57.481	66.3	0.065195	23768000	14723000	9044800	1296	Q8CGN4-4;Q8CGN4-3;Q8CGN4-2;Q8CGN4	1296;1314;1330;1348	Q8CGN4-4	Q8CGN4-4	BCL-6 corepressor	Bcor	TDVLCTGEDEDCQAASPLQKYTDNIEKPSGK	___1	UID12535	1	3965
NaN	NaN	NaN	NaN	NaN	NaN	0.719543	0.653106	0.829916	0.926058	NaN	NaN	S	2	0.977014	1.89996e-11	104.95	86.816	70.281	0.064157	40487000	21986000	18501000	1448	A2AQH4	1448	A2AQH4	A2AQH4	BCL-6 corepressor-like protein 1	Bcorl1	RSKGRWSQQKTRSSKSPTPVKPTEPCTPSKY	___1	UID2754	1	900
0.24613	0.181461	0.277692	NaN	NaN	NaN	NaN	0.123216	0.168411	0.17718	NaN	NaN	S	3	0.993701	1.66721e-88	182	176.79	182	-0.072097	81312000	69188000	12124000	657	Q6H1V1	657	Q6H1V1	Q6H1V1	Bestrophin-3	Best3	KETDILEFNNEHTGESPKGTPQRPRTWF___	___1	UID11082	1	3443
0.162514	0.12808	0.0961052	0.106288	0.226117	0.200949	NaN	NaN	0.128547	0.115872	0.32725	0.266999	S	2	0.999992	2.13843e-44	176.87	176.87	142.51	-0.023981	795460000	668770000	126690000	50	O35623	50	O35623	O35623	BET1 homolog	Bet1	LTESLRSKVTAIKSLSIEIGHEVKNQNKLLA	___1	UID7291	1	2171
NaN	NaN	NaN	NaN	NaN	0.348609	NaN	NaN	NaN	NaN	NaN	NaN	S	3	0.905833	1.00675e-20	86.315	81.914	72.191	0.81532	29945000	23654000	6290100	2087	A0A338P6N4;A0A384DV78;Q80W49;Q80W49-2	2087;373;140;241	A0A338P6N4	A0A338P6N4	Beta/gamma crystallin domain-containing protein 3	Crybg3	YEDDSSQEDVLSSEVSPGHHGSSKSRESANQ	___1	UID2116	1;2	704
0.531503	NaN	NaN	NaN	NaN	NaN	NaN	NaN	NaN	NaN	NaN	NaN	S	3	0.905833	1.00675e-20	86.315	81.914	72.191	0.81532	29945000	23654000	6290100	2087	A0A338P6N4;A0A384DV78;Q80W49;Q80W49-2	2087;373;140;241	A0A338P6N4	A0A338P6N4	Beta/gamma crystallin domain-containing protein 3	Crybg3	YEDDSSQEDVLSSEVSPGHHGSSKSRESANQ	___2	UID21081	1;2	704
1.2957	1.22113	1.13733	1.17417	1.09341	1.08827	1.45069	1.30548	1.17041	1.23569	1.28212	1.24404	S	2	1	1.2378e-156	210.12	206.61	210.12	-0.3151	9063700000	4115200000	4948500000	388	Q99L88	388	Q99L88	Q99L88	Beta-1-syntrophin	Sntb1	PLLATRLVHSGPGKGSPQAGMDLSFATRTGT	___1	UID13510	1	4355
NaN	NaN	1.10106	0.340232	NaN	NaN	0.240094	0.293341	0.543725	0.558412	0.380623	0.316836	S	3	0.997067	5.54654e-12	83.09	70.033	83.09	-0.032007	108110000	73009000	35103000	172	A0A0B4J1G3;Q3TH01;P14428;P04223-2;P03991;P04223;P01901	172;354;313;354;353;354;354	A0A0B4J1G3	A0A0B4J1G3	Beta-2-microglobulin;H-2 class I histocompatibility antigen, K-Q alpha chain;H-2 class I histocompatibility antigen, K-K alpha chain;H-2 class I histocompatibility antigen, K-W28 alpha chain;H-2 class I histocompatibility antigen, K-B alpha chain	H2-K1	GGDYALAPGSQTSDLSLPDCKVMVHDPHSLA	___1	UID454	1;2	116
NaN	NaN	NaN	NaN	0.262632	0.294235	NaN	NaN	NaN	NaN	NaN	NaN	S	3	0.971916	2.04833e-83	133.36	128.4	133.36	-0.49019	99038000	76283000	22755000	188	B7ZNU9;Q61235	188;188	B7ZNU9	B7ZNU9	Beta-2-syntrophin	Sntb2	EVKFIREVTPYIKKPSLVSDLPWEGASPQSP	___1	UID4026	1;2	1152
NaN	NaN	NaN	NaN	0.643924	NaN	NaN	NaN	0.395381	NaN	0.383249	0.407345	S	3	0.945321	6.39215e-12	75.954	69.924	50.029	-0.46077	141970000	97399000	44569000	202	B7ZNU9;Q61235	202;202	B7ZNU9	B7ZNU9	Beta-2-syntrophin	Sntb2	PSLVSDLPWEGASPQSPSFSGSEDSGSPKHQ	___1	UID4028	1	1152
NaN	NaN	0.36986	0.371118	0.337799	NaN	0.379786	NaN	0.245495	NaN	NaN	NaN	S	3	0.80475	7.9041e-153	165.17	162.08	153.66	0.23479	1058300000	759590000	298730000	211	B7ZNU9;Q61235	211;211	B7ZNU9	B7ZNU9	Beta-2-syntrophin	Sntb2	EGASPQSPSFSGSEDSGSPKHQNTTKDRKVI	___1	UID4029	1;2	1152
NaN	NaN	NaN	NaN	NaN	NaN	NaN	0.404912	0.334467	NaN	0.301808	NaN	S	3	0.870708	4.6002e-119	146.32	141.37	105.78	-0.18897	611950000	432870000	179070000	213	B7ZNU9;Q61235	213;213	B7ZNU9	B7ZNU9	Beta-2-syntrophin	Sntb2	ASPQSPSFSGSEDSGSPKHQNTTKDRKVIPL	___1	UID4030	1	1152
NaN	NaN	NaN	NaN	NaN	NaN	0.338997	0.313727	NaN	NaN	NaN	NaN	S	2	1	0.00058589	99.941	95.531	41.242	0.10535	20130000	15132000	4997200	109	B7ZNU9;Q61235	109;109	B7ZNU9	B7ZNU9	Beta-2-syntrophin	Sntb2	RRVRVVKQEAGGLGISIKGGRENRMPILISK	___1	UID4031	1	1152
0.276679	0.353019	NaN	0.378738	NaN	NaN	0.182364	0.211312	NaN	NaN	NaN	NaN	S	2	1	1.1201e-31	159.58	146.62	140.33	-0.14214	163700000	126520000	37180000	594	Q9QYB8;Q9QYB8-3	594;346	Q9QYB8	Q9QYB8	Beta-adducin	Add2	QEQEGEKDIATEKPGSPVKSTPASPVQSPSK	___1	UID14532	1	4818
NaN	NaN	NaN	NaN	NaN	NaN	0.141008	NaN	NaN	NaN	NaN	NaN	S	2	0.999219	8.74623e-18	171.29	164.85	171.29	-0.6279	65156000	63020000	2135600	678	Q9QYB8;Q9QYB8-3	678;430	Q9QYB8	Q9QYB8	Beta-adducin	Add2	KGLGQMTTNADTDGDSYKDKTESVTSGPLSP	___1	UID14533	1	4818
NaN	NaN	NaN	NaN	0.166963	NaN	NaN	NaN	NaN	NaN	NaN	NaN	S	3	0.763823	1.8298e-06	103.77	97.89	42.913	0.061511	36645000	30573000	6071700	530	Q9QYB8	530	Q9QYB8	Q9QYB8	Beta-adducin	Add2	PQSQLLASVIAEKSRSPSTESQLMSKGDADT	___1	UID14535	1	4818
0.193278	0.128476	NaN	NaN	1.80312	0.137882	NaN	NaN	0.163402	NaN	NaN	0.105977	S	2	0.963501	1.54698e-75	195.2	157.77	163.23	-0.39118	113830000	89609000	24221000	532	Q9QYB8	532	Q9QYB8	Q9QYB8	Beta-adducin	Add2	SQLLASVIAEKSRSPSTESQLMSKGDADTKD	___1	UID14536	1	4818
NaN	NaN	NaN	NaN	NaN	NaN	NaN	0.0977194	0.298772	NaN	NaN	NaN	S	2	0.999847	0.000196285	86.467	86.467	86.467	0.18759	105680000	77476000	28202000	602	Q9QYB8;Q9QYB8-3	602;354	Q9QYB8	Q9QYB8	Beta-adducin	Add2	IATEKPGSPVKSTPASPVQSPSKAGTKSPAV	___1	UID14539	1;2	4818
0.247169	0.384043	NaN	NaN	NaN	NaN	0.285055	NaN	0.301894	0.155105	NaN	NaN	S	2	0.993641	7.87156e-17	111.06	98.297	94.203	1.0259	25502000	19985000	5517500	692	Q9QYB8;Q9QYB8-3	692;444	Q9QYB8	Q9QYB8	Beta-adducin	Add2	DSYKDKTESVTSGPLSPEGSPSKSPSKKKKK	___1	UID14542	1	4818
0.142242	0.126715	0.105517	NaN	0.304124	0.144226	0.102974	0.0954003	0.200424	0.220752	0.174422	0.179183	S	2	0.978221	2.6198e-157	219.79	206.28	209.12	-0.044801	460080000	390750000	69328000	696	Q9QYB8;Q9QYB8-3	696;448	Q9QYB8	Q9QYB8	Beta-adducin	Add2	DKTESVTSGPLSPEGSPSKSPSKKKKKFRTP	___1	UID14543	1	4818
0.413174	NaN	0.336174	0.323124	NaN	NaN	NaN	NaN	0.429076	0.444873	0.368905	NaN	S	2	0.999847	0.000196285	86.467	86.467	86.467	0.18759	105680000	77476000	28202000	602	Q9QYB8;Q9QYB8-3	602;354	Q9QYB8	Q9QYB8	Beta-adducin	Add2	IATEKPGSPVKSTPASPVQSPSKAGTKSPAV	___2	UID33504	1;2	4818
0.619406	NaN	0.553373	NaN	0.703195	0.624868	0.520845	NaN	0.481241	0.463421	0.454183	0.445581	S	3	1	2.83343e-05	104.95	96.92	104.95	-0.052425	160230000	105520000	54709000	628	Q7TS64;Q99MK8	628;670	Q7TS64	Q7TS64	Beta-adrenergic receptor kinase 1	Adrbk1	QQLVQRVPKMKNKPRSPVVELSKVPLIQRGS	___1	UID11532	1	3606
0.729648	0.766637	0.8782	0.610716	0.661996	0.57967	0.527721	0.560352	0.467202	0.652917	0.589695	0.585522	S	3	0.999847	0	307.82	284.44	282.37	-0.13562	8047700000	4716800000	3330900000	413	J3QNU6;Q8BWG8-2;Q8BWG8	413;404;412	J3QNU6	J3QNU6	Beta-arrestin-1	Arrb1	KGMKDDKDEEDDGTGSPHLNNR_________	___1	UID7152	1	2105
NaN	NaN	0.576098	NaN	0.824772	0.539537	NaN	NaN	0.570251	0.885817	0.570078	0.621243	T	2	0.986347	0	354.7	351.26	317.01	-0.20076	275730000	172130000	103600000	411	J3QNU6;Q8BWG8-2;Q8BWG8	411;402;410	J3QNU6	J3QNU6	Beta-arrestin-1	Arrb1	RLKGMKDDKDEEDDGTGSPHLNNR_______	___1	UID16842	1	2105
0.747468	0.665459	0.647761	0.702959	0.739554	0.60726	0.834921	0.654798	0.663701	0.644324	0.705974	0.683361	S	3	1	0	282.35	267.11	271.11	0.22403	1788300000	992010000	796300000	545	Q9CWL8	545	Q9CWL8	Q9CWL8	Beta-catenin-like protein 1	Ctnnbl1	RHIIKEYAENIGDGRSPEFRETEQKRILALL	___1	UID13776	1	4477
0.407989	NaN	0.403576	0.42533	NaN	NaN	NaN	0.44863	0.332869	0.402364	0.483914	0.447031	S	3	0.999999	1.06825e-43	131.37	119.45	66.965	-0.68909	327790000	222870000	104910000	263	P21550	263	P21550	P21550	Beta-enolase	Eno3	ASEFYRNGKYDLDFKSPDDPARHISGEKLGE	___1	UID7938	1	2419
0.513608	0.477645	0.441146	0.449821	0.419934	0.442371	0.463115	0.457016	0.437572	0.42596	0.467947	0.455939	S	2	1	3.86397e-32	153.79	126.03	153.79	-0.075552	2263200000	1488300000	774940000	272	P21550	272	P21550	P21550	Beta-enolase	Eno3	YDLDFKSPDDPARHISGEKLGELYKNFIQNY	___1	UID7939	1	2419
NaN	NaN	0.276136	0.29291	NaN	NaN	NaN	NaN	NaN	NaN	NaN	NaN	S	4	0.938467	5.0577e-132	172.11	172.11	172.11	6.6516e-05	142400000	103020000	39377000	40	P21550;Q5SX59;Q5SX60;Q5SX61	40;40;40;40	P21550	P21550	Beta-enolase;Enolase	Eno3	HTAKGRFRAAVPSGASTGIYEALELRDGDKA	___1	UID7934	1	2419
0.439202	0.446676	0.543274	0.379203	0.441783	0.401451	0.439126	0.443324	0.464267	0.499958	0.397938	0.465705	S	2	1	6.40213e-37	190.78	98.422	148.18	-0.8589	464210000	314150000	150060000	83	P21550;Q5SX59	83;83	P21550	P21550	Beta-enolase;Enolase	Eno3	HINKTLGPALLEKKLSVVDQEKVDKFMIELD	___1	UID7935	1	2419
NaN	NaN	NaN	NaN	0.252923	0.250589	NaN	NaN	0.265609	0.269866	NaN	0.316175	S	2	0.843517	1.89109e-20	118.72	114.75	79.013	-0.26791	41749000	29708000	12042000	176	P21550;Q5SX59	176;176	P21550	P21550	Beta-enolase;Enolase	Eno3	NKLAMQEFMILPVGASSFKEAMRIGAEVYHH	___1	UID7936	1	2419
NaN	NaN	NaN	0.726966	0.356984	0.425559	NaN	NaN	NaN	NaN	0.272992	0.36395	T	2	1	3.2695e-202	202.16	196.19	106.35	0.25658	468230000	332900000	135330000	205	P21550;J3QPZ9	205;20	P21550	P21550	Beta-enolase;Enolase	Eno3	HHLKGVIKAKYGKDATNVGDEGGFAPNILEN	___1	UID17071	1	2419
0.267825	0.285105	0.268565	NaN	0.169529	0.214977	NaN	0.269776	0.269647	0.258194	0.361408	NaN	T	2	1	2.29325e-09	130.1	104.66	130.1	0.26975	225990000	171850000	54136000	229	P21550;J3QPZ9	229;44	P21550	P21550	Beta-enolase;Enolase	Eno3	APNILENNEALELLKTAIQAAGYPDKVVIGM	___1	UID17073	1	2419
0.344543	0.404064	0.266097	0.337909	0.397519	NaN	0.445394	0.405975	0.354058	NaN	NaN	0.369475	T	2	1	0.00371309	102.53	102.53	82.489	0.13901	96069000	68434000	27635000	72	P21550;Q5SX59;Q5SX60	72;72;72	P21550	P21550	Beta-enolase;Enolase	Eno3	YLGKGVLKAVEHINKTLGPALLEKKLSVVDQ	___1	UID17074	1	2419
0.816212	0.83023	0.577693	0.603777	0.612063	0.6222	0.612994	0.617084	0.587038	0.553317	0.654313	0.645806	S	3	0.998348	5.4139e-31	149.3	149.3	101.96	0.066337	2294300000	1324900000	969390000	8	Q9ES46;F2Z417	8;8	Q9ES46	Q9ES46	Beta-parvin	Parvb	________MSSAPPRSPTPRAPKMKKDESFL	___1	UID14215	1	4713
0.454973	0.574672	0.453406	0.569995	0.294902	0.49724	0.50522	0.507793	0.41085	0.510744	0.46654	0.517248	S	2	1	0	272.32	261.83	269.51	0.037749	458130000	293610000	164520000	16	P82349	16	P82349	P82349	Beta-sarcoglycan	Sgcb	MAAAAAAAAATEQQGSNGPVKKSMREKAVER	___1	UID8989	1	2845
0.539636	0.534103	0.466735	0.451195	0.453805	0.454342	0.54369	0.570925	0.472352	0.47876	0.490909	0.505677	S	3	0.977613	0	279.74	274.97	271.33	-0.013339	53523000000	33242000000	20281000000	477	Q8VBT1	477	Q8VBT1	Q8VBT1	Beta-taxilin	Txlnb	REAKMSEKEDQVQRTSEEEPEPSVSENEEVD	___1	UID12999	1;2;3	4145
0.352283	0.556392	0.409096	0.483771	0.398993	0.508901	0.499073	0.656914	0.537537	0.790024	0.407609	0.41868	S	3	1	6.9176e-167	175.28	175.28	160.73	-0.39893	10446000000	6515200000	3931000000	484	Q8VBT1	484	Q8VBT1	Q8VBT1	Beta-taxilin	Txlnb	KEDQVQRTSEEEPEPSVSENEEVDAEEANSF	___1	UID13000	1;2;3	4145
NaN	NaN	0.468658	0.442458	0.4556	0.422357	0.523701	NaN	0.473586	0.469961	0.507123	0.486017	S	3	1	0	279.74	274.97	160.73	-0.39893	38607000000	23603000000	15004000000	486	Q8VBT1	486	Q8VBT1	Q8VBT1	Beta-taxilin	Txlnb	DQVQRTSEEEPEPSVSENEEVDAEEANSFQK	___1	UID13001	1;2;3	4145
0.436984	0.427681	0.484109	0.530303	0.489871	0.440071	0.487236	0.527885	0.43417	0.455164	0.521939	0.464788	S	4	1	6.0199e-184	198.81	195.47	198.81	-0.11931	2662400000	1738400000	924000000	621	Q8VBT1	621	Q8VBT1	Q8VBT1	Beta-taxilin	Txlnb	KPHKPEANTSGQAPLSPAQGSLSVVEAKYDI	___1	UID13002	1	4145
0.579572	0.995501	0.453872	0.345619	NaN	NaN	NaN	NaN	NaN	NaN	NaN	NaN	S	3	0.779731	7.40561e-05	55.977	53.345	48.388	0.029304	21553000	14612000	6941100	626	Q8VBT1	626	Q8VBT1	Q8VBT1	Beta-taxilin	Txlnb	EANTSGQAPLSPAQGSLSVVEAKYDISPSPE	___1	UID13003	1	4145
NaN	NaN	NaN	NaN	NaN	NaN	NaN	NaN	0.673767	0.710783	NaN	NaN	S	3	0.796612	1.65577e-11	78.3	72.699	49.394	0.025952	31652000	20467000	11185000	37	Q8VBT1	37	Q8VBT1	Q8VBT1	Beta-taxilin	Txlnb	SLNQNGPGKQDGERCSTSGQAPEQEGSLHPE	___1	UID13004	1	4145
NaN	NaN	0.339475	NaN	NaN	NaN	NaN	NaN	NaN	NaN	NaN	0.458188	T	4	0.81744	8.688e-167	175.28	175.28	135.84	0.2401	3009100000	1813000000	1196100000	476	Q8VBT1	476	Q8VBT1	Q8VBT1	Beta-taxilin	Txlnb	IREAKMSEKEDQVQRTSEEEPEPSVSENEEV	___1	UID18241	1;2;3	4145
0.511718	0.587144	0.549914	NaN	NaN	NaN	NaN	NaN	NaN	NaN	NaN	NaN	T	3	0.95938	1.5636e-10	71.359	71.359	46.01	0.30282	60507000	34722000	25785000	15	Q8VBT1	15	Q8VBT1	Q8VBT1	Beta-taxilin	Txlnb	_MEINHPDQLSVEHPTPPGDSSSLNQNGPGK	___1	UID18242	1	4145
0.55814	0.497157	0.533037	0.462927	0.510958	0.490071	0.577522	0.549172	0.359601	0.488323	0.52371	0.519902	S	3	0.977613	0	279.74	274.97	271.33	-0.013339	53523000000	33242000000	20281000000	477	Q8VBT1	477	Q8VBT1	Q8VBT1	Beta-taxilin	Txlnb	REAKMSEKEDQVQRTSEEEPEPSVSENEEVD	___2	UID31964	1;2;3	4145
0.463274	0.464194	0.450393	0.394305	0.457005	0.383349	0.611586	0.486607	0.39925	0.515483	0.372614	0.506871	S	3	1	6.9176e-167	175.28	175.28	160.73	-0.39893	10446000000	6515200000	3931000000	484	Q8VBT1	484	Q8VBT1	Q8VBT1	Beta-taxilin	Txlnb	KEDQVQRTSEEEPEPSVSENEEVDAEEANSF	___2	UID31965	1;2;3	4145
0.55814	0.561588	0.458837	0.462927	0.482347	0.390673	0.577522	0.516948	0.529779	0.492205	0.376284	0.519902	S	3	1	0	279.74	274.97	160.73	-0.39893	38607000000	23603000000	15004000000	486	Q8VBT1	486	Q8VBT1	Q8VBT1	Beta-taxilin	Txlnb	DQVQRTSEEEPEPSVSENEEVDAEEANSFQK	___2	UID31966	1;2;3	4145
0.586386	0.538847	NaN	NaN	NaN	0.629233	NaN	NaN	NaN	0.511238	NaN	0.549467	T	4	0.81744	8.688e-167	175.28	175.28	135.84	0.2401	3009100000	1813000000	1196100000	476	Q8VBT1	476	Q8VBT1	Q8VBT1	Beta-taxilin	Txlnb	IREAKMSEKEDQVQRTSEEEPEPSVSENEEV	___2	UID37206	1;2;3	4145
NaN	0.416122	0.495813	0.491055	0.396017	0.377761	NaN	NaN	0.469959	0.478778	0.543967	0.521964	S	3	0.977613	0	279.74	274.97	271.33	-0.013339	53523000000	33242000000	20281000000	477	Q8VBT1	477	Q8VBT1	Q8VBT1	Beta-taxilin	Txlnb	REAKMSEKEDQVQRTSEEEPEPSVSENEEVD	___3	UID50929	1;2;3	4145
NaN	0.416122	0.495813	0.491055	0.423408	0.408271	NaN	NaN	0.42673	0.466593	0.497324	0.52956	S	3	1	6.9176e-167	175.28	175.28	160.73	-0.39893	10446000000	6515200000	3931000000	484	Q8VBT1	484	Q8VBT1	Q8VBT1	Beta-taxilin	Txlnb	KEDQVQRTSEEEPEPSVSENEEVDAEEANSF	___3	UID50930	1;2;3	4145
NaN	0.416122	0.495813	0.491055	0.423408	0.408271	NaN	NaN	0.42673	0.466593	0.497324	0.52956	S	3	1	0	279.74	274.97	160.73	-0.39893	38607000000	23603000000	15004000000	486	Q8VBT1	486	Q8VBT1	Q8VBT1	Beta-taxilin	Txlnb	DQVQRTSEEEPEPSVSENEEVDAEEANSFQK	___3	UID50931	1;2;3	4145
NaN	NaN	NaN	NaN	0.452702	0.441255	NaN	NaN	0.387473	NaN	0.454675	0.537264	T	4	0.81744	8.688e-167	175.28	175.28	135.84	0.2401	3009100000	1813000000	1196100000	476	Q8VBT1	476	Q8VBT1	Q8VBT1	Beta-taxilin	Txlnb	IREAKMSEKEDQVQRTSEEEPEPSVSENEEV	___3	UID56171	1;2;3	4145
NaN	NaN	NaN	0.307122	NaN	NaN	NaN	NaN	NaN	NaN	NaN	NaN	S	3	1	0.000636503	46.578	46.578	43.888	0.044657	9598700	7087900	2510800	122	A8JYK8;P34914-2;P34914	122;170;188	A8JYK8	A8JYK8	Bifunctional epoxide hydrolase 2;Cytosolic epoxide hydrolase 2;Lipid-phosphate phosphatase	Ephx2	LKAKPNEVVFLDDFGSNLKPARDMGMVTILV	___1	UID3528	1	1006
0.215478	0.399179	NaN	NaN	1.04374	1.04268	0.244337	0.249299	NaN	NaN	NaN	1.93616	S	2	0.881314	1.69377e-20	140.46	109.72	90.714	0.071399	58895000	44699000	14195000	944	Q8CGC7	944	Q8CGC7	Q8CGC7	Bifunctional glutamate/proline--tRNA ligase;Glutamate--tRNA ligase;Proline--tRNA ligase	Eprs	DSAVQELLQLKAQYKSLTGIEYKPVSATGAE	___1	UID12506	1	3959
0.366687	0.401071	NaN	NaN	NaN	NaN	NaN	0.439658	NaN	NaN	NaN	NaN	S	2	0.990293	6.00009e-26	118.31	100.21	83.418	-0.085888	14186000	9197200	4988500	995	Q8CGC7	995	Q8CGC7	Q8CGC7	Bifunctional glutamate/proline--tRNA ligase;Glutamate--tRNA ligase;Proline--tRNA ligase	Eprs	KQNDGQGKDSSKSQGSGLSSGGAGEGQGPKK	___1	UID12508	1	3959
0.580387	0.445443	NaN	NaN	NaN	NaN	NaN	NaN	NaN	NaN	NaN	NaN	S	2	0.875862	1.62454e-06	75.463	62.059	75.463	0.54106	7010800	4559400	2451400	999	Q8CGC7	999	Q8CGC7	Q8CGC7	Bifunctional glutamate/proline--tRNA ligase;Glutamate--tRNA ligase;Proline--tRNA ligase	Eprs	GQGKDSSKSQGSGLSSGGAGEGQGPKKQTRL	___1	UID12510	1	3959
0.384525	0.28182	0.327324	0.276266	0.317951	0.371436	0.302948	0.319976	NaN	NaN	NaN	0.379832	S	3	0.999615	1.47809e-31	150.45	130.77	150.45	-1.4595	376290000	280440000	95848000	154	Q9CY64	154	Q9CY64	Q9CY64	Biliverdin reductase A	Blvra	VAGKELLKGSLRFTASPLEEEKFGFPAFSGI	___1	UID13813	1	4497
0.704668	0.576978	NaN	0.707614	NaN	NaN	0.642117	0.596243	0.716155	0.738811	NaN	0.645214	S	2	0.841768	1.74837e-30	180.84	170.47	126.95	-0.40432	248250000	145230000	103020000	236	Q9CY64	236	Q9CY64	Q9CY64	Biliverdin reductase A	Blvra	GLKRNRHISIHFKSGSLEEVPNVGVNKNIFL	___1	UID13815	1	4497
0.97196	0.989477	0.703299	0.746595	0.80144	0.815194	NaN	NaN	0.781246	0.782094	0.903123	0.924554	T	2	1	5.6374e-117	221.86	215.48	213.18	0.15787	832600000	441120000	391480000	268	Q9ES83	268	Q9ES83	Q9ES83	Blood vessel epicardial substance	Bves	IGKDITNKLYSLNDPTLNDKKVKKLEPQMSL	___1	UID18533	1	4715
NaN	0.399	NaN	NaN	NaN	NaN	NaN	NaN	NaN	NaN	NaN	NaN	S	3	0.999882	3.06997e-93	171.75	153.65	169.41	0.40747	252930000	162620000	90309000	1010	Q91Z96	1010	Q91Z96	Q91Z96	BMP-2-inducible protein kinase	Bmp2k	TPERARRHKKVGRRDSQSSNEFLTISDSKEN	___1	UID13297	1;2	4266
NaN	NaN	0.723556	0.724337	NaN	NaN	NaN	NaN	NaN	NaN	0.483314	0.752927	S	3	0.999882	3.06997e-93	171.75	153.65	169.41	0.40747	252930000	162620000	90309000	1010	Q91Z96	1010	Q91Z96	Q91Z96	BMP-2-inducible protein kinase	Bmp2k	TPERARRHKKVGRRDSQSSNEFLTISDSKEN	___2	UID32262	1;2	4266
NaN	NaN	NaN	NaN	NaN	NaN	NaN	NaN	NaN	NaN	0.483314	0.752927	S	3	0.917794	3.34801e-50	141.64	130.49	122.04	0.61537	105800000	63315000	42483000	1012	Q91Z96	1012	Q91Z96	Q91Z96	BMP-2-inducible protein kinase	Bmp2k	ERARRHKKVGRRDSQSSNEFLTISDSKENIS	___2	UID32263	2	4266
NaN	NaN	0.723556	0.724337	NaN	NaN	NaN	NaN	NaN	NaN	NaN	NaN	S	3	0.958344	7.27923e-93	169.41	169.41	169.41	0.40747	93913000	54936000	38978000	1013	Q91Z96	1013	Q91Z96	Q91Z96	BMP-2-inducible protein kinase	Bmp2k	RARRHKKVGRRDSQSSNEFLTISDSKENISV	___2	UID32264	2	4266
NaN	NaN	NaN	0.41083	NaN	NaN	NaN	NaN	0.270843	0.284141	NaN	NaN	S	3	0.989386	3.94818e-08	70.109	65.853	70.109	0.098986	30312000	22064000	8248100	123	Q9D8S9	123	Q9D8S9	Q9D8S9	BolA-like protein 1	Bola1	AKTPAQWRENPQLDISPPCLGGSKKTRGTS_	___1	UID13978	1	4612
NaN	NaN	NaN	NaN	NaN	NaN	0.751278	NaN	0.675487	0.627875	0.750935	NaN	S	3	1	4.57145e-10	70.428	63.779	45.66	0.79062	257240000	145500000	111740000	92	Q91XV3	92	Q91XV3	Q91XV3	Brain acid soluble protein 1	Basp1	AAAAKEEAPKAEPEKSEGAAEEQPEPAPAPE	___1	UID13260	1	4244
NaN	NaN	NaN	NaN	NaN	NaN	NaN	NaN	NaN	0.786768	NaN	NaN	S	2	0.987373	0.0134814	94.767	52.431	94.767	-0.36835	6692900	4889000	1803900	455	B1AZ46;Q8BKX1-4;Q8BKX1-3;Q8BKX1-2;Q8BKX1	455;415;455;455;455	B1AZ46	B1AZ46	Brain-specific angiogenesis inhibitor 1-associated protein 2	Baiap2	GSDRLHMSLQQGKSSSTGNLLDKDDLALPPP	___1	UID3785	1	1085
NaN	NaN	NaN	NaN	NaN	NaN	0.570727	NaN	NaN	NaN	NaN	NaN	S	3	0.995784	9.62264e-43	118.9	115.61	118.9	-0.055978	18604000	13197000	5407900	261	Q9DBJ3	261	Q9DBJ3	Q9DBJ3	Brain-specific angiogenesis inhibitor 1-associated protein 2-like protein 1	Baiap2l1	IKTPISTPVSGTPQPSPMIERSKMIGKDYDT	___1	UID14016	1	4643
NaN	NaN	NaN	0.526102	NaN	NaN	NaN	NaN	NaN	NaN	NaN	NaN	S	3	0.775158	7.78725e-05	46.416	35.312	41.476	-0.56933	8045300	4780700	3264600	411	A0A0R4J073;E9Q577;Q5U5Q9	411;411;411	A0A0R4J073	A0A0R4J073	BRCA1-A complex subunit RAP80	Uimc1	TSRGQSSQGLFVEETSEEGLKSSEGDNSVPT	___1	UID826	1	246
0.421466	0.370997	0.470105	0.441796	0.46931	NaN	0.460361	0.477047	0.399325	0.42638	NaN	NaN	S	3	0.986857	2.78807e-98	138.29	130.75	109.56	0.71107	740800000	503400000	237400000	72	A0A0G2JF68;Q99MP8-2;Q99MP8	72;86;116	A0A0G2JF68	A0A0G2JF68	BRCA1-associated protein	Brap	QRSREQSESVNTAPESPSKQLPDQISFFSGN	___1	UID514	1	144
0.535097	0.584932	0.416608	0.431843	NaN	NaN	0.824015	NaN	0.439685	0.4612	NaN	NaN	S	2	0.960763	2.71704e-75	189.59	189.59	149	-0.004378	220400000	144180000	76220000	303	Q6PAJ1	303	Q6PAJ1	Q6PAJ1	Breakpoint cluster region protein	Bcr	MMVEGEGKSPLLRSQSTSEQEKRLTWPRRSY	___1	UID11221	1	3503
0.616532	0.59666	0.472057	0.655548	NaN	0.342178	0.519478	0.496947	0.545949	0.596861	0.563654	0.557053	S	2	0.999996	1.42045e-12	123.14	123.14	115.38	-0.1693	585520000	368780000	216740000	643	Q61140-2;Q61140	643;643	Q61140-2	Q61140-2	Breast cancer anti-estrogen resistance protein 1	Bcar1	NPTDKASSIQSRPLPSPPKFTSQDSPDGQYE	___1	UID10550	1	3307
0.925903	NaN	NaN	NaN	NaN	NaN	NaN	NaN	NaN	NaN	NaN	1.06835	S	3	1	2.85426e-27	102.21	96.117	102.21	0.10311	288210000	141780000	146430000	260	F7C0F2;Q0VF62;B1AR74;Q8CCN5;Q8CCN5-2;F7CPM1	260;480;480;480;480;7	F7C0F2	F7C0F2	Breast carcinoma-amplified sequence 3 homolog	Bcas3	EEIEQELTSKQGGRCSPVPGLSSSPSGSPLH	___1	UID3573	1;2	1028
NaN	NaN	NaN	NaN	0.750093	NaN	NaN	0.371735	NaN	NaN	NaN	NaN	S	3	0.952937	3.21974e-35	105.63	99.467	105.63	0.1768	234770000	131550000	103220000	268	F7C0F2;Q0VF62;B1AR74;Q8CCN5;Q8CCN5-2;F7CPM1	268;488;488;488;488;15	F7C0F2	F7C0F2	Breast carcinoma-amplified sequence 3 homolog	Bcas3	SKQGGRCSPVPGLSSSPSGSPLHGKLTSQDS	___1	UID3575	1;2	1028
NaN	0.772661	1.52969	1.58532	NaN	NaN	NaN	NaN	0.67731	0.689566	0.601698	NaN	S	3	1	2.85426e-27	102.21	96.117	102.21	0.10311	288210000	141780000	146430000	260	F7C0F2;Q0VF62;B1AR74;Q8CCN5;Q8CCN5-2;F7CPM1	260;480;480;480;480;7	F7C0F2	F7C0F2	Breast carcinoma-amplified sequence 3 homolog	Bcas3	EEIEQELTSKQGGRCSPVPGLSSSPSGSPLH	___2	UID22538	1;2	1028
NaN	0.772661	1.52969	NaN	NaN	NaN	NaN	NaN	NaN	NaN	NaN	NaN	S	3	0.952937	3.21974e-35	105.63	99.467	105.63	0.1768	234770000	131550000	103220000	268	F7C0F2;Q0VF62;B1AR74;Q8CCN5;Q8CCN5-2;F7CPM1	268;488;488;488;488;15	F7C0F2	F7C0F2	Breast carcinoma-amplified sequence 3 homolog	Bcas3	SKQGGRCSPVPGLSSSPSGSPLHGKLTSQDS	___2	UID22540	1;2	1028
1.09176	1.03682	0.816021	0.898585	NaN	NaN	NaN	NaN	1.03273	1.13184	NaN	NaN	S	2	1	9.85347e-11	163.38	64.76	98.048	0.07593	209820000	99505000	110320000	1563	G3X9K3	1563	G3X9K3	G3X9K3	Brefeldin A-inhibited guanine nucleotide-exchange protein 1	Arfgef1	PPSPSAVSEKPLDAISQKSVDIHDSIQPRSS	___1	UID6949	1	2009
0.673446	NaN	0.611409	0.493151	NaN	NaN	NaN	NaN	NaN	NaN	NaN	NaN	S	4	1	1.4503e-202	184.5	178	184.5	0.21302	256400000	139960000	116430000	1566	G3X9K3	1566	G3X9K3	G3X9K3	Brefeldin A-inhibited guanine nucleotide-exchange protein 1	Arfgef1	PSAVSEKPLDAISQKSVDIHDSIQPRSSDNR	___1	UID6954	1	2009
NaN	NaN	NaN	0.357024	NaN	NaN	0.446538	NaN	0.345656	0.431101	NaN	NaN	S	2	0.999998	1.94555e-09	111.92	111.92	109.83	0.76444	42552000	27590000	14962000	52	G3X9K3;D3YYK9	52;52	G3X9K3	G3X9K3	Brefeldin A-inhibited guanine nucleotide-exchange protein 1	Arfgef1	CEVALEEIKVETEKQSPPHGEAKAGSGTLPP	___1	UID6957	1	2009
NaN	NaN	NaN	NaN	NaN	0.237813	NaN	NaN	NaN	NaN	NaN	NaN	S	2	1	8.64113e-94	189.61	189.61	180.76	0.14324	2864600000	1988400000	876130000	218	A2A5R2;F6YCJ0	218;129	A2A5R2;F6YCJ0	A2A5R2	Brefeldin A-inhibited guanine nucleotide-exchange protein 2	Arfgef2	QEARELEKPMQSKPQSPVIQATAGSPKFSRL	___1	UID2292	1;2	758;1842
0.492906	0.467601	0.518399	0.515922	0.489764	0.522822	0.531802	0.523297	0.518778	0.490674	0.51886	0.521402	S	2	0.999925	4.5419e-148	231.41	231.41	198.61	-0.042637	30273000000	19350000000	10923000000	227	A2A5R2;F6YCJ0	227;138	A2A5R2;F6YCJ0	A2A5R2	Brefeldin A-inhibited guanine nucleotide-exchange protein 2	Arfgef2	MQSKPQSPVIQATAGSPKFSRLKQSQAQSKP	___1	UID2293	1;2	758;1842
0.27345	NaN	NaN	NaN	NaN	NaN	NaN	NaN	NaN	NaN	NaN	NaN	S	3	0.976369	0.00104244	45.094	39.514	45.094	-0.044142	10301000	8079700	2221600	1031	A2A5R2	1031	A2A5R2	A2A5R2	Brefeldin A-inhibited guanine nucleotide-exchange protein 2	Arfgef2	VKTRYLSGSGREREGSLKGHSLAGEEFMGLG	___1	UID2295	1	758
0.529304	0.560261	0.560182	0.559015	0.556402	0.530622	NaN	NaN	NaN	0.582791	NaN	NaN	S	5	0.99786	1.55556e-71	121.55	121.55	101.38	-0.26822	1978200000	1198600000	779620000	276	A2A5R2	276	A2A5R2	A2A5R2	Brefeldin A-inhibited guanine nucleotide-exchange protein 2	Arfgef2	GKVSLENGEAPRERGSPVSGRAEPSRGTDSG	___1	UID2297	1	758
0.407877	0.430966	NaN	0.48984	0.447969	0.46705	0.404119	NaN	0.520124	0.42944	0.514502	0.446469	T	2	0.906901	1.67873e-38	124.84	124.84	98.062	0.090112	488670000	328240000	160430000	224	A2A5R2;F6YCJ0	224;135	A2A5R2;F6YCJ0	A2A5R2	Brefeldin A-inhibited guanine nucleotide-exchange protein 2	Arfgef2	EKPMQSKPQSPVIQATAGSPKFSRLKQSQAQ	___1	UID15553	1;2	758;1842
0.468852	0.439824	0.417183	0.409822	0.482913	0.485065	0.458852	0.452924	0.426375	0.414596	0.418697	0.441053	S	2	1	8.64113e-94	189.61	189.61	180.76	0.14324	2864600000	1988400000	876130000	218	A2A5R2;F6YCJ0	218;129	A2A5R2;F6YCJ0	A2A5R2	Brefeldin A-inhibited guanine nucleotide-exchange protein 2	Arfgef2	QEARELEKPMQSKPQSPVIQATAGSPKFSRL	___2	UID21257	1;2	758;1842
0.489078	0.465568	0.420493	0.398555	0.468188	0.460812	0.458852	0.452924	0.434376	0.415119	0.422593	0.356078	S	2	0.999925	4.5419e-148	231.41	231.41	198.61	-0.042637	30273000000	19350000000	10923000000	227	A2A5R2;F6YCJ0	227;138	A2A5R2;F6YCJ0	A2A5R2	Brefeldin A-inhibited guanine nucleotide-exchange protein 2	Arfgef2	MQSKPQSPVIQATAGSPKFSRLKQSQAQSKP	___2	UID21258	1;2	758;1842
0.469648	0.414757	NaN	0.44571	0.520531	0.495678	0.414722	NaN	0.398157	0.352131	0.425662	0.420377	T	2	0.906901	1.67873e-38	124.84	124.84	98.062	0.090112	488670000	328240000	160430000	224	A2A5R2;F6YCJ0	224;135	A2A5R2;F6YCJ0	A2A5R2	Brefeldin A-inhibited guanine nucleotide-exchange protein 2	Arfgef2	EKPMQSKPQSPVIQATAGSPKFSRLKQSQAQ	___2	UID34518	1;2	758;1842
0.735423	0.854412	0.57922	0.713011	0.643153	0.65596	0.574838	0.629733	0.563624	0.740285	0.691443	0.509722	T	3	0.999999	1.27221e-34	134.87	129.09	134.87	-0.035846	363360000	225390000	137970000	729	G3UWZ0;O88379	729;732	G3UWZ0	G3UWZ0	Bromodomain adjacent to zinc finger domain protein 1A	Baz1a	ENKNIEQKDLDPDVVTEDEDDPGSHKRSRRG	___1	UID16761	1	1955
NaN	NaN	NaN	NaN	NaN	NaN	NaN	NaN	0.525124	0.439312	NaN	NaN	S	3	0.993195	4.72386e-08	78.202	74.814	78.202	0.0058354	57409000	35967000	21442000	1381	F8VPM0;E9Q374;A0A1W2P6X9;Q91YE5-2;Q91YE5;Q91YE5-3	1381;1382;1384;1383;1383;1384	F8VPM0	F8VPM0	Bromodomain adjacent to zinc finger domain protein 2A	Baz2a	GTPKRLSGDSEEMSQSPTGLGQPKRRGRPPS	___1	UID1632	1	538
0.174971	NaN	NaN	NaN	NaN	NaN	NaN	NaN	NaN	NaN	NaN	NaN	S	3	1	1.49519e-20	100.7	94.726	94.087	0.016601	327230000	267600000	59627000	374	A0A3B2W889;Q921C3-2;Q921C3	374;1682;1682	A0A3B2W889	A0A3B2W889	Bromodomain and WD repeat-containing protein 1	Brwd1	HRNASAVARKKLLHNSDDQSLKSETEELKDQ	___1	UID2196	1;2;3	725
NaN	NaN	NaN	NaN	NaN	NaN	NaN	NaN	0.225651	0.215322	NaN	NaN	S	3	0.966284	1.49519e-20	100.7	94.726	90.468	0.24033	310560000	253970000	56593000	381	A0A3B2W889;Q921C3-2;Q921C3	381;1689;1689	A0A3B2W889	A0A3B2W889	Bromodomain and WD repeat-containing protein 1	Brwd1	ARKKLLHNSDDQSLKSETEELKDQNQSLLIS	___1	UID2198	1;2;3	725
NaN	0.380937	0.512304	0.552996	0.268536	NaN	0.305186	0.316553	0.262366	0.130119	0.325902	0.3516	S	3	0.996104	1.5846e-15	94.463	86.471	94.463	-0.24019	112800000	85261000	27540000	154	A0A3B2W889;Q921C3-2;Q921C3	154;1927;1927	A0A3B2W889	A0A3B2W889	Bromodomain and WD repeat-containing protein 1	Brwd1	ITQRASVATDKMKLTSDAEDLSLESVCTRSK	___1	UID2202	1	725
NaN	NaN	NaN	0.239953	NaN	NaN	NaN	NaN	NaN	NaN	NaN	NaN	S	3	1	1.49519e-20	100.7	94.726	94.087	0.016601	327230000	267600000	59627000	374	A0A3B2W889;Q921C3-2;Q921C3	374;1682;1682	A0A3B2W889	A0A3B2W889	Bromodomain and WD repeat-containing protein 1	Brwd1	HRNASAVARKKLLHNSDDQSLKSETEELKDQ	___2	UID21161	1;2;3	725
NaN	NaN	NaN	0.239953	NaN	NaN	NaN	NaN	NaN	NaN	NaN	NaN	S	3	0.999997	1.49519e-20	100.7	94.726	83.602	0.25114	301820000	248740000	53082000	378	A0A3B2W889;Q921C3-2;Q921C3	378;1686;1686	A0A3B2W889	A0A3B2W889	Bromodomain and WD repeat-containing protein 1	Brwd1	SAVARKKLLHNSDDQSLKSETEELKDQNQSL	___2	UID21162	2;3	725
NaN	NaN	NaN	NaN	NaN	NaN	NaN	NaN	0.405831	NaN	NaN	NaN	S	3	0.999986	0.000364503	63.085	59.846	63.085	0.042521	39870000	29124000	10746000	11	A0A3B2W889;Q921C3-2;Q921C3	11;1784;1784	A0A3B2W889	A0A3B2W889	Bromodomain and WD repeat-containing protein 1	Brwd1	_____XGQKLRADSISEEADSEPESSVLCKN	___2	UID21165	2;3	725
NaN	NaN	NaN	NaN	NaN	NaN	NaN	NaN	0.405831	NaN	NaN	NaN	S	3	0.9946	0.000364503	63.085	59.846	47.73	-0.33309	39870000	29124000	10746000	16	A0A3B2W889;Q921C3-2;Q921C3	16;1789;1789	A0A3B2W889	A0A3B2W889	Bromodomain and WD repeat-containing protein 1	Brwd1	XGQKLRADSISEEADSEPESSVLCKNTHLCK	___2	UID21166	2;3	725
NaN	0.148478	0.183097	0.176778	0.154199	0.161019	NaN	NaN	NaN	0.144907	0.20682	0.165856	S	3	1	1.49519e-20	100.7	94.726	94.087	0.016601	327230000	267600000	59627000	374	A0A3B2W889;Q921C3-2;Q921C3	374;1682;1682	A0A3B2W889	A0A3B2W889	Bromodomain and WD repeat-containing protein 1	Brwd1	HRNASAVARKKLLHNSDDQSLKSETEELKDQ	___3	UID40126	1;2;3	725
NaN	0.148478	0.183097	0.176778	0.154199	0.161019	NaN	NaN	NaN	0.144907	0.20682	0.165856	S	3	0.999997	1.49519e-20	100.7	94.726	83.602	0.25114	301820000	248740000	53082000	378	A0A3B2W889;Q921C3-2;Q921C3	378;1686;1686	A0A3B2W889	A0A3B2W889	Bromodomain and WD repeat-containing protein 1	Brwd1	SAVARKKLLHNSDDQSLKSETEELKDQNQSL	___3	UID40127	2;3	725
NaN	0.148478	0.183097	0.176778	0.154199	0.161019	NaN	NaN	NaN	0.144907	0.20682	0.165856	S	3	0.966284	1.49519e-20	100.7	94.726	90.468	0.24033	310560000	253970000	56593000	381	A0A3B2W889;Q921C3-2;Q921C3	381;1689;1689	A0A3B2W889	A0A3B2W889	Bromodomain and WD repeat-containing protein 1	Brwd1	ARKKLLHNSDDQSLKSETEELKDQNQSLLIS	___3	UID40128	1;2;3	725
NaN	NaN	NaN	NaN	NaN	NaN	NaN	NaN	0.188058	0.301934	0.232783	0.280919	S	3	0.999986	0.00120038	63.085	59.846	63.085	0.042521	32963000	25424000	7539600	9	A0A3B2W889;Q921C3-2;Q921C3	9;1782;1782	A0A3B2W889	A0A3B2W889	Bromodomain and WD repeat-containing protein 1	Brwd1	_______XGQKLRADSISEEADSEPESSVLC	___3	UID40129	3	725
NaN	NaN	NaN	NaN	NaN	NaN	NaN	NaN	0.188058	0.301934	0.232783	0.280919	S	3	0.999986	0.000364503	63.085	59.846	63.085	0.042521	39870000	29124000	10746000	11	A0A3B2W889;Q921C3-2;Q921C3	11;1784;1784	A0A3B2W889	A0A3B2W889	Bromodomain and WD repeat-containing protein 1	Brwd1	_____XGQKLRADSISEEADSEPESSVLCKN	___3	UID40130	2;3	725
NaN	NaN	NaN	NaN	NaN	NaN	NaN	NaN	0.188058	0.301934	0.232783	0.280919	S	3	0.9946	0.000364503	63.085	59.846	47.73	-0.33309	39870000	29124000	10746000	16	A0A3B2W889;Q921C3-2;Q921C3	16;1789;1789	A0A3B2W889	A0A3B2W889	Bromodomain and WD repeat-containing protein 1	Brwd1	XGQKLRADSISEEADSEPESSVLCKNTHLCK	___3	UID40131	2;3	725
0.745484	0.733608	NaN	0.599211	NaN	NaN	0.668425	0.631607	0.667888	0.69062	0.794459	0.678083	S	3	0.990229	8.39055e-10	71.881	71.881	71.881	0.64173	219310000	127860000	91454000	251	Q7JJ13-2;Q7JJ13;I7HPW1	251;297;297	Q7JJ13-2	Q7JJ13-2	Bromodomain-containing protein 2	Brd2	ADTTTPTPTAILAPGSPASPPGSLEPKAARL	___1	UID11446	1	3580
NaN	NaN	0.578159	0.742572	0.633238	0.598326	NaN	NaN	0.662392	NaN	0.878094	0.675213	S	3	0.999916	8.3346e-119	165.49	165.49	148.02	-0.64177	1000600000	621030000	379530000	585	Q7JJ13-2;Q7JJ13;U3KLT0	585;631;239	Q7JJ13-2	Q7JJ13-2	Bromodomain-containing protein 2	Brd2	KSQKTAPPVLPTGYDSEEEEESRPMSYDEKR	___1	UID11448	1	3580
0.722357	0.725155	0.692705	0.637866	0.659215	0.64785	0.645874	0.652448	0.660747	0.627278	0.641051	0.649397	S	3	0.984094	1.5307e-182	194.34	194.34	183.59	0.14935	12454000000	7228000000	5225800000	262	A2AKA9;Q8K2F0;Q8K2F0-2	262;262;262	A2AKA9	A2AKA9	Bromodomain-containing protein 3	Brd3	TTTPTTSAITASRSESPPPLSEPKQAKVVAR	___1	UID2637	1	864
NaN	NaN	NaN	NaN	NaN	NaN	NaN	0.539004	NaN	NaN	NaN	NaN	S	2	0.984079	1.1246e-42	120.41	96.615	120.41	-1.2739	67421000	41542000	25879000	581	A2AKA9;Q8K2F0;Q8K2F0-2	581;564;581	A2AKA9	A2AKA9	Bromodomain-containing protein 3	Brd3	RQLKKGGKQASASYDSEEEEEGLPMSYDEKR	___1	UID2640	1	864
NaN	0.646671	NaN	NaN	NaN	NaN	NaN	NaN	NaN	NaN	NaN	0.613292	S	3	0.814683	8.98853e-43	117.61	109.44	115.01	-0.38187	152600000	92084000	60521000	471	B0V2V8;Q3UH70;Q9ESU6-2;Q9ESU6;B0V2V6	471;472;471;471;471	B0V2V8	B0V2V8	Bromodomain-containing protein 4	Brd4	AKMPDEPEEPVVTVSSPAVPPPTKVVAPPSS	___1	UID3555	1	1021
0.580583	0.661684	0.546555	0.589268	0.62511	0.626847	0.583486	0.576991	0.693162	0.616053	0.616032	0.630861	S	3	1	3.65189e-38	152.37	141.78	152.37	-0.025179	1635100000	960670000	674430000	602	B0V2V8;Q3UH70;Q9ESU6-2;Q9ESU6	602;603;602;602	B0V2V8	B0V2V8	Bromodomain-containing protein 4	Brd4	KEPVPTKTKPPPTYESEEEDKCKPMSYEEKR	___1	UID3556	1	1021
0.893735	0.824103	NaN	NaN	NaN	NaN	NaN	NaN	0.706668	NaN	0.795856	NaN	S	3	1	2.00204e-08	88.73	81.841	43.798	-0.060511	41479000	24691000	16788000	390	D3YZC7;D3YZC8;Q8R3B7;Q8R3B7-2	390;460;460;387	D3YZC7	D3YZC7	Bromodomain-containing protein 8	Brd8	FRSGVAEAPGGSKAPSIDGKEDLDLAEKMDI	___1	UID4334	1	1294
NaN	NaN	NaN	NaN	0.844611	NaN	NaN	NaN	NaN	NaN	NaN	NaN	S	3	0.996553	2.4552e-99	143.23	136.43	143.23	0.24589	148630000	81805000	66824000	582	D3YZC7;D3YZC8;Q8R3B7;Q8R3B7-2	582;652;652;579	D3YZC7	D3YZC7	Bromodomain-containing protein 8	Brd8	GKGDERPLSAVKTEASPESMLSPSHGSNLIE	___1	UID4337	1;2	1294
NaN	NaN	0.656878	0.636136	0.647476	0.736838	NaN	NaN	0.852656	0.726374	NaN	NaN	T	2	1	3.36074e-16	133.47	106.37	99.451	-0.57557	617750000	390870000	226890000	264	D3YZC7;D3YZC8;Q8R3B7	264;264;264	D3YZC7	D3YZC7	Bromodomain-containing protein 8	Brd8	ITDDSPQKKMLGQKATPPPSPLLSELLKKGS	___1	UID16190	1;2	1294
0.475591	0.465483	0.730246	0.62901	0.620816	0.654476	0.452584	0.38328	0.420225	0.45745	0.507152	0.492281	S	2	0.999987	2.55678e-07	99.451	81.978	99.451	-0.57557	456500000	305820000	150680000	268	D3YZC7;D3YZC8;Q8R3B7	268;268;268	D3YZC7	D3YZC7	Bromodomain-containing protein 8	Brd8	SPQKKMLGQKATPPPSPLLSELLKKGSLLPT	___2	UID23300	2	1294
0.475591	0.465483	0.730246	0.62901	0.620816	0.654476	0.452584	0.38328	0.420225	0.45745	0.507152	0.492281	T	2	1	3.36074e-16	133.47	106.37	99.451	-0.57557	617750000	390870000	226890000	264	D3YZC7;D3YZC8;Q8R3B7	264;264;264	D3YZC7	D3YZC7	Bromodomain-containing protein 8	Brd8	ITDDSPQKKMLGQKATPPPSPLLSELLKKGS	___2	UID35155	1;2	1294
0.674532	0.76419	1.07212	1.11833	0.790716	0.942405	0.618543	0.567229	0.727857	0.741498	0.712762	0.634748	S	2	1	0	390.28	371.46	60.324	-0.49396	1197900000	682210000	515720000	112	A0A1Y7VN62;A0A1Y7VJ63;A0A0R4J175;Q3UQU0	112;18;103;103	A0A1Y7VN62	A0A1Y7VN62	Bromodomain-containing protein 9	Brd9	RKEEKKRKREKEHCDSEGEADAFDPGKKVEV	___1	UID1006	1	305
NaN	NaN	NaN	NaN	NaN	NaN	NaN	NaN	0.294323	0.279812	0.350488	NaN	S	2	0.999455	0	308.78	290.2	308.78	0.13877	129150000	99357000	29788000	384	Q80Y55	384	Q80Y55	Q80Y55	BSD domain-containing protein 1	Bsdc1	SDSGKSTPSNNGKKGSSTDISEDWEKDFDLD	___1	UID11750	1	3679
NaN	NaN	0.168766	0.118623	NaN	0.181314	NaN	NaN	NaN	NaN	NaN	NaN	S	3	0.991358	4.25285e-53	118.74	118.74	118.74	0.18106	106510000	88171000	18337000	214	Q80Y55	214	Q80Y55	Q80Y55	BSD domain-containing protein 1	Bsdc1	QEQARRDALKQRADQSISEEPGWEEEEEELE	___1	UID11752	1	3679
0.557204	0.664668	NaN	NaN	NaN	NaN	NaN	NaN	NaN	0.392325	NaN	NaN	S	3	0.999996	1.90949e-05	107.35	103.36	107.35	0.34915	264060000	154790000	109270000	344	Q8R149;Q8R149-2;F6ZBW5	344;344;43	Q8R149	Q8R149	BUD13 homolog	Bud13	PSLSTNSKYEHDSDLSPPRKRQAKAHFEAKK	___1	UID12886	1;2	4103
NaN	0.57663	0.551312	0.574107	0.567332	0.574965	NaN	NaN	0.580018	0.583221	NaN	NaN	S	3	1	0.000148699	78.95	74.245	64.275	0.27189	725180000	446570000	278610000	148	Q8R149;Q8R149-2	148;148	Q8R149	Q8R149	BUD13 homolog	Bud13	DTSPPRKARHDTPDPSPPRKARHDTPDTSPP	___2	UID31848	2	4103
NaN	NaN	NaN	NaN	0.536281	NaN	NaN	NaN	NaN	NaN	NaN	NaN	S	3	0.794181	0.00250311	65.105	60.39	47.204	0.01332	101570000	59299000	42275000	161	Q8R149;Q8R149-2	161;161	Q8R149	Q8R149	BUD13 homolog	Bud13	DPSPPRKARHDTPDTSPPRKARHDTPDPSPP	___2	UID31849	2	4103
NaN	NaN	NaN	NaN	NaN	0.637673	NaN	NaN	0.583879	0.523078	0.631567	NaN	S	3	0.997567	0.00350477	55.173	49.45	43.408	0.076561	72387000	39348000	33039000	341	Q8R149;Q8R149-2;F6ZBW5	341;341;40	Q8R149	Q8R149	BUD13 homolog	Bud13	PSHPSLSTNSKYEHDSDLSPPRKRQAKAHFE	___2	UID31850	2	4103
NaN	NaN	NaN	NaN	NaN	0.637673	NaN	NaN	0.583879	0.523078	0.631567	NaN	S	3	0.999996	1.90949e-05	107.35	103.36	107.35	0.34915	264060000	154790000	109270000	344	Q8R149;Q8R149-2;F6ZBW5	344;344;43	Q8R149	Q8R149	BUD13 homolog	Bud13	PSLSTNSKYEHDSDLSPPRKRQAKAHFEAKK	___2	UID31851	1;2	4103
NaN	0.57663	0.551312	0.574107	0.567332	0.574965	NaN	NaN	0.580018	0.583221	NaN	NaN	T	3	1	0.000148699	78.95	74.245	64.275	0.27189	725180000	446570000	278610000	144	Q8R149;Q8R149-2	144;144	Q8R149	Q8R149	BUD13 homolog	NA	HDTPDTSPPRKARHDTPDPSPPRKARHDTPD	___2	UID37177	2	4103
NaN	NaN	NaN	NaN	0.536281	NaN	NaN	NaN	NaN	NaN	NaN	NaN	T	3	0.999993	0.00250311	65.105	60.39	65.105	0.30715	101570000	59299000	42275000	157	Q8R149;Q8R149-2	157;157	Q8R149	Q8R149	BUD13 homolog	Bud13	HDTPDPSPPRKARHDTPDTSPPRKARHDTPD	___2	UID37178	2	4103
NaN	0.508867	0.362853	0.366404	0.342191	0.353363	NaN	NaN	0.497682	0.498353	NaN	NaN	S	3	0.957164	1.3151e-104	168.55	160.36	143.63	-0.34805	901440000	628760000	272670000	660	Q80X80	660	Q80X80	Q80X80	C2 domain-containing protein 2-like	C2cd2l	KLIFRRRPRQKEAGLSQSHDDLSNTTATPSV	___1	UID11705	1	3670
0.557091	NaN	NaN	NaN	NaN	NaN	0.507681	0.368677	NaN	NaN	NaN	NaN	S	3	0.962933	7.8898e-271	243.27	236.39	187.16	0.54944	619150000	426690000	192470000	662	Q80X80	662	Q80X80	Q80X80	C2 domain-containing protein 2-like	C2cd2l	IFRRRPRQKEAGLSQSHDDLSNTTATPSVRK	___1	UID11706	1	3670
0.676965	NaN	NaN	NaN	NaN	NaN	NaN	NaN	NaN	NaN	NaN	NaN	S	3	0.967932	8.35357e-05	58.11	51.158	58.11	0.3744	17709000	11730000	5979000	76	D3Z640;E9Q526;Q52KB6-2;Q52KB6-3;Q52KB6	76;453;453;453;453	D3Z640	D3Z640	C2 domain-containing protein 3	C2cd3	FYTVPKSDVGTSELPSEDDGVEPSRTMNQSK	___1	UID4550	1	1370
0.404161	0.388119	NaN	0.433533	0.452165	0.460521	NaN	0.427323	NaN	0.447616	NaN	NaN	S	3	0.901453	6.5932e-175	202.2	190.25	202.2	0.079587	374070000	245290000	128780000	280	E9Q026;Q7TPS5-3;Q7TPS5	280;82;280	E9Q026	E9Q026	C2 domain-containing protein 5	C2cd5	LKEIPFNEDPNPNTHSSGPSTPLKNQTYSFS	___1	UID5065	1;2	1554
NaN	NaN	0.464525	NaN	NaN	NaN	NaN	0.467031	NaN	NaN	0.429794	NaN	S	3	0.772978	7.5951e-175	201.17	201.17	201.17	0.078553	150780000	99939000	50839000	281	E9Q026;Q7TPS5-3;Q7TPS5	281;83;281	E9Q026	E9Q026	C2 domain-containing protein 5	C2cd5	KEIPFNEDPNPNTHSSGPSTPLKNQTYSFSP	___1	UID5066	1;2	1554
NaN	0.479358	NaN	1.07128	NaN	NaN	NaN	NaN	NaN	NaN	NaN	NaN	S	3	0.782922	1.82548e-58	149	149	97.5	-0.26654	226970000	131550000	95425000	260	E9Q026;Q7TPS5-3;Q7TPS5;A0A0N4SW93;Q7TPS5-2	260;62;260;260;260	E9Q026	E9Q026	C2 domain-containing protein 5	C2cd5	LDKLSSPAAFLPACSSPSRELKEIPFNEDPN	___1	UID5069	1	1554
NaN	NaN	0.441067	0.540631	NaN	NaN	NaN	NaN	0.339561	0.356376	0.410875	NaN	S	2	0.987136	2.47803e-27	153.54	135.73	140.57	0.40329	127320000	85626000	41697000	295	E9Q026;Q7TPS5-3;Q7TPS5	295;97;295	E9Q026	E9Q026	C2 domain-containing protein 5	C2cd5	SSGPSTPLKNQTYSFSPSKSYSRQSSSSDTD	___1	UID5070	1	1554
0.622064	0.620211	0.487062	0.455929	NaN	NaN	NaN	NaN	NaN	NaN	NaN	0.863847	S	3	0.773988	3.68794e-49	147.67	141.44	69.133	-0.28595	264190000	168390000	95805000	305	E9Q026;Q7TPS5-3;Q7TPS5	305;107;305	E9Q026	E9Q026	C2 domain-containing protein 5	C2cd5	QTYSFSPSKSYSRQSSSSDTDLSLTPKTGMG	___1	UID5076	1;2	1554
NaN	2.41976	NaN	NaN	NaN	NaN	NaN	NaN	NaN	NaN	NaN	NaN	S	3	0.903383	1.36872e-20	100.64	97.351	69.133	-0.28595	36800000	23624000	13176000	307	E9Q026;Q7TPS5-3;Q7TPS5	307;109;307	E9Q026	E9Q026	C2 domain-containing protein 5	C2cd5	YSFSPSKSYSRQSSSSDTDLSLTPKTGMGSG	___1	UID5078	1;2	1554
NaN	NaN	NaN	NaN	NaN	0.565361	NaN	NaN	NaN	NaN	NaN	NaN	S	3	0.773988	3.68794e-49	147.67	141.44	69.133	-0.28595	264190000	168390000	95805000	305	E9Q026;Q7TPS5-3;Q7TPS5	305;107;305	E9Q026	E9Q026	C2 domain-containing protein 5	C2cd5	QTYSFSPSKSYSRQSSSSDTDLSLTPKTGMG	___2	UID24041	1;2	1554
NaN	NaN	NaN	NaN	NaN	0.565361	NaN	NaN	NaN	NaN	NaN	NaN	S	3	0.903383	1.36872e-20	100.64	97.351	69.133	-0.28595	36800000	23624000	13176000	307	E9Q026;Q7TPS5-3;Q7TPS5	307;109;307	E9Q026	E9Q026	C2 domain-containing protein 5	C2cd5	YSFSPSKSYSRQSSSSDTDLSLTPKTGMGSG	___2	UID24043	1;2	1554
0.654156	NaN	0.72763	0.27421	NaN	NaN	0.572833	0.556818	NaN	NaN	NaN	NaN	S	3	0.999791	2.28695e-55	134.68	128.18	81.888	-0.10116	123580000	64969000	58607000	452	O09047	452	O09047	O09047	C3a anaphylatoxin chemotactic receptor	C3ar1	KKARQSIKGILEAAFSEELTHSTNCTQDKAS	___1	UID7227	1;2	2144
NaN	NaN	0.890469	1.29999	NaN	NaN	NaN	NaN	NaN	NaN	NaN	NaN	S	3	0.999791	2.28695e-55	134.68	128.18	81.888	-0.10116	123580000	64969000	58607000	452	O09047	452	O09047	O09047	C3a anaphylatoxin chemotactic receptor	C3ar1	KKARQSIKGILEAAFSEELTHSTNCTQDKAS	___2	UID26192	1;2	2144
NaN	NaN	0.890469	1.29999	NaN	NaN	NaN	NaN	NaN	NaN	NaN	NaN	T	3	0.990862	4.18193e-11	81.888	75.455	81.888	-0.10116	79158000	36630000	42528000	456	O09047	456	O09047	O09047	C3a anaphylatoxin chemotactic receptor	C3ar1	QSIKGILEAAFSEELTHSTNCTQDKASSKRN	___2	UID35832	2	2144
0.415589	0.420537	0.32998	0.283955	0.452273	0.58845	0.389608	0.291741	0.266011	NaN	NaN	0.266013	S	2	0.927152	1.41492e-65	192.18	185.63	192.18	-0.15218	668460000	491350000	177110000	344	P30993	344	P30993	P30993	C5a anaphylatoxin chemotactic receptor 1	C5ar1	VGRDSKTFTPSTTDTSTRKSQAV________	___1	UID8124	1	2498
NaN	NaN	0.146012	0.146148	NaN	0.154898	NaN	NaN	NaN	0.210797	0.208935	0.220319	S	2	1	0.000925178	56.569	56.569	40.941	0.62191	2190900000	1797600000	393350000	164	A0A0R4IZW5;P09803	164;164	A0A0R4IZW5	A0A0R4IZW5	Cadherin-1;E-Cad/CTF1;E-Cad/CTF2;E-Cad/CTF3	Cdh1	PGLRRQKRDWVIPPISCPENEKGEFPKNLVQ	___1	UID779	1	225
NaN	NaN	NaN	NaN	1.65489	1.20818	NaN	NaN	0.808287	0.71806	NaN	NaN	S	2	1	0.00319658	105.98	89.837	105.98	0.15636	135620000	35007000	100610000	788	P55288	788	P55288	P55288	Cadherin-11	Cdh11	QNWGPRFKKLADLYGSKDTFDDDS_______	___1	UID8517	1	2674
NaN	0.234709	0.224384	0.236781	0.247956	0.242266	0.316841	NaN	0.220987	0.220603	0.263793	0.226761	S	3	0.999982	4.3734e-181	177.99	177.99	177.99	-0.16217	2520200000	1961000000	559160000	731	D3YYT0;P15116	731;788	D3YYT0	D3YYT0	Cadherin-2	Cdh2	YDEEGGGEEDQDYDLSQLQQPDTVEPDAIKP	___1	UID4305	1	1281
NaN	0.663473	0.43414	0.412184	NaN	NaN	NaN	NaN	0.788472	0.641646	NaN	0.522427	S	2	1	1.47703e-15	126.07	115.12	61.732	-0.17966	382680000	244160000	138520000	32	Q9JHG6-3;Q9JHG6-4;Q9JHG6-2;Q9JHG6;B0QZL9;A2A994;Q9JKK0	32;112;112;165;105;152;152	Q9JHG6-3;Q9JKK0	Q9JHG6-3	Calcipressin-1;Calcipressin-3	Rcan1;Rcan3	APPNPDKQFLISPPASPPVGWKQVEDATPVI;LPPQPTKQFLISPPASPPVGWKQSEDAMPVI	___1	UID14325	1;2	4730;4772
0.46187	0.359316	0.596286	0.750222	0.904282	0.837798	NaN	NaN	0.609218	0.572985	0.546486	0.672342	S	2	1	1.47703e-15	126.07	115.12	61.732	-0.17966	365780000	234440000	131340000	28	Q9JHG6-3;Q9JHG6-4;Q9JHG6-2;Q9JHG6;B0QZL9;A2A994;Q9JKK0	28;108;108;161;101;148;148	Q9JHG6-3;Q9JKK0	Q9JHG6-3	Calcipressin-1;Calcipressin-3	Rcan1;Rcan3	KSYLLPPQPTKQFLISPPASPPVGWKQSEDA;SSHLAPPNPDKQFLISPPASPPVGWKQVEDA	___2	UID33289	2	4730;4772
0.46187	0.359316	0.596286	0.750222	0.904282	0.837798	NaN	NaN	0.609218	0.572985	0.546486	0.672342	S	2	1	1.47703e-15	126.07	115.12	61.732	-0.17966	382680000	244160000	138520000	32	Q9JHG6-3;Q9JHG6-4;Q9JHG6-2;Q9JHG6;B0QZL9;A2A994;Q9JKK0	32;112;112;165;105;152;152	Q9JHG6-3;Q9JKK0	Q9JHG6-3	Calcipressin-1;Calcipressin-3	Rcan1;Rcan3	APPNPDKQFLISPPASPPVGWKQVEDATPVI;LPPQPTKQFLISPPASPPVGWKQSEDAMPVI	___2	UID33290	1;2	4730;4772
NaN	NaN	0.489113	NaN	NaN	NaN	NaN	NaN	0.427282	0.352905	0.341053	0.438183	S	2	1	0.000508292	128.36	85.56	105.03	0.13687	46719000	33041000	13678000	444	Q9R1W5	444	Q9R1W5	Q9R1W5	Calcitonin gene-related peptide type 1 receptor	Calcrl	QGYSHDCPTEHLNGKSIQDIENVALKSENMY	___1	UID14660	1	4862
0.196835	0.158606	0.210469	0.261045	0.199926	0.273174	NaN	NaN	0.371967	NaN	0.53161	0.313453	S	3	1	2.3596e-259	212.66	212.66	212.66	-0.0092316	967170000	771040000	196130000	88	P49070	88	P49070	P49070	Calcium signal-modulating cyclophilin ligand	Camlg	SLSIPSVSKRVVLGDSVDGGGADQLGGVAEV	___1	UID8353	1	2608
NaN	NaN	0.82725	0.7725	NaN	NaN	NaN	NaN	0.243625	0.192948	NaN	NaN	T	2	0.980885	2.15066e-44	136.14	124.23	136.14	-0.22636	407960000	265940000	142020000	133	D3Z368;Q91YS8	133;177	D3Z368	D3Z368	Calcium/calmodulin-dependent protein kinase type 1	Camk1	DFGLSKMEDPGSVLSTACGTPGYVAPEVLAQ	___1	UID16218	1	1338
0.316455	NaN	0.7198	0.290152	NaN	NaN	NaN	0.335278	0.211351	0.298911	0.372014	0.369228	S	3	0.980897	3.1568e-168	237.15	216.99	196.22	0.50563	405550000	295300000	110250000	344	F8WIS9;P11798-2	344;55	F8WIS9	F8WIS9	Calcium/calmodulin-dependent protein kinase type II subunit alpha	Camk2a	KRKSSSSVQLMESSESTNTTIEDEDTKVRKQ	___1	UID6806	1	1929
0.356682	0.395847	NaN	0.507007	0.400906	0.349133	0.412423	0.436194	0.485606	0.421603	NaN	0.445482	T	2	0.999907	2.6261e-195	241.3	230.39	194.01	0.16401	439500000	288290000	151210000	48	F8WHB5;P11798	48;337	F8WHB5	F8WHB5	Calcium/calmodulin-dependent protein kinase type II subunit alpha	Camk2a	KKNDGVKESSESTNTTIEDEDTKVRKQEIIK	___1	UID16739	1	1913
NaN	NaN	0.446994	0.387406	NaN	NaN	NaN	NaN	NaN	NaN	NaN	NaN	T	2	0.791526	5.0979e-103	169.85	152.44	139.98	0.52988	42830000	31803000	11026000	347	F8WIS9;P11798-2	347;58	F8WIS9	F8WIS9	Calcium/calmodulin-dependent protein kinase type II subunit alpha	Camk2a	SSSSVQLMESSESTNTTIEDEDTKVRKQEII	___1	UID16753	1	1929
0.38183	0.287995	0.384706	0.510852	NaN	NaN	NaN	0.416112	NaN	0.310425	NaN	0.357706	T	3	0.97713	6.66704e-74	140.42	137.08	105.58	0.091066	199130000	141470000	57661000	348	F8WIS9;P11798-2	348;59	F8WIS9	F8WIS9	Calcium/calmodulin-dependent protein kinase type II subunit alpha	Camk2a	SSSVQLMESSESTNTTIEDEDTKVRKQEIIK	___1	UID16754	1	1929
NaN	NaN	NaN	1.06634	0.159956	NaN	NaN	0.256145	NaN	NaN	0.146472	NaN	S	2	0.884408	1.50378e-07	120.3	114.46	118.33	0.24606	74730000	64251000	10478000	334	Q5SVI9;Q5SVI0;Q5SVI2;Q5SVJ1;Q5SVI3;Q5SVI1;Q5SVJ0;P28652	334;373;384;358;373;358;397;397	Q5SVI9	Q5SVI9	Calcium/calmodulin-dependent protein kinase type II subunit beta	Camk2b	SLLNKKADGVKESSDSTNTTIEDEDAKARKQ	___1	UID10358	1	3244
NaN	NaN	NaN	NaN	0.325065	NaN	NaN	NaN	NaN	NaN	NaN	NaN	T	2	0.908172	0.00249443	78.902	69.567	78.902	1.7998	7877400	6786600	1090800	338	Q5SVI9;Q5SVI0;Q5SVI2;Q5SVJ1;Q5SVI3;Q5SVI1;Q5SVJ0;P28652	338;377;388;362;377;362;401;401	Q5SVI9	Q5SVI9	Calcium/calmodulin-dependent protein kinase type II subunit beta	Camk2b	KKADGVKESSDSTNTTIEDEDAKARKQEIIK	___1	UID17654	1	3244
0.621801	0.637992	0.602321	0.581263	0.589648	0.637955	NaN	NaN	0.63938	0.630217	0.705561	0.680806	S	4	0.869487	0	229.81	219.24	229.81	0.0090551	2793400000	1536400000	1257000000	364	E9Q1T1;A0A0G2JGS4;E9Q1W0;Q6PHZ2-5	364;364;364;364	E9Q1T1;E9Q1W0	E9Q1T1	Calcium/calmodulin-dependent protein kinase type II subunit delta	Camk2d	EPQTTVIHNPDGNKESTESSNTTIEDEDVKA	___1	UID598	1;3	167;1581
NaN	NaN	NaN	NaN	NaN	NaN	NaN	0.491731	NaN	NaN	NaN	NaN	S	2	0.866443	3.8928e-102	192.4	181.82	156.11	-0.36329	442810000	254930000	187880000	367	E9Q1T1;A0A0G2JGS4;E9Q1W0;Q6PHZ2-5	367;367;367;367	E9Q1T1;E9Q1W0	E9Q1T1	Calcium/calmodulin-dependent protein kinase type II subunit delta	Camk2d	TTVIHNPDGNKESTESSNTTIEDEDVKARKQ	___1	UID599	1;2	167;1581
NaN	NaN	0.593055	0.509735	0.567	0.468467	0.428797	0.458788	0.482549	0.478937	0.551454	0.461	S	2	0.983689	2.71361e-62	164.09	153.04	150.59	-0.89424	705800000	425420000	280380000	368	E9Q1T1;A0A0G2JGS4;E9Q1W0;Q6PHZ2-5	368;368;368;368	E9Q1T1;E9Q1W0	E9Q1T1	Calcium/calmodulin-dependent protein kinase type II subunit delta	Camk2d	TVIHNPDGNKESTESSNTTIEDEDVKARKQE	___1	UID600	1;2;3	167;1581
0.169674	0.221719	0.278218	0.249501	0.397705	0.360668	NaN	NaN	0.219193	0.242156	0.480766	0.435055	S	2	0.999995	4.5287e-240	254.59	216.4	233.14	-0.68333	1228200000	918520000	309670000	315	E9Q1T1;A0A0G2JGS4;E9Q1W0;Q6PHZ2-5;Q5SVI9;Q5SVI0;Q5SVI2;Q5SVJ1;Q5SVI1;Q6PHZ2;Q8CCM0;Q6PHZ2-4	315;315;315;315;315;315;326;315;315;315;315;315	E9Q1T1;E9Q1W0;Q5SVI9;Q6PHZ2;Q6PHZ2-4	E9Q1T1	Calcium/calmodulin-dependent protein kinase type II subunit delta	Camk2d;Camk2b	LKGAILTTMLATRNFSAAKSLLKKPDGVKEP;LKGAILTTMLATRNFSAAKSLLKKPDGVKES;LKGAILTTMLATRNFSAAKSLLKKPDGVKIN;LKGAILTTMLATRNFSAAKSLLNKKADGVKE	___1	UID601	1	167;1581;3244;3528;3529
NaN	0.343229	0.220093	0.246911	0.271668	NaN	0.329458	NaN	0.3028	0.306254	0.323511	NaN	S	3	0.925963	0	309.83	299.59	265.07	0.30662	5275900000	3836700000	1439200000	330	Q6PHZ2;Q8CCM0	330;330	Q6PHZ2	Q6PHZ2	Calcium/calmodulin-dependent protein kinase type II subunit delta	Camk2d	SAAKSLLKKPDGVKESTESSNTTIEDEDVKA	___1	UID11314	1;2;3;4	3528
NaN	NaN	NaN	NaN	NaN	NaN	NaN	0.491731	NaN	NaN	NaN	NaN	S	3	0.967267	2.328e-155	192.78	192.78	126.25	-0.032747	4468200000	2955100000	1513100000	333	Q6PHZ2;Q8CCM0	333;333	Q6PHZ2	Q6PHZ2	Calcium/calmodulin-dependent protein kinase type II subunit delta	Camk2d	KSLLKKPDGVKESTESSNTTIEDEDVKARKQ	___1	UID11315	1;2;3;4	3528
NaN	NaN	0.593055	0.509735	0.567	0.468467	0.428797	0.458788	0.482549	0.478937	0.551454	0.461	S	2	0.983689	2.71361e-62	164.09	153.04	150.59	-0.89424	1569500000	984340000	585150000	334	Q6PHZ2;Q8CCM0	334;334	Q6PHZ2	Q6PHZ2	Calcium/calmodulin-dependent protein kinase type II subunit delta	Camk2d	SLLKKPDGVKESTESSNTTIEDEDVKARKQE	___1	UID11316	1;2;3;4	3528
0.422908	0.426778	0.328127	0.361254	0.365347	0.365043	0.469019	0.473594	0.350993	0.369933	0.451281	0.45219	S	3	0.99827	0	499.21	486.29	393.03	-0.20769	32031000000	20832000000	11199000000	344	Q6PHZ2-4	344	Q6PHZ2-4	Q6PHZ2-4	Calcium/calmodulin-dependent protein kinase type II subunit delta	Camk2d	EPQTTVIHNPDGNKESTESSNTTIEDEDVKA	___1	UID11317	1;2;3;4	3529
NaN	NaN	NaN	NaN	NaN	NaN	NaN	0.491731	NaN	NaN	NaN	NaN	S	3	0.979347	0	255.04	244.59	149.16	0.75697	11032000000	6977600000	4054200000	347	Q6PHZ2-4	347	Q6PHZ2-4	Q6PHZ2-4	Calcium/calmodulin-dependent protein kinase type II subunit delta	Camk2d	TTVIHNPDGNKESTESSNTTIEDEDVKARKQ	___1	UID11318	1;2;3;4	3529
NaN	NaN	0.593055	0.509735	0.567	0.468467	0.428797	0.458788	0.482549	0.478937	0.551454	0.461	S	2	0.983689	0	226.39	213.71	150.59	-0.89424	2802000000	1771300000	1030700000	348	Q6PHZ2-4	348	Q6PHZ2-4	Q6PHZ2-4	Calcium/calmodulin-dependent protein kinase type II subunit delta	Camk2d	TVIHNPDGNKESTESSNTTIEDEDVKARKQE	___1	UID11319	1;2;3;4	3529
0.506243	0.520671	0.476785	0.489612	0.487451	0.533435	0.548662	NaN	0.434918	0.479721	0.554514	0.537708	T	2	0.988687	1.4625e-258	221.59	209.01	210.34	-0.17166	1790000000	1111900000	678060000	365	E9Q1T1;A0A0G2JGS4;E9Q1W0;Q6PHZ2-5	365;365;365;365	E9Q1T1;E9Q1W0	E9Q1T1	Calcium/calmodulin-dependent protein kinase type II subunit delta	Camk2d	PQTTVIHNPDGNKESTESSNTTIEDEDVKAR	___1	UID15183	1;2	167;1581
0.349016	NaN	NaN	NaN	NaN	NaN	0.440999	0.461056	NaN	NaN	NaN	NaN	T	2	0.957198	7.4108e-217	249.41	231.27	60.918	0.019712	2133600000	1407000000	726530000	370	E9Q1T1;A0A0G2JGS4;E9Q1W0;Q6PHZ2-5	370;370;370;370	E9Q1T1;E9Q1W0	E9Q1T1	Calcium/calmodulin-dependent protein kinase type II subunit delta	Camk2d	IHNPDGNKESTESSNTTIEDEDVKARKQEII	___1	UID15184	1;2;3	167;1581
NaN	0.480017	0.428788	0.419054	0.43746	0.424035	NaN	NaN	0.477979	0.449622	0.472236	0.478184	T	2	0.999979	0	277.94	262.79	277.94	0.10151	6052300000	3924200000	2128100000	371	E9Q1T1;A0A0G2JGS4;E9Q1W0;Q6PHZ2-5	371;371;371;371	E9Q1T1;E9Q1W0	E9Q1T1	Calcium/calmodulin-dependent protein kinase type II subunit delta	Camk2d	HNPDGNKESTESSNTTIEDEDVKARKQEIIK	___1	UID15185	1;2;3	167;1581
NaN	0.200032	NaN	0.537152	NaN	NaN	NaN	NaN	0.210837	0.166395	0.490536	0.489933	T	3	0.871508	2.22464e-11	91.207	78.824	57.496	-0.1125	138750000	105300000	33452000	311	E9Q1T1;A0A0G2JGS4;E9Q1W0;Q6PHZ2-5;Q5SVI9;Q5SVI0;Q5SVI2;Q5SVJ1;Q5SVI1;Q6PHZ2;Q8CCM0;Q6PHZ2-4	311;311;311;311;311;311;322;311;311;311;311;311	E9Q1T1;E9Q1W0;Q5SVI9;Q6PHZ2;Q6PHZ2-4	E9Q1T1	Calcium/calmodulin-dependent protein kinase type II subunit delta	Camk2d;Camk2b	ARRKLKGAILTTMLATRNFSAAKSLLKKPDG;ARRKLKGAILTTMLATRNFSAAKSLLNKKAD	___1	UID15186	1	167;1581;3244;3528;3529
0.506243	0.520671	0.476785	0.347694	0.487451	0.533435	0.548662	0.358793	0.434918	0.479721	0.554514	0.437512	T	2	0.988687	0	313.91	313.91	210.34	-0.17166	9872100000	6910700000	2961400000	331	Q6PHZ2;Q8CCM0	331;331	Q6PHZ2	Q6PHZ2	Calcium/calmodulin-dependent protein kinase type II subunit delta	Camk2d	AAKSLLKKPDGVKESTESSNTTIEDEDVKAR	___1	UID17873	1;2;3;4	3528
0.349016	NaN	NaN	NaN	NaN	NaN	0.440999	0.461056	NaN	NaN	NaN	NaN	T	3	0.994911	7.4108e-217	249.41	231.27	96.44	0.12592	3884300000	2602100000	1282200000	336	Q6PHZ2;Q8CCM0	336;336	Q6PHZ2	Q6PHZ2	Calcium/calmodulin-dependent protein kinase type II subunit delta	Camk2d	LKKPDGVKESTESSNTTIEDEDVKARKQEII	___1	UID17874	1;2;3;4	3528
NaN	0.480017	0.428788	0.419054	0.43746	0.424035	NaN	NaN	0.477979	0.449622	0.472236	0.478184	T	2	0.999979	0	277.94	262.79	277.94	0.10151	11552000000	7929100000	3623300000	337	Q6PHZ2;Q8CCM0	337;337	Q6PHZ2	Q6PHZ2	Calcium/calmodulin-dependent protein kinase type II subunit delta	Camk2d	KKPDGVKESTESSNTTIEDEDVKARKQEIIK	___1	UID17875	1;2;3;4	3528
NaN	NaN	NaN	NaN	NaN	0.326336	0.460391	0.494607	0.391997	0.382099	0.450277	NaN	T	3	0.927934	7.20303e-84	135.59	129.98	129.31	0.42264	17682000000	11639000000	6043000000	332	Q6PHZ2-4	332	Q6PHZ2-4	Q6PHZ2-4	Calcium/calmodulin-dependent protein kinase type II subunit delta	Camk2d	AKSLLKKPDGVKEPQTTVIHNPDGNKESTES	___1	UID17876	1;2;3;4	3529
0.436834	0.383949	0.355183	0.359139	NaN	0.412627	0.469059	0.391534	0.309838	NaN	NaN	0.457961	T	4	0.970293	4.6286e-100	140.3	132.73	110.79	-0.19951	24473000000	16207000000	8266000000	333	Q6PHZ2-4	333	Q6PHZ2-4	Q6PHZ2-4	Calcium/calmodulin-dependent protein kinase type II subunit delta	Camk2d	KSLLKKPDGVKEPQTTVIHNPDGNKESTESS	___1	UID17877	1;2;3;4	3529
0.506243	0.520671	0.476785	0.489612	0.487451	0.533435	0.548662	NaN	0.434918	0.479721	0.554514	0.537708	T	2	0.988687	5.1764e-284	224.54	205.29	210.34	-0.17166	4581300000	2923700000	1657600000	345	Q6PHZ2-4	345	Q6PHZ2-4	Q6PHZ2-4	Calcium/calmodulin-dependent protein kinase type II subunit delta	Camk2d	PQTTVIHNPDGNKESTESSNTTIEDEDVKAR	___1	UID17878	1;2;3;4	3529
0.349016	NaN	NaN	NaN	NaN	NaN	0.440999	0.461056	NaN	NaN	NaN	NaN	T	2	0.957198	7.4108e-217	249.41	231.27	60.918	0.019712	6932900000	4658200000	2274700000	350	Q6PHZ2-4	350	Q6PHZ2-4	Q6PHZ2-4	Calcium/calmodulin-dependent protein kinase type II subunit delta	Camk2d	IHNPDGNKESTESSNTTIEDEDVKARKQEII	___1	UID17879	1;2;3;4	3529
NaN	0.480017	0.428788	0.419054	0.43746	0.424035	NaN	NaN	0.477979	0.449622	0.472236	0.478184	T	2	0.999979	0	277.94	262.79	277.94	0.10151	7526300000	4909000000	2617200000	351	Q6PHZ2-4	351	Q6PHZ2-4	Q6PHZ2-4	Calcium/calmodulin-dependent protein kinase type II subunit delta	Camk2d	HNPDGNKESTESSNTTIEDEDVKARKQEIIK	___1	UID17880	1;2;3;4	3529
NaN	NaN	NaN	NaN	NaN	NaN	0.655707	NaN	NaN	NaN	0.621562	NaN	S	2	0.866443	3.8928e-102	192.4	181.82	156.11	-0.36329	442810000	254930000	187880000	367	E9Q1T1;A0A0G2JGS4;E9Q1W0;Q6PHZ2-5	367;367;367;367	E9Q1T1;E9Q1W0	E9Q1T1	Calcium/calmodulin-dependent protein kinase type II subunit delta	Camk2d	TTVIHNPDGNKESTESSNTTIEDEDVKARKQ	___2	UID19564	1;2	167;1581
NaN	NaN	NaN	0.628308	NaN	NaN	NaN	NaN	0.640287	NaN	NaN	0.601651	S	2	0.983689	2.71361e-62	164.09	153.04	150.59	-0.89424	705800000	425420000	280380000	368	E9Q1T1;A0A0G2JGS4;E9Q1W0;Q6PHZ2-5	368;368;368;368	E9Q1T1;E9Q1W0	E9Q1T1	Calcium/calmodulin-dependent protein kinase type II subunit delta	Camk2d	TVIHNPDGNKESTESSNTTIEDEDVKARKQE	___2	UID19565	1;2;3	167;1581
0.252504	NaN	0.365837	NaN	0.21147	NaN	0.726327	0.310092	0.389819	NaN	NaN	0.360044	S	3	0.925963	0	309.83	299.59	265.07	0.30662	5275900000	3836700000	1439200000	330	Q6PHZ2;Q8CCM0	330;330	Q6PHZ2	Q6PHZ2	Calcium/calmodulin-dependent protein kinase type II subunit delta	Camk2d	SAAKSLLKKPDGVKESTESSNTTIEDEDVKA	___2	UID30279	1;2;3;4	3528
0.424358	0.416734	0.365837	0.37687	0.350153	0.350821	0.690116	0.518122	0.389819	0.363056	0.429096	0.417644	S	3	0.967267	2.328e-155	192.78	192.78	126.25	-0.032747	4468200000	2955100000	1513100000	333	Q6PHZ2;Q8CCM0	333;333	Q6PHZ2	Q6PHZ2	Calcium/calmodulin-dependent protein kinase type II subunit delta	Camk2d	KSLLKKPDGVKESTESSNTTIEDEDVKARKQ	___2	UID30280	1;2;3;4	3528
NaN	NaN	NaN	0.628308	NaN	NaN	0.411552	NaN	0.640287	NaN	NaN	0.601651	S	2	0.983689	2.71361e-62	164.09	153.04	150.59	-0.89424	1569500000	984340000	585150000	334	Q6PHZ2;Q8CCM0	334;334	Q6PHZ2	Q6PHZ2	Calcium/calmodulin-dependent protein kinase type II subunit delta	Camk2d	SLLKKPDGVKESTESSNTTIEDEDVKARKQE	___2	UID30281	1;2;3;4	3528
0.48817	0.527589	0.428986	NaN	0.313628	0.403741	0.474811	0.491883	0.457229	0.301477	0.458148	0.47628	S	3	0.99827	0	499.21	486.29	393.03	-0.20769	32031000000	20832000000	11199000000	344	Q6PHZ2-4	344	Q6PHZ2-4	Q6PHZ2-4	Calcium/calmodulin-dependent protein kinase type II subunit delta	Camk2d	EPQTTVIHNPDGNKESTESSNTTIEDEDVKA	___2	UID30282	1;2;3;4	3529
0.48817	NaN	0.428986	NaN	0.385956	0.403741	0.557978	0.499387	0.434572	0.437931	0.458148	0.47628	S	3	0.979347	0	255.04	244.59	149.16	0.75697	11032000000	6977600000	4054200000	347	Q6PHZ2-4	347	Q6PHZ2-4	Q6PHZ2-4	Calcium/calmodulin-dependent protein kinase type II subunit delta	Camk2d	TTVIHNPDGNKESTESSNTTIEDEDVKARKQ	___2	UID30283	1;2;3;4	3529
NaN	0.527589	NaN	0.628308	NaN	NaN	NaN	NaN	0.640287	0.438799	NaN	0.601651	S	2	0.983689	0	226.39	213.71	150.59	-0.89424	2802000000	1771300000	1030700000	348	Q6PHZ2-4	348	Q6PHZ2-4	Q6PHZ2-4	Calcium/calmodulin-dependent protein kinase type II subunit delta	Camk2d	TVIHNPDGNKESTESSNTTIEDEDVKARKQE	___2	UID30284	1;2;3;4	3529
NaN	NaN	NaN	NaN	NaN	NaN	NaN	0.68606	0.660308	0.667015	0.736246	NaN	T	2	0.988687	1.4625e-258	221.59	209.01	210.34	-0.17166	1790000000	1111900000	678060000	365	E9Q1T1;A0A0G2JGS4;E9Q1W0;Q6PHZ2-5	365;365;365;365	E9Q1T1;E9Q1W0	E9Q1T1	Calcium/calmodulin-dependent protein kinase type II subunit delta	Camk2d	PQTTVIHNPDGNKESTESSNTTIEDEDVKAR	___2	UID34148	1;2	167;1581
NaN	NaN	NaN	NaN	NaN	NaN	NaN	0.572768	NaN	NaN	NaN	NaN	T	2	0.957198	7.4108e-217	249.41	231.27	60.918	0.019712	2133600000	1407000000	726530000	370	E9Q1T1;A0A0G2JGS4;E9Q1W0;Q6PHZ2-5	370;370;370;370	E9Q1T1;E9Q1W0	E9Q1T1	Calcium/calmodulin-dependent protein kinase type II subunit delta	Camk2d	IHNPDGNKESTESSNTTIEDEDVKARKQEII	___2	UID34149	1;2;3	167;1581
0.676441	0.5755	0.980902	0.628308	0.519604	0.507387	0.586382	0.592233	0.650222	0.667015	0.676479	0.639226	T	2	0.999979	0	277.94	262.79	277.94	0.10151	6052300000	3924200000	2128100000	371	E9Q1T1;A0A0G2JGS4;E9Q1W0;Q6PHZ2-5	371;371;371;371	E9Q1T1;E9Q1W0	E9Q1T1	Calcium/calmodulin-dependent protein kinase type II subunit delta	Camk2d	HNPDGNKESTESSNTTIEDEDVKARKQEIIK	___2	UID34150	1;2;3	167;1581
NaN	0.307517	0.173355	0.255273	0.350153	0.279411	0.546738	0.549152	0.374238	0.363056	0.429096	NaN	T	2	0.988687	0	313.91	313.91	210.34	-0.17166	9872100000	6910700000	2961400000	331	Q6PHZ2;Q8CCM0	331;331	Q6PHZ2	Q6PHZ2	Calcium/calmodulin-dependent protein kinase type II subunit delta	Camk2d	AAKSLLKKPDGVKESTESSNTTIEDEDVKAR	___2	UID36838	1;2;3;4	3528
NaN	NaN	NaN	NaN	NaN	NaN	NaN	0.572768	0.212108	NaN	NaN	NaN	T	3	0.994911	7.4108e-217	249.41	231.27	96.44	0.12592	3884300000	2602100000	1282200000	336	Q6PHZ2;Q8CCM0	336;336	Q6PHZ2	Q6PHZ2	Calcium/calmodulin-dependent protein kinase type II subunit delta	Camk2d	LKKPDGVKESTESSNTTIEDEDVKARKQEII	___2	UID36839	1;2;3;4	3528
0.676441	0.489411	0.914452	0.628308	0.331486	0.507387	0.446305	0.556332	0.650222	0.400097	0.621562	0.601651	T	2	0.999979	0	277.94	262.79	277.94	0.10151	11552000000	7929100000	3623300000	337	Q6PHZ2;Q8CCM0	337;337	Q6PHZ2	Q6PHZ2	Calcium/calmodulin-dependent protein kinase type II subunit delta	Camk2d	KKPDGVKESTESSNTTIEDEDVKARKQEIIK	___2	UID36840	1;2;3;4	3528
NaN	0.227574	0.362794	NaN	NaN	NaN	0.447288	NaN	NaN	NaN	NaN	NaN	T	3	0.927934	7.20303e-84	135.59	129.98	129.31	0.42264	17682000000	11639000000	6043000000	332	Q6PHZ2-4	332	Q6PHZ2-4	Q6PHZ2-4	Calcium/calmodulin-dependent protein kinase type II subunit delta	Camk2d	AKSLLKKPDGVKEPQTTVIHNPDGNKESTES	___2	UID36841	1;2;3;4	3529
0.514516	NaN	0.417758	0.415614	0.383829	0.196001	NaN	0.499387	NaN	NaN	NaN	0.47918	T	4	0.970293	4.6286e-100	140.3	132.73	110.79	-0.19951	24473000000	16207000000	8266000000	333	Q6PHZ2-4	333	Q6PHZ2-4	Q6PHZ2-4	Calcium/calmodulin-dependent protein kinase type II subunit delta	Camk2d	KSLLKKPDGVKEPQTTVIHNPDGNKESTESS	___2	UID36842	1;2;3;4	3529
NaN	NaN	0.18054	NaN	NaN	NaN	NaN	0.68606	0.535677	0.667015	0.736246	NaN	T	2	0.988687	5.1764e-284	224.54	205.29	210.34	-0.17166	4581300000	2923700000	1657600000	345	Q6PHZ2-4	345	Q6PHZ2-4	Q6PHZ2-4	Calcium/calmodulin-dependent protein kinase type II subunit delta	Camk2d	PQTTVIHNPDGNKESTESSNTTIEDEDVKAR	___2	UID36843	1;2;3;4	3529
NaN	NaN	NaN	NaN	NaN	NaN	NaN	0.572768	NaN	0.207541	NaN	NaN	T	2	0.957198	7.4108e-217	249.41	231.27	60.918	0.019712	6932900000	4658200000	2274700000	350	Q6PHZ2-4	350	Q6PHZ2-4	Q6PHZ2-4	Calcium/calmodulin-dependent protein kinase type II subunit delta	Camk2d	IHNPDGNKESTESSNTTIEDEDVKARKQEII	___2	UID36844	1;2;3;4	3529
0.676441	0.5755	0.980902	0.628308	0.519604	0.507387	0.586382	0.592233	0.650222	0.667015	0.676479	0.639226	T	2	0.999979	0	277.94	262.79	277.94	0.10151	7526300000	4909000000	2617200000	351	Q6PHZ2-4	351	Q6PHZ2-4	Q6PHZ2-4	Calcium/calmodulin-dependent protein kinase type II subunit delta	Camk2d	HNPDGNKESTESSNTTIEDEDVKARKQEIIK	___2	UID36845	1;2;3;4	3529
0.349026	NaN	0.353151	0.309247	NaN	0.302083	NaN	0.492278	0.305885	0.364493	0.433316	0.43035	S	3	0.925963	0	309.83	299.59	265.07	0.30662	5275900000	3836700000	1439200000	330	Q6PHZ2;Q8CCM0	330;330	Q6PHZ2	Q6PHZ2	Calcium/calmodulin-dependent protein kinase type II subunit delta	Camk2d	SAAKSLLKKPDGVKESTESSNTTIEDEDVKA	___3	UID49244	1;2;3;4	3528
0.349026	0.372823	0.342854	0.309247	0.301148	0.250521	NaN	0.492278	0.403784	0.414438	0.421825	0.330262	S	3	0.967267	2.328e-155	192.78	192.78	126.25	-0.032747	4468200000	2955100000	1513100000	333	Q6PHZ2;Q8CCM0	333;333	Q6PHZ2	Q6PHZ2	Calcium/calmodulin-dependent protein kinase type II subunit delta	Camk2d	KSLLKKPDGVKESTESSNTTIEDEDVKARKQ	___3	UID49245	1;2;3;4	3528
0.368484	NaN	NaN	NaN	NaN	0.352936	NaN	0.492278	0.305885	0.414438	0.433316	0.43035	S	2	0.983689	2.71361e-62	164.09	153.04	150.59	-0.89424	1569500000	984340000	585150000	334	Q6PHZ2;Q8CCM0	334;334	Q6PHZ2	Q6PHZ2	Calcium/calmodulin-dependent protein kinase type II subunit delta	Camk2d	SLLKKPDGVKESTESSNTTIEDEDVKARKQE	___3	UID49246	1;2;3;4	3528
0.449011	0.506589	0.351446	0.345292	0.424511	0.346533	NaN	NaN	0.439965	NaN	0.387411	0.385475	S	3	0.99827	0	499.21	486.29	393.03	-0.20769	32031000000	20832000000	11199000000	344	Q6PHZ2-4	344	Q6PHZ2-4	Q6PHZ2-4	Calcium/calmodulin-dependent protein kinase type II subunit delta	Camk2d	EPQTTVIHNPDGNKESTESSNTTIEDEDVKA	___3	UID49247	1;2;3;4	3529
0.449011	0.552458	0.351446	0.345292	0.36483	0.377596	NaN	NaN	0.44219	0.416994	0.430247	0.385475	S	3	0.979347	0	255.04	244.59	149.16	0.75697	11032000000	6977600000	4054200000	347	Q6PHZ2-4	347	Q6PHZ2-4	Q6PHZ2-4	Calcium/calmodulin-dependent protein kinase type II subunit delta	Camk2d	TTVIHNPDGNKESTESSNTTIEDEDVKARKQ	___3	UID49248	1;2;3;4	3529
NaN	0.460325	0.408184	0.408458	0.328353	NaN	NaN	0.497524	NaN	0.428554	0.387411	NaN	S	2	0.983689	0	226.39	213.71	150.59	-0.89424	2802000000	1771300000	1030700000	348	Q6PHZ2-4	348	Q6PHZ2-4	Q6PHZ2-4	Calcium/calmodulin-dependent protein kinase type II subunit delta	Camk2d	TVIHNPDGNKESTESSNTTIEDEDVKARKQE	___3	UID49249	1;2;3;4	3529
NaN	NaN	NaN	NaN	NaN	NaN	NaN	NaN	NaN	NaN	0.396679	0.451648	T	2	0.957198	7.4108e-217	249.41	231.27	60.918	0.019712	2133600000	1407000000	726530000	370	E9Q1T1;A0A0G2JGS4;E9Q1W0;Q6PHZ2-5	370;370;370;370	E9Q1T1;E9Q1W0	E9Q1T1	Calcium/calmodulin-dependent protein kinase type II subunit delta	Camk2d	IHNPDGNKESTESSNTTIEDEDVKARKQEII	___3	UID53114	1;2;3	167;1581
NaN	NaN	NaN	NaN	NaN	NaN	NaN	NaN	NaN	NaN	0.396679	0.451648	T	2	0.999979	0	277.94	262.79	277.94	0.10151	6052300000	3924200000	2128100000	371	E9Q1T1;A0A0G2JGS4;E9Q1W0;Q6PHZ2-5	371;371;371;371	E9Q1T1;E9Q1W0	E9Q1T1	Calcium/calmodulin-dependent protein kinase type II subunit delta	Camk2d	HNPDGNKESTESSNTTIEDEDVKARKQEIIK	___3	UID53115	1;2;3	167;1581
0.389027	0.372823	0.345718	0.352162	0.387205	0.352936	NaN	0.465765	0.403784	0.357999	0.421825	0.460349	T	2	0.988687	0	313.91	313.91	210.34	-0.17166	9872100000	6910700000	2961400000	331	Q6PHZ2;Q8CCM0	331;331	Q6PHZ2	Q6PHZ2	Calcium/calmodulin-dependent protein kinase type II subunit delta	Camk2d	AAKSLLKKPDGVKESTESSNTTIEDEDVKAR	___3	UID55803	1;2;3;4	3528
0.349026	0.32254	0.342854	0.360483	0.301148	0.302083	NaN	0.492278	0.322139	0.335737	0.420871	0.377001	T	3	0.994911	7.4108e-217	249.41	231.27	96.44	0.12592	3884300000	2602100000	1282200000	336	Q6PHZ2;Q8CCM0	336;336	Q6PHZ2	Q6PHZ2	Calcium/calmodulin-dependent protein kinase type II subunit delta	Camk2d	LKKPDGVKESTESSNTTIEDEDVKARKQEII	___3	UID55804	1;2;3;4	3528
0.389027	NaN	0.349415	0.360483	0.344328	0.358553	0.440442	0.440681	0.351441	0.357999	0.408593	0.43035	T	2	0.999979	0	277.94	262.79	277.94	0.10151	11552000000	7929100000	3623300000	337	Q6PHZ2;Q8CCM0	337;337	Q6PHZ2	Q6PHZ2	Calcium/calmodulin-dependent protein kinase type II subunit delta	Camk2d	KKPDGVKESTESSNTTIEDEDVKARKQEIIK	___3	UID55805	1;2;3;4	3528
0.442263	0.448277	0.422257	0.35567	0.357813	0.31222	NaN	NaN	0.398605	0.385365	0.530361	0.49742	T	3	0.927934	7.20303e-84	135.59	129.98	129.31	0.42264	17682000000	11639000000	6043000000	332	Q6PHZ2-4	332	Q6PHZ2-4	Q6PHZ2-4	Calcium/calmodulin-dependent protein kinase type II subunit delta	Camk2d	AKSLLKKPDGVKEPQTTVIHNPDGNKESTES	___3	UID55806	1;2;3;4	3529
0.446914	NaN	NaN	0.410484	0.33374	0.348105	NaN	0.506557	0.399708	0.377023	0.560377	0.395586	T	4	0.970293	4.6286e-100	140.3	132.73	110.79	-0.19951	24473000000	16207000000	8266000000	333	Q6PHZ2-4	333	Q6PHZ2-4	Q6PHZ2-4	Calcium/calmodulin-dependent protein kinase type II subunit delta	Camk2d	KSLLKKPDGVKEPQTTVIHNPDGNKESTESS	___3	UID55807	1;2;3;4	3529
0.449011	0.506589	0.408184	0.408458	0.364342	0.293187	NaN	NaN	0.447312	NaN	NaN	0.424747	T	2	0.988687	5.1764e-284	224.54	205.29	210.34	-0.17166	4581300000	2923700000	1657600000	345	Q6PHZ2-4	345	Q6PHZ2-4	Q6PHZ2-4	Calcium/calmodulin-dependent protein kinase type II subunit delta	Camk2d	PQTTVIHNPDGNKESTESSNTTIEDEDVKAR	___3	UID55808	1;2;3;4	3529
0.433924	0.552458	0.351446	0.350442	0.424511	0.293187	NaN	NaN	0.422842	0.385365	0.396679	0.459757	T	2	0.957198	7.4108e-217	249.41	231.27	60.918	0.019712	6932900000	4658200000	2274700000	350	Q6PHZ2-4	350	Q6PHZ2-4	Q6PHZ2-4	Calcium/calmodulin-dependent protein kinase type II subunit delta	Camk2d	IHNPDGNKESTESSNTTIEDEDVKARKQEII	___3	UID55809	1;2;3;4	3529
NaN	NaN	NaN	NaN	0.386044	0.308253	NaN	NaN	NaN	0.377023	0.436405	0.516834	T	2	0.999979	0	277.94	262.79	277.94	0.10151	7526300000	4909000000	2617200000	351	Q6PHZ2-4	351	Q6PHZ2-4	Q6PHZ2-4	Calcium/calmodulin-dependent protein kinase type II subunit delta	Camk2d	HNPDGNKESTESSNTTIEDEDVKARKQEIIK	___3	UID55810	1;2;3;4	3529
NaN	0.206677	NaN	NaN	NaN	NaN	NaN	NaN	NaN	NaN	NaN	NaN	S	3	0.999947	0.00108113	58.671	55.43	58.671	-0.19782	2184600	1647400	537180	325	A0A286YCB8;A0A286YDK9;A0A2I3BQP6;Q923T9;Q923T9-2;Q923T9-3;A0A286YDL6;A0A286YCW8	152;88;323;325;325;325;131;114	A0A286YCB8;A0A2I3BQP6;Q923T9-3	Q923T9-3	Calcium/calmodulin-dependent protein kinase type II subunit gamma	Camk2g	AGLAGQAAKSLLNKKSDGGVKKRKSSSSVHL;VSRNFSAAKSLLNKKSDGGVKEPQTTVVHNA;VSRNFSAAKSLLNKKSDGGVKKRKSSSSVHL	___1	UID1774	1	596;651;4304
0.485035	0.524888	0.499182	0.575026	0.640859	0.745744	0.555082	0.650311	0.501	0.487092	0.534768	0.584082	S	3	0.995639	0	388.58	388.58	382.57	0.010811	11015000000	6747600000	4267000000	347	Q923T9-3;A0A286YDL6;A0A286YCW8	347;153;159	Q923T9-3	Q923T9-3	Calcium/calmodulin-dependent protein kinase type II subunit gamma	Camk2g	PQTTVVHNATDGIKGSTESCNTTTEDEDLKV	___1	UID13398	1;2	4304
0.527451	0.552072	0.514385	0.469114	0.669451	0.592534	0.539133	0.573011	0.457659	0.418104	0.595156	0.530674	T	2	0.995477	0	317.77	299.67	292.83	-0.19805	3822100000	2350800000	1471400000	380	A0A2I3BQP6;Q923T9;Q923T9-2	380;382;371	A0A2I3BQP6	A0A2I3BQP6	Calcium/calmodulin-dependent protein kinase type II subunit gamma	Camk2g	QTTVVHNATDGIKGSTESCNTTTEDEDLKAA	___1	UID15478	1;2	651
NaN	NaN	NaN	0.3854	0.853481	NaN	NaN	NaN	NaN	NaN	0.509878	0.325862	T	2	0.88303	7.98661e-40	160.48	142.68	126.16	0.98565	77716000	56255000	21460000	385	A0A2I3BQP6;Q923T9;Q923T9-2	385;387;376	A0A2I3BQP6	A0A2I3BQP6	Calcium/calmodulin-dependent protein kinase type II subunit gamma	Camk2g	HNATDGIKGSTESCNTTTEDEDLKAAPLRTG	___1	UID15479	1	651
0.528611	0.68579	NaN	NaN	NaN	NaN	0.480634	0.804658	0.488709	NaN	NaN	0.562755	T	4	0.939141	7.1195e-119	145.23	145.23	127.72	-0.10353	7491600000	4503700000	2987900000	334	Q923T9-3;A0A286YDL6;A0A286YCW8	334;140;146	Q923T9-3	Q923T9-3	Calcium/calmodulin-dependent protein kinase type II subunit gamma	Camk2g	SLLNKKSDGGVKEPQTTVVHNATDGIKGSTE	___1	UID18321	1;2;3	4304
0.62314	NaN	0.550271	0.937526	0.679687	0.619862	0.733709	NaN	NaN	0.495685	0.582543	0.583283	T	4	0.949481	6.48468e-83	129.63	122.58	114.61	-0.51731	3904900000	2374900000	1530000000	335	Q923T9-3;A0A286YDL6;A0A286YCW8	335;141;147	Q923T9-3	Q923T9-3	Calcium/calmodulin-dependent protein kinase type II subunit gamma	Camk2g	LLNKKSDGGVKEPQTTVVHNATDGIKGSTES	___1	UID18322	1;2;3	4304
0.527451	0.552072	0.514385	0.469114	0.669451	0.592534	0.539133	0.573011	0.457659	0.418104	0.595156	0.530674	T	2	0.995477	0	317.77	299.67	292.83	-0.19805	4552700000	2814400000	1738300000	348	Q923T9-3;A0A286YDL6;A0A286YCW8	348;154;160	Q923T9-3	Q923T9-3	Calcium/calmodulin-dependent protein kinase type II subunit gamma	Camk2g	QTTVVHNATDGIKGSTESCNTTTEDEDLKVR	___1	UID18324	1;2;3	4304
NaN	NaN	NaN	0.3854	0.853481	NaN	NaN	NaN	NaN	NaN	0.509878	0.325862	T	2	0.88303	7.98661e-40	160.48	142.68	126.16	0.98565	201090000	131520000	69564000	353	Q923T9-3;A0A286YDL6;A0A286YCW8	353;159;165	Q923T9-3	Q923T9-3	Calcium/calmodulin-dependent protein kinase type II subunit gamma	Camk2g	HNATDGIKGSTESCNTTTEDEDLKVRKQEII	___1	UID18325	1;3	4304
NaN	0.454037	0.505396	0.520923	NaN	0.552517	NaN	NaN	0.383763	0.419466	0.45622	0.523029	S	3	0.995639	0	388.58	388.58	382.57	0.010811	11015000000	6747600000	4267000000	347	Q923T9-3;A0A286YDL6;A0A286YCW8	347;153;159	Q923T9-3	Q923T9-3	Calcium/calmodulin-dependent protein kinase type II subunit gamma	Camk2g	PQTTVVHNATDGIKGSTESCNTTTEDEDLKV	___2	UID32363	1;2	4304
0.462731	0.454037	0.505396	0.520923	0.627549	0.552517	NaN	NaN	NaN	0.507665	0.45622	0.523029	S	3	0.98759	8.027e-239	249.6	235	174.63	0.011168	2998200000	1892100000	1106100000	350	Q923T9-3;A0A286YDL6;A0A286YCW8	350;156;162	Q923T9-3	Q923T9-3	Calcium/calmodulin-dependent protein kinase type II subunit gamma	Camk2g	TVVHNATDGIKGSTESCNTTTEDEDLKVRKQ	___2	UID32364	1;2;3	4304
0.462731	NaN	NaN	NaN	NaN	NaN	NaN	NaN	NaN	NaN	0.513193	NaN	T	4	0.939141	7.1195e-119	145.23	145.23	127.72	-0.10353	7491600000	4503700000	2987900000	334	Q923T9-3;A0A286YDL6;A0A286YCW8	334;140;146	Q923T9-3	Q923T9-3	Calcium/calmodulin-dependent protein kinase type II subunit gamma	Camk2g	SLLNKKSDGGVKEPQTTVVHNATDGIKGSTE	___2	UID37286	1;2;3	4304
NaN	NaN	NaN	NaN	NaN	NaN	NaN	NaN	0.557502	NaN	NaN	0.647759	T	4	0.949481	6.48468e-83	129.63	122.58	114.61	-0.51731	3904900000	2374900000	1530000000	335	Q923T9-3;A0A286YDL6;A0A286YCW8	335;141;147	Q923T9-3	Q923T9-3	Calcium/calmodulin-dependent protein kinase type II subunit gamma	Camk2g	LLNKKSDGGVKEPQTTVVHNATDGIKGSTES	___2	UID37287	1;2;3	4304
NaN	NaN	NaN	NaN	NaN	NaN	NaN	NaN	0.383763	NaN	NaN	NaN	T	2	0.995477	0	317.77	299.67	292.83	-0.19805	4552700000	2814400000	1738300000	348	Q923T9-3;A0A286YDL6;A0A286YCW8	348;154;160	Q923T9-3	Q923T9-3	Calcium/calmodulin-dependent protein kinase type II subunit gamma	Camk2g	QTTVVHNATDGIKGSTESCNTTTEDEDLKVR	___2	UID37289	1;2;3	4304
NaN	NaN	NaN	0.535057	NaN	NaN	NaN	NaN	NaN	0.355107	0.41729	NaN	T	2	0.825773	2.86382e-07	73.296	61.605	73.296	0.22608	96192000	68163000	28030000	354	Q923T9-3;A0A286YDL6;A0A286YCW8	354;160;166	Q923T9-3	Q923T9-3	Calcium/calmodulin-dependent protein kinase type II subunit gamma	Camk2g	NATDGIKGSTESCNTTTEDEDLKVRKQEIIK	___2	UID37291	1;2	4304
NaN	NaN	NaN	NaN	NaN	NaN	NaN	NaN	NaN	NaN	0.481907	NaN	S	3	0.98759	8.027e-239	249.6	235	174.63	0.011168	2998200000	1892100000	1106100000	350	Q923T9-3;A0A286YDL6;A0A286YCW8	350;156;162	Q923T9-3	Q923T9-3	Calcium/calmodulin-dependent protein kinase type II subunit gamma	Camk2g	TVVHNATDGIKGSTESCNTTTEDEDLKVRKQ	___3	UID51329	1;2;3	4304
NaN	NaN	NaN	NaN	NaN	NaN	NaN	NaN	NaN	NaN	NaN	0.519567	T	4	0.949481	6.48468e-83	129.63	122.58	114.61	-0.51731	3904900000	2374900000	1530000000	335	Q923T9-3;A0A286YDL6;A0A286YCW8	335;141;147	Q923T9-3	Q923T9-3	Calcium/calmodulin-dependent protein kinase type II subunit gamma	Camk2g	LLNKKSDGGVKEPQTTVVHNATDGIKGSTES	___3	UID56252	1;2;3	4304
NaN	NaN	NaN	NaN	NaN	NaN	NaN	NaN	NaN	NaN	0.481907	NaN	T	2	0.995477	0	317.77	299.67	292.83	-0.19805	4552700000	2814400000	1738300000	348	Q923T9-3;A0A286YDL6;A0A286YCW8	348;154;160	Q923T9-3	Q923T9-3	Calcium/calmodulin-dependent protein kinase type II subunit gamma	Camk2g	QTTVVHNATDGIKGSTESCNTTTEDEDLKVR	___3	UID56254	1;2;3	4304
NaN	NaN	NaN	NaN	NaN	NaN	NaN	NaN	NaN	NaN	0.481907	0.519567	T	2	0.88303	7.98661e-40	160.48	142.68	126.16	0.98565	201090000	131520000	69564000	353	Q923T9-3;A0A286YDL6;A0A286YCW8	353;159;165	Q923T9-3	Q923T9-3	Calcium/calmodulin-dependent protein kinase type II subunit gamma	Camk2g	HNATDGIKGSTESCNTTTEDEDLKVRKQEII	___3	UID56255	1;3	4304
NaN	NaN	0.210866	NaN	NaN	NaN	0.160734	0.168849	0.180777	0.211058	0.19403	0.180979	S	2	0.999824	1.82154e-05	131.32	115.23	131.32	0.042241	157090000	128930000	28164000	662	Q8BH59	662	Q8BH59	Q8BH59	Calcium-binding mitochondrial carrier protein Aralar1	Slc25a12	AGIENKFGLYLPKFKSPSVAVAQPKAAAAAQ	___1	UID11896	1	3741
0.273085	0.261855	NaN	0.198195	0.22476	0.225056	0.253461	0.244417	0.222072	NaN	0.268929	0.235787	S	2	0.994871	1.30373e-36	179.2	165.39	115.29	-0.15544	544750000	431080000	113670000	664	Q8BH59	664	Q8BH59	Q8BH59	Calcium-binding mitochondrial carrier protein Aralar1	Slc25a12	IENKFGLYLPKFKSPSVAVAQPKAAAAAQ__	___1	UID11897	1	3741
0.12606	0.183936	NaN	NaN	NaN	NaN	NaN	NaN	0.288275	NaN	NaN	0.149668	S	2	1	0.00092439	117.7	107.92	117.7	0.22721	35681000	31188000	4493100	101	Q8BH59	101	Q8BH59	Q8BH59	Calcium-binding mitochondrial carrier protein Aralar1	Slc25a12	APDSMFIVAFQLFDKSGNGEVTFENVKEIFG	___1	UID11898	1	3741
0.477154	0.484704	0.470264	0.496066	NaN	0.528119	0.44107	0.442189	0.520189	0.508439	NaN	0.522674	S	3	0.987355	4.97951e-43	118.57	108.85	107.19	0.062813	1612300000	1048500000	563800000	23	A0A1W2P7I1;E9PXB0;E9QAC9;Q8K1N1	23;23;241;241	A0A1W2P7I1	A0A1W2P7I1	Calcium-independent phospholipase A2-gamma	Pnpla8	KQLQDKPDLEERKSSSPGPDTVADRPDSESP	___1	UID1647	1	550
NaN	NaN	0.225167	NaN	NaN	NaN	NaN	NaN	NaN	NaN	NaN	NaN	S	4	0.818722	1.87025e-20	76.274	76.274	76.274	0.62051	7897500	5601800	2295700	1145	Q6Q477	1145	Q6Q477	Q6Q477	Calcium-transporting ATPase	Atp2b4	FMTQPEYPADDELSQSFLDIQEGNPELVSKA	___1	UID11338	1	3535
NaN	0.342665	0.296869	0.339936	0.371826	0.351791	0.244185	0.305534	0.406363	0.355461	0.437576	NaN	S	2	0.999994	5.5782e-117	187.07	174.92	187.07	0.36832	468600000	339120000	129480000	329	Q6Q477;Q6Q477-2;F7AAP4;E9Q828	329;329;329;329	Q6Q477	Q6Q477	Calcium-transporting ATPase	Atp2b4	AKTQDGVALEIQPLNSQEGLDSEDKEKKIAR	___1	UID11339	1	3535
0.533656	0.47724	0.90918	1.02157	0.74414	0.683424	NaN	NaN	0.766161	0.759272	NaN	NaN	T	2	0.999997	2.44e-159	228.25	214.9	228.25	-0.32503	206820000	124910000	81905000	441	B1ATS4;B1ATS5;E9Q559;Q64518-2;Q64518-3;Q64518;O55143-2;O55143	441;441;441;441;441;441;441;441	B1ATS4;O55143-2	O55143-2	Calcium-transporting ATPase;Sarcoplasmic/endoplasmic reticulum calcium ATPase 3;Sarcoplasmic/endoplasmic reticulum calcium ATPase 2	Atp2a3;Atp2a2	DYNEAKGVYEKVGEATETALTCLVEKMNVFD	___1	UID16017	1	1052;2216
0.289885	NaN	NaN	NaN	NaN	NaN	NaN	NaN	NaN	NaN	NaN	NaN	S	3	0.830846	7.83528e-10	71.085	64.218	71.085	-0.13153	6401900	4652600	1749300	346	B1ATS4;B1ATS5;E9Q559;Q64518-2;Q64518-3;Q64518;O55143-2;O55143;Q8R429	346;346;346;346;346;346;346;346;346	B1ATS4;O55143-2;Q8R429	O55143-2	Calcium-transporting ATPase;Sarcoplasmic/endoplasmic reticulum calcium ATPase 3;Sarcoplasmic/endoplasmic reticulum calcium ATPase 2;Sarcoplasmic/endoplasmic reticulum calcium ATPase 1	Atp2a3;Atp2a2;Atp2a1	AIVRSLPSVETLGCTSVICSDKTGTLTTNQM	___1	UID3676	1	1052;2216;4127
NaN	NaN	NaN	NaN	NaN	NaN	0.423501	NaN	NaN	NaN	NaN	0.406014	S	3	0.808199	9.78442e-05	52.061	52.061	52.061	0.42488	4343700	2759000	1584600	537	Q8C5W0-2;Q8C5W0-3;Q8C5W0-4;Q8C5W0	537;537;537;537	Q8C5W0-2	Q8C5W0-2	Calmin	Clmn	VESPSSQGEKGPPPSSPGDHTLLANSTELKV	___1	UID12347	1	3912
0.520974	0.54473	NaN	NaN	0.624524	NaN	NaN	NaN	1.01591	0.844578	NaN	NaN	S	2	1	4.90483e-10	121.28	107.93	42.209	0.26135	118470000	37696000	80773000	426	B0QZH6;B0QZH4;Q80Y50-5;Q80Y50-4;Q80Y50-3;Q80Y50-2;Q80Y50	426;450;455;426;452;450;455	B0QZH6	B0QZH6	Calmodulin-binding transcription activator 2	Camta2	ANGRRGNKFFIQDDDSGEELKGPGTVPPVPS	___1	UID3537	1	1013
NaN	NaN	NaN	NaN	NaN	NaN	NaN	NaN	NaN	NaN	0.814627	NaN	S	3	0.999973	2.34028e-06	70.942	58.265	70.942	-0.3223	5004600	3033600	1971000	82	P0DP28;P0DP27;P0DP26;Q3UKW2;Q9D6P8;A0A1Y7VK66	82;82;82;130;82;35	P0DP28	P0DP28	Calmodulin-like protein 3	Calm1;Calml3	PEFLTMMARKMKDTDSEEEIREAFRVFDKDG	___1	UID7690	1	2338
NaN	NaN	NaN	NaN	NaN	1.1036	0.359918	NaN	NaN	NaN	NaN	NaN	S	3	0.851305	2.93815e-81	128.27	120.91	128.27	-0.29673	85294000	48628000	36667000	789	A0A0A0MQE5;A2AHC3;A2AHC4;A2AHC3-2	789;789;809;809	A0A0A0MQE5	A0A0A0MQE5	Calmodulin-regulated spectrin-associated protein 1	Camsap1	KVKEHEDKDDASGRSSPCLSTTSQLSSMSMA	___1	UID307	1	74
NaN	0.664499	1.21037	1.14728	NaN	NaN	0.510617	NaN	0.69419	0.695043	NaN	NaN	S	2	0.999976	1.36237e-36	178.95	139.69	96.745	-0.026534	211120000	120290000	90834000	823	A0A0A0MQE5;A2AHC3;A2AHC4;A2AHC3-2	823;823;843;843	A0A0A0MQE5	A0A0A0MQE5	Calmodulin-regulated spectrin-associated protein 1	Camsap1	VKMTSFAERKLQRLNSCETKSSTSSSQKTTP	___1	UID310	1	74
NaN	NaN	NaN	NaN	NaN	NaN	NaN	0.492886	NaN	NaN	NaN	NaN	T	2	0.938074	5.64227e-10	139.32	100.92	139.32	-0.26705	14366000	9111500	5254100	826	A0A0A0MQE5;A2AHC3;A2AHC4;A2AHC3-2	826;826;846;846	A0A0A0MQE5	A0A0A0MQE5	Calmodulin-regulated spectrin-associated protein 1	Camsap1	TSFAERKLQRLNSCETKSSTSSSQKTTPDAS	___1	UID15109	1	74
NaN	NaN	0.438926	NaN	NaN	NaN	NaN	NaN	NaN	NaN	NaN	NaN	S	4	0.806242	0	227.37	227.37	227.37	-0.25969	76098000	50493000	25604000	450	A0A0A6YY67;H7BX08;Q8C1B1;Q8C1B1-2	450;456;439;439	A0A0A6YY67	A0A0A6YY67	Calmodulin-regulated spectrin-associated protein 2	Camsap2	SAQSSTPNRGIIRSVSNEGLTLNNSRASKHI	___1	UID430	1	111
0.539197	0.481833	0.516238	0.458311	0.513876	0.510841	0.495772	0.456074	0.5312	0.575057	0.480471	0.551509	S	2	1	1.9207e-224	268.12	240.78	186.72	-0.4253	1184000000	742310000	441720000	1131	A0A0A6YY67;H7BX08;Q8C1B1;Q8C1B1-2;A0A0A6YXV8	1131;1137;1120;1120;464	A0A0A6YY67	A0A0A6YY67	Calmodulin-regulated spectrin-associated protein 2	Camsap2	PPEKADVSVEKLDGESDKEQFDDDQKVCCGF	___1	UID431	1	111
NaN	NaN	0.634966	0.537973	NaN	NaN	0.35441	NaN	0.634473	0.52806	0.604807	0.52661	S	2	0.99961	3.46637e-25	147.73	147.73	124.45	-0.038854	215500000	130450000	85049000	584	A0A0A6YY67;H7BX08;Q8C1B1;Q8C1B1-2	584;590;573;573	A0A0A6YY67	A0A0A6YY67	Calmodulin-regulated spectrin-associated protein 2	Camsap2	QDLSILNSNIKLNQSSPDNLTDTKGALSPIT	___1	UID433	1	111
0.498737	0.501798	0.427123	0.412857	0.437099	0.43233	0.418073	NaN	0.428366	0.434535	0.451802	0.426887	S	3	1	1.83244e-88	190.67	190.67	66.152	-0.051553	44360000000	29472000000	14887000000	582	P35564	582	P35564	P35564	Calnexin	Canx	EDSKPKAEEDEILNRSPRNRKPRRE______	___1	UID8161	1	2524
0.464257	0.477174	0.423337	0.454852	0.474531	0.41804	0.389193	0.430371	0.454387	0.459978	0.415893	0.464936	S	2	1	0	533.03	505.36	402.63	0.47594	142930000000	93278000000	49653000000	553	P35564	553	P35564	P35564	Calnexin	Canx	RDEEEEEEKLEEKQKSDAEEDGVTGSQDEED	___1	UID8162	1;2	2524
0.434251	0.426288	0.408571	0.417354	0.432063	0.419282	0.401304	0.353031	0.413551	0.38933	0.410029	0.428555	S	2	1	0	516.34	504.9	320.27	0.060343	254130000000	168460000000	85666000000	563	P35564	563	P35564	P35564	Calnexin	Canx	EEKQKSDAEEDGVTGSQDEEDSKPKAEEDEI	___1	UID8163	1;2	2524
NaN	NaN	NaN	NaN	NaN	NaN	0.335544	NaN	NaN	NaN	NaN	NaN	T	2	0.991073	0	390.63	381.5	135.58	0.54392	451550000	300590000	150960000	561	P35564	561	P35564	P35564	Calnexin	Canx	KLEEKQKSDAEEDGVTGSQDEEDSKPKAEED	___1	UID17150	1;2	2524
0.44713	0.549879	0.435656	0.465516	0.483421	0.482776	0.413091	0.446868	0.491504	0.486271	0.505598	0.510373	S	2	1	0	533.03	505.36	402.63	0.47594	142930000000	93278000000	49653000000	553	P35564	553	P35564	P35564	Calnexin	Canx	RDEEEEEEKLEEKQKSDAEEDGVTGSQDEED	___2	UID27127	1;2	2524
0.44713	0.549879	0.453812	0.465516	0.483421	0.482776	0.413091	0.446868	0.496355	0.486271	0.512367	0.503527	S	2	1	0	516.34	504.9	320.27	0.060343	254130000000	168460000000	85666000000	563	P35564	563	P35564	P35564	Calnexin	Canx	EEKQKSDAEEDGVTGSQDEEDSKPKAEEDEI	___2	UID27128	1;2	2524
NaN	NaN	NaN	NaN	NaN	NaN	NaN	NaN	0.51474	NaN	0.482616	NaN	T	2	0.991073	0	390.63	381.5	135.58	0.54392	451550000	300590000	150960000	561	P35564	561	P35564	P35564	Calnexin	Canx	KLEEKQKSDAEEDGVTGSQDEEDSKPKAEED	___2	UID36115	1;2	2524
NaN	NaN	NaN	NaN	NaN	NaN	NaN	NaN	0.323887	0.339012	0.20197	0.42087	S	3	0.89096	4.60756e-22	105.72	97.819	91.733	-0.2505	41394000	32202000	9192100	277	O08529	277	O08529	O08529	Calpain-2 catalytic subunit	Capn2	HAYSVTGAEEVESSGSLQKLIRIRNPWGQVE	___1	UID7166	1	2117
0.63584	NaN	0.630269	0.598816	4.04409	0.560113	NaN	NaN	NaN	0.536831	NaN	1.79302	S	3	0.999709	5.74041e-24	100.27	94.474	90.397	-0.030979	135550000	69672000	65880000	36	Q8CE80;P51125-2;P51125-6;P51125;P51125-3;A0A338P6J9	36;51;36;51;51;51	Q8CE80	Q8CE80	Calpastatin	Cast	SKPGEKKGSDEKKAASLGSSQPSRPHVGEAA	___1	UID8394	1	2631
0.531241	0.469126	0.51387	0.52975	0.489051	0.526421	0.450984	0.534376	0.513805	0.895856	0.528974	0.530122	S	2	0.923745	1.4225e-32	152.71	143.7	92.935	0.15171	3203900000	2068700000	1135200000	129	Q8CE80;P51125-2;P51125-6;P51125;P51125-3;Q8C281;Q8CE04;P51125-7;A0A338P6J9;Q921U7	129;144;148;163;144;61;80;80;144;61	Q8CE80	Q8CE80	Calpastatin	Cast	TSSTGSKHAHKEKALSRSNEQMVSEKPSESK	___1	UID8395	1	2631
0.500178	0.523344	0.576326	0.488812	0.49151	0.503992	0.499306	0.515256	0.516591	0.504828	0.543839	0.375295	S	2	0.988341	8.5053e-137	227.63	227.63	143.38	0.19532	3907700000	2517900000	1389900000	131	Q8CE80;P51125-2;P51125-6;P51125;P51125-3;Q8C281;Q8CE04;P51125-7;A0A338P6J9;Q921U7	131;146;150;165;146;63;82;82;146;63	Q8CE80	Q8CE80	Calpastatin	Cast	STGSKHAHKEKALSRSNEQMVSEKPSESKTK	___1	UID8396	1	2631
NaN	NaN	0.505803	0.453745	NaN	0.506757	NaN	NaN	NaN	NaN	0.373824	0.559726	S	3	0.980452	0	245.8	234.8	245.8	0.065266	265260000	179590000	85667000	619	Q8CE80;P51125-2;P51125-6;P51125;P51125-3;Q8C281;Q8CE04;P51125-7;Q921U7;A0A1Y7VJN8;P51125-5;P51125-4	619;634;638;653;605;551;569;570;551;310;296;311	Q8CE80	Q8CE80	Calpastatin	Cast	TEQKDKELDDALDELSDSLGQRPPDPDENKP	___1	UID8397	1	2631
NaN	NaN	NaN	0.453745	0.567351	NaN	NaN	NaN	0.606143	NaN	0.523228	0.550059	S	3	0.997679	1.788e-148	170.44	164.21	155.79	0.85239	432030000	269030000	162990000	621	Q8CE80;P51125-2;P51125-6;P51125;P51125-3;Q8C281;Q8CE04;P51125-7;Q921U7;A0A1Y7VJN8;P51125-5;P51125-4	621;636;640;655;607;553;571;572;553;312;298;313	Q8CE80	Q8CE80	Calpastatin	Cast	QKDKELDDALDELSDSLGQRPPDPDENKPLD	___1	UID8398	1	2631
0.36766	0.390011	0.472672	0.504467	0.482221	0.482543	0.418559	0.430908	0.429469	0.429963	0.421048	0.424451	S	2	1	0	286.57	280.72	286.57	0.19073	29429000000	20227000000	9202500000	185	Q8CE80;P51125-2;P51125-6;P51125;P51125-3;Q8C281;Q8CE04;P51125-7;A0A338P6J9;Q921U7	185;200;204;219;200;117;136;136;200;117	Q8CE80	Q8CE80	Calpastatin	Cast	KVVGKKKEQKPFTPASPVQSTPSKPSDKSGM	___1	UID8399	1	2631
0.495582	0.653853	0.597148	0.7148	0.638469	0.593543	NaN	NaN	0.455397	0.485851	0.768988	0.704334	S	3	0.993972	5.10921e-97	148.3	141.29	124.03	0.20321	808260000	460930000	347330000	484	Q8CE80;P51125-2;P51125-6;P51125;P51125-3;Q8C281;Q8CE04;P51125-7;A0A338P6J9;Q921U7;A0A1Y7VJN8;P51125-5;P51125-4	484;499;503;518;470;416;435;435;499;416;176;161;176	Q8CE80	Q8CE80	Calpastatin	Cast	LKGVVPEDAVETLAGSLGTREADPEHEKTVE	___1	UID8402	1	2631
0.883178	0.676133	0.407798	0.627627	0.584272	0.630029	NaN	NaN	0.444059	0.462273	0.336714	0.475313	S	3	1	6.5321e-217	196.09	196.09	192.94	0.56754	2318000000	1437400000	880590000	696	Q8CE80;P51125-2;P51125-6;P51125;P51125-3;Q8C281;Q8CE04;P51125-7;A0A1Y7VJN8;P51125-5;P51125-4	696;711;715;730;682;628;646;647;387;373;388	Q8CE80	Q8CE80	Calpastatin	Cast	KTEKPDQDRDPIDALSEDLDSCPSTTETSKN	___1	UID8404	1	2631
0.525747	0.483311	0.494158	0.534612	0.825289	0.658793	0.423471	0.37048	0.435226	0.435645	0.474883	0.460832	S	2	1	3.8371e-128	196.37	196.37	196.37	0.12518	1346100000	894430000	451710000	269	Q8CE80;P51125-2;P51125-6;P51125;P51125-3;Q8C281;Q8CE04;P51125-7;A0A338P6J9;Q921U7	269;284;288;303;284;201;220;220;284;201	Q8CE80	Q8CE80	Calpastatin	Cast	KLLEKNEGITQPLPDSPKPMGTDQAIDALSS	___1	UID8406	1	2631
0.567022	0.552495	0.944045	0.802605	0.904584	0.877611	0.56215	0.556484	0.585355	0.609168	0.557819	0.590119	S	3	0.968157	0	403.38	389.3	229.87	-1.1484	3962800000	2354100000	1608700000	290	Q8CE80;P51125-2;P51125-6;P51125;Q8C281;Q8CE04;P51125-7;A0A338P6J9;Q921U7	290;305;309;324;222;241;241;305;222	Q8CE80	Q8CE80	Calpastatin	Cast	TDQAIDALSSDFTCSSPTGKQSEKEKSTGEI	___1	UID8410	1	2631
NaN	NaN	NaN	NaN	0.461192	0.447066	NaN	0.50439	NaN	NaN	NaN	NaN	S	3	0.999812	4.1238e-270	234.55	223.16	234.55	0.021086	71957000	47931000	24027000	410	Q8CE80;P51125-2;P51125-6;P51125;P51125-3;Q8C281;Q8CE04;P51125-7;A0A338P6J9;Q921U7;A0A1Y7VJN8;P51125-5;P51125-4	410;425;429;444;396;342;361;361;425;342;102;87;102	Q8CE80	Q8CE80	Calpastatin	Cast	GKPLLPEPEETSKSLSESELIGELSADFDRS	___1	UID8413	1	2631
0.511044	0.585459	0.35215	0.442863	0.460909	0.543747	NaN	NaN	0.405578	0.492261	0.365285	0.468112	S	2	0.993147	4.76765e-29	169.82	155.6	81.525	0.19804	469230000	303960000	165280000	66	Q8CE80;P51125-2;P51125-6;P51125;P51125-3;A0A338P6J9	66;81;66;81;81;81	Q8CE80	Q8CE80	Calpastatin	Cast	ATATKVTASSAATSKSPSMSTTETKAVKTES	___1	UID8415	1	2631
NaN	NaN	NaN	NaN	NaN	NaN	NaN	NaN	0.555492	0.598522	NaN	NaN	S	2	0.813362	0.0223398	69.812	48.865	69.812	0.26756	9759900	6704000	3055800	301	Q8CE80;P51125-2;P51125-6;P51125;P51125-3;Q8C281;Q8CE04;P51125-7;A0A338P6J9;Q921U7	301;316;320;335;287;233;252;252;316;233	Q8CE80	Q8CE80	Calpastatin	Cast	FTCSSPTGKQSEKEKSTGEIFKAQSAGVTRS	___1	UID8416	1	2631
0.552037	0.602835	NaN	NaN	NaN	NaN	NaN	NaN	NaN	NaN	NaN	NaN	T	3	0.997213	5.60142e-15	86.145	74.621	86.145	-0.355	118940000	67681000	51261000	445	Q8CE80;P51125-2;P51125-6;P51125;P51125-3;Q8C281;Q8CE04;P51125-7;A0A338P6J9;Q921U7;A0A1Y7VJN8;P51125-5;P51125-4	445;460;464;479;431;377;396;396;460;377;137;122;137	Q8CE80	Q8CE80	Calpastatin	Cast	KPSTPAEKKSNDTSQTPPGETVPRASMCSIR	___1	UID17221	1	2631
0.185604	0.221089	0.169499	0.180375	NaN	0.158545	0.163043	0.216305	0.193246	0.179578	0.196342	0.197285	S	2	0.999648	1.46672e-10	158.05	72.692	151.79	0.023111	898150000	719890000	178260000	36	E9PZ67;F6QYE1;O09161	36;36;36	E9PZ67;F6QYE1	F6QYE1	Calsequestrin;Calsequestrin-2	Casq2	EGLNFPTYDGKDRVVSLSEKNLKQMLKRYDL	___1	UID5036	1	1542;1788
0.187532	0.189038	0.172076	0.16896	0.202004	0.16813	0.215123	0.188212	0.185002	0.183767	0.165401	NaN	S	2	0.999995	1.11136e-10	150.44	57.1	134.3	0.21596	809420000	657220000	152190000	38	E9PZ67;F6QYE1;O09161	38;38;38	E9PZ67;F6QYE1	F6QYE1	Calsequestrin;Calsequestrin-2	Casq2	LNFPTYDGKDRVVSLSEKNLKQMLKRYDLLC	___1	UID5037	1	1542;1788
NaN	0.255144	0.21262	NaN	0.213226	NaN	NaN	NaN	NaN	NaN	NaN	NaN	S	3	0.951105	5.12409e-88	176.57	176.57	176.57	0.098831	178990000	142520000	36472000	61	E9PZ67;F6QYE1;O09161	61;61;61	E9PZ67;F6QYE1	F6QYE1	Calsequestrin;Calsequestrin-2	Casq2	LKRYDLLCLYYHEPVSSDKVSQKQFQLKEIV	___1	UID5038	1	1542;1788
NaN	NaN	NaN	NaN	0.146539	NaN	NaN	NaN	0.208584	NaN	NaN	NaN	S	2	1	3.87305e-05	157.52	137.21	157.52	0.73995	11135000	10403000	731330	280	E9PZ67;F6QYE1;O09161	206;280;277	E9PZ67;F6QYE1	F6QYE1	Calsequestrin;Calsequestrin-2	Casq2	EDDLNGIHIVAFAEKSDPDGYEFLEILKQVA	___1	UID5040	1	1542;1788
0.244183	0.291252	0.532056	1.13987	0.387459	0.317187	NaN	NaN	0.163009	0.161459	0.161416	0.240374	Y	2	1	8.13863e-65	190.26	162.93	190.26	-0.00091467	446870000	343670000	103200000	285	E9PZ67;F6QYE1;O09161	211;285;282	E9PZ67;F6QYE1	F6QYE1	Calsequestrin;Calsequestrin-2	Casq2	GIHIVAFAEKSDPDGYEFLEILKQVARDNTD	___1	UID18830	1	1542;1788
NaN	0.357179	NaN	NaN	NaN	NaN	NaN	NaN	NaN	NaN	NaN	NaN	S	3	1	0.000173326	100.23	93.334	51.03	-0.17633	25042000	17476000	7565900	35	Q6XLQ8;O35887;G3UWV3;G3UWR0;G3UY49	35;35;35;35;37	Q6XLQ8	Q6XLQ8	Calumenin	Calu	KPTEKKDRVHHEPQLSDKVHNDAQNFDYDHD	___1	UID11358	1	3543
NaN	NaN	1.24862	NaN	NaN	NaN	NaN	NaN	1.18153	1.05282	NaN	0.657259	S	2	1	0.000584861	94.538	84.251	94.538	-0.062048	54883000	27265000	27618000	60	Q6XLQ8;O35887;G3UWV3;G3UWR0;G3UY49	60;60;60;60;62	Q6XLQ8	Q6XLQ8	Calumenin	Calu	FDYDHDAFLGAEEAKSFDQLTPEESKERLGM	___1	UID11359	1	3543
0.467561	0.375224	0.40972	0.40664	0.499141	0.48197	0.404798	0.397985	0.432151	0.450816	0.486571	0.463229	S	2	1	7.8981e-127	232.6	232.6	208.28	-0.026244	649560000	441520000	208040000	69	Q6XLQ8;O35887;G3UWV3;G3UWR0;G3UY49	69;69;69;69;71	Q6XLQ8	Q6XLQ8	Calumenin	Calu	GAEEAKSFDQLTPEESKERLGMIVDKIDADK	___1	UID11360	1	3543
0.554162	NaN	0.456191	0.456542	0.721833	0.462345	0.541938	0.578672	0.51803	0.459997	0.457263	0.460477	S	2	1	0	667.32	667.32	439.84	0.78432	10807000000	7176300000	3630500000	331	P05132-2;P05132	331;339	P05132-2	P05132-2	cAMP-dependent protein kinase catalytic subunit alpha	Prkaca	DTSNFDDYEEEEIRVSINEKCGKEFTEF___	___1	UID7616	1	2299
0.39322	NaN	0.695619	NaN	NaN	NaN	NaN	NaN	NaN	0.580338	NaN	NaN	T	2	0.829981	5.1867e-113	225.34	201.04	109.66	0.17086	179800000	114370000	65429000	190	P05132-2;P05132;P68181-2;P68181-3;P68181;P68181-4	190;198;185;186;198;245	P05132-2;P68181-2	P05132-2	cAMP-dependent protein kinase catalytic subunit alpha;cAMP-dependent protein kinase catalytic subunit beta	Prkaca;Prkacb	VTDFGFAKRVKGRTWTLCGTPEYLAPEIILS	___1	UID16964	1	2299;2800
0.414007	0.384665	NaN	NaN	NaN	NaN	NaN	NaN	NaN	NaN	NaN	NaN	S	3	0.980983	1.5515e-96	145.59	134.46	81.519	0.27588	33593000	22962000	10631000	326	P68181-2;P68181-3;P68181;P68181-4	326;327;339;386	P68181-2	P68181-2	cAMP-dependent protein kinase catalytic subunit beta	Prkacb	DTSNFDDYEEEEIRVSITEKCGKEFCEF___	___1	UID8726	1	2800
0.485999	0.485589	NaN	NaN	NaN	NaN	NaN	NaN	0.430226	0.58267	NaN	NaN	S	3	0.778711	5.93593e-36	110.84	106.13	46.839	-2.2874	100240000	65691000	34552000	57	B7ZC22;O70139	57;57	B7ZC22	B7ZC22	cAMP-dependent protein kinase inhibitor gamma	Pkig	MGELALEGAEGQAEGSTPDKEASSQPESSD_	___1	UID3981	1	1134
0.428233	0.485589	0.427569	0.487023	0.606081	0.252209	0.439268	NaN	0.435198	0.484647	0.485872	0.4508	T	3	0.938983	3.7565e-269	234.23	222.54	97.057	0.13484	980010000	642560000	337450000	58	B7ZC22;O70139	58;58	B7ZC22	B7ZC22	cAMP-dependent protein kinase inhibitor gamma	Pkig	GELALEGAEGQAEGSTPDKEASSQPESSD__	___1	UID16102	1	1134
0.416768	0.42545	0.472117	0.466445	0.433498	0.415469	0.584276	0.554793	0.446256	0.453009	0.533952	0.535005	S	3	0.994341	1.3561e-120	183.47	171.52	161.25	-0.018937	29548000000	18114000000	11434000000	77	Q9DBC7;A2AI69	77;77	Q9DBC7	Q9DBC7	cAMP-dependent protein kinase type I-alpha regulatory subunit;cAMP-dependent protein kinase type I-alpha regulatory subunit, N-terminally processed	Prkar1a	ARQIQCLQKTGIRTDSREDEISPPPPNPVVK	___1	UID14005	1;2	4636
0.544915	0.534686	0.49395	0.49488	0.495218	0.529477	0.554282	0.571077	0.505776	0.506405	0.532653	0.534453	S	3	1	1.0981e-136	186.24	186.24	140.71	-0.057478	136220000000	84997000000	51221000000	83	Q9DBC7;A2AI69	83;83	Q9DBC7	Q9DBC7	cAMP-dependent protein kinase type I-alpha regulatory subunit;cAMP-dependent protein kinase type I-alpha regulatory subunit, N-terminally processed	Prkar1a	LQKTGIRTDSREDEISPPPPNPVVKGRRRRG	___1	UID14006	1;2	4636
0.481553	0.484234	0.454912	0.469657	0.4318	0.435114	0.596184	0.592789	0.484325	0.506573	0.627494	0.658462	S	3	0.994341	1.3561e-120	183.47	171.52	161.25	-0.018937	29548000000	18114000000	11434000000	77	Q9DBC7;A2AI69	77;77	Q9DBC7	Q9DBC7	cAMP-dependent protein kinase type I-alpha regulatory subunit;cAMP-dependent protein kinase type I-alpha regulatory subunit, N-terminally processed	Prkar1a	ARQIQCLQKTGIRTDSREDEISPPPPNPVVK	___2	UID32970	1;2	4636
0.473598	0.477494	0.461443	0.459507	0.4318	0.43654	0.608346	0.592789	0.492794	0.503998	0.627494	0.649417	S	3	1	1.0981e-136	186.24	186.24	140.71	-0.057478	136220000000	84997000000	51221000000	83	Q9DBC7;A2AI69	83;83	Q9DBC7	Q9DBC7	cAMP-dependent protein kinase type I-alpha regulatory subunit;cAMP-dependent protein kinase type I-alpha regulatory subunit, N-terminally processed	Prkar1a	LQKTGIRTDSREDEISPPPPNPVVKGRRRRG	___2	UID32971	1;2	4636
NaN	0.718773	NaN	NaN	NaN	NaN	NaN	NaN	NaN	NaN	NaN	NaN	S	3	0.996452	2.9181e-12	81.341	74.064	66.447	-1.3576	81971000	46546000	35425000	83	D3Z4A5;D3Z406;D3YTM5;D3Z068;P12849	83;83;83;83;83	D3Z4A5	D3Z4A5	cAMP-dependent protein kinase type I-beta regulatory subunit	Prkar1b	RQKSNSQCDSHDEEISPTPPNPVVKARRRRG	___1	UID4117	1	1199
0.529351	0.302848	0.815546	0.777461	0.644392	0.631988	NaN	NaN	NaN	0.430299	NaN	NaN	S	4	0.991195	0	298.96	290.06	298.96	-0.17105	10219000000	6643800000	3575500000	97	Q8K1M3;P12367;A0A0A6YX73	97;96;97	Q8K1M3	Q8K1M3	cAMP-dependent protein kinase type II-alpha regulatory subunit	Prkar2a	ADLEVPVPSKFTRRVSVCAETFNPDEEEEDN	___1	UID7737	1	2359
0.388999	0.432727	0.764477	0.786841	0.640528	0.568456	0.303009	NaN	0.439816	0.424057	0.336272	0.335698	T	5	0.766149	8.2853e-291	228.49	215.81	40.625	-0.48361	27527000000	18672000000	8855800000	93	Q8K1M3;P12367;A0A0A6YX73	93;92;93	Q8K1M3	Q8K1M3	cAMP-dependent protein kinase type II-alpha regulatory subunit	Prkar2a	DSEDADLEVPVPSKFTRRVSVCAETFNPDEE	___1	UID17017	1	2359
0.367885	0.464937	0.433079	0.558303	0.455073	0.395446	0.554282	0.595959	0.43517	0.325082	0.582248	0.617238	S	2	1	7.74152e-06	84.566	77.196	83.729	0.42782	204280000	127430000	76851000	2	P56212;E9Q4B9;E9Q827	2;2;35	P56212	P56212	cAMP-regulated phosphoprotein 19	Arpp19	______________MSAEVPEAASAEEQKEM	___1	UID8525	1	2680
0.267048	0.304251	0.458718	0.44141	0.58756	0.39012	NaN	NaN	0.396343	0.366648	NaN	NaN	S	4	0.868957	1.2763e-163	186.17	179.21	146.1	-1.782	1191700000	830390000	361300000	104	P56212;E9Q4B9;E9Q827;P56212-2;E9PXD7	104;63;137;88;38	P56212	P56212	cAMP-regulated phosphoprotein 19	Arpp19	GDHIPTPQDLPQRKPSLVASKLAG_______	___1	UID8526	1	2680
0.593976	0.626377	0.217774	0.242068	0.240325	0.233758	0.598129	0.581224	0.30452	0.306291	0.286657	0.295242	S	2	1	1.9975e-14	142.76	138.19	140.63	0.073636	3043100000	2172800000	870280000	62	P56212;E9Q4B9;E9Q827;P56212-2;P60840;P60840-2	62;21;95;46;67;67	P56212;P60840	P56212	cAMP-regulated phosphoprotein 19;Alpha-endosulfine	Arpp19;Ensa	DFLMKRLQKGQKYFDSGDYNMAKAKMKNKQL;DFLRKRLQKGQKYFDSGDYNMAKAKMKNKQL	___1	UID8528	1	2680;2721
NaN	NaN	NaN	NaN	NaN	NaN	0.0590352	NaN	0.350049	NaN	NaN	NaN	S	2	1	4.40688e-09	114.29	108.58	114.29	0.023525	10269000	9153400	1115900	749	O89084;O89084-3;O89084-2	749;692;515	O89084	O89084	cAMP-specific 3',5'-cyclic phosphodiesterase 4A	Pde4a	SKVKGQSPAVVEVAESLKQETASAHGAPEES	___1	UID7577	1	2277
NaN	NaN	NaN	NaN	NaN	NaN	NaN	NaN	NaN	NaN	NaN	0.438883	S	2	0.999989	0.000132706	88.507	79.975	80.706	-0.048946	13078000	9013300	4064500	204	O89084;O89084-3	204;147	O89084	O89084	cAMP-specific 3',5'-cyclic phosphodiesterase 4A	Pde4a	NFSLLTNVPIPSNKRSPLGGPPSVCKATLSE	___1	UID7578	1	2277
NaN	NaN	NaN	0.40919	NaN	0.347503	NaN	NaN	NaN	NaN	NaN	NaN	S	2	0.865529	5.80158e-29	185.74	170.75	130.21	-0.127	85277000	61447000	23830000	448	A6XDB1;A6XDB0;B1PSD9;B2KF57;B2KF84;F6QFD1;E9PVU7;Q01063-3;Q01063-2;Q01063	448;461;642;644;647;698;747;528;622;691	A6XDB1	A6XDB1	cAMP-specific 3',5'-cyclic phosphodiesterase 4D	Pde4d	ELTLEEDCESDTEKDSGSQVEEDTSCSDSKT	___1	UID3508	1	999
NaN	NaN	0.4363	NaN	0.403862	NaN	NaN	NaN	0.41628	0.403437	0.382718	0.345513	S	2	0.999936	4.7242e-101	229.68	214.29	193.7	-0.13049	235980000	162400000	73578000	450	A6XDB1;A6XDB0;B1PSD9;B2KF57;B2KF84;F6QFD1;E9PVU7;Q01063-3;Q01063-2;Q01063	450;463;644;646;649;700;749;530;624;693	A6XDB1	A6XDB1	cAMP-specific 3',5'-cyclic phosphodiesterase 4D	Pde4d	TLEEDCESDTEKDSGSQVEEDTSCSDSKTLC	___1	UID3509	1	999
NaN	NaN	0.56034	0.2878	0.443539	0.443224	0.420686	NaN	NaN	NaN	NaN	NaN	S	2	0.999042	0.000122302	109.15	94.001	109.15	-0.21866	34457000	23640000	10818000	44	A6XDB1;A6XDB0;B1PSD9;B2KF57;B2KF84;F6QFD1;E9PVU7;Q01063-3;Q01063-2;Q01063	44;57;238;240;243;294;343;124;218;287	A6XDB1	A6XDB1	cAMP-specific 3',5'-cyclic phosphodiesterase 4D	Pde4d	ISNTFLDKQHEVEIPSPTQKEKEKKKRPMSQ	___1	UID3510	1	999
0.59539	0.601348	0.262797	0.271946	0.331076	0.329857	0.422245	0.430118	0.301043	0.315258	0.391513	0.415928	S	2	0.983046	3.6535e-61	142.99	136.87	103.39	-0.19226	3070800000	2152600000	918250000	309	F8WIA1;D3Z2Z1;Q922J3;D3Z3M7;Q922J3-2;F6RCU2;Q8C0S5	309;309;309;309;309;62;309	F8WIA1	F8WIA1	CAP-Gly domain-containing linker protein 1	Clip1	AVRRVMAATPASLKRSPSASSLSSMSSVASS	___1	UID6752	1;2	1924
0.23853	0.250381	0.500738	0.486815	0.465944	0.518815	0.292902	NaN	0.363209	0.40563	0.59916	0.530497	S	2	0.99835	0	288.49	288.49	288.49	-0.11578	2286400000	1693600000	592770000	311	F8WIA1;D3Z2Z1;Q922J3;D3Z3M7;Q922J3-2;F6RCU2;Q8C0S5	311;311;311;311;311;64;311	F8WIA1	F8WIA1	CAP-Gly domain-containing linker protein 1	Clip1	RRVMAATPASLKRSPSASSLSSMSSVASSVS	___1	UID6753	1;2	1924
NaN	NaN	0.433694	NaN	0.509924	NaN	0.345164	NaN	NaN	NaN	NaN	NaN	S	3	0.823723	2.70613e-50	124.86	121.27	108.37	-0.81177	219660000	170800000	48860000	313	F8WIA1;D3Z2Z1;Q922J3;D3Z3M7;Q922J3-2;F6RCU2;Q8C0S5	313;313;313;313;313;66;313	F8WIA1	F8WIA1	CAP-Gly domain-containing linker protein 1	Clip1	VMAATPASLKRSPSASSLSSMSSVASSVSSK	___1	UID6754	1;2	1924
NaN	NaN	NaN	0.360365	NaN	NaN	NaN	NaN	0.688844	0.833895	NaN	NaN	S	2	0.988949	1.97731e-21	159.13	135.3	159.13	0.58805	79989000	57631000	22359000	192	F8WIA1;D3Z2Z1;Q922J3;D3Z3M7;Q922J3-2;Q8C0S5	192;192;192;192;192;192	F8WIA1	F8WIA1	CAP-Gly domain-containing linker protein 1	Clip1	EPSATPQISNLTKTASESISNLSEAGSVKKG	___1	UID6759	1;2	1924
0.419613	0.356407	0.389582	0.381664	0.377701	0.389548	0.329955	0.34261	0.652354	0.450676	0.772962	0.736887	S	2	1	7.9207e-240	256.8	250.96	242.41	0.087306	4489400000	3073900000	1415600000	194	F8WIA1;D3Z2Z1;Q922J3;D3Z3M7;Q922J3-2;Q8C0S5	194;194;194;194;194;194	F8WIA1	F8WIA1	CAP-Gly domain-containing linker protein 1	Clip1	SATPQISNLTKTASESISNLSEAGSVKKGER	___1	UID6760	1;2;3	1924
0.358366	0.334061	NaN	NaN	0.479693	0.390227	0.311241	NaN	0.39468	0.278749	NaN	NaN	S	2	0.999995	6.4558e-292	273.49	256.97	156	-0.020815	2720800000	1810300000	910490000	199	F8WIA1;D3Z2Z1;Q922J3;D3Z3M7;Q922J3-2;Q8C0S5	199;199;199;199;199;199	F8WIA1	F8WIA1	CAP-Gly domain-containing linker protein 1	Clip1	ISNLTKTASESISNLSEAGSVKKGERELKVG	___1	UID6761	1;2;3	1924
0.503341	0.52516	0.487022	0.456858	0.507133	0.534958	0.430751	0.410289	0.364667	0.371397	0.436651	0.467944	S	2	1	0	322.17	314.08	156	-0.020815	10786000000	7107000000	3679100000	203	F8WIA1;D3Z2Z1;Q922J3;D3Z3M7;Q922J3-2;Q8C0S5	203;203;203;203;203;203	F8WIA1	F8WIA1	CAP-Gly domain-containing linker protein 1	Clip1	TKTASESISNLSEAGSVKKGERELKVGDRVL	___1	UID6762	1;2;3	1924
0.450911	0.426985	0.38982	0.375091	0.250678	0.397881	NaN	NaN	0.416056	0.44714	0.403821	0.398437	S	3	0.999977	4.375e-199	211.75	200.96	163.49	-0.072776	1878100000	1276600000	601560000	1363	F8WIA1;D3Z2Z1;Q922J3;D3Z3M7;Q922J3-2;F6RCU2;F7CB97	1363;1352;1317;1246;1241;992;1165	F8WIA1	F8WIA1	CAP-Gly domain-containing linker protein 1	Clip1	EAALNGNGEDLNSYDSDDQEKQSKKKPRLFC	___1	UID6763	1	1924
NaN	NaN	0.126121	0.174949	NaN	NaN	NaN	NaN	NaN	NaN	NaN	NaN	S	2	0.983046	3.6535e-61	142.99	136.87	103.39	-0.19226	3070800000	2152600000	918250000	309	F8WIA1;D3Z2Z1;Q922J3;D3Z3M7;Q922J3-2;F6RCU2;Q8C0S5	309;309;309;309;309;62;309	F8WIA1	F8WIA1	CAP-Gly domain-containing linker protein 1	Clip1	AVRRVMAATPASLKRSPSASSLSSMSSVASS	___2	UID25717	1;2	1924
NaN	NaN	NaN	0.174949	NaN	NaN	NaN	NaN	NaN	NaN	NaN	NaN	S	2	0.99835	0	288.49	288.49	288.49	-0.11578	2286400000	1693600000	592770000	311	F8WIA1;D3Z2Z1;Q922J3;D3Z3M7;Q922J3-2;F6RCU2;Q8C0S5	311;311;311;311;311;64;311	F8WIA1	F8WIA1	CAP-Gly domain-containing linker protein 1	Clip1	RRVMAATPASLKRSPSASSLSSMSSVASSVS	___2	UID25718	1;2	1924
NaN	NaN	0.126121	NaN	NaN	NaN	NaN	NaN	NaN	NaN	NaN	NaN	S	3	0.823723	2.70613e-50	124.86	121.27	108.37	-0.81177	219660000	170800000	48860000	313	F8WIA1;D3Z2Z1;Q922J3;D3Z3M7;Q922J3-2;F6RCU2;Q8C0S5	313;313;313;313;313;66;313	F8WIA1	F8WIA1	CAP-Gly domain-containing linker protein 1	Clip1	VMAATPASLKRSPSASSLSSMSSVASSVSSK	___2	UID25719	1;2	1924
0.283427	0.262458	0.397283	0.446243	0.294141	0.297737	0.404545	0.365811	0.489971	0.523909	0.622152	0.570656	S	2	1	7.9207e-240	256.8	250.96	242.41	0.087306	4489400000	3073900000	1415600000	194	F8WIA1;D3Z2Z1;Q922J3;D3Z3M7;Q922J3-2;Q8C0S5	194;194;194;194;194;194	F8WIA1	F8WIA1	CAP-Gly domain-containing linker protein 1	Clip1	SATPQISNLTKTASESISNLSEAGSVKKGER	___2	UID25725	1;2;3	1924
0.442375	0.393456	0.464079	0.475044	0.410127	0.417788	0.355665	0.310639	0.457341	0.480775	0.619299	0.564333	S	2	0.999995	6.4558e-292	273.49	256.97	156	-0.020815	2720800000	1810300000	910490000	199	F8WIA1;D3Z2Z1;Q922J3;D3Z3M7;Q922J3-2;Q8C0S5	199;199;199;199;199;199	F8WIA1	F8WIA1	CAP-Gly domain-containing linker protein 1	Clip1	ISNLTKTASESISNLSEAGSVKKGERELKVG	___2	UID25726	1;2;3	1924
0.69047	0.589827	0.498776	0.543349	0.57185	0.586248	0.459621	0.473877	0.507431	0.523909	0.575725	0.574109	S	2	1	0	322.17	314.08	156	-0.020815	10786000000	7107000000	3679100000	203	F8WIA1;D3Z2Z1;Q922J3;D3Z3M7;Q922J3-2;Q8C0S5	203;203;203;203;203;203	F8WIA1	F8WIA1	CAP-Gly domain-containing linker protein 1	Clip1	TKTASESISNLSEAGSVKKGERELKVGDRVL	___2	UID25727	1;2;3	1924
NaN	NaN	NaN	NaN	NaN	NaN	NaN	NaN	NaN	0.56429	0.520424	NaN	S	2	1	7.9207e-240	256.8	250.96	242.41	0.087306	4489400000	3073900000	1415600000	194	F8WIA1;D3Z2Z1;Q922J3;D3Z3M7;Q922J3-2;Q8C0S5	194;194;194;194;194;194	F8WIA1	F8WIA1	CAP-Gly domain-containing linker protein 1	Clip1	SATPQISNLTKTASESISNLSEAGSVKKGER	___3	UID44690	1;2;3	1924
NaN	NaN	NaN	0.787256	NaN	NaN	NaN	NaN	0.646315	0.56429	0.520424	NaN	S	2	0.999995	6.4558e-292	273.49	256.97	156	-0.020815	2720800000	1810300000	910490000	199	F8WIA1;D3Z2Z1;Q922J3;D3Z3M7;Q922J3-2;Q8C0S5	199;199;199;199;199;199	F8WIA1	F8WIA1	CAP-Gly domain-containing linker protein 1	Clip1	ISNLTKTASESISNLSEAGSVKKGERELKVG	___3	UID44691	1;2;3	1924
NaN	NaN	NaN	0.787256	NaN	NaN	NaN	NaN	0.646315	0.56429	0.520424	NaN	S	2	1	0	322.17	314.08	156	-0.020815	10786000000	7107000000	3679100000	203	F8WIA1;D3Z2Z1;Q922J3;D3Z3M7;Q922J3-2;Q8C0S5	203;203;203;203;203;203	F8WIA1	F8WIA1	CAP-Gly domain-containing linker protein 1	Clip1	TKTASESISNLSEAGSVKKGERELKVGDRVL	___3	UID44692	1;2;3	1924
0.106827	0.102402	0.0786052	0.0770642	0.0918617	0.0971372	0.611252	0.60159	0.511497	0.509167	0.467416	0.463663	S	2	0.999968	2.2172e-101	211.22	189.56	156	0.017406	7849400000	6724100000	1125300000	347	F8WIA1;D3Z2Z1;Q922J3;D3Z3M7;Q922J3-2;F6RCU2;Q9Z0H8-2;Q9Z0H8	347;347;347;347;347;100;353;353	F8WIA1;Q9Z0H8-2	F8WIA1	CAP-Gly domain-containing linker protein 1;CAP-Gly domain-containing linker protein 2	Clip1;Clip2	SGLLTETSSRYARKISGTTALQEALKEKQQH;TGLLTETSSRYARKISGTTALQEALKEKQQH	___1	UID6751	1	1924;4913
0.694841	0.666155	0.765914	0.638785	NaN	NaN	NaN	NaN	NaN	NaN	NaN	NaN	S	3	0.989178	2.20005e-30	100.24	97.394	91.66	-0.27178	48440000	29022000	19418000	18	Q9Z0H8-2;Q9Z0H8	18;18	Q9Z0H8-2	Q9Z0H8-2	CAP-Gly domain-containing linker protein 2	Clip2	KPSGLKPPGRGGKHSSPVGRPSVGSASSSVV	___1	UID14828	1	4913
NaN	NaN	1.07896	NaN	0.61904	0.848886	NaN	NaN	NaN	NaN	NaN	NaN	S	2	0.914507	3.94643e-06	123.58	111.6	123.58	0.46083	31398000	18953000	12445000	208	Q9Z0H8-2;Q9Z0H8	208;208	Q9Z0H8-2	Q9Z0H8-2	CAP-Gly domain-containing linker protein 2	Clip2	LNSSVKTGNESGSNLSDSGSVKRGDKDLHLG	___1	UID14831	1	4913
NaN	NaN	0.261191	NaN	NaN	NaN	NaN	NaN	NaN	NaN	NaN	NaN	S	3	0.899323	0.0162885	41.912	37.521	41.912	-0.30474	1319300	1192800	126500	399	B9EHT4	399	B9EHT4	B9EHT4	CAP-Gly domain-containing linker protein 3	Clip3	RVTGKGRREHKGKKKSPSSPSLGSLQQREGA	___1	UID4074	1	1166
0.730069	0.773913	NaN	NaN	NaN	NaN	0.529067	0.504826	NaN	NaN	NaN	0.503083	S	2	0.99661	3.00828e-10	122.97	99.289	86.772	-0.047779	163930000	97387000	66539000	456	A0A2R8VJW4;Q8CI96;A0A2R8VHM6;A0A2R8VHQ7;Q3TTL7;Q8CI96-2	456;456;39;149;456;409	A0A2R8VJW4	A0A2R8VJW4	CAP-Gly domain-containing linker protein 4	Clip4	KKLTTSSGGKKTLSKSPSLPSRASAGLKSSA	___1	UID2062	1	686
0.692136	0.695617	0.742366	0.772747	0.903589	0.727457	0.703644	0.618786	NaN	NaN	0.745809	0.790039	S	2	0.99323	3.4177e-140	211.49	202.67	136.35	0.078081	809500000	453340000	356160000	52	D3Z491;Q9DBC3	52;52	D3Z491	D3Z491	Cap-specific mRNA (nucleoside-2'-O-)-methyltransferase 1	Cmtr1	SVNHAAKASATSLSGSDSETEGKQPCSDDFK	___1	UID4505	1;2;3	1350
0.45004	0.306604	NaN	0.689794	NaN	NaN	NaN	NaN	NaN	NaN	NaN	NaN	S	5	0.831312	2.08945e-63	126.94	126.94	78.588	-0.23547	266880000	165980000	100900000	27	D3Z491;Q9DBC3	27;27	D3Z491	D3Z491	Cap-specific mRNA (nucleoside-2'-O-)-methyltransferase 1	Cmtr1	PLKKQKRIGELARHLSSTSDDEPLSSVNHAA	___1	UID4507	1;2	1350
NaN	NaN	NaN	NaN	NaN	NaN	NaN	NaN	0.592029	0.601069	NaN	NaN	S	2	0.939699	9.45835e-15	96.096	85.308	65.298	-0.17519	48730000	25799000	22931000	48	D3Z491;Q9DBC3	48;48	D3Z491	D3Z491	Cap-specific mRNA (nucleoside-2'-O-)-methyltransferase 1	Cmtr1	EPLSSVNHAAKASATSLSGSDSETEGKQPCS	___2	UID23468	2;3	1350
NaN	NaN	0.806696	1.04568	NaN	0.799459	NaN	0.54267	NaN	NaN	0.721685	NaN	S	2	0.99323	3.4177e-140	211.49	202.67	136.35	0.078081	809500000	453340000	356160000	52	D3Z491;Q9DBC3	52;52	D3Z491	D3Z491	Cap-specific mRNA (nucleoside-2'-O-)-methyltransferase 1	Cmtr1	SVNHAAKASATSLSGSDSETEGKQPCSDDFK	___2	UID23470	1;2;3	1350
NaN	NaN	0.780898	1.04568	0.873143	0.799459	NaN	0.54267	0.592029	0.601069	0.721685	0.612907	S	2	0.97911	4.74199e-32	136.35	121.47	136.35	0.078081	266530000	142460000	124080000	54	D3Z491;Q9DBC3	54;54	D3Z491	D3Z491	Cap-specific mRNA (nucleoside-2'-O-)-methyltransferase 1	Cmtr1	NHAAKASATSLSGSDSETEGKQPCSDDFKDA	___2	UID23471	2;3	1350
0.462844	NaN	NaN	NaN	NaN	NaN	NaN	NaN	2.25035	NaN	NaN	NaN	S	5	0.831312	2.08945e-63	126.94	126.94	78.588	-0.23547	266880000	165980000	100900000	27	D3Z491;Q9DBC3	27;27	D3Z491	D3Z491	Cap-specific mRNA (nucleoside-2'-O-)-methyltransferase 1	Cmtr1	PLKKQKRIGELARHLSSTSDDEPLSSVNHAA	___2	UID23472	1;2	1350
0.639827	0.560713	0.521075	0.51782	0.554392	0.513955	0.558474	0.645157	0.50386	0.519188	0.5584	0.530487	S	3	1	4.6963e-109	209.66	185.92	45.094	-0.15995	3011700000	1842700000	1169000000	303	Q3UZA1-2;Q3UZA1	303;333	Q3UZA1-2	Q3UZA1-2	CapZ-interacting protein	Rcsd1	ASEERVADEDRLGQKSPDANMPEEEGVVREK	___1	UID9942	1	3147
0.465764	0.484205	0.505674	0.478533	0.649642	0.532009	0.60383	0.556484	0.465734	0.479124	0.493271	0.515936	S	2	1	0	320.06	308.8	190.19	1.5519	3342900000	2135400000	1207500000	186	Q3UZA1-2;Q3UZA1	186;216	Q3UZA1-2	Q3UZA1-2	CapZ-interacting protein	Rcsd1	ENGDDVFASKSKDPGSPQLNQEAMADGVEGT	___1	UID9944	1	3147
NaN	NaN	NaN	0.665194	NaN	NaN	NaN	0.394825	0.518002	0.484395	0.423547	0.401081	S	3	0.779579	7.52507e-68	124.79	124.79	47.286	-0.20214	688020000	416410000	271610000	348	Q3UZA1-2;Q3UZA1	348;378	Q3UZA1-2	Q3UZA1-2	CapZ-interacting protein	Rcsd1	AEPDTKQKEEAPLEPSCSPGADHAAGEITSE	___1	UID9945	1	3147
0.557223	0.587596	0.70212	0.711746	0.796434	0.716689	0.508521	0.394825	0.504318	0.478499	0.565031	0.600024	S	3	0.997298	7.0723e-199	195.89	195.89	172.36	-0.26021	6444100000	3734500000	2709700000	350	Q3UZA1-2;Q3UZA1	350;380	Q3UZA1-2	Q3UZA1-2	CapZ-interacting protein	Rcsd1	PDTKQKEEAPLEPSCSPGADHAAGEITSEIQ	___1	UID9946	1	3147
NaN	NaN	NaN	NaN	1.62806	NaN	NaN	NaN	NaN	NaN	NaN	NaN	S	2	1	2.2099e-141	193.06	193.06	147.16	-0.19096	153610000	85549000	68056000	75	Q3UZA1-2;Q3UZA1	75;105	Q3UZA1-2	Q3UZA1-2	CapZ-interacting protein	Rcsd1	QANLAFDPAALLPGASPKSPGLKAIVSPFHS	___1	UID9947	1	3147
NaN	NaN	NaN	0.169572	NaN	0.198048	NaN	0.572029	NaN	NaN	NaN	0.665822	S	2	0.943509	0.00826098	130.56	86.167	130.56	0.38355	365840000	223780000	142060000	52	Q3UZA1-2;Q3UZA1	52;82	Q3UZA1-2	Q3UZA1-2	CapZ-interacting protein	Rcsd1	KSPSGASHPPKIKVKSSPLIEKLQANLAFDP	___1	UID9949	1	3147
0.564654	0.548476	0.986423	0.970952	0.955795	0.877475	0.585309	NaN	0.554558	0.526055	0.660875	NaN	S	2	0.834386	0.00826098	86.67	43.185	74.92	0.37727	3315700000	2035800000	1279900000	53	Q3UZA1-2;Q3UZA1	53;83	Q3UZA1-2	Q3UZA1-2	CapZ-interacting protein	Rcsd1	SPSGASHPPKIKVKSSPLIEKLQANLAFDPA	___1	UID9950	1	3147
0.575932	0.47644	NaN	NaN	NaN	NaN	0.836349	NaN	0.528433	0.501143	0.718675	NaN	T	3	1	8.1013e-113	195.97	186.91	94.856	-0.18802	221130000	138730000	82397000	226	Q3UZA1-2;Q3UZA1	226;256	Q3UZA1-2	Q3UZA1-2	CapZ-interacting protein	Rcsd1	RNTCNSTEKPEELVRTPEEANAGEKVGQNPD	___1	UID17571	1	3147
[truncated: 8,926 more rows]

## Sheet: Phosphosite-8597
ISO-BR1-R1	ISO-BR1-R2	ISO-BR2-R1	ISO-BR2-R2	ISO-BR3-R1	ISO-BR3-R2	Saline-BR1-R1	Saline-BR1-R2	Saline-BR2-R1	Saline-BR2-R2	Saline-BR3-R1	Saline-BR3-R2	Amino acid	Charge	Localization prob	PEP	Score	Delta score	Score for localization	Mass error [ppm]	Intensity	Intensity L	Intensity H	Position	Proteins	Positions within proteins	Leading proteins	Protein	Protein names	Gene names	Sequence window	Number of Phospho (STY)	Protein group IDs
[truncated: 8,600 more rows]

[truncated: 1 more sheets: Tabelle1]
