# Supplementary material for: Quantitative Analysis of the Cardiac Phosphoproteome in Response to Acute β-Adrenergic Receptor Stimulation In Vivo
Source: Int J Mol Sci. 2021 Nov 22;22(22):12584. doi: 10.3390/ijms222212584 (PMC8618155; doi:10.3390/ijms222212584)
Supplement: Supplementary file 1 [file ijms-22-12584-s001.zip › Supplementary Table S3_Up-Phosphorylation.xlsx]

## Sheet: Increased-120
Supplementary Table S3: Up-phosphorylation
Statistically significant phospho-events with increased abundance upon ISO stimulation
Significant	-LOG(P-value)	Difference	Proteins	Positions within proteins	Leading proteins	Protein	Protein names	Gene names	Sequence window	Multiplicity	Unique identifier	Amino acid	Charge	Localization prob	PEP	Score	Delta score	Score for localization	Mass error [ppm]	Intensity	Intensity L	Intensity H	Position	ISO-BR1-R1	ISO-BR1-R2	ISO-BR2-R1	ISO-BR2-R2	ISO-BR3-R1	ISO-BR3-R2	Saline-BR1-R1	Saline-BR1-R2	Saline-BR2-R1	Saline-BR2-R2	Saline-BR3-R1	Saline-BR3-R2
+	9.09579	1.41973	A0A0G2JFZ4;E9Q7M2	587;587	A0A0G2JFZ4	A0A0G2JFZ4		Tsc22d2	QTQPLVGQVDDTRRKSEPLPQAPLSLIAESK	___1	UID581	S	2	1	1.67262e-51	159.64	153.4	159.64	-0.29926	5316200000	3407700000	1908600000	587	2.84052	2.84721	2.78131	2.74657	2.54724	2.49766	1.36343	1.23111	1.28261	1.31189	1.28099	1.27211
+	5.86475	1.23023	A0A0J9YUR1;A0A0J9YUT0;Q99MZ3-5;Q99MZ3-4;Q99MZ3-3;Q99MZ3-2;Q99MZ3	196;196;196;196;196;174;196	A0A0J9YUR1	A0A0J9YUR1	Carbohydrate-responsive element-binding protein	Mlxipl	YHKWRIYYKKRLRKSSREGDFLAPKQVEGGW	___1	UID659	S	3	0.867274	0.00254617	73.951	58.07	48.704	0.23703	1169100000	759690000	409400000	196	2.8976	2.86951	2.41337	2.73247	2.32061	2.33595	1.33187	1.36054	1.29141	1.21893	1.39903	1.58638
+	3.75187	2.02602	A0A0R4IZW5;P09803	164;164	A0A0R4IZW5	A0A0R4IZW5	Cadherin-1;E-Cad/CTF1;E-Cad/CTF2;E-Cad/CTF3	Cdh1	PGLRRQKRDWVIPPISCPENEKGEFPKNLVQ	___1	UID779	S	2	1	0.000925178	56.569	56.569	40.941	0.62191	2190900000	1797600000	393350000	164	NaN	NaN	6.84877	6.84236	NaN	6.45588	NaN	NaN	NaN	4.7439	4.78618	4.53886
+	2.33749	0.95295	A0A0R4J0D3;Q3TDQ1	495;495	A0A0R4J0D3	A0A0R4J0D3	Dolichyl-diphosphooligosaccharide--protein glycosyltransferase subunit STT3B	Stt3b	YLGDDMKRENPPVEDSSDEDDKRNPGNLYDK	___1	UID855	S	2	1	0	350.42	330.03	140.89	0.096571	16597000000	10399000000	6197700000	495	2.19234	1.98231	2.09551	2.0325	2.11016	1.95923	NaN	2.1347	0.979474	0.989101	0.431444	1.01058
+	8.30828	1.33983	A0A0R4J0X8;Q9ES28-8;D3Z0V2;Q9ES28-4;Q9ES28-2;Q9ES28-3;Q9ES28-7;Q9ES28	560;619;550;665;717;701;724;776	A0A0R4J0X8;Q9ES28-4	Q9ES28-4	Rho guanine nucleotide exchange factor 7	Arhgef7	SAKTRQTLNSSSRKESAPQVLLPEEEKIIVE	___1	UID935	S	2	1	7.90112e-68	129.01	123.85	66.784	0.18198	1570500000	1009800000	560630000	665	2.73445	2.67717	2.67222	2.52762	2.54971	2.3959	1.11067	1.267	1.31351	1.46718	1.19607	1.16367
+	2.90798	0.971479	A0A0R4J1W0;Q3UTJ2-3;Q3UTJ2-4;B2RXQ9;B7ZWM6;Q3UTJ2;D3Z080;Q3UTJ2-5;Z4YJR7;A0A0R4J1T1;B9EKP8;Q3UTJ2-2	540;554;539;569;1113;1097;634;634;996;1051;1131;1212	A0A0R4J1W0;B2RXQ9;D3Z080	D3Z080	Sorbin and SH3 domain-containing protein 2	Sorbs2	KGAEDYPDPPLPHSYSSDRIYTLSSNKPQRP	___1	UID1081	S	2	0.990645	0	301.03	266.02	301.03	1.3208	59175000000	44182000000	14993000000	634	3.32563	2.97928	3.75747	3.32866	3.44487	3.47636	NaN	NaN	2.854	2.61629	2.10295	2.08235
+	4.56683	0.850897	A0A0R4J1W0;Q3UTJ2-3;Q3UTJ2-4;B2RXQ9;B7ZWM6;Q3UTJ2;A0A0R4J1X5;D3Z080;Q3UTJ2-5;Z4YJR7;A0A0R4J1T1;B9EKP8;Q3UTJ2-2;F6V513	308;323;308;338;354;339;339;403;403;238;293;373;454;115	A0A0R4J1W0;B2RXQ9;D3Z080	D3Z080	Sorbin and SH3 domain-containing protein 2	Sorbs2	SSSASMAGDFRKRRKSEPAVGPLRGLGDQSS	___1	UID1086	S	4	1	2.1263e-218	187.2	179.23	161.84	-0.19877	188480000000	127870000000	60601000000	403	3.04743	3.07874	2.99318	3.01673	2.87053	2.87719	1.73248	1.94598	2.38749	2.46877	2.11419	2.12951
+	3.73062	1.04438	A0A0R4J250;Q61070	338;320	A0A0R4J250	A0A0R4J250	Etoposide-induced protein 2.4	Ei24	FHKTVYLQSALSSSSSAEKFPSPHPSPAKLK	___1	UID1132	S	2	0.995521	0	300.18	274.46	261.17	0.30903	1562400000	1080500000	481890000	338	2.74704	2.72482	2.84852	2.89552	2.48691	2.49319	1.81869	NaN	1.99162	1.97238	1.24997	1.24208
+	6.86552	1.98342	Q8K4L2;A0A1B0GS91;Q8K4L3;E9Q3Z5;Q8K4L3-3	857;944;857;743;453	Q8K4L2	Q8K4L2	Supervillin	Svil	ASAVAPTYAGDLRKLSVDNNTSATDYKSPPA	___1	UID1385	S	2	1	1.5044e-64	186.94	154.61	186.94	-0.068328	6838100000	4567300000	2270800000	857	2.63902	2.73859	3.20286	3.36542	2.74181	3.06834	0.790214	0.673981	1.22197	1.25126	0.966106	0.952019
+	2.325	2.827	Q8K4L2;A0A1B0GS91;Q8K4L3;E9Q3Z5;Q8K4L3-3	1011;1098;1011;897;607	Q8K4L2	Q8K4L2	Supervillin	Svil	ASEENTDVETVMRKFSLKEFGETTSEQTEVA	___1	UID1391	S	3	0.999674	2.5038e-125	189.51	179.69	126.45	-0.20179	669810000	475110000	194700000	1011	3.04639	2.54414	5.76325	4.45032	3.94419	3.27376	NaN	NaN	1.0713	1.09573	0.862999	NaN
+	1.90647	3.06343	A0A1L1STC6;Q6ZWR6-4;Q6ZWR6;Q6ZWR6-3;Q6ZWR6-2	8706;8704;8706;856;879	A0A1L1STC6	A0A1L1STC6	Nesprin-1	Syne1	GRSTPNRQKSPRGKCSLSQPGPSVSSPKSRS	___1	UID1581	S	2	0.999833	6.52639e-09	111.66	102.17	111.66	-0.11188	148580000	120110000	28463000	8706	5.52718	NaN	4.11849	4.18074	3.23847	NaN	NaN	NaN	NaN	NaN	1.22374	1.18184
+	5.10265	1.99283	A0A286YCI8;Q62417;A0A286YDJ3;E9PYX6;Q62417-3;E9Q6A3;A0A286YCQ0;A0A286YDN0;Q62417-4;Q62417-5;Q62417-6	254;254;22;245;245;285;255;266;285;255;266	A0A286YCI8;E9PYX6;E9Q6A3	A0A286YCI8	Sorbin and SH3 domain-containing protein 1	Sorbs1	KLNRDDDSDVHSPRYSFSDDTKSPLSVPRSK	___1	UID1805	S	3	0.999838	0	268.83	268.83	268.83	0.11294	8017300000	5201400000	2815900000	254	4.2855	3.89307	3.66507	3.77319	3.36689	3.37539	NaN	NaN	1.92868	1.92456	1.55009	1.53142
+	3.4337	2.63179	A0A2R8W6U8;O70337	2;2	A0A2R8W6U8	A0A2R8W6U8	Bcl-2-interacting killer	Bik	______________MSEARLMARDVIKTVPH	___1	UID2076	S	2	1	0.000687547	58.781	26.165	42.789	-0.51556	6097400000	4817700000	1279700000	2	NaN	NaN	6.47894	6.34146	7.0253	5.81295	NaN	NaN	3.65446	3.6882	NaN	4.00597
+	3.79049	2.08312	A2AHQ7;Q8BWJ3	729;729	A2AHQ7	A2AHQ7	Phosphorylase b kinase regulatory subunit alpha, liver isoform	Phka2	FPMILPTKVLSGHRKSLNLVDSPQPLLKTTP	___1	UID2573	S	2	1	9.95568e-15	148.52	139.18	142.38	0.31517	483000000	311000000	171990000	729	3.50154	2.88252	4.29101	4.02442	2.39423	2.35797	0.897021	0.966288	1.52413	1.50642	1.07192	0.987155
+	2.45759	0.876676	A8Y5P4;A2AJI0;A2AJI1;A2AJI0-2	111;111;111;111	A8Y5P4	A8Y5P4	MAP7 domain-containing protein 1	Map7d1	RGPTPTATGPREAKPSRRSSQPSPTTVPASD	___1	UID2613	S	3	0.849318	2.1417e-194	211.92	211.92	164.35	-0.03345	10483000000	6916200000	3567100000	111	NaN	2.60126	2.85391	NaN	NaN	2.7675	1.81022	NaN	1.91821	NaN	NaN	NaN
+	1.91376	2.23632	A2AKD7;Q61234	194;194	A2AKD7	A2AKD7	Alpha-1-syntrophin	Snta1	VGWDSPPASPLQRQPSSPGPQPRNLSEAKHV	___1	UID2645	S	3	0.997413	0	266.5	266.5	230.75	0.03814	8991900000	5762000000	3229900000	194	6.80245	6.32369	4.69753	5.04126	4.32342	3.47448	2.52863	2.11206	NaN	NaN	3.17479	3.68113
+	5.10065	1.47343	A2ASS6;E9Q8K5;E9Q8N1;A2ASS6-2	34756;33010;33010;26429	A2ASS6;A2ASS6-2	A2ASS6	Titin	Ttn	VSTQKTSEVTSQKKASAQEEISQKALTSEEI	___1	UID2807	S	2	1	0	333.11	305.02	281.1	0.37754	4693100000	2947100000	1746000000	34756	3.21399	3.25335	2.45244	2.20273	2.79384	2.68664	1.33051	1.44815	1.18139	1.19459	1.19998	1.40777
+	7.41833	1.55966	A2ASS6;E9Q8K5;E9Q8N1;A2ASS6-2	34292;32546;32546;25965	A2ASS6;A2ASS6-2	A2ASS6	Titin	Ttn	LTKTEAYAVSSFKRTSELEAASSVREVKSQM	___1	UID3032	S	2	0.993902	9.21714e-78	178.32	151.17	98.882	-0.06762	6385700000	4349500000	2036300000	34292	3.43833	3.20602	2.79448	2.83937	3.2159	3.11357	1.57712	1.61731	1.44502	1.49036	1.63103	1.48889
+	2.75132	1.15089	A8Y5H7;A8Y5H7-2;A8Y5H7-3	578;578;578	A8Y5H7	A8Y5H7		Sec14l1	NIYHSKRSPQPPKKDSLGAHSITSPGGNNVQ	___1	UID3529	S	3	0.994254	2.10906e-50	119.97	112.08	98.112	-0.074397	173820000	106940000	66874000	578	2.86335	2.30127	2.4902	2.43357	1.82521	1.93539	NaN	NaN	1.21119	1.27476	0.985878	NaN
+	2.60292	1.40686	Q9QXZ0;E9PVY8;B1ARU4;E9QA63;B1ARU1	2823;2823;2823;2823;1258	Q9QXZ0	Q9QXZ0	Microtubule-actin cross-linking factor 1	Macf1	IRGSNGEKAEKGRKISVEMEGQRQDEKASSD	___1	UID3601	S	2	1	1.90511e-16	102.33	77.433	67.275	0.31573	332180000	216320000	115860000	2823	3.15357	NaN	2.82744	2.59477	1.94337	2.27959	NaN	NaN	1.19959	1.19913	NaN	1.05996
+	3.05484	1.44916	B7ZCI2;B7ZCI3;A0A1B0GXL1;Q0II04	223;223;223;223	B7ZCI2	B7ZCI2	Nebulette	Nebl	PSVIGRPDFEHAVGASKLSSQVKYKEKFDNE	___1	UID3992	S	3	0.999974	2.68593e-10	84.573	80.304	84.573	-0.0044917	264160000	194420000	69732000	223	NaN	NaN	3.44791	4.48405	3.64237	3.75728	2.37079	NaN	2.43731	2.5342	NaN	2.19266
+	2.78671	0.93651	B7ZCI2;B7ZCI3;A0A1B0GXL1;Q0II04	335;300;300;300	B7ZCI2	B7ZCI2	Nebulette	Nebl	EAPEHLHHKGNATLQSQVKYREEYEKNKGKS	___1	UID3994	S	2	1	1.64894e-24	168.02	148.75	168.02	0.049614	69740000	49252000	20489000	335	3.11305	2.84226	NaN	NaN	3.18443	3.26319	2.39872	2.13337	NaN	NaN	1.96057	NaN
+	8.41741	1.52258	B7ZCI2;B7ZCI3;A0A1B0GXL1;Q0II04	387;352;352;352	B7ZCI2	B7ZCI2	Nebulette	Nebl	EKVYKEDFEKEIKGRSSLDLDKTPAFLHVKH	___1	UID3996	S	2	0.96764	5.66331e-14	160.67	92.659	159.77	0.25562	2973500000	1951800000	1021700000	387	3.15729	3.10874	2.81962	2.87625	2.91512	2.68007	1.36335	1.41383	1.42588	1.55264	1.32967	1.33624
+	3.42942	1.23444	B7ZCI2;B7ZCI3;A0A1B0GXL1;Q0II04	388;353;353;353	B7ZCI2	B7ZCI2	Nebulette	Nebl	KVYKEDFEKEIKGRSSLDLDKTPAFLHVKHI	___1	UID3997	S	2	0.852734	4.79122e-10	152.96	98.236	85.522	-0.024781	1270900000	825230000	445710000	388	1.52059	3.07892	3.02087	2.6369	2.63962	2.37022	1.27097	1.14889	1.27913	1.38417	1.35855	1.41879
+	4.44195	4.43832	B7ZCI2;F6RM14;Q9DC07	812;54;149	B7ZCI2	B7ZCI2	LIM zinc-binding domain-containing Nebulette	Nebl	FTPVVDDPVTERVRKSTQVVSDAAYKGVQPH	___1	UID4003	S	2	0.807119	2.00788e-31	165.35	158.62	121.56	0.052452	384040000	274540000	109500000	812	6.42219	6.62497	4.89987	NaN	NaN	NaN	1.53307	1.40245	1.81151	NaN	1.52529	1.44778
+	2.8591	0.887742	C7IVS7;Q8CC27-2;Q8CC27-3;Q8CC27;A0A0A6YWX5;Q8CC27-4	150;149;156;200;12;156	C7IVS7	C7IVS7	Voltage-dependent L-type calcium channel subunit beta-2	Cacnb2	RAKQGKFYSSKSGGNSSSSLGDIVPSSRKST	___1	UID4104	S	2	0.998344	0	288.92	284.61	288.92	-0.024209	2928500000	1945500000	983090000	150	2.26421	2.2667	2.63875	2.55545	2.87949	2.44668	1.35102	1.32485	2.05009	2.07703	NaN	1.30103
+	7.88337	1.95534	D3Z0N2	41	D3Z0N2	D3Z0N2		Sorbs2	KRSPTQAPPPPARKESFDSQSLINNQSKGDI	___1	UID4384	S	2	1	0	283.05	269.46	249.19	0.022128	102230000000	74614000000	27614000000	41	3.14642	3.16722	3.61685	3.66176	3.42518	3.12121	1.43978	1.10629	1.476	1.53319	1.45795	1.39336
+	2.33906	1.44364	D3Z1D3	954	D3Z1D3	D3Z1D3		3425401B19Rik	HTAAQDETSQQTRKGSFSFLPPVEEENRMKP	___1	UID4417	S	3	0.981474	3.03208e-18	109.42	107.57	85.808	-0.34632	434180000	325380000	108800000	954	4.26395	4.13619	2.65968	2.81605	3.12185	3.02788	NaN	NaN	2.10606	2.18381	1.72518	1.5608
+	2.47826	1.89213	D3Z1D3	1176	D3Z1D3	D3Z1D3		3425401B19Rik	KALRRAKKLASKRRKSDQLLEKHTEAWEGKS	___1	UID4428	S	2	1	0.0105719	132.88	37.352	96.342	-0.39236	265180000	186740000	78435000	1176	3.99484	NaN	2.75526	2.90925	3.28655	3.31322	NaN	NaN	NaN	NaN	1.41719	1.3022
+	7.02682	1.73709	D3Z1Z8;D3Z5N2;P54227	63;63;63	D3Z1Z8	D3Z1Z8	Stathmin	Stmn1	EEIQKKLEAAEERRKSHEAEVLKQLAEKREH	___1	UID4445	S	2	1	3.688e-11	153.97	109.22	101.66	0.20728	1444700000	977800000	466930000	63	2.70052	3.39885	2.97009	2.53929	2.66856	2.72752	1.12413	1.15575	1.05334	1.02192	1.14086	1.08628
+	3.6326	2.02068	D9J302	224	D9J302	D9J302		Pdlim5	NGPHPPAAPQLLKVHSQVAIVSKEAATYSSV	___1	UID4674	S	2	1	8.65223e-30	175.29	145.53	167.89	0.0036492	917380000	735500000	181880000	224	4.08292	4.21145	3.86513	3.95969	3.53738	3.87523	NaN	NaN	2.27838	2.31513	NaN	1.11034
+	2.20807	2.48922	E9PUM3;Q9WUB3	15;15	E9PUM3	E9PUM3	Alpha-1,4 glucan phosphorylase;Glycogen phosphorylase, muscle form	Pygm	_MSRPLSDQDKRKQISVRGLAGVENVSELKK	___1	UID4754	S	2	1	0	291	291	244.36	-0.53513	11853000000	8761500000	3091500000	15	3.05711	3.23374	6.71255	6.06183	5.79725	5.64796	2.78138	2.81421	3.49486	3.36279	1.53358	1.58829
+	3.04655	0.944406	F6VG99;E9PYF4;F6TFN2;E9PYI7	577;699;189;466	F6VG99	F6VG99		Lmo7	QKWQDDLAKWKNRRKSYTSDLQKKKEEREEI	___1	UID4980	S	1	0.99991	2.67194e-34	191.67	150.22	191.67	-0.054805	13409000000	9110700000	4298500000	577	2.51119	2.4652	2.64962	2.48241	2.26131	2.18911	1.13831	1.18036	2.13102	2.03291	1.22843	1.18138
+	2.78733	2.1634	E9Q3I8;E9Q3I9;E9Q3I4;E9Q3I5;E9Q0N0;Q9Z0R4-2;Q9Z0R4;Q6NZJ5;CON__ENSEMBL:ENSBTAP00000001528;D3Z6P4	184;184;147;184;184;184;184;184;184;123	E9Q3I8	E9Q3I8	Intersectin-1	Itsn1	LPAFAHPAATLPKSSSFSRSGPGSQLNTKLQ	___1	UID5110	S	3	0.999019	1.3644e-174	229.02	186.7	112.56	0.19798	680890000	529050000	151840000	184	4.60404	4.85993	4.43803	4.72883	NaN	5.12077	3.65738	3.57953	2.83	2.84498	1.41351	1.19612
+	2.75136	0.714339	E9Q855;Q3UXS0;O35609	78;79;78	E9Q855	E9Q855	Secretory carrier-associated membrane protein 3	Scamp3	LPPPSAPSVQSSRKLSPTEPRNYGSYSTQAS	___1	UID5666	S	3	0.961407	4.1136e-148	180.71	180.71	180.71	0.095596	639820000	422900000	216930000	78	NaN	NaN	2.16888	NaN	2.20539	2.18096	1.55885	1.38263	NaN	NaN	NaN	NaN
+	4.0096	0.632792	E9Q8T1;E9Q9Z4;A0A140LIQ6;A0A140LI86;E9QL08;Q9JJG0-3;Q9JJG0;A0A140LJA0;Q9JJG0-2;A0A140LIQ1;A0A140LIJ2;A0A140LJ29;Q9JJG0-4	2213;506;252;506;396;396;510;396;396;21;21;41;21	E9Q8T1	E9Q8T1	Transforming acidic coiled-coil-containing protein 2	Tacc2	PKMKKTPEKLDNTPASPPRSPTEPSDTPIAK	___1	UID5717	S	2	0.999994	0	301.76	301.76	269.85	0.19715	79509000000	49747000000	29762000000	2213	1.69103	1.78665	2.10539	2.11581	2.15961	2.19616	1.60825	1.3695	1.27427	1.24804	1.38257	1.37527
+	5.72483	1.12855	E9Q8T1;E9Q9Z4;A0A140LIQ6;A0A140LI86;E9QL08;Q9JJG0-3;Q9JJG0;A0A140LJA0;Q9JJG0-2	1968;261;7;261;151;151;265;151;151	E9Q8T1	E9Q8T1	Transforming acidic coiled-coil-containing protein 2	Tacc2	ADSKGQECKVSTRRKSTESVPPSKSTLSRSL	___1	UID5731	S	2	0.945132	3.95298e-10	154.24	118.7	154.24	0.2406	888880000	552940000	335940000	1968	2.49233	2.47658	2.45118	2.36624	2.54522	3.11649	1.32911	1.43294	1.46447	1.44184	1.44908	1.55929
+	6.71713	1.29513	E9QLJ0;Q70KF4	155;155	E9QLJ0	E9QLJ0	Cardiomyopathy-associated protein 5	Cmya5	RGSPSLRRKGSKKRNSLESQDVLTNQEDGPS	___1	UID6011	S	3	0.999442	0	484.9	466.28	265.51	0.33758	59112000000	40529000000	18584000000	155	3.60869	3.72295	3.50321	3.54302	3.21813	3.28597	2.39245	2.39306	2.04789	2.07671	2.13354	2.06753
+	4.87665	3.91826	E9QLJ0;Q70KF4	877;941	E9QLJ0	E9QLJ0	Cardiomyopathy-associated protein 5	Cmya5	LKTGDHKLPLKSQRVSEPIIQAEDEKEDIGL	___1	UID6049	S	2	0.999987	7.2424e-250	263.52	243.28	263.52	0.0022226	3941700000	3547600000	394130000	877	8.33887	8.34811	7.51381	8.15294	9.52575	9.37015	5.64238	5.93741	4.33729	4.21119	3.57826	4.03354
+	3.83021	1.58762	E9QP46;Q6ZWQ0	1460;1459	E9QP46	E9QP46	Nesprin-2	Syne2	GLKDPTAPAVKHRKKSLLRLDKDLDGLEEEK	___1	UID6156	S	2	1	0.0106388	129.83	18.762	83.358	-0.11942	252900000	195540000	57365000	1460	NaN	4.49133	3.60574	4.3093	4.40822	4.56717	NaN	NaN	2.52378	2.86774	2.5155	2.8479
+	3.71911	2.30778	F6SH61;Q58A65-5;Q58A65-2;A0A0R4J196;F8WH31;E9PUD1;Q58A65-6;Q58A65-3;Q58A65-4;Q58A65;Z4YMB8	430;580;580;437;441;442;415;441;437;594;161	F6SH61;Q58A65-5	Q58A65-5	C-Jun-amino-terminal kinase-interacting protein 4	Spag9	NAPTSHVTPSVKKRSSTLSQLPGDKSKAFDF	___1	UID6329	S	2	0.943509	5.504e-118	223.14	201.36	166.79	-0.19537	766650000	556120000	210530000	580	NaN	NaN	4.03418	4.17057	3.13159	3.4286	NaN	NaN	1.55492	1.69775	1.15237	1.12877
+	6.05754	0.80637	F6WMJ3;Q8K4I3;A2AFJ8;H3BKQ0	663;639;351;237	F6WMJ3	F6WMJ3	Rho guanine nucleotide exchange factor 6	Arhgef6	TMKKFLHKRKTERKASEEEYVIRKSTAALEE	___1	UID6442	S	2	1	4.23477e-47	161.35	154.37	126.19	0.13682	2290000000	1504200000	785840000	663	2.35411	2.20388	2.40905	2.24053	2.24752	2.30715	1.42641	NaN	1.5927	1.6851	1.38659	1.34589
+	7.29706	0.724683	F6WMJ3;Q8K4I3;A2AFJ8	703;679;391	F6WMJ3	F6WMJ3	Rho guanine nucleotide exchange factor 6	Arhgef6	AYCTSASFQQGTRKDSVPQVLLPEEEKLIIE	___1	UID6443	S	2	1	0	237.74	233.85	111.12	-0.27529	2356200000	1468900000	887280000	703	2.05588	2.13312	2.20399	2.26334	2.08581	2.13149	1.44574	1.43452	1.50395	1.52936	1.32112	1.29084
+	2.75168	1.53532	G3UW30;F6ZHD8;Q9D6Y9	133;133;133	G3UW30	G3UW30	1,4-alpha-glucan-branching enzyme	Gbe1	EYGKWELYIPPKQNKSPLIPHGSKLKVVITS	___1	UID6536	S	2	1	0.00603235	73.781	69.847	73.781	0.17468	27776000	20078000	7697900	133	NaN	NaN	NaN	NaN	4.31214	4.51872	NaN	NaN	2.6943	2.94343	NaN	3.00261
+	7.30163	9.08193	F8WIA1;D3Z2Z1;Q922J3;D3Z3M7;Q922J3-2;F6RCU2;Q9Z0H8-2;Q9Z0H8	347;347;347;347;347;100;353;353	F8WIA1;Q9Z0H8-2	F8WIA1	CAP-Gly domain-containing linker protein 1;CAP-Gly domain-containing linker protein 2	Clip1;Clip2	SGLLTETSSRYARKISGTTALQEALKEKQQH;TGLLTETSSRYARKISGTTALQEALKEKQQH	___1	UID6751	S	2	0.999968	2.2172e-101	211.22	189.56	156	0.017406	7849400000	6724100000	1125300000	347	9.36096	9.76542	12.7218	12.9762	10.8859	10.2947	1.63599	1.66226	1.95505	1.96399	2.13942	2.15674
+	2.31584	2.29423	Q9JIS8;F8WIJ0;F6TQE2	88;90;59	Q9JIS8	Q9JIS8	Solute carrier family 12 member 4	Slc12a4	LDIRPKVSSLLGKLVSYTNLTQGAKEHEEAE	___1	UID6793	S	2	0.999974	6.80758e-54	177.1	166.78	177.1	0.3391	133400000	101310000	32091000	88	2.71307	3.2746	4.85251	4.87464	4.75315	4.59363	NaN	NaN	2.02625	1.9555	NaN	1.66635
+	3.92134	3.07518	G3UYW9;Q6P9N8	387;387	G3UYW9	G3UYW9		Trak2	ESLAAEIEGTMRKKLSLDEESVSKQKAQQKR	___1	UID6896	S	2	1	6.06712e-65	196.37	196.37	196.37	0.053343	279310000	210500000	68808000	387	6.42412	4.90096	3.948	NaN	4.62989	5.38113	2.14517	NaN	1.95209	1.62881	2.50484	1.6773
+	5.2174	2.73473	G5E8J9;Q8CFE4-2;Q8CFE4	676;253;677	G5E8J9	G5E8J9	SCY1-like protein 2	Scyl2	SENREDGMQGKQKRGSLTLEEKQKLAKEQEQ	___1	UID7001	S	2	0.995545	1.8384e-123	208.79	70.715	140.63	0.46115	336070000	245950000	90117000	676	3.99529	3.94058	4.28408	5.39012	3.366	3.26464	1.43563	1.37333	1.23586	1.39574	1.13177	1.26
+	3.33134	0.665153	O54724	169	O54724	O54724	Polymerase I and transcript release factor	Ptrf	KVMIYQDEVKLPAKLSVSKSLKESEALPEKE	___1	UID7327	S	2	0.999458	3.62721e-47	196.24	144.71	160.52	0.17596	9130300000	6457100000	2673200000	169	3.0917	3.05668	2.56229	2.58391	2.39189	2.43886	2.13992	2.03066	1.99974	1.94228	2.09636	1.92545
+	3.96457	1.9737	P48787	200	P48787	P48787	Troponin I, cardiac muscle	Tnni3	ENREVGDWRKNIDALSGMEGRKKKFEG____	___1	UID8346	S	3	1	1.75061e-46	171.2	166.75	62.378	-0.040006	1909500000	1356200000	553310000	200	4.78572	4.67968	3.31373	3.25866	3.28455	3.09126	1.6466	1.84988	1.90127	1.85274	1.70329	1.61759
+	1.99373	2.18506	P49070	88	P49070	P49070	Calcium signal-modulating cyclophilin ligand	Camlg	SLSIPSVSKRVVLGDSVDGGGADQLGGVAEV	___1	UID8353	S	3	1	2.3596e-259	212.66	212.66	212.66	-0.0092316	967170000	771040000	196130000	88	5.08041	6.30493	4.75128	3.83076	5.00185	3.66068	NaN	NaN	2.68841	NaN	1.88108	3.19028
+	7.08186	1.66389	P59017	387	P59017	P59017	Bcl-2-like protein 13	Bcl2l13	GAAQLSEERAGSRKKSHTGEAAAVRGAKSGL	___1	UID8582	S	2	0.99965	4.294e-157	240.11	240.11	83.862	0.19206	64640000000	45240000000	19400000000	387	3.47806	3.42847	4.09144	3.39786	3.40357	3.34798	2.01471	1.94376	1.81081	1.77802	1.83971	1.777
+	3.08974	1.29072	P70213	229	P70213	P70213	Friend virus susceptibility protein 1	Fv1	KERTQQDKADAPQIQSSTSLVTSEPVTRPKS	___1	UID8739	S	3	0.954604	4.75489e-92	167.27	167.27	106.51	0.15512	472750000	352020000	120730000	229	3.78029	3.81027	NaN	3.65911	3.03109	3.75769	NaN	NaN	2.33476	2.13623	NaN	2.4799
+	3.8514	1.6626	P70670	524	P70670	P70670	Nascent polypeptide-associated complex subunit alpha, muscle-specific form	Naca	QPLAPIALKESPSSQSASSLEVLSEDTVTKK	___1	UID8876	S	2	0.999983	0	300.74	287.97	273.46	0.22669	2087300000	1427400000	659890000	524	2.45685	2.41423	3.25851	3.22655	3.4165	3.40595	1.53862	1.58499	1.82169	1.78272	0.770497	0.704454
+	5.01401	1.11752	P70670	1437	P70670	P70670	Nascent polypeptide-associated complex subunit alpha, muscle-specific form	Naca	ASPKETLVTPSSKKLSQTVGPKETSLEGATA	___1	UID8924	S	2	0.999981	0.000520859	120.03	100.77	109.39	0.10012	142280000	80530000	61747000	1437	NaN	NaN	2.1537	2.05246	1.88767	1.87189	0.792751	NaN	0.813226	1.15275	0.790327	0.820486
+	3.89523	1.4229	Q02257	665	Q02257	Q02257	Junction plakoglobin	Jup	FRISEDKNPDYRKRVSVELTNSLFKHDPAAW	___1	UID9125	S	2	1	2.217e-155	238.02	238.02	191.51	-0.1187	1098700000	759430000	339310000	665	3.21139	3.22226	3.79563	3.62191	3.00047	3.10326	1.88352	NaN	1.86898	1.95625	NaN	NaN
+	2.28418	1.18375	Q04690-2;Q04690;Q5SYH9	2524;2545;529	Q04690-2	Q04690-2	Neurofibromin	Nf1	QPSQANTKKLLGTRKSFDHLISDTKAPKRQE	___1	UID9194	S	2	1	1.50734e-46	196.11	135.6	196.11	-0.23533	305930000	222530000	83402000	2524	3.41078	3.51723	4.50641	2.71393	3.60673	2.78342	NaN	1.82564	2.50136	2.56956	2.33428	1.96581
+	5.00986	1.48074	Q04735-2;Q04735	75;110	Q04735-2	Q04735-2	Cyclin-dependent kinase 16	Cdk16	SPVRVRMRNHPPRKISTEDINKRLSLPADIR	___1	UID9200	S	2	0.970464	0.00232754	100.57	38.89	81.099	-0.25247	526690000	329770000	196910000	75	2.15185	2.31551	2.35661	3.10305	2.79285	2.6993	0.872916	0.699278	1.35939	1.20666	1.05676	1.33977
+	2.22111	1.95865	Q3B7Z2;Q3B7Z2-2	384;116	Q3B7Z2	Q3B7Z2	Oxysterol-binding protein 1	Osbp	NLGHKRTGSNISGASSDVSLDEQYKHQLEET	___1	UID9412	S	3	0.994113	0	301.73	271.79	91.589	0.25364	11649000000	9053900000	2595100000	384	3.03497	3.21388	5.65632	5.45787	4.99235	4.84859	1.55639	2.44183	3.44445	3.59709	2.28439	2.1279
+	3.20011	1.90736	Q3UIK0;O70468	315;307	Q3UIK0	Q3UIK0	Myosin-binding protein C, cardiac-type	Mybpc3	DFSSLLKKRDSFRRDSKLEAPAEEDVWEILR	___1	UID9776	S	3	1	8.72141e-05	102.5	102.5	75.378	-0.064224	17749000000	12342000000	5406400000	315	3.78095	3.57139	3.89406	3.70466	3.04677	3.03653	2.48466	2.92188	1.13548	1.261	0.871433	0.915727
+	4.31575	1.35316	Q3UM45;F6TGJ2	45;30	Q3UM45	Q3UM45	Protein phosphatase 1 regulatory subunit 7	Ppp1r7	EEGKKHGGGGIVANLSEQSLKDGVDRGAEDP	___1	UID9812	S	3	1	0	305.19	283.44	70.615	0.060435	2795000000	2117000000	678040000	45	3.49364	3.57969	3.71172	3.82974	3.49933	3.78919	2.48335	2.22554	2.70671	2.84687	1.73733	1.78454
+	1.88918	3.8482	Q3UZA1-2;Q3UZA1	52;82	Q3UZA1-2	Q3UZA1-2	CapZ-interacting protein	Rcsd1	KSPSGASHPPKIKVKSSPLIEKLQANLAFDP	___1	UID9949	S	2	0.943509	0.00826098	130.56	86.167	130.56	0.38355	365840000	223780000	142060000	52	NaN	NaN	NaN	5.89719	NaN	5.04928	NaN	1.74816	NaN	NaN	NaN	1.5019
+	3.76273	1.24074	Q4KL52;Q9DAZ9	219;219	Q4KL52	Q4KL52	Abscission/NoCut checkpoint regulator	Zfyve19	QNDLNKGAARSQRTNSQGQASQSLEEEKYKL	___1	UID9982	S	3	0.997966	0	315.57	290.05	283.88	0.12126	1450400000	1019100000	431330000	219	3.38946	NaN	3.21798	3.62191	2.71674	2.52941	1.71518	1.81811	2.18995	1.8071	1.69554	1.90029
+	2.17186	1.1091	Q4U4S6-2;Q4U4S6	2160;2160	Q4U4S6-2	Q4U4S6-2	Xin actin-binding repeat-containing protein 2	Xirp2	GVHLPHSQAKILTGKSPPPTLPKPKLPKRIK	___1	UID10005	S	2	0.999987	0.000738217	80.688	67.234	71.451	-0.040036	119280000	86629000	32652000	2160	NaN	NaN	3.95001	3.7849	NaN	NaN	2.52662	2.7095	2.63595	3.16134	NaN	NaN
+	2.21405	1.34728	Q4VBD2	520	Q4VBD2	Q4VBD2	Transmembrane anterior posterior transformation protein 1	Tapt1	GHQKENVIPLLVTSNSDQFLTTPDGDEKDIT	___1	UID10053	S	2	0.995819	4.3975e-168	238.05	215.94	194.25	0.22664	453230000	341890000	111350000	520	NaN	NaN	NaN	NaN	4.40235	3.46305	2.7624	2.82088	2.28905	NaN	2.56982	2.48495
+	2.8344	2.05843	Q5U464	286	Q5U464	Q5U464	Arf-GAP with SH3 domain, ANK repeat and PH domain-containing protein 3	Asap3	MLHLESREDHPNRKNSGGGYSIHQHQGNKQF	___1	UID10390	S	2	0.999999	1.06596e-20	181.51	159.75	181.51	0.023628	108840000	76152000	32686000	286	3.94761	NaN	3.31133	4.12887	5.32464	4.90955	NaN	NaN	2.14401	2.34522	2.24638	2.32828
+	1.82144	2.56935	Q61035	27	Q61035	Q61035	Histidine--tRNA ligase, cytoplasmic	Hars	RLQGAHVRGLKEQKASAEQIEEEVTKLLKLK	___1	UID10530	S	2	1	2.37865e-06	117.07	103.67	110.38	0.024812	64438000	42579000	21859000	27	4.2519	2.84416	4.04615	NaN	NaN	5.52299	2.19091	1.58139	NaN	NaN	1.01855	NaN
+	4.33848	0.618496	Q62261	2164	Q62261	Q62261	Spectrin beta chain, non-erythrocytic 1	Sptbn1	MVNGAAEQRTSSKESSPVPSPTLDRKAKSAL	___1	UID10720	S	2	0.998832	1.21173e-32	158.25	158.25	126.56	0.011423	58252000000	37762000000	20490000000	2164	3.68485	3.66237	3.53067	3.49203	3.31419	3.43764	2.90322	2.91283	3.0819	3.09784	2.74106	2.67392
+	2.89679	0.790525	Q62425;A0A0N4SVQ1	73;40	Q62425	Q62425	Cytochrome c oxidase subunit NDUFA4	Ndufa4	GPNEQYKFYSVNVDYSKLKKEGPDF______	___1	UID10788	S	2	1	6.75607e-16	149.23	140.04	149.23	-0.051054	177810000	132150000	45659000	73	3.2899	3.03893	3.52463	3.30528	3.58039	3.1618	2.80556	NaN	2.43138	2.4919	2.00028	2.90237
+	2.46432	0.844283	Q69ZS7-2;Q69ZS7	67;150	Q69ZS7-2	Q69ZS7-2	HBS1-like protein	Hbs1l	GQPSKGKSVISRSSQSESEIVPKVAKMTVSG	___1	UID11018	S	2	0.995284	4.34007e-63	167.71	167.71	159.34	-0.053302	7553600000	5096600000	2457000000	67	2.28289	2.26854	2.62597	2.80808	2.79559	2.64006	1.85278	1.83811	2.20036	2.19985	1.1576	1.10674
+	3.35193	0.648096	Q6P9Q6;Q80YW6;Q80YW9;Q6P9Q6-2;Q80YW7	344;344;344;344;344	Q6P9Q6	Q6P9Q6	FK506-binding protein 15;Peptidyl-prolyl cis-trans isomerase	Fkbp15	LPLKPGEPGLRSKSNSLSEQLTVNSNPDTVK	___1	UID11214	S	2	0.974726	8.1372e-301	286.28	274.55	286.28	-0.20154	499400000	300050000	199340000	344	2.02663	2.24757	2.13195	1.99244	NaN	NaN	1.36117	1.52314	1.30045	1.62144	NaN	NaN
+	3.95551	2.52419	Q6PAM0;D6RG50	107;107	Q6PAM0	Q6PAM0	5'-AMP-activated protein kinase subunit beta-2	Prkab2	SGSFNNWSTKIPLIKSHNDFVAILDLPEGEH	___1	UID11235	S	3	1	2.26294e-93	199.61	177.37	164.82	-0.10555	2899900000	2473500000	426340000	107	6.65666	7.14013	7.35927	7.5749	6.87264	7.53571	NaN	NaN	5.36954	NaN	4.47929	4.14826
+	3.45152	0.701123	Q6PD31;A0A1B0GSQ2;A0A1B0GRP1;A0A1B0GRS7;A0A1B0GRQ7;Q6PD31-2;A0A1B0GRL4;Q80VE1	199;96;96;96;189;185;149;199	Q6PD31	Q6PD31	Trafficking kinesin-binding protein 1	Trak1	SEPESVCSTPLKRNESSSSVQNYFHLDSLQK	___1	UID11261	S	2	0.960372	0	311.67	311.67	182.15	0.20087	19716000000	13566000000	6149700000	199	2.76252	2.52293	2.65137	2.6889	2.71113	2.60608	1.39252	2.2734	1.94076	2.16663	1.86407	2.09882
+	3.40398	1.22654	Q6ZPJ3	510	Q6ZPJ3	Q6ZPJ3	E2/E3 hybrid ubiquitin-protein ligase UBE2O	Ube2o	STTSSQSGSGTGRKKSIPLSIKNLKRKHKRK	___1	UID11370	S	2	0.999946	0.0126109	88.819	15.154	88.819	-0.21148	972530000	690440000	282100000	510	3.19172	3.18574	NaN	3.32724	2.52614	2.50476	1.87277	1.93212	1.82648	1.66417	1.30737	NaN
+	2.75253	1.79102	Q6ZPJ3	1236	Q6ZPJ3	Q6ZPJ3	E2/E3 hybrid ubiquitin-protein ligase UBE2O	Ube2o	DASAPPSVRPKRRRKSYRSFLPEKSGYPDIG	___1	UID11371	S	2	0.999188	8.8311e-08	144.28	110.32	144.28	0.088016	1362100000	1071100000	291030000	1236	5.32951	5.11276	4.59632	4.66904	3.36291	3.30568	3.41848	3.19718	2.18611	2.15457	2.10247	2.5713
+	6.0117	1.74745	Q80Y98-3;Q80Y98	348;447	Q80Y98-3	Q80Y98-3	Phospholipase DDHD2	Ddhd2	GPRKKILNHFSARKNSVSINRPAMSASEVNI	___1	UID11762	S	3	0.99977	4.52103e-93	172.3	172.3	108.77	-0.25842	4520800000	3080900000	1439900000	348	3.25403	3.23679	3.40808	3.10257	2.38715	2.77353	1.06535	1.31936	1.34171	1.48596	1.28251	1.18256
+	2.59665	1.09542	Q8BGD9	497	Q8BGD9	Q8BGD9	Eukaryotic translation initiation factor 4B	Eif4b	NAWVKRSSNPPARSQSSDTEQPSPTSGGGKV	___1	UID11848	S	3	0.963812	0	290.67	290.67	99.446	0.16871	11957000000	8329300000	3627300000	497	3.51386	3.47933	3.08525	3.25645	3.07013	4.60183	2.30317	2.31812	3.00334	2.62713	2.1091	2.07345
+	4.67416	2.47604	Q8BH80;Q9QY76	146;146	Q8BH80	Q8BH80	Vesicle-associated membrane protein-associated protein B	Vapb	KPHDVEINKIIPTSASKTEAPAAAKSLTSPL	___1	UID11903	S	2	0.997861	0.00168261	83.499	25.909	83.438	-0.085216	325380000	267500000	57878000	146	NaN	NaN	5.24171	5.46524	NaN	5.43418	2.77536	NaN	3.05619	2.88147	NaN	NaN
+	2.10696	2.83296	Q8BIJ7	476	Q8BIJ7	Q8BIJ7	RUN and FYVE domain-containing protein 1	Rufy1	EEVKAINLQMFHKVQSAESSLQQKNEAIASF	___1	UID11959	S	2	1	6.37517e-54	188.26	170.67	188.26	0.097727	59449000	50265000	9183800	476	6.53013	7.43287	NaN	NaN	NaN	NaN	NaN	NaN	4.32345	4.42012	3.70207	NaN
+	3.46097	2.39787	Q8C0N2	68	Q8C0N2	Q8C0N2	Glycerol-3-phosphate acyltransferase 3	Agpat9	IQKGAPKESALKNSASVGIIQRDESPMEKGL	___1	UID12312	S	3	0.999999	0	314.39	293.02	129.32	0.043217	6644600000	5185100000	1459500000	68	4.6727	5.15143	5.59733	5.6765	5.20801	5.01806	3.24408	2.73911	3.74005	4.01419	1.59122	1.60814
+	3.41669	0.849766	Q8C8R3-4;S4R2R5;Q8C8R3;Q8C8R3-5;S4R2F3;Q8C8R3-2	1936;1882;1936;1882;1969;1964	Q8C8R3-4	Q8C8R3-4	Ankyrin-2	Ank2	HLPVSPGKTEKQPPISPTSKTERIEETMSVR	___1	UID12413	S	2	0.990444	0.000661612	108.7	82.024	91.549	-0.024802	95189000	65169000	30020000	1936	NaN	NaN	2.90009	2.90616	NaN	NaN	NaN	NaN	2.06972	2.037	NaN	NaN
+	5.27362	2.74893	Q8K190	16	Q8K190	Q8K190	SAYSvFN domain-containing protein 1	Saysd1	MEQRLAEFREARKRASLVAQPSTSSQSVQTS	___1	UID12731	S	2	0.999999	1.32432e-79	157.73	157.73	115.42	0.13298	1035200000	790550000	244640000	16	3.69965	4.61643	4.7428	4.84453	3.63088	3.85436	1.38162	NaN	1.7715	1.91132	1.13933	1.20878
+	5.13416	4.83695	Q8K3K8	345	Q8K3K8	Q8K3K8	Optineurin	Optn	KKRLQEKCQALERKNSATPSELNEKQELVYS	___1	UID12812	S	3	0.999977	1.4591e-234	249.38	249.38	249.38	0.1061	540470000	435180000	105290000	345	6.31254	6.10598	5.38666	6.17165	5.57552	6.40255	NaN	NaN	NaN	NaN	0.860151	1.45091
+	2.69608	3.811	Q99PT1	34	Q99PT1	Q99PT1	Rho GDP-dissociation inhibitor 1	Arhgdia	EEDEHSVNYKPPAQKSIQEIQELDKDDESLR	___1	UID13649	S	2	1	7.26567e-76	172	166.33	90.653	-0.017904	1552300000	1371300000	181070000	34	10.756	12.2052	12.1491	11.2675	7.58647	7.92382	6.249	8.15468	6.04213	5.68408	5.92469	6.96756
+	2.18202	1.54677	Q9CQ75	7	Q9CQ75	Q9CQ75	NADH dehydrogenase [ubiquinone] 1 alpha subcomplex subunit 2	Ndufa2	_________MAAAAASRAVGAKLGLREIRVH	___1	UID13676	S	2	1	6.32967e-40	163.62	137.23	115.83	0.067622	963910000	805480000	158420000	7	5.37022	5.398	NaN	7.86704	5.79758	5.79823	4.85607	4.70932	4.59926	4.37966	4.44384	4.0085
+	3.34141	1.40312	Q9D0F9;A2CEK3	117;135	Q9D0F9	Q9D0F9	Phosphoglucomutase-1	Pgm1;Pgm2	IIRKIKAIGGIILTASHNPGGPNGDFGIKFN	___1	UID13857	S	2	0.999999	0	342.25	327.59	337.51	-0.19018	44411000000	26792000000	17619000000	117	3.02081	2.89903	2.07786	2.18225	2.41272	2.21109	NaN	NaN	1.37034	1.36602	0.77449	0.745869
+	4.85669	1.79082	Q9D0K1	356	Q9D0K1	Q9D0K1	Peroxisomal membrane protein PEX13	Pex13	GRKTIESSTMLKQQQSFTNPTLIKGVTTTNP	___1	UID13870	S	2	0.996236	4.4948e-09	123.84	99.061	91.858	-0.08547	442720000	375170000	67550000	356	4.07545	3.81492	3.82832	3.89431	3.62062	4.19694	2.26607	2.3944	1.51151	2.28512	NaN	NaN
+	2.59161	1.30066	Q9D6K8	5	Q9D6K8	Q9D6K8	FUN14 domain-containing protein 2	Fundc2	___________MAANSQGNFDGKFEALDLAE	___1	UID13944	S	2	1	1.34364e-42	142.47	135.32	120.03	0.28266	495960000	378560000	117390000	5	3.48623	3.60336	3.37513	2.98919	4.17766	3.03144	2.06342	3.00713	1.96774	2.3481	NaN	1.32949
+	3.63653	3.96736	Q9DC77	36	Q9DC77	Q9DC77	Small muscular protein	Smpx	GAFRPGAGQPPRRKESTPETEEGAPTTSEEK	___1	UID14066	S	2	0.922367	1.5723e-195	239.51	228.27	239.51	0.2949	5774300000	4313900000	1460300000	36	5.87712	5.95872	5.84166	5.65651	2.70791	NaN	1.12333	1.25084	1.40883	1.2577	NaN	1.16441
+	5.73706	2.87174	Q9DCF9-2;Q9DCF9	105;105	Q9DCF9-2	Q9DCF9-2	Translocon-associated protein subunit gamma	Ssr3	QKREDAVSKEVTRKLSEADNRKMSRKEKDER	___1	UID14069	S	2	1	2.54755e-49	179.56	146.62	176.4	0.1338	1200600000	956190000	244420000	105	NaN	NaN	4.88232	4.49241	4.16848	4.41083	NaN	NaN	1.59503	1.75752	1.63226	1.48227
+	3.98921	1.98702	Q9JKS4;Q9JKS4-3;Q9JKS4-5	220;220;220	Q9JKS4	Q9JKS4	LIM domain-binding protein 3	Ldb3	REMAQMYQMSLRGKASGAGLLGGSLPVKDLA	___1	UID14409	S	2	1	1.02907e-65	178.84	172.91	156.6	-0.10542	2026600000	1468100000	558440000	220	3.73954	4.10486	4.3999	4.22844	2.99293	2.90664	2.01945	NaN	1.89981	1.7092	1.53187	1.54817
+	3.65832	0.762948	Q9QYE6	116	Q9QYE6	Q9QYE6	Golgin subfamily A member 5	Golga5	ASAPRPSSQFVRRKKSEPDDELLFDFLNSSQ	___1	UID14554	S	2	1	0	393.81	393.81	190.67	-0.13475	2111100000	1469200000	641960000	116	2.90492	2.97994	2.84844	2.8296	2.58999	2.57439	NaN	NaN	1.87363	2.33995	1.92668	1.95947
+	4.20084	0.55465	Q9R0P5	24	Q9R0P5	Q9R0P5	Destrin	Dstn	DEVCRIFYDMKVRKCSTPEEIKKRKKAVIFC	___1	UID14642	S	2	0.997597	0.0023892	109.29	81.987	84.615	-0.014697	213710000	116980000	96735000	24	NaN	1.84239	1.56388	1.51464	1.6795	1.67204	NaN	NaN	1.13002	1.08305	1.06725	1.11903
+	2.40277	3.17535	Q9WV55;A0A3B2W837	166;153	Q9WV55	Q9WV55	Vesicle-associated membrane protein-associated protein A	Vapa	NASKQDGPLPKPHSVSLNDTETRKLMEECKR	___1	UID14782	S	3	0.977794	1.08295e-25	147.7	140.15	110.35	-0.43182	582320000	487270000	95042000	166	6.89462	6.92465	6.31393	8.94747	4.48246	5.43075	NaN	NaN	3.19234	3.94258	3.00162	3.15797
+	4.23955	4.20947	B7ZCI2;F6RM14;Q9DC07	813;55;150	B7ZCI2	B7ZCI2	LIM zinc-binding domain-containing Nebulette	Nebl	TPVVDDPVTERVRKSTQVVSDAAYKGVQPHV	___1	UID16110	T	2	0.788718	2.00788e-31	165.35	158.62	120.59	0.07375	470860000	340370000	130490000	813	NaN	6.62497	4.89987	NaN	NaN	NaN	1.53307	1.40245	1.81151	1.59759	1.52529	1.44778
+	2.47142	0.848605	G3UX26;Q60930	250;262	G3UX26	G3UX26	Voltage-dependent anion-selective channel protein 2	Vdac2	AKVNNSSLIGVGYTQTLRPGVKLTLSALVDG	___1	UID16765	T	3	0.98572	1.06845e-29	104.53	100.62	67.992	0.087524	74780000	50077000	24703000	250	2.48358	NaN	2.56457	2.48016	2.75087	2.70682	NaN	NaN	1.56185	NaN	2.19795	1.48599
+	7.83497	1.70276	P59017	389	P59017	P59017	Bcl-2-like protein 13	Bcl2l13	AQLSEERAGSRKKSHTGEAAAVRGAKSGLPA	___1	UID17253	T	2	0.996984	3.5089e-238	246.73	214.72	243.26	-0.12053	29632000000	21036000000	8596700000	389	3.34395	3.35189	3.80006	3.7635	3.37944	3.43409	2.01089	1.96574	1.70298	1.70882	1.75654	1.71137
+	3.32937	0.883365	P70670	590	P70670	P70670	Nascent polypeptide-associated complex subunit alpha, muscle-specific form	Naca	CVSPNTVSQPLKRSVTDPAMAPRTAKNTAPS	___1	UID17341	T	3	0.955884	1.00451e-07	101.92	90.977	101.92	0.038102	271880000	165520000	106370000	590	2.03768	2.18152	2.5649	2.06667	2.14627	2.14399	1.5603	1.59583	NaN	1.51702	0.848802	1.01209
+	3.0649	1.27901	Q9D0F9;A2CEK3	115;133	Q9D0F9	Q9D0F9	Phosphoglucomutase-1	Pgm1;Pgm2	SCIIRKIKAIGGIILTASHNPGGPNGDFGIK	___1	UID18434	T	3	0.879037	4.59878e-20	93.552	85.748	45.596	0.1445	390730000	229910000	160830000	115	2.87259	2.78175	2.00902	2.32764	2.39367	2.05145	NaN	NaN	1.43677	1.5413	0.778583	0.751397
+	2.65911	2.14994	Q9ET54-6;Q9ET54;Q9ET54-2;Q9ET54-4	642;642;642;253	Q9ET54-6	Q9ET54-6	Palladin	Palld	NGLINGKAYGNKSPPTPTALLSPTKEPPPLL	___1	UID18548	T	2	0.999998	6.22257e-88	205.45	196.25	171.26	-0.15258	2274500000	1519900000	754600000	642	4.17221	4.84508	NaN	NaN	NaN	NaN	NaN	NaN	2.4863	2.71566	2.02801	2.20482
+	2.45863	2.12373	Q8CI94	473	Q8CI94	Q8CI94	Glycogen phosphorylase, brain form	Pygb	RIHSEIVKQSVFKDFYELEPEKFQNKTNGIT	___1	UID18947	Y	2	1	3.08666e-07	141.48	127.32	87.308	-0.068175	73511000	55253000	18259000	473	NaN	5.23391	5.76457	5.58254	5.20061	7.67886	3.26413	2.93142	3.26372	4.74621	4.66257	3.74215
+	4.10483	0.69077	A0A0R4J1W0;Q3UTJ2-3;Q3UTJ2-4;B2RXQ9;B7ZWM6;Q3UTJ2;A0A0R4J1X5;D3Z080;Q3UTJ2-5;Z4YJR7;A0A0R4J1T1;B9EKP8;Q3UTJ2-2;F6V513	308;323;308;338;354;339;339;403;403;238;293;373;454;115	A0A0R4J1W0;B2RXQ9;D3Z080	D3Z080	Sorbin and SH3 domain-containing protein 2	Sorbs2	SSSASMAGDFRKRRKSEPAVGPLRGLGDQSS	___2	UID20051	S	4	1	2.1263e-218	187.2	179.23	161.84	-0.19877	188480000000	127870000000	60601000000	403	2.47117	2.58204	2.61048	2.67476	2.58757	2.65146	1.63569	1.54415	2.13327	2.13969	1.98854	1.99153
+	5.64284	1.54392	D3Z0N2	41	D3Z0N2	D3Z0N2		Sorbs2	KRSPTQAPPPPARKESFDSQSLINNQSKGDI	___2	UID23349	S	2	1	0	283.05	269.46	249.19	0.022128	102230000000	74614000000	27614000000	41	3.3302	3.06603	3.53339	3.59246	3.11096	3.15367	2.17283	NaN	1.68879	1.81309	1.50459	1.59001
+	2.15527	1.2201	D3Z0N2	46	D3Z0N2	D3Z0N2		Sorbs2	QAPPPPARKESFDSQSLINNQSKGDIL____	___2	UID23351	S	2	0.999999	3.6592e-264	272.77	263.73	195.1	-0.38211	2162400000	1467200000	695230000	46	3.50637	3.93256	2.89909	2.6178	2.68738	3.08663	2.17283	NaN	1.59543	1.93635	NaN	NaN
+	6.07545	1.64498	D3Z0N2;D3Z0E9	28;28	D3Z0N2	D3Z0N2		Sorbs2	AKGFRSVRPNLQDKRSPTQAPPPPARKESFD	___2	UID23353	S	3	0.997037	0	272.89	272.89	204.54	-0.27543	18312000000	12640000000	5671800000	28	3.43545	3.06267	3.568	3.56399	3.12005	3.17632	NaN	NaN	1.75756	1.73871	1.58945	1.61867
+	9.3164	1.95318	P48787;D3YXP5;D3Z160	23;23;23	P48787	P48787	Troponin I, cardiac muscle	Tnni3	AAGEPQPAPAPVRRRSSANYRAYATEPHAKK	___2	UID27309	S	3	0.999984	0	251.09	251.09	180.93	-0.035192	1106400000000	766390000000	340060000000	23	3.77401	3.79015	3.75831	3.7422	3.42186	3.41849	1.76423	1.86865	1.68038	1.62319	1.62319	1.62628
+	9.11466	1.95015	P48787;D3YXP5;D3Z160	24;24;24	P48787	P48787	Troponin I, cardiac muscle	Tnni3	AGEPQPAPAPVRRRSSANYRAYATEPHAKKK	___2	UID27310	S	3	0.999671	0	251.09	251.09	180.93	-0.035192	963090000000	680200000000	282880000000	24	3.76629	3.83047	3.68058	3.7614	3.403	3.41849	1.76796	1.86865	1.68823	1.58504	1.62319	1.62628
+	2.76047	0.703651	P51667;E9Q8Y0;F6RBQ5	15;15;49	P51667	P51667	Myosin regulatory light chain 2, ventricular/cardiac muscle isoform	Myl2	_MAPKKAKKRIEGGSSNVFSMFEQTQIQEFK	___2	UID27392	S	3	0.999996	0	445.15	404.4	130.43	-0.29748	308450000000	186860000000	121600000000	15	NaN	NaN	1.90811	1.90884	1.66107	1.73493	NaN	NaN	NaN	NaN	1.08263	1.11654
+	2.12648	1.84238	Q3B7Z2;Q3B7Z2-2	387;119	Q3B7Z2	Q3B7Z2	Oxysterol-binding protein 1	Osbp	HKRTGSNISGASSDVSLDEQYKHQLEETKKE	___2	UID28378	S	2	1	6.8844e-95	187.17	177.35	148.89	-0.28812	3473400000	2919600000	553810000	387	5.22832	5.25151	6.9088	6.89834	5.59225	6.2112	3.37594	6.03133	3.03306	4.89201	3.92706	3.77672
+	3.61798	1.18457	Q3TZ89-2;Q3TZ89	334;491	Q3TZ89-2	Q3TZ89-2	Protein transport protein Sec31B	Sec31b	ELQKKVDTCLKSDSKSQESPQLEAVDLKSDR	___2	UID28509	S	2	1	0.000861395	70.089	8.979	40.066	-0.025112	18131000000	14137000000	3994100000	334	NaN	NaN	3.90446	3.87403	NaN	NaN	2.71501	2.69434	NaN	NaN	NaN	NaN
+	3.61798	1.18457	Q3TZ89-2;Q3TZ89	337;494	Q3TZ89-2	Q3TZ89-2	Protein transport protein Sec31B	Sec31b	KKVDTCLKSDSKSQESPQLEAVDLKSDRAHS	___2	UID28510	S	2	1	1.15765e-14	128.73	111.7	40.066	-0.025112	16923000000	13183000000	3739900000	337	NaN	NaN	3.90446	3.87403	NaN	NaN	2.71501	2.69434	NaN	NaN	NaN	NaN
+	4.06172	6.74417	Q3UIK0;O70468	310;302	Q3UIK0	Q3UIK0	Myosin-binding protein C, cardiac-type	Mybpc3	DAGTLDFSSLLKKRDSFRRDSKLEAPAEEDV	___2	UID28740	S	3	1	0.000226538	97.767	97.767	75.378	-0.064224	5013100000	3957700000	1055400000	310	8.22398	9.03999	8.3529	9.20637	5.50809	7.13314	NaN	NaN	1.49402	NaN	1.07732	0.928391
+	4.06172	6.74417	Q3UIK0;O70468	315;307	Q3UIK0	Q3UIK0	Myosin-binding protein C, cardiac-type	Mybpc3	DFSSLLKKRDSFRRDSKLEAPAEEDVWEILR	___2	UID28741	S	3	1	8.72141e-05	102.5	102.5	75.378	-0.064224	17749000000	12342000000	5406400000	315	8.22398	9.03999	8.3529	9.20637	5.50809	7.13314	NaN	NaN	1.49402	NaN	1.07732	0.928391
+	4.99055	1.59774	D3Z0N2;D3Z0E9	30;30	D3Z0N2	D3Z0N2		Sorbs2	GFRSVRPNLQDKRSPTQAPPPPARKESFDSQ	___2	UID35164	T	3	0.800396	5.3391e-133	173.77	173.77	74.21	-0.12847	2277100000	1632700000	644330000	30	NaN	3.14677	NaN	NaN	3.10182	3.15367	NaN	NaN	NaN	NaN	1.51432	1.55838
+	7.80067	1.86955	P48787;D3YXP5;D3Z160	32;32;32	P48787	P48787	Troponin I, cardiac muscle	Tnni3	APVRRRSSANYRAYATEPHAKKKSKISASRK	___2	UID36162	T	6	0.941417	1.2519e-257	198.06	198.06	94.297	0.022701	110590000000	69811000000	40781000000	32	3.81661	3.54967	3.47426	3.85866	3.53263	3.3419	1.79293	1.86146	NaN	1.70743	1.62716	1.64137
+	5.95211	1.71131	P48787;D3YXP5;D3Z160	27;27;27	P48787	P48787	Troponin I, cardiac muscle	Tnni3	PQPAPAPVRRRSSANYRAYATEPHAKKKSKI	___2	UID37848	Y	3	0.835836	1.1123e-238	185.43	185.43	64.217	0.69485	111870000000	71699000000	40170000000	27	NaN	3.69138	NaN	3.36441	3.49862	3.00835	1.80724	1.63906	1.53133	1.81377	1.54336	1.7415
+	1.77263	5.20823	G3UW74;E9QP84;Q6PGF3	582;581;545	G3UW74	G3UW74	Mediator of RNA polymerase II transcription subunit 16	Med16	RVCDYHTKLFLMAITSTLKSLLRPHFLNTPD	___3	UID44098	S	2	1	0.00549779	58.37	58.37	50.284	-0.75937	352720000	300310000	52412000	582	NaN	NaN	NaN	NaN	11.5807	9.40606	4.68002	3.43091	6.7377	6.29206	NaN	NaN
+	2.08773	1.60478	A2ASS6;E9Q8K5;E9Q8N1;A2ASS6-2	34450;32704;32704;26123	A2ASS6;A2ASS6-2	A2ASS6	Titin	Ttn	FTLTVQKARVIEKAVTSPPRVKSPEPRVKSP	___3	UID53632	T	3	0.986439	1.08007e-18	113.47	109.37	113.47	0.071742	8900800000	5198200000	3702600000	34450	2.06697	NaN	NaN	1.99874	1.44313	NaN	NaN	0.206321	NaN	0.256679	NaN	NaN
+	1.77263	5.20823	G3UW74;E9QP84;Q6PGF3	581;580;544	G3UW74	G3UW74	Mediator of RNA polymerase II transcription subunit 16	Med16	ARVCDYHTKLFLMAITSTLKSLLRPHFLNTP	___3	UID54547	T	2	1	0.00549779	58.37	58.37	50.284	-0.75937	352720000	300310000	52412000	581	NaN	NaN	NaN	NaN	11.5807	9.40606	4.68002	3.43091	6.7377	6.29206	NaN	NaN
+	1.77263	5.20823	G3UW74;E9QP84;Q6PGF3	583;582;546	G3UW74	G3UW74	Mediator of RNA polymerase II transcription subunit 16	Med16	VCDYHTKLFLMAITSTLKSLLRPHFLNTPDK	___3	UID54548	T	2	1	0.00549779	58.37	58.37	50.284	-0.75937	352720000	300310000	52412000	583	NaN	NaN	NaN	NaN	11.5807	9.40606	4.68002	3.43091	6.7377	6.29206	NaN	NaN
