# Supplementary material for: Quantitative Analysis of the Cardiac Phosphoproteome in Response to Acute β-Adrenergic Receptor Stimulation In Vivo
Source: Int J Mol Sci. 2021 Nov 22;22(22):12584. doi: 10.3390/ijms222212584 (PMC8618155; doi:10.3390/ijms222212584)
Supplement: Supplementary file 1 [file ijms-22-12584-s001.zip › Supplementary Table S4_Down-Phosphorylation.xlsx]

## Sheet: Decreased-77
Supplementary Table S4: Down-phosphorylation
Statistically significant phospho-events with decreased abundance upon ISO stimulation
Significant	-LOG(P-value)	Difference	Proteins	Positions within proteins	Leading proteins	Protein	Protein names	Gene names	Sequence window	Multiplicity	Unique identifier	Amino acid	Charge	Localization prob	PEP	Score	Delta score	Score for localization	Mass error [ppm]	Intensity	Intensity L	Intensity H	Position	ISO-BR1-R1	ISO-BR1-R2	ISO-BR2-R1	ISO-BR2-R2	ISO-BR3-R1	ISO-BR3-R2	Saline-BR1-R1	Saline-BR1-R2	Saline-BR2-R1	Saline-BR2-R2	Saline-BR3-R1	Saline-BR3-R2
+	3.3554	-0.661347	A0A087WQF1;A0A087WNW8;E9Q6L0;J3QP81;A0A087WS18;E9QKH0;A0A087WRE8;E9QNY9;A0A087WP42;A0A087WRK0;Q80TV8;A0A087WQ95;A0A0A6YXZ1;A0A087WQ31;Q80TV8-2;A0A0N4SVH2	246;246;246;246;246;246;246;246;246;246;246;246;14;246;246;32	A0A087WQF1	A0A087WQF1	CLIP-associating protein 1	Clasp1	NMIQSANEKNFDDEDSVDGNRPSSASSSSSK	___1	UID47	S	2	1	1.0881e-136	186.3	183.37	144.92	0.28355	1156400000	864000000	292410000	246	2.84907	2.96142	2.84819	2.98478	3.09452	2.7478	3.17207	3.7022	3.55477	4.04556	3.4316	3.54767
+	4.665	-0.530289	A0A0G2JFH2	570	A0A0G2JFH2	A0A0G2JFH2	Microtubule-associated protein	Map4	YPVQPSRVEGRKEIASPPCVEKLSDDGNVAH	___1	UID537	S	3	1	2.28422e-80	164.31	154.32	51.956	-0.29555	7110600000	4800100000	2310600000	570	2.15155	2.03062	2.21999	2.19432	1.92751	2.01527	2.55969	2.6015	2.7102	2.66475	2.4068	2.77805
+	4.34492	-1.03444	A0A0R4J0V4;Q9QXM1-3;Q9QXM1	704;704;704	A0A0R4J0V4	A0A0R4J0V4	Junction-mediating and -regulatory protein	Jmy	STRLRVAHSRRKSTASPVPCEEQCHSLPTVL	___1	UID915	S	3	0.99988	9.21711e-58	123.89	118.78	118.68	-0.39534	2680100000	1506400000	1173700000	704	1.13355	0.797403	1.1276	1.08987	1.08333	0.828825	2.36302	2.36532	1.85946	1.6929	1.94199	NaN
+	3.62601	-2.02668	A0A140LHA0;F6R8S6;E9QKI5;E9QKI4;Q9D1F4	75;190;210;255;184	A0A140LHA0	A0A140LHA0	Proline-rich AKT1 substrate 1	Akt1s1	PQPPATALPTQQYAKSLPVSVPVWAFKEKRT	___1	UID1207	S	2	0.999993	7.42896e-19	142.1	130.78	142.1	0.13291	593990000	453670000	140320000	75	NaN	0.715504	1.5649	1.40971	0.875955	0.800008	NaN	NaN	3.20055	3.3241	2.77504	NaN
+	5.31216	-0.411322	A0A140LHH8	1754	A0A140LHH8	A0A140LHH8	Transforming acidic coiled-coil-containing protein 2	Tacc2	KLHLVAPEELLSDRKSPGPGPATLPSVPEAC	___1	UID1232	S	2	1	1.80781e-67	152.32	152.32	145.91	-0.23033	1075900000	551790000	524150000	1754	1.00941	0.959606	0.997854	0.987295	0.858634	0.839422	1.43058	1.4865	1.33555	1.26968	1.31559	1.28225
+	2.95458	-0.621981	A0A2R8VJW4;Q8CI96;A0A2R8VHM6;A0A2R8VHQ7;Q3TTL7;Q8CI96-2	456;456;39;149;456;409	A0A2R8VJW4	A0A2R8VJW4	CAP-Gly domain-containing linker protein 4	Clip4	KKLTTSSGGKKTLSKSPSLPSRASAGLKSSA	___1	UID2062	S	2	0.99661	3.00828e-10	122.97	99.289	86.772	-0.047779	163930000	97387000	66539000	456	1.36973	1.29213	NaN	NaN	NaN	NaN	1.89012	1.98088	NaN	NaN	NaN	1.98774
+	2.04372	-1.7638	A2AEM2;Q99LI2	438;433	A2AEM2	A2AEM2	Chloride channel CLIC-like protein 1	Clcc1	SKRDALRQRFHSGNKSPEVLRAFDLPDTEAQ	___1	UID2525	S	4	1	1.7281e-107	159.13	154.07	136.33	0.25444	409110000	312780000	96326000	438	3.53853	3.57307	2.66305	2.46002	2.27451	2.94593	NaN	NaN	NaN	5.80004	4.10998	4.10891
+	5.2083	-1.39775	A8Y5P4;A2AJI0;A2AJI1;A2AJI0-2	118;118;118;118	A8Y5P4	A8Y5P4	MAP7 domain-containing protein 1	Map7d1	TGPREAKPSRRSSQPSPTTVPASDSPPAKQD	___1	UID2616	S	3	0.999009	1.9518e-105	175.76	175.76	141.49	-0.4604	20380000000	13208000000	7172000000	118	1.27608	1.27414	1.16187	NaN	1.20155	1.22853	2.32573	NaN	2.73529	3.00062	2.74736	2.32193
+	2.69276	-0.816718	E9QAU4;A2AQ25-2;A2AQ25;D3Z781;A2AQ25-3;A2AQ25-4;A2AQ25-8	1847;1479;1796;1197;1202;1191;890	E9QAU4	E9QAU4	Sickle tail protein	Etl4;Skt	ANGSAKKAGGDCKPTSPSLPASKIPALSPSS	___1	UID2725	S	2	0.999714	1.3159e-40	147.07	142.73	121.96	-0.21867	1069300000	708340000	360980000	1847	2.37335	2.02864	1.44061	1.56436	1.19539	1.29928	2.44245	2.4918	2.33171	2.73297	2.51146	2.29154
+	2.61592	-1.10248	E9QAU4;A2AQ25-2;A2AQ25;D3Z781;A2AQ25-3;A2AQ25-4;A2AQ25-8	1859;1491;1808;1209;1214;1203;902	E9QAU4	E9QAU4	Sickle tail protein	Etl4;Skt	KPTSPSLPASKIPALSPSSGKSSSLPSASGD	___1	UID2732	S	2	0.991589	4.83738e-05	115.15	75.304	98.182	0.10301	346610000	253120000	93495000	1859	3.03894	NaN	1.72815	1.9563	2.10708	2.03536	2.7162	3.47926	2.97644	3.23091	3.55784	3.6932
+	2.46477	-1.05683	A2ARP1-3;A2ARP1-2;A2ARP1;F6Q5C6;F7AST3;F6VID9	939;919;939;140;150;87	A2ARP1-3	A2ARP1-3	Inositol hexakisphosphate and diphosphoinositol-pentakisphosphate kinase 1	Ppip5k1	RPASSENEEMKTDPGSIENLCPGKASDEPDR	___1	UID2766	S	2	1	4.65501e-10	120.29	98.528	120.29	-0.23341	746870000	543940000	202920000	939	2.49064	2.33188	2.25698	1.75894	2.06834	1.82499	3.78988	3.91581	2.63595	2.35797	3.15469	3.21843
+	2.46326	-0.882072	A2ASS6-3	3857	A2ASS6-3	A2ASS6-3	Titin	Ttn	SLDTFVDAKETEDVDSGGGTQRGWQEGQCHA	___1	UID3202	S	3	0.999978	1.6223e-293	237.65	223.39	188.41	-0.4657	1074300000	711770000	362530000	3857	2.17791	2.05342	1.29562	1.36992	1.30657	1.05402	2.5546	3.03048	2.23222	2.08191	2.35603	2.29466
+	2.13969	-4.0899	B1AST8;B1AST7;E9QLW6;E9Q1Q1;Q60592	1366;1372;1427;1433;1367	B1AST8	B1AST8	Microtubule-associated serine/threonine-protein kinase 2	Mast2	ALAAAEKKLAPSRKHSLDLPHGELKKELTPR	___1	UID3627	S	3	1	7.83278e-20	148.41	113.72	92.039	-0.11432	133810000	115070000	18736000	1366	5.13337	5.50313	2.5099	4.15994	NaN	NaN	9.5432	NaN	8.20964	7.49661	NaN	NaN
+	4.82292	-0.626901	B2RR83	1236	B2RR83	B2RR83	Probable ATP-dependent RNA helicase YTHDC2	Ythdc2	EFADGSTTGERVLMKSPSPALHPPQKYKDRG	___1	UID3870	S	2	0.994607	0.000555634	103.91	94.905	98.353	0.19377	122560000	63392000	59164000	1236	1.04782	1.12049	0.933509	0.879503	0.930688	0.886032	1.60111	1.61633	1.43598	1.71954	NaN	NaN
+	4.49128	-0.575662	B2RR83	1238	B2RR83	B2RR83	Probable ATP-dependent RNA helicase YTHDC2	Ythdc2	ADGSTTGERVLMKSPSPALHPPQKYKDRGIL	___1	UID3871	S	3	0.966084	0.000725435	77.279	68.38	77.279	-0.26637	81403000	43870000	37533000	1238	1.01981	1.08282	0.814128	1.02059	0.980838	0.911818	1.49751	1.71784	1.42767	1.5463	NaN	NaN
+	2.90451	-56.1744	D6RDD7;B8JK43;Q3T9M1-3;Q3T9M1	2;2;2;2	D6RDD7	D6RDD7	Major facilitator superfamily domain-containing protein 2B	Mfsd2b	______________MSVPHGPTPAPVAEPHT	___1	UID4053	S	3	0.999996	3.4655e-149	210.56	210.56	190.28	-0.076199	279880000	268420000	11457000	2	6.12895	NaN	6.79024	NaN	NaN	NaN	67.9977	70.6078	62.0148	49.9157	NaN	NaN
+	5.02709	-0.735232	D3Z0N2	46	D3Z0N2	D3Z0N2		Sorbs2	QAPPPPARKESFDSQSLINNQSKGDIL____	___1	UID4386	S	2	0.999999	3.6592e-264	272.77	263.73	195.1	-0.38211	2162400000	1467200000	695230000	46	1.49776	1.40241	1.20316	1.13128	1.21748	1.46793	2.07647	2.13217	1.93171	1.99968	2.31093	1.88044
+	2.61732	-1.14088	D3Z0N2;D3Z0E9	28;28	D3Z0N2	D3Z0N2		Sorbs2	AKGFRSVRPNLQDKRSPTQAPPPPARKESFD	___1	UID4388	S	3	0.997037	0	272.89	272.89	204.54	-0.27543	18312000000	12640000000	5671800000	28	1.40325	NaN	1.43939	1.63148	1.54507	NaN	2.10552	2.16831	3.15496	2.79614	2.368	3.28115
+	1.96773	-2.59514	D3Z1D3	739	D3Z1D3	D3Z1D3		3425401B19Rik	TKAKFSTSSSDQSFASFEDQQKVCFTEGPQE	___1	UID4412	S	2	0.999987	1.26271e-83	173.03	162.93	144.33	-0.17801	131070000	108180000	22895000	739	5.10809	4.08828	2.69751	3.31036	2.76878	4.28861	NaN	NaN	6.13358	6.47725	NaN	NaN
+	2.44487	-1.66265	D3Z3F8;Q8R1X6	376;376	D3Z3F8	D3Z3F8	Spartin	Spg20	EASGTDVRQSSSSGSSIDQGSKDARHKGKRG	___1	UID4499	S	3	0.957954	2.92351e-42	112.8	109.08	112.8	-0.017705	41359000	27479000	13880000	376	2.02713	2.20205	NaN	NaN	NaN	NaN	NaN	NaN	3.72897	3.8255	NaN	NaN
+	6.37016	-0.568829	D3Z5R4;E9Q2D0;P0C7L0-2;P0C7L0	346;346;346;346	D3Z5R4	D3Z5R4	WAS/WASL-interacting protein family member 3	Wipf3	ANNSGSETPPPLPPKSPSFQTQKALPTPPGA	___1	UID4540	S	2	0.998096	4.15643e-14	152.37	98.596	121.6	-0.08079	603470000	327320000	276140000	346	0.794867	0.766895	0.880096	0.922063	0.774998	NaN	1.50469	1.3739	1.36827	1.37182	1.29478	1.46621
+	4.58095	-0.480538	E9Q3I8;E9Q3I9;E9Q3I4;E9Q3I5;E9Q0N0;Q9Z0R4-2;Q9Z0R4;F6ZLP6	979;984;942;984;984;979;979;39	E9Q3I8	E9Q3I8	Intersectin-1	Itsn1	GPVRKSTSIDTGPTESPASLKRVASPAAKPA	___1	UID5113	S	2	0.991714	0	281.92	264.45	163.56	0.65318	1510200000	511670000	998530000	979	0.300577	0.281031	0.387195	0.383511	0.329247	0.271409	0.969022	1.00226	0.708718	0.731348	0.612645	0.812203
+	3.51483	-0.756474	E9Q557;E9PZW0	188;188	E9Q557	E9Q557	Desmoplakin	Dsp	VRRASSKGAGGYTCQSGSGWDEFTKRLTGEC	___1	UID5370	S	2	0.987617	1.5125e-113	191.99	179.84	135.45	-0.43945	206350000	133010000	73340000	188	1.62987	1.50264	1.5905	1.5061	1.03039	NaN	2.42464	2.45549	1.96463	2.02534	2.16379	2.21634
+	3.91809	-0.733564	E9Q616	5099	E9Q616	E9Q616		Ahnak	MNLKGPSLKGDLGASSPSMKLHAPGLDLKGV	___1	UID5432	S	2	0.98102	7.39784e-37	168.98	165.41	168.98	-0.030097	6609500000	3165000000	3444500000	5099	0.738958	0.757166	0.565315	0.632718	0.70919	0.719538	1.87103	1.66296	1.31796	1.34879	1.15053	1.17299
+	3.36373	-0.773754	E9Q6J5-2;E9Q6J5;E9Q6J5-3	2953;3000;3003	E9Q6J5-2	E9Q6J5-2		Bod1l	RSATRSEAQRSKAQLSPSVKRKREVSPPGAR	___1	UID5515	S	2	0.995916	0.00329045	95.523	85.055	89.029	0.012895	322480000	203850000	118620000	2953	1.61331	1.64049	1.82254	NaN	1.7256	1.72365	2.71143	2.28725	2.5239	2.52156	2.84685	1.98223
+	3.05247	-1.34792	E9QLJ0;Q70KF4	174;174	E9QLJ0	E9QLJ0	Cardiomyopathy-associated protein 5	Cmya5	QDVLTNQEDGPSISESPVLNIENEKSSIGTY	___1	UID6015	S	3	0.99201	1.765e-237	204.96	193.48	204.96	0.2337	329330000	230290000	99042000	174	1.96864	NaN	NaN	NaN	1.46935	1.72336	NaN	3.13198	2.97602	NaN	NaN	3.09709
+	2.52652	-1.20504	F6V8Y6;Q3TIZ5;E9QPX0;Q9DBR4;Q3TDW6;E9PWH3;Q9DBR4-3;Q9DBR4-2	123;123;123;123;123;123;123;123	F6V8Y6	F6V8Y6	Amyloid beta A4 precursor protein-binding family B member 2	Apbb2	RKAAEQGQQDPNKNLSPAAVINLTSEKLEVK	___1	UID6187	S	2	1	5.84163e-23	137.8	137.8	137.8	-0.12975	156160000	106600000	49560000	123	2.51302	2.64175	1.05796	1.19477	1.38546	1.2456	2.83659	2.99064	2.51968	2.71814	3.30603	2.89772
+	3.69651	-0.601541	E9QQ25;Q62407;A0A087WSE3;Q62407-3;Q62407-4	2944;2944;2692;2090;2090	E9QQ25;Q62407-3	E9QQ25	Striated muscle-specific serine/threonine-protein kinase	Speg	KVTVRSLSPAKEVVSSPTPESTTLRQGPPQK	___1	UID6209	S	3	0.993919	1.4315e-108	177.08	172.37	152.48	0.079762	4368700000	2347000000	2021700000	2944	0.891721	0.868951	0.742534	0.766326	0.931195	0.89294	1.67793	1.76652	1.2748	1.11727	1.35525	1.51113
+	3.42417	-0.776238	F6XC25;Q8BRN9	406;484	F6XC25	F6XC25	Coiled-coil and C2 domain-containing protein 1B	Cc2d1b	KLASEDAALVDDDEESDTPAQAPLAKKPAQT	___1	UID6460	S	3	0.955685	1.06852e-30	101.93	96.773	101.93	-0.54279	240840000	147480000	93355000	406	NaN	NaN	NaN	1.2848	NaN	1.39629	NaN	NaN	2.01799	2.08256	2.17444	2.19214
+	2.24018	-1.24288	F7BJB9	563	F7BJB9	F7BJB9		Morc3	LGVHSSILNAKTRRLSNPPVENSSYKNDDDE	___1	UID6554	S	3	0.751978	2.10651e-20	131.09	118.43	127.01	0.067542	119860000	79354000	40509000	563	2.21378	NaN	1.57878	1.23847	1.30252	1.48819	NaN	NaN	2.72241	3.28367	NaN	2.41561
+	4.32558	-0.553218	F8VQK5;P59808	435;435	F8VQK5	F8VQK5	SAM and SH3 domain-containing protein 1	Sash1	PAGKEGDFVYKEVIKSPPAPRISLGKKVRSV	___1	UID6640	S	2	1	0.000344667	107.34	100.68	107.34	0.26217	361260000	197340000	163920000	435	1.42785	1.38031	1.35849	1.18114	1.26821	1.24106	NaN	NaN	1.89326	1.83328	1.70764	2.01673
+	2.19694	-1.43817	H9KV01;H9KV15;H9KV00;Q9QX47-4;Q9QX47-3;Q9QX47;Q9QX47-2	94;94;94;94;94;94;94	H9KV01	H9KV01	Protein SON	Son	YKPDLKEASRKSRCVSVQTDPTDEVPTKKSK	___1	UID7116	S	2	0.99793	2.3956e-141	214.46	195.36	206.45	0.31826	1524900000	1088700000	436280000	94	2.62941	2.93475	0.988664	1.02485	1.22545	1.62776	4.01011	3.36956	2.68181	2.40452	3.49244	3.10145
+	1.89906	-2.3144	J3QN31;P28650;P28650-2	7;7;7	J3QN31	J3QN31	Adenylosuccinate synthetase isozyme 1	Adssl1	_________MSGTRASNDRPPGTGGVKRGRL	___1	UID7136	S	2	0.999998	5.4056e-53	160.09	148.61	160.09	0.15671	2191700000	1760000000	431710000	7	4.8777	4.00023	1.04696	0.976151	1.88171	1.74551	6.21479	5.06151	3.62524	3.91121	4.8418	4.7601
+	2.21163	-1.98542	P21981	634	P21981	P21981	Protein-glutamine gamma-glutamyltransferase 2	Tgm2	CIFTVEGAGLTKEQKSVEVSDPVPAGDLVKA	___1	UID7942	S	2	0.999852	0.000917294	56.648	38.545	56.648	0.24029	16539000	3700700	12838000	634	0.17802	0.369832	NaN	NaN	NaN	NaN	2.38281	NaN	NaN	2.13589	NaN	NaN
+	1.94951	-1.97366	P21981	638	P21981	P21981	Protein-glutamine gamma-glutamyltransferase 2	Tgm2	VEGAGLTKEQKSVEVSDPVPAGDLVKARVDL	___1	UID7943	S	2	1	3.07059e-27	141.82	118.64	135.47	-0.14084	177530000	142230000	35304000	638	3.58243	4.0998	3.67294	4.34427	NaN	3.40696	3.88837	NaN	5.66704	5.95604	7.51249	5.95075
+	4.21138	-0.504378	P23881;A2AW45	113;137	P23881	P23881	Transcription elongation factor A protein 3	Tcea3	EKGLGCSDWKPEAGLSPPRKKGGGEPKTRRD	___1	UID7967	S	3	1	6.11909e-60	159.73	159.73	156.23	-0.060514	326980000	194640000	132340000	113	1.5727	1.56186	1.63604	1.59645	1.48793	NaN	NaN	NaN	2.07946	2.07129	NaN	NaN
+	4.58259	-0.433021	P27546-3;P27546-2;P27546	598;598;598	P27546-3	P27546-3	Microtubule-associated protein 4	Map4	SMQHKGQSTVPPCTASPEPVKAAEQMSTLPI	___1	UID8079	S	2	0.999516	1.77411e-62	165.58	165.58	110.38	0.022895	3662600000	2049900000	1612700000	598	1.2811	1.25324	1.12702	1.26365	1.03262	1.06599	1.66354	1.65552	1.46537	1.50384	1.70406	1.62939
+	2.82069	-1.12554	P35831	748	P35831	P35831	Tyrosine-protein phosphatase non-receptor type 12	Ptpn12	DSPPAFSDKKDQITKSPAEVTDIGFGNRCGK	___1	UID8180	S	2	1	1.52602e-40	144.12	129.24	140.1	0.023365	337310000	211270000	126040000	748	1.35526	2.24662	0.814259	0.830417	0.700513	0.755615	2.57142	2.40413	2.02288	2.04275	2.19961	2.21513
+	3.44046	-0.74227	P50462	95	P50462	P50462	Cysteine and glycine-rich protein 3	Csrp3	LSTDTGEHLGLQFQQSPKPARAATTSNPSKF	___1	UID8384	S	2	1	0	588.5	559.31	547.76	-0.53247	249130000000	153100000000	96029000000	95	1.60985	1.60602	1.28315	1.33382	1.16431	1.17028	1.82366	1.7814	2.38765	2.4588	2.05699	2.11256
+	4.65531	-0.638673	P63250	447	P63250	P63250	G protein-activated inward rectifier potassium channel 1	Kcnj3	DLPMKLQRISSVPGNSEEKLVSKTTKMLSDP	___1	UID8716	S	2	1	5.85005e-23	137.79	124.67	137.79	0.44269	206480000	89657000	116820000	447	0.50153	0.498372	0.604065	0.639355	0.511265	0.595293	1.42256	1.36132	NaN	1.13947	1.052	1.00957
+	4.00074	-0.474063	P97792-2;P97792	332;332	P97792-2	P97792-2	Coxsackievirus and adenovirus receptor homolog	Cxadr	QYNQVPSEDFERAPQSPTLAPAKFKYAYKTD	___1	UID9058	S	2	0.913171	2.3052e-104	165.34	165.34	69.779	1.6554	6504700000	2972200000	3532500000	332	0.639108	0.653571	0.769078	0.791009	0.943541	0.990592	1.21875	1.18872	1.20854	1.17036	1.42616	1.41875
+	4.00491	-0.642678	Q149B8	208	Q149B8	Q149B8	PGC-1 and ERR-induced regulator in muscle protein 1	Perm1	TKHSGSLDSAATQMSSPQLTRPKEALMSGTL	___1	UID9324	S	3	0.919394	1.1995e-174	208.17	208.17	141.19	0.48607	3061500000	1438500000	1623000000	208	0.609156	0.623609	0.416215	0.566982	0.448678	0.455425	1.33806	1.20334	1.3211	1.15431	NaN	0.796629
+	3.56454	-0.512724	Q149B8	289	Q149B8	Q149B8	PGC-1 and ERR-induced regulator in muscle protein 1	Perm1	VSKPVQEVHPDVPMASPNVSTRASKPQPDVA	___1	UID9330	S	4	0.999998	6.0983e-195	215.59	215.59	140.71	-0.023515	674270000	322300000	351970000	289	0.547395	0.459885	0.377744	0.426282	0.261711	0.351297	1.08145	NaN	0.997929	1.0571	0.820107	0.627296
+	2.81835	-0.725846	Q3UH68;D3Z589;D3YU59;D3YU22;Q3UH68-3;Q3UH68-2	757;598;474;768;601;601	Q3UH68	Q3UH68	LIM and calponin homology domains-containing protein 1	Limch1	LPNPSSQADSPSSEKSPGSTPFKFWAWDPEE	___1	UID9688	S	2	0.999898	4.67024e-05	121.64	97.417	109.88	0.13098	3530300000	2457100000	1073200000	757	1.86885	2.13948	1.41821	1.89125	1.35397	1.51674	2.62223	2.62585	2.09637	2.73242	2.26358	2.20314
+	2.5769	-1.81131	Q3UXZ9;Q921T5;A0A0N4SVA7	223;223;223	Q3UXZ9	Q3UXZ9	Lysine-specific demethylase 5A	Kdm5a	GTRMNIPPKRTRRVKSQSDSGEVNRNTELKK	___1	UID9926	S	2	0.991469	1.0163e-179	234.36	201.5	234.36	0.33656	285530000	220390000	65138000	223	NaN	2.73119	1.62495	NaN	2.05688	2.04957	NaN	NaN	NaN	4.33695	3.58116	3.86278
+	2.41534	-1.71682	Q60805	538	Q60805	Q60805	Tyrosine-protein kinase Mer	Mertk	RVQETKFGGAFSEEDSQLVVNYRAKKSFCRR	___1	UID10461	S	3	0.999957	1.00813e-43	148.75	141.64	148.75	-0.33472	115590000	77908000	37687000	538	2.11212	1.84457	2.03261	1.54751	NaN	NaN	NaN	NaN	4.27217	NaN	3.02521	3.50571
+	4.45462	-1.52209	Q60876	64	Q60876	Q60876	Eukaryotic translation initiation factor 4E-binding protein 1	Eif4ebp1	TRIIYDRKFLMECRNSPVAKTPPKDLPAIPG	___1	UID10472	S	3	1	2.74618e-54	181.58	144.64	60.761	-0.12761	17056000000	10915000000	6141800000	64	2.00853	2.0017	1.18374	1.22036	1.67576	1.76617	3.71937	3.38876	3.21237	3.19708	2.7038	2.76743
+	4.47585	-0.557758	Q7TQD2	159	Q7TQD2	Q7TQD2	Tubulin polymerization-promoting protein	Tppp	EGRAPVISGVTKAVSSPTVSRLTDTSKFTGS	___1	UID11527	S	2	0.998056	5.2532e-142	218.2	218.2	195.6	0.15531	3759300000	1396600000	2362700000	159	0.379223	0.369125	0.462943	0.457198	0.345707	0.394553	1.16884	1.13969	0.982623	0.98492	0.74209	0.737136
+	2.96656	-0.710916	Q80UE5;Q80UE4;A0A1W2P8C0	596;596;113	Q80UE5	Q80UE5		Epb4.1l2	KSPTKATPLPAEGKSSHETLNVVEEKKRAEV	___1	UID11645	S	3	0.916886	2.615e-104	170.59	162.97	110.36	0.6898	315150000	185380000	129770000	596	NaN	NaN	1.26061	1.24796	NaN	1.2125	2.0228	1.87975	NaN	NaN	NaN	NaN
+	4.38655	-0.530154	Q80UG5-3;A2A6U3;Q80UG5	78;67;85	Q80UG5-3	Q80UG5-3	Septin-9	2019-09-09	NSEPAARLVDSLSQRSPKPSLRRVELAGAKA	___1	UID11652	S	3	0.982854	6.52101e-85	175.93	175.93	175.93	-0.13128	1813800000	933550000	880220000	78	NaN	NaN	0.887918	0.896015	0.758198	0.912787	NaN	NaN	1.46061	1.44721	1.32309	1.34462
+	3.07366	-0.770089	Q8BH95	46	Q8BH95	Q8BH95	Enoyl-CoA hydratase, mitochondrial	Echs1	ANFQYIITEKKGKNSSVGLIQLNRPKALNAL	___1	UID11907	S	2	0.969677	1.51416e-19	136.27	132.74	111.79	0.32199	179120000	133010000	46110000	46	2.88976	3.14751	2.86844	2.61902	3.13072	3.02219	3.68867	4.24819	3.36673	3.99966	3.61465	3.38027
+	2.49369	-0.84384	Q8BTE0	56	Q8BTE0	Q8BTE0	Succinate dehydrogenase assembly factor 4, mitochondrial	Sdhaf4	KQALKKSKLPLGRFDSLEDSPEEREPLQKFP	___1	UID12082	S	3	1	9.128e-294	252.66	252.66	252.66	0.017323	5289800000	2888200000	2401500000	56	1.10584	1.02685	0.765054	0.794363	0.991851	0.968351	1.07966	1.16317	2.10897	2.00466	2.1496	2.20929
+	2.81926	-2.02275	Q8K3A9	126	Q8K3A9	Q8K3A9	7SK snRNA methylphosphate capping enzyme	Mepce	QPHRPPGGGGGKRRNSCNVGGGSGGSFKHPA	___1	UID12802	S	3	1	3.37238e-51	156.05	156.05	156.05	-0.29186	88661000	60811000	27849000	126	NaN	NaN	0.898593	0.825269	NaN	NaN	NaN	NaN	2.95449	2.81487	NaN	NaN
+	1.9408	-3.13177	Q8VDM1;F7C2Y9	353;40	Q8VDM1	Q8VDM1	Zinc finger CCCH-type with G patch domain-containing protein	Zgpat	GRVEPIHAVVLPRGKSLDQCAEILQKKTKRG	___1	UID13047	S	2	1	6.09762e-11	145.31	116.6	79.82	-0.19708	79664000	60686000	18978000	353	3.2805	2.7376	2.25911	NaN	2.40581	2.14274	NaN	NaN	7.07125	4.32261	NaN	NaN
+	2.25219	-1.20249	Q9D5V6	283	Q9D5V6	Q9D5V6	Synapse-associated protein 1	Syap1	KSQLKSQEDEEEISTSPGVSEFVSDAFDTCS	___1	UID13936	S	3	0.867882	0	363.51	363.51	203.1	0.26449	586080000	384560000	201520000	283	NaN	NaN	1.40447	NaN	1.60992	1.80404	2.91229	2.70497	NaN	NaN	NaN	NaN
+	4.11635	-0.474556	Q9ERZ4	232	Q9ERZ4	Q9ERZ4	Muscarinic acetylcholine receptor M2	Chrm2	IKKEKKEPVANQDPVSPSLVQGRIVKPNNNN	___1	UID14198	S	3	0.996428	1.00119e-93	172.42	168.82	150.91	-0.027339	1360700000	446060000	914590000	232	0.318221	0.353891	0.445488	0.428521	0.4601	0.41493	NaN	NaN	0.751215	0.75558	1.02921	0.976317
+	3.6374	-0.610033	Q9JLV1	380	Q9JLV1	Q9JLV1	BAG family molecular chaperone regulator 3	Bag3	EKVEVKVSSAPIPCPSPSPAPSAVPSPPKNV	___1	UID14433	S	2	0.99896	7.325e-250	227.08	227.08	198.14	0.15983	14081000000	6657600000	7423100000	380	0.790106	0.79105	0.73711	0.757264	0.530452	0.512255	1.5352	1.61517	1.06297	1.31608	1.10779	1.14123
+	3.51356	-0.652658	Q9JLV1	382	Q9JLV1	Q9JLV1	BAG family molecular chaperone regulator 3	Bag3	VEVKVSSAPIPCPSPSPAPSAVPSPPKNVAA	___1	UID14434	S	3	0.997735	5.15035e-93	170.14	150.42	134.45	0.061792	5877400000	2906300000	2971000000	382	0.805534	0.750905	0.791644	0.755906	0.593869	0.530935	NaN	1.78727	1.33063	1.3359	1.13659	1.19689
+	2.41753	-1.18923	Q9WTK2-2;Q9WTK2	154;203	Q9WTK2-2	Q9WTK2-2	Chromodomain Y-like protein	Cdyl	GIKILVPKSPVKGRTSVDGFQGESPEKLDPV	___1	UID14670	S	2	0.904213	4.7775e-180	238.08	220.38	238.08	0.29222	722380000	546510000	175870000	154	2.94504	3.05712	2.41562	1.9385	2.52963	2.28962	3.50548	4.10838	NaN	NaN	NaN	3.54159
+	1.97671	-1.88306	Q9WVA4	163	Q9WVA4	Q9WVA4	Transgelin-2	Tagln2	PNWFPKKSKENPRNFSDNQLQEGKNVIGLQM	___1	UID14806	S	3	1	0	320	303.82	87.287	-0.28587	9507200000	7535000000	1972300000	163	3.93264	3.99286	2.79301	3.04524	2.40604	2.67105	6.60423	6.68959	4.84833	4.22247	4.01453	3.76005
+	2.20816	-1.98524	Q9Z2D6-2;Q9Z2D6	291;274	Q9Z2D6-2	Q9Z2D6-2	Methyl-CpG-binding protein 2	Mecp2	ADPQAIPKKRGRKPGSVVAAAAAEAKKKAVK	___1	UID14938	S	2	1	6.38794e-33	159.22	147.35	72.891	0.10348	96699000	73267000	23432000	291	NaN	4.05427	2.55483	2.45786	2.51647	2.57548	NaN	4.17244	NaN	NaN	4.90655	5.37207
+	3.43838	-1.2644	A2A5Y6;A0A0A0MQC7;B1AQW4	426;410;115	A2A5Y6	A2A5Y6	Microtubule-associated protein	Mapt	PLIKPSSPAVCPEPATSPKHVSSVTPRNGSP	___1	UID15557	T	2	0.852725	1.2521e-110	204.52	198.28	182.02	0.093296	577770000	322160000	255610000	426	0.707964	1.1409	1.31475	NaN	1.39123	NaN	2.33945	2.83717	2.06337	2.29574	2.47979	NaN
+	2.28768	-1.52651	A2ASS6;E9Q8K5;E9Q8N1;A2ASS6-2	19259;17513;17513;10932	A2ASS6;A2ASS6-2	A2ASS6	Titin	Ttn	DWIKFKTVKNLDCVVTGLQQGKTYRFRVKAE	___1	UID15802	T	2	1	5.92924e-47	170.95	166.4	124.3	0.53949	69306000	51706000	17600000	19259	NaN	NaN	2.97482	3.20539	1.81557	2.56848	3.90853	3.76631	5.10025	NaN	3.96799	4.09481
+	2.53146	-3.00101	E9PZ67;F6QYE1;O09161	211;285;282	E9PZ67;F6QYE1	F6QYE1	Calsequestrin;Calsequestrin-2	Casq2	GIHIVAFAEKSDPDGYEFLEILKQVARDNTD	___1	UID18830	Y	2	1	8.13863e-65	190.26	162.93	190.26	-0.00091467	446870000	343670000	103200000	285	4.09529	3.43346	1.8795	0.877291	2.58092	3.15271	NaN	NaN	6.13463	6.19353	6.19516	4.16018
+	4.17795	-0.920966	J3QN06;J3QMM7;K3W4M4;Q9CZ42-2;Q9CZ42-3;Q9CZ42;J3QPU6	65;65;103;36;65;81;65	J3QN06	J3QN06	ATP-dependent (S)-NAD(P)H-hydrate dehydratase	Carkd	KGQDGRIGIVGGCQEYTGAPYFAGISALKVG	___1	UID18845	Y	3	0.991626	5.26669e-81	131.2	131.2	112.99	0.18351	793210000	575360000	217840000	65	NaN	NaN	NaN	2.48809	2.3502	2.48197	NaN	NaN	3.28214	3.28015	3.36525	3.51665
+	3.31837	-0.791034	E9QMJ1;H3BL41;H3BJY2;E9QN63;Q9QWY8-4;Q9QWY8-3;Q9QWY8	823;835;855;858;843;846;858	E9QMJ1	E9QMJ1	Arf-GAP with SH3 domain, ANK repeat and PH domain-containing protein 1	Asap1	PPPPPGHKRTLSDPPSPLPHGPPNKGAIPWG	___2	UID25054	S	3	1	1.51214e-18	106.42	102.45	98.684	0.29707	645400000	330480000	314920000	823	1.77059	0.883844	1.20594	1.22532	1.08999	0.965539	1.96336	2.0886	2.05687	1.9951	NaN	1.80225
+	3.25883	-1.26553	Q60876	64	Q60876	Q60876	Eukaryotic translation initiation factor 4E-binding protein 1	Eif4ebp1	TRIIYDRKFLMECRNSPVAKTPPKDLPAIPG	___2	UID29437	S	3	1	2.74618e-54	181.58	144.64	60.761	-0.12761	17056000000	10915000000	6141800000	64	1.97461	1.9712	1.02208	1.14929	1.5166	1.58589	3.4863	NaN	2.70719	2.79156	2.53685	2.48879
+	4.8599	-0.515216	Q8BTI8;Q8BTI8-2;Q8BTI8-3	773;677;773	Q8BTI8	Q8BTI8	Serine/arginine repetitive matrix protein 2	Srrm2	RSLSSPRSKAKSLRRSLSGSSPCPKQKSQTP	___2	UID31105	S	2	0.991774	3.88128e-08	96.012	96.012	92.063	0.0074413	2662400000	1501300000	1161100000	773	1.26589	1.18089	1.05592	1.14117	0.998519	1.02081	1.59934	1.81951	1.58531	1.4628	1.57911	1.70842
+	2.97945	-0.625552	Q8K3X4	313	Q8K3X4	Q8K3X4	Interferon regulatory factor 2-binding protein-like	NA	TVAEVGVGAAGKRPGSVSSTDQERELKEKQR	___2	UID31783	S	3	0.99985	3.5252e-226	257.2	232.25	179.87	0.084538	1726900000	1152600000	574300000	313	NaN	1.69625	1.72714	1.68473	1.75452	1.76736	NaN	NaN	2.27745	2.01286	2.58104	2.53485
+	2.89095	-0.672714	Q8K3X4	315	Q8K3X4	Q8K3X4	Interferon regulatory factor 2-binding protein-like	Irf2bpl	AEVGVGAAGKRPGSVSSTDQERELKEKQRNA	___2	UID31784	S	3	0.771204	2.315e-05	80.638	45.729	52.814	0.362	186760000	122300000	64455000	315	NaN	NaN	1.72714	1.68473	1.75452	1.76736	NaN	NaN	2.27745	NaN	NaN	2.53485
+	3.71089	-0.495329	Q9R0L6-2;Q9R0L6	1805;1766	Q9R0L6-2	Q9R0L6-2	Pericentriolar material 1 protein	Pcm1	QTSEVYDAKGPKNVRSDVSDQEEDEESERCP	___2	UID33579	S	3	1	0	322.66	309.02	258.67	0.11845	8810300000	5109200000	3701100000	1805	NaN	NaN	1.21609	1.40233	1.29054	1.35052	NaN	NaN	1.69577	1.78551	1.91597	1.84354
+	3.98027	-0.476398	Q9R0L6-2;Q9R0L6	1808;1769	Q9R0L6-2	Q9R0L6-2	Pericentriolar material 1 protein	Pcm1	EVYDAKGPKNVRSDVSDQEEDEESERCPVSI	___2	UID33580	S	3	1	0	331.41	331.41	258.67	0.11845	11893000000	6879600000	5013700000	1808	NaN	NaN	1.21609	1.40233	1.29054	1.35052	NaN	NaN	1.69577	1.78551	1.84024	1.84354
+	3.25883	-1.26553	Q60876	69	Q60876	Q60876	Eukaryotic translation initiation factor 4E-binding protein 1	Eif4ebp1	DRKFLMECRNSPVAKTPPKDLPAIPGVTSPT	___2	UID36642	T	3	1	1.27797e-18	112.32	95.816	60.761	-0.12761	1474800000	832890000	641920000	69	1.97461	1.9712	1.02208	1.14929	1.5166	1.58589	3.4863	NaN	2.70719	2.79156	2.53685	2.48879
+	4.69502	-0.692763	Q921L6;Q60598	368;405	Q921L6	Q921L6	Src substrate cortactin	Cttn	KLEEQARAKKQTPPASPSPQPIEDRPPSSPI	___3	UID48367	S	3	1	0	237.13	229.62	181.62	-0.047182	12132000000	7957400000	4174300000	368	NaN	2.21958	1.80297	1.76807	1.73439	1.82703	2.56842	2.67718	2.51914	2.5431	2.58873	2.48245
+	5.01069	-0.381506	Q9DBR0	320	Q9DBR0	Q9DBR0	A-kinase anchor protein 8	Akap8	FPLYEEPDAKLARADSDGDLSENDDGAGDLR	___3	UID51956	S	4	1	7.1453e-195	172.12	170.76	172.12	-0.29066	7684100000	4065400000	3618700000	320	NaN	1.22907	1.22258	1.11293	1.09817	1.15471	NaN	NaN	1.55766	1.51687	1.52027	1.58519
+	5.01069	-0.381506	Q9DBR0	325	Q9DBR0	Q9DBR0	A-kinase anchor protein 8	Akap8	EPDAKLARADSDGDLSENDDGAGDLRSGDEE	___3	UID51957	S	4	1	7.1453e-195	172.12	170.76	172.12	-0.29066	7718600000	4084000000	3634600000	325	NaN	1.22907	1.22258	1.11293	1.09817	1.15471	NaN	NaN	1.55766	1.51687	1.52027	1.58519
+	5.01069	-0.381506	Q9DBR0	336	Q9DBR0	Q9DBR0	A-kinase anchor protein 8	Akap8	DGDLSENDDGAGDLRSGDEEFRGEDDLCDSR	___3	UID51958	S	4	1	7.1453e-195	172.12	170.76	129.28	-0.24257	6256700000	3326200000	2930500000	336	NaN	1.22907	1.22258	1.11293	1.09817	1.15471	NaN	NaN	1.55766	1.51687	1.52027	1.58519
